# Supplementary material for: Evolution-Informed Discovery of the Naphthalenone Biosynthetic Pathway in Fungi
Source: mBio. 2022 May 26;13(3):e00223-22. doi: 10.1128/mbio.00223-22 (PMC9239057; doi:10.1128/mbio.00223-22)
Supplement: DATA SET S1 [file mbio.00223-22-s0003.txt]

FIGURE 1 nrPKS

>Acastr1.cluster003_L0_CDS2_ProteinId__GeneId_jgi.p_Acastr1_122274
MELYIFGDQTADCRQFLRKVLLRKGNVLLTSFLESAANALREEIARLSNVQYRRRFPSFSNVQELVERYYEEGKPNPAIE
SAIVCLSQLAHFIGHFEGQPRSYLRSPSTSHPDTRLLGLCTGFLAASAVASVDSLTALIPLAVEVLRVAFRTGAHVADVS
ERLEGRLDGQDSWSTILAGVDAQSAEDIIERFHQRNAISHSNRLWISAVAANSITISGPPSVLKRIFENSDYFPKSHQLK
VPVHGPYHAPHLHSAEDIHEILTPATREMFGQLDVQFSVFSSVTGKRIAASNSLALLEKSLEEILLERLQWNNVLEQIIP
NVLASPNRGCKVHAIGPTNITSSLVSALKTAGAGQVSTEDHNSWLSQPPVISPSMAKMADSNIAIVGMAGRFPDAADHEL
LWALLEQGLDVHREIPKDRFNVETHFDPTSKVKNTSHTPYGCFVENPGLFDARFFNMSPREAAQTDPMQRLMLTTAYEAM
EMAGIVPGRTPSTKADRIGTFYGQTSDDWREINAAQDIDTYFISGGVRAFGPGRINYFFKFSGPSFVIDTACSSSMAAVQ
LACTSLRAGECDTAFTGGANILTNPDIFSGLSRGHFLSKTGSCKTFDNDADGYCRGDGVATVILKRLDDALADKDPILGI
IRASATNHSAEAVSITHPHVGAQQFLFSKVLKESGVDAHDISYVEMHGTGTQAGDGVEMQSVSSVFAPTNRRRRADQPLY
LGSIKSNIGHGESVSGVSALIKVLLMMQKSTIPPHCGIKGTMNKTFPTDLRERNINIALKKTPFPRPAGGSRLVFLNNFS
AAGGNTALLLEDGPEKQALQNQDPRSTKVVAVSAKSLASFRRNVQRLRSYIDSTPNLDLASLSYTSTARRSHHNYRAAFA
VTDVEQVSAALDALRDAIHSPISMTAPPVAFVFTGQGSQYPALGKQLFETSKQFRSDLEQFNSIAETQGFVSFLGLVDGS
AKDIRSLSPVAVQLGLACIQIALVRLWASWGIKPSVVIGHSLGEYAALNAAGVLSIADTIYLVGERARQLERDCTIGTVG
LPTIPSNYISTNETNQHAMLAIKGLVPSIIEAVSGTGCEVACVNGPTEMVLSGTVSQIDELAGNVNAHGFKCTKLNVPFA
FHSSQVDTILESFKEKAGAVTFHAPEIPVISPLLGKVIRDNGVFGPDYLSQHCRGTVDFLGGLRAANLERIVDKKTVWVE
IGAHPICSGMVKSTIDSSVLAVASLRRDEDAWKTIANAVCALYLAGITPNWSAYHQDFESSVTILDLPSYGFDDKVYWLD
YTNDWCLTKGDVPAAVLATAAAPKFSTTSIHRIVKENVKGNTADVVAESNLSDPLLHAAVAGHTMHGAGLCPSSLYADMA
YTVANYAYKTLRPGDDKVHMNLRNMENPAPLFLKDVKKPEDQPLQVEATVDLSRKEAVVVISSLGSDNKPKAIHGKCVIT
FEDASQWVYEWERNAFLVRSRIDMLRKKMEDGDAHRLLRGMVYKLFGALVAYGDKYRGMKEVILDSPNLEATSLVEFQAG
PKDGDFFLSPYFIDSVAHLAGFVVNGNDQVDSKSDVYISHGWESMRFAKTLEADKRYHSYVKMQPVGPKTVAGDVYIFDD
EEKIVGVVGGLKFHCIPRKLFNTFLPPADTSVNKAVARQTPAAQVTKQPPKVVKQVEQTKVTVKKVKKVESFSSGLTVKA
LNIIATEIGVEPSELADAIQFSDLGVDSLMSLTISGRFREELDLEVHSTLFTDFPTIGDVKTFLSQHETGAISEISTDDS
DSELTDGTEMTTPDLELDSRGTLPTTYSSTEKGPLSEVDEDEVITIIRTTIADEMGIAIEEIADTTDLSTIGMDSLMSLT
ILGNLREKTSLTFDSTLLVENHSIEEMRKTLGLDVKRAPRPAKELVKVTEKLMEVSTKSPPATSVLLQGNPRTATRKLFL
FPDGSGSATSYVSIPPIAADKLCVYGLNCPFMRNPTSYTNGIDGVSKIYLDEVFRRQPEGPYLLGGWSAGGVVALEVTRQ
LQAMAKANPGKNYKVEQLVLIDAPCPIRLEPLPSRLHHFFDKIGLLGTGNPSGTPDWLLPHFEYSIKNLTAYKPEILPIS
SDAPKAFLIWARDGVCKNPEDPRPPPQKDDPKSMNWLLNNRTDFGYNGWDKLLGTENCTCVSIEGNHFTMMREPIVSTPL
DNYIYELVRC
>Acastr1.cluster011_L0_CDS8_ProteinId__GeneId_jgi.p_Acastr1_123122
MARPTEVLLFGDQTGDPYADVLGLFRHSKKSQLLREFLQHTSDALQHEISQLRPSERARFISFDSFLDLAEVHSKNGGKD
AAVSTVLLCVAQLGNLIIHSETSTHILQDSSDVVLLGLCTGLLPAAAAATTRDLIELLRLAPEMVCLSLHVGLLASHRSE
QLDRSQESWAYLISGLPADEVRKEIQEFHGKLDIPMNKEAYISAEANSSLTISGPPSTLDLLFSNSEVLARSRRAALPIT
AAYHASHLGEPDMDALLGKSPLFDLQTKTTRIFSTSSCTPVIAKDLRDLLRVVIADILQMPLDWTNTVLQLAIHLGKGPV
RLKSIGETSATKPLLQALRTAGVESYAETEELQSSPETSLRGGSGAVAIVGMSGRFPGAETLEDFWKVLEKGLDLHKKVP
SDRFNVETHCDPSGNRKNSTLTPFGCFIDRPGLFDARLFNMSPREAAQTDPMQRLLLLTTYEALEMAGYSPDRTPATQSR
RIGTFFGQTSDDWREANASQDIDTYFITGGIRAFGPGRLNYHFKWEGPSYSLDTACSSSAASIQLACSALLSRECDTAIA
GGTNVMTSSDLFAGLSRGSFLSPTGSCKTFDGDADGYCRGDAVGSIVLKRLEDAIADCDNVQAVIRAAVTNHSAHAVSIT
HPHAETQEKLFRRVLQGACVEPDKVEYVEMHGTGTQAGDATEFRSVTNVFASGRTRDNPLYIGTVKPNIGHGEAASGVAS
IIKVAMMLRRNMIPPHIGIKGRINPKLASLEQLNVHLAGPQTVFKAHPEGDGKRKVMMNNFDAAGGNTSILLEDPPLRVI
HGSDPRSRHVVTISARTPKSLLMNMQRLLAYVKANPQTDLADLSYTTTARRMHHVFRSAHSAKTTADLATSVERALNSSD
EPQRINSRTSVAFVFTGQGSHYTQMGKKLFDSCHAFRTDILEHNEICKQLGLPSFLDIITSETLDLSTPVVARVQLATVS
LELAISLELAISNLWQAWGLKPDLVIGHSLGEYPALCAAGVLSVSDMLFLVGKRAETMQNKCSANTHAMLAVQLSVESTR
QCLSESKISCEIACINGPCATVVSGELGSVARLESLLRAKDVKVTRLQVPFAFHSSQIEPVLLDIKSAAQNAHFAKPVVP
VASTLLGAVVTELGVFNAEYLTHQARQPVTFLGALESCRSSGLVNDHTVWIETGPHPTCLAMLRSTLGMAAGTALPTLKR
NEDCWDTISISLATAYNSGVDIRWSEYHREYERALTLLELPSYAFDLKDYWIQYQGDWALRKAEASVGAPPTATPSAFST
SSLHRVENEGFDQDSASVNFVSDLAEPKLRAAIEGHLVNGTGLCPSSVYADMAFTAASYIHSRIHPSLPAPAMDVTNMEV
FQPLIARADGVAQFVKVSAIKSLAVNAVEVHFSSQDGAESKGHAHCTVEYGNGKAWMSEWARNAYLVRARFDHLVESSKA
GLSHRILRPMVYKLFSALVKYHEKYQGLEEVFLDSKLLEAAAHVRFRTTAMDGDFVISPYWIDSIAHLSGFVLNGSDTTP
EDAVYISHGWRSMRIAGSLSEGRSYKSYVRMQPTGSRGVMAGDVYLFDGDDIVAVCGGLKFQQIKTSILHSLLPSISKSP
PPRNVNGRPLRVQAAAATTSAAHESEKAPAASFSSALSIIASEIGVGISELTDESNLADLGVDSLLTISILSKLRQMTLL
DLPSSLFAECPTVSNLRAFFQNMSEMHNSVAAESPSDTDSDQETTSSPSPRSLLAPSTPSSEAEDLATGVDASELAASAS
FGDQGVDSLMSLSILSSFKSQTGKSLPASFFNDHQTLDDVRKSLGTHSRLTAVAQSLQTEGQGKYQASCVYLQGRRSTRP
PLFLLPDGSGSASSYVGLPAFDNNILVYGLNSPFRASPRDYTLSLEAVARIYATEIRRQEPKGPYILGGWSIGGTYAYET
AKQLIAVGEGIAGLILIDSPCPKILPPLPTQTIDLLARIGVFDGLSKGKTTDIPLAVREHFLGSISALKQYVPSPIDPAK
GPPKCVAIWARHGVWESVPAEKHKQLREDAGLDNKAQDWLMDPRKDLGPNGWGELLPRVECTVVEGNHFSIMRQPQVTAL
SKVIAAAVDGFLSG
>Acastr1.cluster013_L0_CDS7_ProteinId__GeneId_jgi.p_Acastr1_124124
MTKPINLVLFGDQTVEKLSSIQSLVRNSKTSVGATRLLREATDALQLNLAKLAKEDRAWNHEIHTLIGLAEDNVAEENRN
GVIATVLMCIGRLGELIVYAEEDPSILGSEQDPVQALAFCTGLLPAAALVAARDTSELFDIGIEIISITFRMAYEIIRRM
KLIEDTKRCWATTVVGRTSEQVQPILDEFHMVQKIPYPKRVAIGVISNGWLTLIGAPSSLSRLMEFSKELDQAPKTRTDT
DGAVHTVYIPRFDVDWVLGDSPLLDTPITSKARIISPGSCRRYTHTSLRSLLADIMVDIAHNVLHINQTIEECISGLTGK
GPVCLTVAGPTGHLAAVQRILQSKRIEYHFRQHRSPQIGITSRAGSGLVAIVGMSGRFPGSETIGSFFEVLLEGKGQIKK
IPKSRFDLDNYFDSTGKKRNTTSAQHGAFLDHPGHFDNRLFNISPREATQMDPIQRLLLMTSYEALESAGYSKDATLATE
SNRIATYFGQASEDWRDILNNDDIDIYYVPSLSRPFGPSRLSYHHKWGGGTYALDAACATSTTAIHLACSALKSRECDTA
LAGGGSILVSPNTFAGLSRSGMISNNGGCRTYHDDADGYVRGEGIGVVVLKRLEDAYADNDNILGVIRGSARTYTSTSTS
ITHPSAESQSRIYEEILRQTGVVPNEIAYVEMHGTGTQAGDFEEMTSVINVMGRGRSKENVLTVGAVKANVGHGEGAAGV
TSLIKVLMMMQKRKIPPQPGIPFKLNHNFPRLEPLHVRIAGLPDKTMALKPSPAATDGKIKCIVNSFDASGGNTSLVVEE
APAPSVKGDSSLPCHVVGISAKTITSLKENRRRLLDYLMRNPDTKIADLTKIADLAYTTTARRMHETLRVAYSAKSTREI
TNLIRKEVVAETSNDPKTKPPALHVVFAFTGQGSQYAGMGKQFYQHSSAFRDLLHTYQQMAYHQSLPNFIHLIADEKSDM
NTASAVCVQLAIVALEIAIAQLLKTWGIIPDMVTGHSLGEYSALCVAGVLSVSDTLFLVGRRAQLMENKLTAGEYSMLAI
SKNLEDVRQLLLSESGTAWSNTEIACVNAPQVTVVSGPVKEIDDLKAKLEEGGFRATVLKVPYGFHSLHIEPVLGDFGVI
VSGLIFSAPITPIASTLLGEIVPVGKNDVFSPSYLTRQARERVNFVGAMEACKSAGFAKLQTHWVEVGPEPVCTGLVRRI
LEVPATRLLSTMKSKEDNWITISSSLAALYSAGASINWPQYYKEFKSSLSLVDLPTYAFDVKDFWTPYVEHVTSTAASTV
SDKALQKGSNAPAVPSFGTTSLQWVEEESLEEENISVTFASHTSEPSLYKAIQGHVVNGLTVCSLSIFCDMAKSAAQYAY
QKLNPAKKVPTMSIFNIDMTHALVVPELDPGLIVMTKVSYPLTGNKAIVTFQSTNLGLSTEHGSCEVVFEDSSAWFSQLS
QTSFLVNARIESLKDMSTTGKAHRLFKPVIYRLFDNLVTYGKDYQGMEEVWVDAECHDAVGTVNLPNTTGSGNFLYNPFW
IDAAIHLAGFLLNGGLKYPEDIACLSTGFESWRILKELQPDSMYTTYVSMQEMETPNTLSGSAYVYDNDHKLVQVTTGIK
FLKLKKLVLNSVLRPGVSSSIGVNKAIVKFGGIASFPKKSKASDSGITTPKTHSRDNSSDEKEPTSRGTVTPASSLSENG
EANLLDAFLAIVASESAFDVEDMGEGTAFADMGIDSLMGITILAAVQRDTGVELPATFFLDNPTVGDAKAALPGFKHSET
VSELIAGVEKARETSAVPVVPVSQEPTQQHVSKIEQERPTSRPSSPTDAVPTTIPPTTAGPKRTTEIGRESKVILLQGSP
SSTGSKIFLLPDGSGSPSRYIQLPALAIDVNVYGLESPFLKAPMEYTCGLRAICDSFVAAIKTVQPTGRYILAGFSLGAI
YAYEVAQKLLNNDEQVDSLILIDMAVPKKIDAGLSPTQEQLKDAGIIPSTGRQTNAQKMHIAKTIQAMTNHHLSPCPSGQ
RPKKTVVILSKTGLAAGRQSELAQWAQGSDSASRGWEEMVGPVERHEIETEHFSIFKLPAVSLSLGFLDLVLY
>Acastr1.cluster019_L0_CDS17_ProteinId__GeneId_jgi.p_Acastr1_125948
TNVLTNPDFTAGLDRGHFLSRTGNCKTFDDGADGYCRGEGVGTVVLKRLEDALADNDPILAVILGAHTNHSAEAESITRP
HIGAQRVIFSKILNDAGVDPYTVSYVEMHGTGTQAGDAGEMSSVLDIFAPSSFTRQHRRDDQALYLGSAKANIGHGEAAS
GVSSLVKVLLMMQKNIIPPHCGIKSKINHRFPTDLVERNVHIAKNPVPWPAINDQPRRVFVNNFSAAGGNSALLLEDRPA
ELLQEGADPRTSHVVAMTAKNAISLSRNLISLLSYIEERGMDVNLGHLSYTTTARRIHHLHRVMVSGSTIEEIKDCLRAA
IDRGDGSTRPKSAPKVMFSFTGQGRQYPGMGKQLYKGFSRFRNEILRLDKLGQAFGFPTFTPYFEDCSSADSSTYSPLAS
QLAMVSMQIALKKMWASWGVQPYAVIGHSLGEYSALNAAGVLTDADTIFLVGMRGQLLEKRCSQYTHSMLVVKSSLSAIE
TALAGMDFEISCINGPEETVIGGPKQRIDSLQGLLKQKGFVDVILDELEMIAQGVTFAEPAIPIISTQLSEPITQEGILG
PQYLRRHCRESVKFLDAVRSAKQCNLVPCKSFVVELGPHPVLTNLVKSALGSDVTALPTLHQKQHDWKVVADTITQLYCA
GSDLCWQEYHRDFKASHKVLPLPAYSWNLKDYWMPYTNDWSLRKGDPPLIISAPARLESTTIHTVLEDTVTKIVVESDIC
RPDLNPLVQGHVVDNIPLCTPSVYADIALTLAKYLIDRYKPELQDCQVEIADMTIQKALLAKPEGPQLMRTFVDVDWSKK
RAQCRFATLDRKGEATVVHAQCAILYTDRSWLEQLQRTMSETKLRMMNLRKGIESGATQRFNRAMVYKMIRPLAQFHEDY
RALDEVIINSDTLEACSGVNLKTVKVDGKYHTHPAYIDGLTQSGGFVMNCHDLNDLDIEVFVNHGWESFQLYQTLDAEKT
YTTFVQMFEGDSRMFRGNSVVFDGDELVACYKNICLQGVPRRVLRHILSLEAKHKPQDGGIANRPSPASIAPTKPAPKTT
AVSIIPKTEVIVAQTSTTAGSAKFRSAINILSEESGVAEAELSDDTIFAHIGIDSLLSLVIMTRFREELDMELDLEDFFT
RYATVRAFKELLEPAASSVLGSTSQAALPPTQVVHTIAEADIVRDALRIISEESGVAEHELTNDTIFSDVGIDSLLSLVI
TSRFREELDVDFGLDDFFTRYATVKDLKQFFVPVASSMATSTSLLAEMAVPLHQPAAQSMILHALEGGVTPGFQDALAII
SEESGVSVADLTEDCIFSDIGIDSLLSLVIVSRFREELGLDITMDSVFTEFPNVRQLKRLFDPESGETSATISIQHDSSD
EECQGCSSTSTQSTVSEQSNCPTPAPRPVPAASSVLLQGHPKKAGLTVFLFPDGAGSATSYSGIPKIATDIAVVALNSPY
YKNPAEFKCDIDDLIDSYLAEVRRRQPSGPYHFGGWSAGGILAYRATQKLTAADEVVEHLILIDSPVPKGLDKLPQHFYD
FCKEHRLFGHTTNARSSASPPEWLIPHFNATIDTLHDYFASPLPAGKTPKTSLIWASESVLDGMNVHKLPPHPDDTEGMK
FLTERRTDFSGNGWETLLPGGQLKIEKAEGANHFTMLRGEFAPKMAKFILESLA
>Acastr1.cluster021_L0_CDS31_ProteinId__GeneId_jgi.p_Acastr1_126476
MPTLTEHCLVLFGGQGSPSIFSSSAAATAEEDARSVSAGSILLSRCHAAFLQEIASLDAHSQHLLAIDPTLFSFPRDLLK
PIAQYHTHAVLQATTIYLCQLLHYLAETQRVDGPFEDSFDRLQETAGFSSGLLPATVVARSRSLDDFVTSGIEGFRLAFW
IACRSLFWSLNTNVSGPIADGVDSEATSSLVIRGLSSTSVRGLLEREPATVVKLLSFGPGSGSLFPDFQPLDPRIELLDL
SPFRASRKSQLSCDYQDSIAIVGLSVHLPKGKGTNELWETLSQGLNAVQEIPESRFKVSDYYSEEDSHKPRLMPTKHGAF
LDDPFSHVSTLDTFFFGYYKLLYRCLKTLIMPISIFPLEKQNLWIPTPREAKSMDPQQRILLHAAKEAFEDAGYVADSSP
SFQRASTGCYIGLATGDYTDNLRNDIDAFYSPGTLRAFHSGRISYFYRLSGPSIVTDTACSSSIVSVYQACRALQSGDCT
AAIAGGANVISSPDLEATSSVQPEAANPSMQLQTDIVGLRGDAAADGYCRAEGCVLFVLKRLSDAIAEDDHIHGVIRNAG
DAREIESLKTIFGPHHSTVNPLVVSSIKGNIGHCESASGAAGLAKLLLMLREKKIPVQVGFKDVNPRFADLESSGFIIPR
QTTAWHHSQTTPRRAMLNNFGAAGSNTSLLLEEWVEPPNTQPRQQERSAYVFALSAKSHIALQTAVHRHLRFLREVERLP
SLKDICYTATARRQIHDHRISVVCTSIDDLRKKLEHCKAVNSIPGQNVSVTVFVFSGQGGLYHGMGEELMYTFPLFKEVI
MSCDGIIQGLGYPSILSILCKGRGGVKVLDGAEQIIASQCACVALEYALAKMFMLWGIMPEYVMVSANTLLYASRAALCF
SGALTLEDTLRVVASRAKMMTDNCVANVTGMLACKLSPEKAEKLILENPGVSQLTVACLNGIADCVVGGPLDQIDIFQKD
CKTRKVKVKLMDVPYAFHSPAMDPILEPLQALGRSIRFARPTVPVISNVFGRLFEEEDFSSDYFALHARQPVRLTEGLLS
LQSRELLDGALFLEIGPQPTTIPMLRSSIHSDSCTYLSTLQKGQDAWTSISLTLAAISLLKFPVNWREVFIGTSAKVVGL
PGHPLEGSTYMIPYQEPRQVLDSLEQYSVELRIKTGFNLLPWLKTRASSNEEFVLETTLAILGPLISGHVVGGTSICPAS
VFHELALEGAQTVLEPLEGQLVVAGMSFASPLIYVPSQEADVVTVYITKYDLASGADFKITSCSTKDGTENIHCTGSVSL
QNFQINASHWMKDEAIVTRQSHYFSGVGKSYISTFQTKVLYEAIFTRVVRYSPEYQSLVYLSVANSNLEGIGSFKLPPSS
QTGYLAPPVFTDTLLHAAGFIANLAVRSDEVGICTRVESVEISYRDIDYADSFTVYCSLLEIKGAILADAIALNAFGKVV
AVIRDMEFKRLRLSNFQQVLSRKSTAVEPRKCPVEQEKPQLSTGLDTPPTSGEVMNTPSESRDSLLHDVRITLKNIVMET
GGFSEQDMDYTNSLDELGIDSLMEIEIISKLTRAFPGQAGLDHHALSECETLESLENTLASILQSSVEITSLVGAPVSAS
QRESRQPSLVPSDYSPSDGVQMNPVALHVSHGEVAPLCLFHDGSGQVSMYARLRDHDRSAYAFFDPHFGRDKRPHSSINQ
MTAYYVSLLSRSKISPLIVSVAFEAAQQLIANGFEVKGLILIDSPNPTDHKPLPKEVIANIIKPSSETHALNNNAALRKE
FQFNASLLGSYKAVSFSKTNRLRLKTVMLRSQDVFDSESLCGVRYDWLSNQDARTAAIVAWEGLVGGHVEVLPIPGNHFE
AFSEKNIGETGAQLWKACRYIEKLSEMENESHVARTPLWVVVVRGFQFILAVIILGLSAYIIHGIYFDEMGFAIVCSLFT
WLIVAYNLLTPNIQSLHAFHNNWAKVGLDALMVVFWLSAMGATGALRARFRYSVTIEGCYNDGSAVNSNHCIVSRAVAVA
TNDGLSIISSVAGLSALNMLLFIATLVYSLVIWFRKRRSAAHAETSTNNTSGAYAMTQPQQSAMQQQQAMPEKPVAYNQQ
SYGPQPV
>Acastr1.cluster023_L0_CDS9_ProteinId__GeneId_jgi.p_Acastr1_126808
MVDRIARPTSGNTVLLFGPQALSFDEDAFHKIRSTVLGTESHRWILDTIAELPECLRLFSKECPNFQIGPGAKLLDDLIR
WFKTGEISYTPFVLPNVILSPLVIIAQLTEYSKYLELAYAKSEGGSDAYASSKHDSETLGFCTGLLSALAVSSSANREQF
QKYGAVALRIGMLIGMVVDARDARADIGESKSFATVWNSVEAGEEMARILKSFPEAYISVYYDEHRATVTTSVKTAPALQ
QKLRAVGIIATEVGLHGRFHWENHRDNIETLIAFCDSHAEFQFPDASRLLMPTRSNSGGDFITQGPLHHDALRSILGEAS
QWYQTFAAVRDSQLKNKDSLIVSFGPERCVPPSMMRGLSPQVVHMMDLDQNTVTPELSSNDQRIYSDNDIAVVGMSCKVA
GADNLEEFWDLLCKGKSQHKEVPKERFGFESVYRDADPKRKWYGNFIDDHDMFDHKFFKKSPREIASTDPQQRHILQIAY
QAVEQSGYFHSPNADKRVGCYVGVCAVDYENNVACHPPNAFSATGNLRGFIAGKISHYFGWTGPGLTIDTACSSSAVAVH
QACRAIHSGDCDVALAGGTHVMTNPIWFQNLAGASFLSPTGQCKPFDAKADGYCRGEGVAAVFLKRMSTAIADGDQILGT
IASTAVQQNQNCTPIFVPNTPSLSDLFRVVTHKAGLKPEQITVVEAHGTGTVVGDPAEYESVRQVLGGPIRSKPLMLGSV
KGLVGHIECTSGLISLIKILLMIRKGAIPPQASFSKINAAIKSSPADNMSIPTSLQPWDVGFRAALINNYGASGSNASMV
VTQAPRIKPRATPALSVIQSSGDIRYPFWFCGLDDRTLRAYSTAFRRFIRSKSESAKDLSLPNLAFNVFRQSNRSLDRGL
MFSCRSIDELEQKLIAYEKGDPTILSVSRQTTRPLIFCFGGQVSTFVGLDQQVYETVTVFRKHLDECNSVGRSIGAGSIY
PGIFQRTPIEDPVKLQTMLFASQYSCAKSWMDCGAQPAAVLGYSFGEMTALCISGVLTLEDAMRMIVSRASIIQESWGPE
KGAMMAVQADLGDVERLLDESTKACNGEPPATIACFNGPRSFTLAGSSQAIDVVAATLSNHASFSSMRSKRLNVSNAFHS
TLVEPLMASLEHGAQGLTFRAPSIPLERPTEFASQDTLTPRFVAEHMRYPVYFNHAVQRLAKQYPSSIWLEAGSNSTITT
MASRALASGSDSHFQSINITSDNAMSNLADATLSLWKSGLNVSFWEHHASQTSEYAPILLPPYQFDKARHWLELKKPPTP
VAQPVVQPEPTAEKLPDSLLTFAGYQDSQKRCARFRVNTMIPKYERLLAGHIIAQTAPICPATVQVDLAIEALRSLQPNL
VASELEPQIHGVENQSPLCIDPARSVWLDLECSDREGKTWSFKVVSTGLQKGSATTSHTTGEIVFCSINKLQLQLEFARY
ERLVGHQRCLDVLGSHNADDIIQGRNIYKTFAEIVDYGEDYRGLQKLVGEGNESAGHVVKKYNPETWLDAHLSDSFCQVG
GIWVNCMTDRDPTDMYIANGIEQWIRSPKLRQDDPRPDTWDVFATHHRSSDKAYLTDIFIFNGATGALTEVILGISYVKV
AKVSMSKLLSRLTAGDAKTSQPVAAPSKPAKVHAVEAAAVPRAPSPTPKPVKAPKPTPMPKKEKRKSSRSDVPEKVKAIL
AELSGLELDEIKDDSELANLGIDSLMGMELAREIESVFKCSLPTEQLVEISDVPGLMRCVQAAVGPADDAVPEDEDDDAQ
EFDEDEEESSSDSPSVFTPSDSDTNDSSVAEAELVDGSLHLPSSTVLEAFGETKLLTDQFIADYQCADYVDTVMPKQTQM
CIALTVEAFEQLGCSLGTARAGQKLERITHLREHGRLVDYLHQMLEKEARLIDIDGDHITRTSISPPSKSSKEILQDLLH
SCPDHSTANKLTYYTGSNLAQVLTGKSDGIKLIFGTEEGRELVSGLYGDWPVNRLYYKQMEDFLSRLVSKLPMQEGPLKI
LEMGSGTGGTTKWLVPLLASLNVPVEYTFTDLAPSFVAAARKKFKAYPFMKFRTHDIEKPPPDDLIDTQHIVIASNAVHA
THSLTESTKNIRRFLRPDGFLMMLEMTGTLYWVDMIFGLFEGWWLFDDGRTHAVTNETRWERDLQSVGYGHVDWTDGHRP
ECKVERFFIAMASGSRYDRLPTPSKPVQSLSTDCAARQAVVEGYVRRKTQGFAAPVQSLKANSPSPAGECVLITGATGSL
GSHLVAHFAQLPNVKTVICLNRRSNQEPKLLRQEQALVSKGIMISPEDRSKLQVFESDMGKPMLGLPGDDYESLLNTVTH
VVHNAWLMSAKRPLKGFESQFHIMRNMIDLASQISCKRSEGFKMTFQFISSIAVVGHYPLWSKNINVPEDRMTIESVLTN
GYGDAKYVCELMLDETLHKYPDRFRTMAVRIGQIAGSKSSGYWNPMEHLSFLWKSSQTLKALPYFDGVLSWTPVDDVAAT
LGDLLLADNTPYPIYHIDNPVRQPWRKMIPVLADALDIPLANAIPFVEWVERVRHFPALAELDNPAAKLIDFLDENFVRM
SCGGLLLDTTKTRKHSKTLAAVGPVSDDVARKFVQAWKDMRFLS
>Acastr1.cluster027_L0_CDS16_ProteinId__GeneId_jgi.p_Acastr1_119637
MGSTHPTVLLFGDLTDAWVDGMDYVFGQATTTPWLQSFLNDLFSAFKAEVRGMDSFLQKSFGACSNFQELAQKYRRSSDQ
VGLVHAMLLYAVRAVLLLETANREPLLLHPGEDGRPETHLVGISGGLWNAVAVPISTNFNTLYDSSIEAGRVWVRLCSLI
FARSRAREDRSGVWGWAVLGIAADELEKILEQFQHAMGVPSSKRAKVGFTGDRWNTIIGPPSVLELIFSQCPELKKLPNN
ELAGIRGLQHTLEVSAADMDYVVGNSNLLKTQLRPGFKVWGMTSDNANTTYSSWGHLLRVAALQTLSQRLDIVKIVGKLN
AYLGTSSQHVDVKMMGPSGHAAYIVGVLKATRHVSVEDDLQSSSSEGEGVREDAIAIVGMSGKGPGSEDMDEFWNVIVTG
QDCHQEIPADRMDLDEYFCAKHGSGKCTMTCRHGCFMKNPGHFDAKFFHISPREALLMEPVHRHFLMSAYEALETAGYSA
GQTRTTDPNKTAVFFAQSFDDWLKVSHHALGCDAYTLQTIQRAFGPGRLAFHMNWEGPTYALDSACAGSTSAIHLACMSL
LSRDVDMAVAGAATILSDPHSFIFLSKAGVLSETGNCKTYRDDADGYCRADFSGALVLKRLEDAVAHNDKILAVIASSAR
NHSGNATSITTSDANAQARLFKKVLRNARLDPDDVSYIEMHGTGTQVGDKAEMGAVSKVFLPRPDRKPLPVGAIKANIGH
SEAAAGMSSVLKSVLMLQKGIIPPQAGMPHAMNPNVLEILGDDSSIVIPNKSTEFKAADGKPKRILINNFDAAASPPFPS
LPNTCCFLDKTITLIFDISYIQGGNASVLIEEYKQNPAGLARQRELDARSSYVIATSAKTPLSHLANMRRLAAWLRANPN
ARIQDVAYSTTARKVHHPIRFALAAPTLQEAVFKLEAGIQGATSSTKKSATPAVVFVFTGQGSHYAGMGGELYRTSPIFR
KTADLCAAICASHQFPPFLDIITTDTVDISTKNAAQVQLAVVTLQIALTAFWRSSAGIEAAMVIGHSLGEYAALHAAGVL
SLTDTLYLVGQRARLLLERCEPNSCAMLSVSASAAIVRDHLARLGDSSCEVACINSPTATVISGTAEDLAHIQTNMTTQD
TNMRTKMLSVPFAFHSFQMDAILPDYKALASGVTYLPPKIPVASTLLASVVDVPGIFSEDYLAQQTRQAVNFYGSLNAVK
SALKNDDPVWLEIGPGPTLVAAYTSGVDVDWLALHAPYESSLELLALPTYAWDVKDYWITHTDKNSGALVPAAAAAKTVS
SEPFLTTTAQYLVHKALTPEGQIKTTFRAGISDHGFMGVIDGHRMQQIGLASGTVFCDAAATVAKYALEYSGSKTGVTAS
HLTFHDPKLLVPLTRDLVGIDGDLLTTATMESASADVVLATFKATSKSGESYDLGSVTVKYRSPDKAQADLDRVSFFIKA
KMDERIRLSREGSGHRMQPDVFFALFANAVEFSPDFRGVQEAYVAGNFQEAAATIKIRPDPAGTRFTSSPYWGEALLHLA
GFMVNGNPNTPPQLTYALMGYDSIEQLAPIEPDKEYLTYTRISRWEGTTAFCAAYVFDPQTFRIVMQAVDLRYQQFKRTT
WRHILGTRPHAAAAGPQDAISKSVSLPTAKEPKMIHETLSAAMATVPMKQQQASKAQDIDKEDETPNTGRFQVILDSLAT
ATGSDPSEFTDDTEIADIGVDSIMAIEVGVAVREMGVDLPAAFVFEYFTIGDLRRAFGGGGQEDADTNDTSATPSSGDED
ALLSPTPEDHFAPVSPASSLVYVEKEELSTPALDLVVSNTSPPPSVRITLLQGHPKAGNTPLYMMADGTGSVASFIHLRP
FKSKQVVYGIDSPYLRCPSRMNSKVGIEGVAKLVVDALVKAHSTGPLMIGGYSVGCFVAFEISRQLARAGRTVKGLLLID
MPCPRSRGMDQGKLLAEAEVSEAVLEGIVNRDGQWTSLGSSRDHMHQFLVAMNEYTPAPMTSAERPAKTAVIWAERGLVN
RVSDDPARMQKLEGQGVPTRPYPGFMEDPKLGTFACHVPNKGEENLGPNGKHDSVYPHPPPLDPKNCCNICNPNLYAKLD
ELPKEEETTTKLPKPGAKTGPGYALLMIKAWCYKQADRTDSSLAIACPRCPSDFFLSGQLIFSLCAPLFQEWYDAHKAAG
TLPISVDAVFTERNNLKAAKKQKDVVEKKSAEEAKERRIQAGEAGARGNLRLSAKAESACKAAVAEEANQDQTSTAQPLG
GGDTYMSDGTPSRSTRHEDDDDAGSKTPRSETSFLLDLPRGAGGRPAREPKLSRKAKEARILREA
>Acastr1.cluster034_L0_CDS1_ProteinId__GeneId_jgi.p_Acastr1_121716
MASPSHALLFPHEHTDVLGALHDLSVRSKTRPELRAFLASSSAVVHEQAVAVDGPERASIGPFEDLVELAQRHVSRQRHN
VVVEMVLLTTIQISKLLVLAEDDPSILSDTSVPVGFGIGLIAAAVAATASNTNSVAKLGLEGVAVAFRLAVELQRASRDI
EESDGTLVVVGPPSTLNALAKTSDLAQSITSNPTPSKCLMYGSHLPPVDAAKILCVSPVREACTVQRSLYSVHSPAGSLA
AGTFGELLCLTVSEIAHKSMQVEETFRTVTTALQKTGSSEVVLMIVGSTWDASTFQDICHQHDQNVRIGEFSPCPKPFGD
DLSSIPSDAIAVVGMSGRFPESDTLDELWRLLETGTTTHQEIPSSRFNMNDFYDLSRKKHNALVSRHGCFIKKPGDFDHR
LFNISPREALQMDPVQRMLLMTTYEALEMAGYADNSELAPPRIATYFGQTVDDWKTIQEQQGIDTHFLPAVNRGFGPGRL
CHYFKWAGGFYSIDTGCSSSATGICIARDALAKGDCDAAVVGGGTLLTAPEWFSGLGQGGFLSPTGACKTYSDKADGYCR
GEGVAIVVLKRLADAVRAKDDVLAVIAGAARNTNAGEGSITHPGAKAQEALYRRVLRQAAVRPGEVGVIEMHGTGTQAGD
RVETMAVQNVFASPAEPKRPQPLIVGAIKANIGHSEAAAGVVSLIKATLMLHRDTIPPQPNQPFKLNPYLVPILGPGTDV
QLANGQAWPKNGTNPRYIFVNNFDAAGGNVSILIHEAPSYARLSPPSRSDARTHHVVVTSGRTEAAQAQNKDRLREYLLQ
NPETQLASLAYTTTARRMHHNLRDAYVATSVAELLHQMGQPAKSLMPASSVVFTFTGQGSQYAGMGGTLYRTSPTFRRML
DLYQRLCDAQGLDCQFLDTILGSGDAASTDATKAACDMQVATVALEIALARYWQSLGLRPTLLIGHSLGEYAALCVAGVL
SVGEALTLAYERAKLIFTRCSPSEAGMLAVGPPASTVRWRIRDLPATTSTCEVCCLNGPSSTVVGGPFAALDALENYLKS
DGNVTTTRLRVQHAFHTRQMDPLFDDLETKASHISFQPPTLPVASTLLGRIVQPGESGVFNANYFRRQTREPVAFCDAVL
ASEAEGLIQDQSFVVETANPSRYPSLRRGHNDWESISQCLAAAHRAQLPVAWAELHKDHLDQVQLMSGLPTYAFDCQTFW
VSYKTPTVSQTITDARLSAPPSKLSSTSLHSVEQLRKEGSKLLATFKADLSDGRLAEAIGGHVVDGVAICPASIFIDMAY
TAVAYLETEGRKILRATLATYELASLSMVNPLVLRKDMAIDELPRVSLEVILDESANTASVRFLSHVAAAAASIVEHGSC
VIRLDQPDGPCTQAWSRLQPLVQARVRTLEASSRPRQVHAMDRHLFYKVFSEIVDYAAPYHAVEEAIVAADFRDAAFVFK
LPSAMDLGTFTCNPFAVDAAIHVAGFLLNADVRKPKNDVHIANHIDCLRILGDLSSHGPWRAYATVRDQDVKAGTSLCDV
YVTDRQDKLVALCTDICFKKLDRDFFSLLTGSARALAQKPRATASSKRAQQPIRAAESSDISTAASSISSSASLSSQSEA
EDLAAELLSVVAEQSGISMADLKKATDTTFTDFGVDSQMSIQIIADFQTVTAVELPAAFFTNFPTPAAVEKELGIQRLES
LKDLEPRPKRIPSAPPKRRSRKQSPAPQRPSKQLFSIVAEALGLEASAFTPSTTFESLGMDSIISIKTLSVFQQETQIEL
PAAFFTEHQTVAAAQKELDGPLEEPTRSLSPVKKSLVAVTPTARTMSLSPRQQKIETAVSRSVLIQGQSRSRAAPLFMTT
NGSGTVESYIHLRPLPEGRRIYALESPFLGDPDTFDLSIEEMASIFIRTIRRIQPHGPYLIGGWSAGSIYAYEVAHRLTR
EGETILALVVIDMRDPSLIPTAIVTPDFVDKLGTFEGINRARDLLEDLSVKEKAHLMATCRALSRYDAPAFAPDRRPHHN
VVIWARLGLDQREDAPVAAMLRPGLDIGKPLDQMELPEFERYFNSWFYGRREQFGTNGWETLLGDNISVYDVDGDHFSMM
CPPFSDGVGKIVVDAVARATIEE
>BGC0000004.1_L0_CDS2_ProteinId_BAE71314.1_GeneId_pksA
MAQSRQLFLFGDQTADFVPKLRSLLSVQDSPILAAFLDQSHYVVRAQMLQSMNTVDHKLARTADLRQMVQKYVDGKLTPA
FRTALVCLCQLGCFIREYEESGNMYPQPSDSYVLGFCMGSLAAVAVSCSRSLSELLPIAVQTVLIAFRLGLCALEMRDRV
DGCSDDRGDPWSTIVWGLDPQQARDQIEVFCQTTNVPQTRRPWISCISKNAITLSGSPSTLRAFCAMPQMAQHRTAPIPI
CLPAHNGALFTQADITTILDTTPTTPWEQLPGQIPYISHVTGNVVQTTNYRDLIEVALSETLLEQVRLDLVETGLPRLLQ
SRQVKSVTIVPFLTRMNETMSNILPVSFVSTETRTDTGRAIPASGRPGAGKCKLAIVSMSGRFPESPTTESFWDLLYKGL
DVCKEVPRRRWDINTHVDPSGKARNKGATKWGCWLDFSGEFDPRFFGISPKEAPQMDPAQRMALMSTYEAMERAGLVPDT
TPSTQRDRIGVFHGVTSNDWMETNTAQNIDTYFITGGNRGFIPGRINFCFEFAGPSYTNDTACSSSLAAIHLACNSLWRG
DCDTAVAGGTNMIYTPDGHTGLDKGFFLSRTGNCKPYDDKADGYCRAEGVGTVFIKRLEDALADNDPILGVILDAKTNHS
AMSESMTRPHVGAQIDNMTAALNTTGLHPNDFSYIEMHGTGTQVGDAVEMESVLSVFAPSETARKADQPLFVGSAKANVG
HGEGVSGVTSLIKVLMMMQHDTIPPHCGIKPGSKINRNFPDLGARNVHIAFEPKPWPRTHTPRRVLINNFSAAGGNTALI
VEDAPERHWPTEKDPRSSHIVALSAHVGASMKTNLERLHQYLLKNPHTDLVQLSYTTTARRWHYLHRVSVTGASVEEVTR
KLEMAIQNGDGVSRPKSKPKILFAFTGQGSQYATMGKQVYDAYPSFREDLEKFDRLAQSHGFPSFLHVCTSPKGDVEEMA
PVVVQLAITCLQMALTNLMTYFGIRADVTVGHSLGEFAALYAAGVLSASDVVYLVGQRAELLQQRCQRGTHAMLAVKATP
EALSQWIRDHDCEVACINGPEDTVLSGTTKNVAEVQRAMTDNGIKCTLLKLPFAFHSAQVQPILDDFEALAQGATFAKPQ
LPILSPLLRTEIHEQGVVTPSYVAQHCRHTVDMAQALRSAREKGLIDDKTLVIELGPKPLISGMVKMTLGDKISTLPTLA
PNKAIWPSLQKILTSVYTGGWDINWKNYHAPFASSQKVVDLPSYGWDLKDYYIPYQGDWCLHRHQQDCKCAAPGHEIKTA
DYQVPPESTPHRPSKLDPSKEAFPEIKTTTTLHRVVEETTKPLGATLVVETDISRKDVNGLARGHLVDGIPLCTPSFYAD
IAMQVGQYSMQRLRAGHPGAGAIDGLVDVSDMVVDKALVPHGKGPQLLRTTLTMEWPPKAAATTRSAKVKFATYFADGKL
DTEHASCTVRFTSDAQLKSLRRSVSEYKTHIRQLHDGHAKGQFMRYNRKTGYKLMSSMARFNPDYMLLDYLVLNEAENEA
ASGVDFSLGSSEGTFAAHPAHVDAITQVAGFAMNANDNVDIEKQVYVNHGWDSFQIYQPLDNSKSYQVYTKMCQAKENDL
VHGDVVVLDGEQIVAFFRGLTLRSVPRGALRVVLQTTVKKADRQLGFQTMPSPPPPTTTMPISPYKPANTQVSSQAIPAE
ATHSHTPPQPKHSPVPETAGSAPAAKGVGVSNEKLDAVMRVVSEESGIALEELTDDSNFADMGIDSLSSMVIGSRFREDL
GLDLGPEFSLFIDCTTVRALKDFMLGSGDAGSGSNVEDPPPSATPGINPEIDWSSSASDSIFASEDHDHSSESGADTGSP
PALDLKPYCRPSTSVVLQGLPMVARKTLFMLPDGGGSAFSYASLPRLKSDTAVVGLNCPYARDPENMNCTHGAMIESFCN
EIRRRQPRGPYHLGGWSSGGAFAYVVAEALVNQGEEVHSLIIIDAPIPQAMEQLPRAFYEHCNSIGLFATQPQKEHVSII
SDLIDRVMA
>BGC0000006.1_L0_CDS2_ProteinId_AAS90093.1_GeneId_pksA
MAQSRQLFLFGDQTADFVPKLRSLLSVQDSPILAAFLDQSHYVVRAQMLQSMNTIDHKLARTADLRQMVQKYVDGKLTPA
FRTALVCLCQLGCFIREYEESGNMYPQPSDSYVLGFCMGSLAAVAVSCSRSLSELLPIAVQTVLIAFRLGLCALEMRDRV
DGCSDDRGDPWSTIVWGLDPQQARDQIEVFCQTTNAPQTRRPWISCISKNAITLSGSPSTLRAFCEMPQMAQHRTALIPI
CLPAHNGALFTQADITTILDTTPTTPWEQLPGQIPYISHVTGNVVQTTNYRDLIEVALSETLLEQVRLDLVETGLPRLLQ
SRQVKSVTIVPFLTRMNETMSNILPVSFISTETRTDTGRAIPASGRPGAGKCKLAIVSMSGRFPESPTTESFWDLLYKGL
DVCKEVPRRRWDINTHVDPSGKARNKGATKWGCWLDFSGEFDPRFFGISPKEAPQMDPAQRMALMSTYEAMERAGLVPDT
TPSTQRDRIGVFHGVTSNDWMETNTAQNIDTYFITGGNRGFIPGRINFCFEFAGPSYTNDTACSSSLAAIHLACNSLWRG
DCDTAVAGGTNMIYTPDGHTGLDKGFFLSRTGNCKPYDDKADGYCRAEGVGTVFIKRLEDALADNDPILGVILDAKTNHS
AMSESMTRPHVGAQIDNMTAALNTTGLHPNDFSYIEMHGTGTQVGDAVEMESVLSVFAPSETARKADQPLFVGSAKANVG
HGEGVSGVTSLIKVLMMMQHDTIPPHCGIKPGSKINRNFPDLGARNVHIAFEPKPWPRTHTPRRVLINNFSAAGGNTALI
LEDAPERHWPTEKDPRSSHIVALSAHVGASMKTNLERLHQYLLKNPHTDLAQLSYTTTARRWHYLHRVSVTGASVEEVTR
KLEMAIQNGDGVSRPKSKPKILFAFTGQGSQYATMGKQVYDAYPSFREDLEKFDRLAQSHGFPSFLHVCTSPKGDVEEMA
PVVVQLAITCLQMALTNLMTYFGIRADVTVGHSLGEFAALYAAGVLSASDVVYLVGQRAELLQERCQRGTHAMLAVKATP
EALSQWIRDHDCEVACINGPEDTVLSGTTKNVAEVQRAMTDNGIKCTLLKLPFAFHSAQVQPILDDFEALAQGATFAKPQ
LPILSPLLRTEIHEQGVVTPSYVAQHCRHTVDMAQALRSAREKGLIDDKTLVIELGPKPLISGMVKMTLGDKISTLPTLA
PNKAIWPSLQKILTSVYTGGWDINWKNYHAPFASSQKVVDLPSYGWDLKDYYIPYQGDWCLHRHQQDCKCAAPGHEIKTA
DYQVPPESTPHRPSKLDPSKEAFPEIKTTTTLHRVVEETTKPLGATLVVETDISRKDVNGLARGHLVDGIPLCTPSFYAD
IAMQVGQYSMQRLRAGHPGAGAIDGLVDVSDMVVDKALVPHGKGPQLLRTTLTMEWPPKAAATTRSAKVKFATYFADGKL
DTEHASCTVRFTSDAQLKSLRRSVSEYKTHIRQLHDGHAKGQFMRYNRKTGYKLMSSMARFNPDYMLLDYLVLNEAENEA
ASGVDFSLGSSEGTFAAHPAHVDAITQVAGFAMNANDNVDIEKQVYVNHGWDSFQIYQPLDNSKSYQVYTKMCQAKENDL
VHGDVVVLDGEQIVAFFRGLTLRSVPRGALRVVLQTTVKKADRQLGFKTMPSPPPPTTTMPISPYKPANTQVSSQAIPAE
ATHSHTPQQPKHSPVPETAGSAPAAKGVGVSNEKLDAVMRVVSEESGIALEELTDDSNFADMGIDSLSSMVIGSRFREDL
GLDLGPEFSLFIDCTTVRALKDFMLGSGDAGSGSNVEDPPPSATPAINPEIDWSSSASDSIFASEDHGHSSESGADTGSP
PALDLKPYCRPSTSVVLQGLPMVARKTLFMLPDGGGSAFSYASLPRLKSDTAVVGLNCPYARDPENMNCTHGAMIESFCN
EIRRRQPRGPYHLGGWSSGGAFAYVVAEALVNQGEEVHSLIIIDAPIPQAMEQLPRAFYEHCNSIGLFATQPGASPDGST
EPPSYLIPHFIAVVDVMLDYKLAPLHARRMPKVGIVWAADTVMDERDAPKMKGMHFMIQKRTEFGPDGWDTIMPGASFDI
VRADGANHFTLMQKEHVSIISDLIDRVMD
>BGC0000007.1_L0_CDS4_ProteinId_AAS89999.1_GeneId_
MAQSRQLFLFGDQTADFVPKLRSLLSVQDCPILAAFLDQSHYVVRAQMLQSMNTVDHKLARTADLRQMVQKYVDGKLTPA
FRTALVCLCQLGCFIREYEESGNRYPQPSDSYVLGFCMGSLAAVAVSCSRSLSELLPIAVQTVLIAFRLGLCALEMRDRV
DGRSDDRGDPWSTIVWGLDPQQARDQIEVFCQTTNVPQTRRPWISCISKNAITLSGSPSTLRAFCAMPEMAQHRTAPIPI
CLPAHNGALFTQADITAILDTTPTTPWEQLPGQIPYISHVTGNVVQTTNYRDLIEVALSETLLEQVRLDLVETGLPRLLQ
SRQVKSVTIVPFLTRMNETMSNILPDSFISTETRTDTGRAITASGRPGAGKCKLAIVSMSGRFPESPTTESFWDLLYKGL
DVCKEVPRRRWDINTHVDPNGKARNKGATKWGCWLDFSGDFDPRFFGISPKEAPQMDPAQRMALMSTYEAMERAGLVPDT
TPSTQRDRIGVFHGVTSNDWMETNTAQNIDTYFITGGNRGFIPGRINFCFEFAGPSYTNDTACSSSLAAIHLACNSLWRG
DCDTAVAGGTNMIYTPDGHTGLDKGFFLSRTGNCKPYDDKADGYCRAEGVGTVFIKRLEDALADNDPILGVILDAKTNHS
AMSESMTRPHVGAQIDNMTAALNTTGLHPNDFSYIEMHGTGTQVGDAVEMESVLSVFAPSETARKADQPLFVGSAKANVG
HGEGVSGVTSLIKVLMMMQHDTIPPHCGIKPGSKINRNFPDLGARNVHIAFEPKLWPRTHTPRRVLINNFSAAGGNTALI
VEDAPERHWPTEKDPRSSHIVALSAHVGASLKTNLERLHQYLLKNPHTDLAQLSYTTTARRWHYLHRVSVTGASVEEVTR
KLEMAIQNGDGVSRPKSKPKILFAFTGQGSQYATMGKQLYDAYPSFREDLEKFDRLAQSHGFPSFLHVCTLPKGDVEEMA
PVVVQLAITCLQMALTNLITSFGIRADATVGHSLGEFAALYAAGVLSASDVVYLVGQRAELLQERCQRGTHAMLAVKATP
EALSQWIQDHHCEVACINGPEDTVLSGTTENIAKVQGAMTDNGIKCTLLKLPFAFHSAQVQPILDDFEALAQGATFAKPQ
LPILSPLLRTEIREQGIVTPSYVAQHCRHTVDMAQALRSAREKGLIDEKTLVIELGPKPLISGMVKMTLGEKITTLPTLA
PNKAIWPSLQKILTSVYTGGWDINWKKYHAPFASSQKVVDLPSYGWDLKDYYIPYQGDWCLHRHQQDCKCATPGHEIKTA
DYQVPPESQPHRPSKLDPSKEAFPEIKTTTTLHRVVEETTKPLGATLVVETDISRKDVNGLARGHLVDGIPLCTPSFYAD
IAMQVGQYSMQRLRAGHPGAGAIDGLVDVSDMVVDKALVPHGKGPQLLRTTLTMEWPPKAAATTRSAKVKFATYFADGKL
DTEHATCTVRFTTDAQLKSLRRSVSEYKTHIRQLHDGHAKGQFMRYSRKTGYKLMSSMARFNPDYMLLDHLVLNEAENEA
ASSVDFSLGSSEGTFAAHPAHVDAITQVAGFAMNANDNVDIEKQVYVNHGWDSFQIYQPLDNSKSYEVYTKMGQAKENDL
VHGDVVVLDGEQVVAFFRGLSLRSVPRGALRVVLQSTVKKADRQLGFKIMPSQPPPTTTIPISPLKPASTQVSGQAIPAE
ATHSHTPPQPNHSSALETTGSAPAAKGVGVNNEKLDAVMRVVSEESGIALEELTDDSNFADMGIDSLSSMVIGSRFREDL
GLDLGPEFSLFIDCTTVRALKDFMLGSGGAGSGCNIEDSPSSAIPGINPETDWSSSASDSIFASEDHGHSSESGADTGSP
PALDLKPYCRPSTSVVLQGLPMVARKTLFMLPDGGGSAFSYASLPRLKSDTAVVGLNCPYARDPENMNCTHGAMIESFCN
EIRRRQPRGPYHLGGWSSGGAFAYVVAEALVNQGEEVDSLIIIDAPIPQAMEQLPRAFYEHCNSIGLFATQPGASPDGST
EPPSYLIPHFTAVVDVMLDYKLAPLHTRRMPKVGIVWAAETVMDERDAPKMKGMHFMIQKRTEFGPDGWDTIMPGASFDI
VRADGANHFTLMQKEHVSIISDLIDRVMA
>BGC0000008.1_L0_CDS2_ProteinId_AAS90022.1_GeneId_
MAQSRQLFLFGDQTADFVPKLRSLLSVQDSPILAAFLDQSHYVVRAQMLQSMNTVDHKLARTADLRQMVQKYVDGKLTPA
FRTALVCLCQLGCFIREYEESGNMYPQPSDSYVLGFCMGSLAAVAVSCSRSLSELLPIAVQTVLIAFRLGLCALEMRDRV
DGCSDDRGDPWSTIVWGLDPQQARDQIEVFCQTTNVPQTRRPWISCISKNAITLSGSPSTLRAFCAMPQMAQHRTALIPI
CLPAHNGALFTQADITTILDTTPTTPWEQLPGQIPYISHVTGNVVQTTNYRDLIEVALSETLLEQVRLDLVETGLPRLLQ
SRQVKSVTIVPFLTRMNETMSNILPVSFISTETRTDTGRAIPASGRPGAGKCKLAIVSMSGRFPESPTTESFWDLLYKGL
DVCKEVPRRRWDINTHVDPSGKARNKGATKWGCWLDFSGEFDPRFFGISPKEAPQMDPAQRMALMSTYEAMERAGLVPDT
TPSTQRDRIGVFHGVTSNDWMETNTAQNIDTYFITGGNRGFIPGRINFCFEFAGPSYTNDTACSSSLAAIHLACNSLWRG
DCDTAVAGGTNMIYTPDGHTGLDKGFFLSRTGNCKPYDDKADGYCRAEGVGTVFIKRLEDALADNDPILGVILDAKTNHS
AMSESMTRPHVGAQIDNMTAALNTTGLHPNDFSYIEMHGTGTQVGDAVEMESVLSVFAPSETARKADQPLFVGSAKANVG
HGEGVSGVTSLIKVLMMMQHDTIPPHCGIKPGSKINRNFPDLGARNVHIAFEPKPWPRTHTPRRVLINNFSAAGGNTALI
VEDAPERHWPTEKDPRSSHIVALSAHVGASMKTNLERLHQYLLKNPHTDLAQLSYTTTARRWHYLHRVSVTGASVEEVTR
KLEMAIQNGDGVSRPKSKPKILFAFTGQGSQYATMGKQVYDAYPSFREDLEKFDRLAQSHGFPSFLHVCTSPKGDVEEMA
PVVVQLAITCLQMALTNLMTYFGIRADVTVGHSLGEFAALYAAGVLSASDVVYLVGQRAELLQERCQRGTHAMLAVKATP
EALSQWIRNHDCEVACINGPEDTVLSGTTKNVAEVQRAMTDNGIKCTLLKLPFAFHSAQVQPILDDFEALAQGATFAKPQ
LPILSPLLRTEIHEQGVVTPSYVAQHCRHTVDMAQALRSAREKGLIDDKSLVIELGPKPLISGMVKMTLGDKISTLPTLA
PNKAIWPSLQKILTSVYTGGWDINWKNYHAPFASFQKVVDLPSYGWDLKDYYIPYQGDWCLHRHQQDCKCAAPGHEIKTA
DYQVPPESMPHRPSKLDPSKEAFPEIKTTTTLHRVVEERTKPLGATLVVETDISRKDVNGLARGHLVDGIPLCTPSFYAD
IAMQVGQYSMQRLRAGHPGAGAIDGLVDVSDMVVDKALVPHGKGPQLLRTTLTMEWPPKAAATTRSAKVKFATYFADGKL
DTEHASCTVRFTSDAQLKSLRRSVSEYKTHIRQLHDGHAKGQFMRYNRKTGYKLMSSMARFNPDYMLLDYLVLNEAENEA
ASGVDFSLGSSEGTFAAHPAHVDAITQVAGFAMNANDNVDIEKQVYVNHGWDSFQIYQPLDNSKSYQVYTKMCQAKENDL
VHGDVVVLDGEQIVAFFRGLTLRSVPRGALRVVLQTTVKKADRQLGFKTMPSPPPPTTTMPISPYKPANTQVSSQAIPAE
ATHSHTPPQPKHSPVPETAGSAPAAKGVGVSNEKLDAVMRVVSEESGIALEELTDDSNFADMGIDSLSSMVIGSRFREDL
GLDLGPEFSLFIDCTTVRALKDFMLGSGDAGSGSNVEDPPPSATPAINPEIDWSSSASDSIFASEDHGHSSESGADTGSP
PALDLKPYCRPSTSVVLQGLPMVARKTLFMLPDGGGSAFSYASLPRLKSDTAVVGLNCPYARDPENMNCTHGAMIESFCN
EIRRRQPRGPYHLGGWSSGGAFAYVVAEALVNQGEEVHSLIIIDAPIPQAMEQLPRAFYEHCNSIGLFATQPGASPDGST
EPPSYLIPHFIAVVDVMLDYKLAPLHARRMPKVGIVWAADTVMDERDAPKMKGMHFMIQKRTEFGPDGWDTIMPGASFDI
VRADGANHFTLMQKEHVSIISDLIDRVMD
>BGC0000009.1_L0_CDS4_ProteinId_AAS90047.1_GeneId_
MAQSRQLFLFGDQTADFVPKLRSLLSVQDSPILAAFLDQSHYVLRAQMVQSMNMVDHKLARTADLRQMVQKYVDGKLTPA
FRTALVCLCQLGCFIREYEESGNRYPQPSDSYVLGFCMGSLAAVAVSCSRSLSELLPIAVQTVLIAFRLGLCALEMRDRV
DGCSDDRGDPWSTIVWGLDPQQARDQIEVFCQSTNVPQTRRPWISCISKNAMTLSGSPSTLRAFCAMPEMAQHRTTPIPI
CLPAHNGALFTQADITAILDTTPTTPWEQLPGQIPYISHVTGNVVQSTNYRDLMVVALSETLLEQVRLDLVETGLPRLLQ
SRRVKSVILVPFLTRMNETLSNILRDSFITTETRTDTGRAIPASGRPGGSKCKLAIVSMSGRFPESPTTESFWDILYKGL
DVCKEVPRRRWDINTHVDPSGKARNKGATKWGCWLDFSGDFDPRFFGISPKEAPQMDPAQRMALMSTYEAMERAGLVPDT
TPSTQRDRIGVFHGVTSNDWMETNTAQNIDTYFITGGNRGFIPGRINFCFEFAGPSYTNDTACSSSLAAIHLACNSLWRG
DCDTAVAGGTNMIYTPDGHTGLDKGFFLSRTGNCKPYDDNADGYCRAEGVGTVFIKRLEDALEDNDPILGVILDAKTNHS
AMSESMTRPHVGAQIDNMTAVLNTTGLHPNDFSYIEMHGTGTQVGDAVEMESVLSVFAPSETARKADQPLFVGSAKANVG
HGEGVSGVTSLIKVLMMMQHDTIPPHCGIKPGSKINRNFPDLGARNVHIAFEPKPWPRTHTPRRVLINNFSAAGGNTALV
VEDAPERHWPTEKDPRSSHIVALSAHVGASMKTNLERLHQYLLKNSHIDLAQLSYTTTARRWHYLHRVSITGASVEEMTR
KLEMAIQNGDGVSRPKSKPKILFAFTGQGSQYATMGKQLYDAYPAFREDLEKFDRLAQSHGFPSFLHVCTSPTGDVEEMA
PVVVQLAIACLQLALTNLITSFGIHADATVGHSLGEFASLYAAGVLSASDVVYLVGKRAELLQERCQRGTHAMLAVKATP
EALSQWTRNHDCEVACINGPEDTVLSGTIKNIGEIQRAVTDNRIKCTLLKLPFAFHSTQVQPILDDFEALAQGATFAKPR
LPILSPLLRTEIREQGVVTPSYVAQHCRHTVDMAQALRSAREKGLIDNKTLVIELGPKPLISGMVKMTLGEQITTLPTLA
PNKAIWPNLQKILTSVYTGGWDINWKKYHAPFASSQKLVDLPSYGWDLKDYYIPYQGDWCLHRHQQDCKCATPGHEIKTA
DYQVPPESKPDRPSKLDPSKQAFPEIQTTTTLHRVVEETTKPLGATLVVETDLSRKDVNGLAQGHLVDGIPLCTPSFYAD
IAMQVGQYSMQRLRAGHPGAGAIDGLVDVSDMVVDKALIPHGKGPQLLRTTLTMEWPPKAAATTRSAKVKFATYFADGKL
DTEHASCTVRFTTDAQLKSLRRSVSEYKTHIRQLRDGHAKGQFMRYNRKTGYKLMSSMARFNADYMLLDHLVLNEAENEA
ASCVDFSLGSSEGIFAAHPAHVDAITQVAGFAMNANDNVDIEKQVYVNHGWDSFQIYQPLHNSKSYDVYTKMGQAKENDL
VHGDVVVLDGDQVVAFFRLRCVPRGALRVILQSTVKKADRQLGLKTTPPPTMPISPSKPAPTHVSGQSVPPEASHPHTPP
QPKHSPAPETTGSAPAAKGVDVSIEKLDAIMRVVSEESGIALEELTDDSNFADMGIDSLSSMVIGSRFREDLGLDLGPEF
SLFIDCTTVRALKDFMLGSGNAGSGSNVEDSPSATPGTNHETDWSSSASDTISSSEDHGHSSESGADTGSPPSLDLKPYC
RPSTSVVLQGLPMVARKTLFMLPDGGGSAFSYASLPRLKSDTAVVGLNCPYARDPENMNCTHGAMIESFCNEIRRRQPQG
PYHLGGWSSGGAFAYVVAEALVNQGEEVHSLIIIDAPIPQAMEQLPRAFYEHCNSIGLFATQPGASPDGSTEPPPYLIPH
FTAVVDVMLDYKLAPLRARRMPKVGIVWAADTVMDERDTPKMKGMHFMIQKRTEFGPDGWDTVMPGASFDIVRADGANHF
TLMQKEHVYKISDLIDRVMA
>BGC0000011.1_L0_CDS7_ProteinId_ACH72912.1_GeneId_
MSQPYPTRLFLFGDQTYDFAPELRSLLAVRNNPILTAFLDQSHYVVRAQMIQKLPPKEHKDARAGSLAELLQKYVDGRLP
SAFQTALSCITQLGSFMRQFDDASIPYPRFNDSYVLGVCTGSLAAAAVSCSTSLSDLLPIAVQTVLVAFRLGLCAQEVRD
RLEISFENRTKPWSVVSDLSRQEVAAALDRFSEEGMLSTTRKPWITATSAKTTTISGSPEILARLAADPSLERGKRWREI
PIYVPAHNPHLFTARDVDSILETTDPHPWSDYGAKIPFVSAVTGKLVWIRNYRDLLQLSLSQCLIEPIRWDLVETELPRL
FESRKGIESVSIVSFTTVLTKSLSTALTSEGITADIQTTADRIPEACSHRPGAGRGKLAIVSMSGRFPEAPSTDSFWDLL
HKGLDVCKEVPLRRWDVNTHVDPSGRAHNKGATRWGCWLDFAGDFDPRFFSISPKEAPQMDPAQRMALMSTYEAMERGGI
VPDTTASTQRNRIGVFHGVTSNDWMETNTAQNIDTYFITGGNRGFIPGRINFCFEFSGPSYSNDTACSSSLAAIHLACNS
LWRGDCDTAVAGGTNMIFTPDGHTGLDKGFFLSRTGNCKPFDDAADGYCRAEGVGTVFIKRLEDALADNDPILGTILDIK
TNHSAMSDSMTRPYTPAQVDNMSAVLSTAGVSPHDLSYIEMHGTGTQVGDAVEMESVLSLFAPNEAFRPQDKPLYVGSAK
ANIGHGEGVSGVTSLIKVLLMMKHNTIPPHCGVKPGSKINHNYPDLPARNVHIAFEPKPWPRTDTPRRVLINNFSAAGGN
TAVLVEDAPVRDMPNVVDPRTNHIVTVSAHVGKSLRANMQRLRDHIQKQPDISLPQLSYTSTARRWHHLHRASVSGSSID
EILHNLEIAIEKGEGINRPKTKPTIVIACSGQGSQYTGMGRQLYDAYPTFRADLERFYQLARSQGFPGFLSVYTAPNVGD
SMEEMLPVIVQLALISLEMALGNLLESFGLKPSAVVGHSLGEYDALYLAGVLSAADTLYLVGKRAELLQERCQRGTHAML
ALRASPDMLAEILADSSCEIACRNGPSDTVLSGSLEEITGIQRTLLAQGIKGTLLKLPFAFHSAQVQPILSDFEELARGV
TFHKPCIPVLSPLLIKSIDEHGIIDPAYLARHCREPVNMVQVLELAPSQGIISDRTILVDVGPKPLLSGMIKTTLGNDGS
SRSTALPVLSPKADVRQNLLTVLGTLCCGGQDINWPAYHAPFESAKKVIHMPDYAWDLKEYFIPYKGEWCLHRHEIHCSC
ATPGKETATSDYKLPTLDPVPVKRPSKQDESKEAYPEITTTTTLHRVVEEKTEPLGATFMVETDISRKDVRGIAQGHLVD
GIPLCTPSFYADIALQVGRYSMNRLRASHPGAMDGVVDVSDLVVDKALIPHGKGPQLLRTTLAMTWPPKAAATTRSAKIK
FATFFADGQLDTEHATCTVRFTSDAQLKSLQKKVPEYKAHIERLRQGLNKGQFIRYTRKSGYKLMSSMANFHPDYKLLDN
LILNEAENEAVSMMEFSAAKSEGTFAAHPAYVDAITQVGGFAMNANDNTDIEREVYVNHGWDSFQVYQPLVKGKTYEVYS
RMVKDKTGDLVHGDTIVLDGDVVVAFFKGLSIRSVPRRGLRMVLQQAADKAAQVHGGKPAPKNQVAERLASMHNHTPSPA
APAPAPTTPTPVVSKPAKTIAKPSHSKPSKLQAVLHVISEESGVALEELTDDSNFADMGIDSLSSMVIGSRLREDLALDL
SADFSLFIDCPTVGSLKTYLADSSGAQESADAVEEEEEEEEEEEEEVVIENLAPLQPDLGHEHSVPMGSAKAQTDPQESL
ELGDEVFRAAMKVISEESGVALEELTAETVFADIGIDSLSSMVISSRFREDLGISLDSSFNLFDQVPTVASLQQFLGGRS
GSTTASLGSSDEDETSSSRSTIPEDDPLIPLQDRVAECRPTSSVILQGLPRMAKRTLFMLPDGGGSASSYITIPRLQSDV
AIVGLNCPYARDPENMQCTHQAMIQSFCNEIKRRQPQGPYHLGGWSSGGAFAYVTAEALVNMGEDVHSLIIIDAPVPQVM
EKLPTSFYEYSNNIGLFANQPGSNTDGAAQPPPYLIPHFQATVDVMLDYRVAPLKTPRMPKVGIIWAATTVMEEANAPKM
KGMHFMVQKRTDFGPDGWDTVLPGAEFDIVRAEGANHLL
>BGC0000013.1_L0_CDS1_ProteinId_CBF79143.1_GeneId_
MTPSASPSPSPNPGDANVKVDADSPNDFILFSHELPSGDIQDLIRRLHRYGTLPGYPHLARFLQECALLLRTEIQKLPRA
LRDSVPPFHDVVTLASHWDRLKSGPLSGAWDGPFLCLYEIAMLIGHHETHQLSYRRPACLVGISVGLFSAAAVAVSKSIS
DLVSYGAESVRTAFAFCVHVQRVSQELEPTMTEQAASVSWATVVIGVPADTIQVELDRFNHLKESESPGANARPLTGVSI
SHVDQTSVGVTGPPSRLKQLFRQSELLRSSRHSALPISGGLCHVPNVYDDEDVRAILEMAEVWEKWGTRALQVPLISPFT
GSPFLCPDAYHLIEAICTEALTKQLYFDKLAGGVVTQLNGLSCQVLHYGASLMSDTIIDDVTSQLSPCDTARQCLVDWAL
RDAFDQLPGGPTPPRDAKLAVVGMACRMPGGADTPDHFWELLMNGVDTHTTVPPDRFDLDAHFDPSGEKENTTTKGSQSN
RPLSRQAEQTDPMQRLALVTAYEALEMAGFVPNRTPSSHLSRVGTYYGQASDDYREVNAGQKIGTYGIPGTERGFGNGRI
NYFFNFQGPSFNIDTACSSGLAAVQAACSALWAGEADTVVAGGLNVITSPDIYCMLSKGHFLSKTGQCKVWDIGADGYCR
ADGIGSVVIKRLDDALADNDVILACISAGATNHSAESISITQPHAAAQRENYRQVMDRAGVSPLDVSFVELHGTGTQVGD
AVESESVLSFFAPLGRRSHPDKRLHLGAVKSNIGHGEAAAGIASLIKVLLMYRNNTIPRHIGIRTAMNPVVAQHLANRNA
GILSENHPWLAATASKKRYAIVNSFGAHGGNTTLLLEDAPSQHSQRYKNHSRRVVASSEVVCTSAKSKASLRANIRALLA
YLDTHQETDLRDLAYTTSARRMHHHIRIASSVTSTAQLRSFLQAAADDVDAYAKHIATATKRTAVFAFSGQGCLYHGAAA
HLFEQAPLFRNQVLQLDRIVRRLGFPSILVTVAGDAASVYDSARCPHRESTPSSDASHDSNTNRTSTAPAVDSPLIAQLA
LVVIQIALVQYWGLLGIKPSVVIGHSLGEYAALVAASVLSVADALFLVGKRAELMLAVCEPGSHAMLSVRGASVDRIEEL
CRESEKRYPFEVSCVNGLTDLVVTGLRGDMASLRDLLQGSGLKCVLLDIPFAFHSKQMSPILEDFENAAQQITFQEPAVP
VISPLLGKCISEANVINGKYLARATREPVDFVAALDSAWADGTVNDKSIWIDIGPHPVCTSFASNHYGKAATQSFASLRR
GDETLSTLTATLAALHCLGLPVDWNEYYDLRENPARLLHLDSYQWNYKNYWIPYEGSWTLDKAHAGQNNKTKDDNSAVTP
AFFTSSVQQIIFEEYDESMGRMEALSDLHHPDLQGAADGHKIHGRSVVTGSIWADITLTVGEYLYKQMVPGGKMPHMNVK
GMEVLEAQVLHPDMSQFIQIEGVLDLPRQQTAVRLYAASANGTRNTDKPFASATVCYEEAQDWQDQWQMTSHLVAARANS
FWEMAAGGSDDNARPAGKGGPRVNNFFRSIAYQLFANVVDYGARYRGMQRVALSEDTLEATADIVLDKDRHGTWHTPPHW
IDSAFQLAGFVMNSFGVQGDGKISGSSRDFFYITPGWRHFRLLERLEPGPEATYRSFVRMFPVGSEPGAYSGDIYLHRGK
RLVGVCAGIKFKAVPRALMPVLFPRIEPQAGKRRNQAQTAENRLVKGKGNCEYTHTVFQEPKSRTPAYDVTKSQPHAEHC
DISISQKTQPVAAVPVTQPALPAKERGEQNQGQSQSQNAQATACLSLISDETGLDLDDLTGEAAFADLGVDSLMSLALSA
KIRAELGIDVQSSIFLECPTVQDLVTWLSK
>BGC0000022.1_L0_CDS8_ProteinId_EAA65602.1_GeneId_
MTRASASGSGHEASTVFLFGPHVGTFTKASMDKLVRPLSQSPQRDWILRTIADLPTYWDALAAKMPDIARDIDGPTSLSE
LDRWLRHSLDTAGLSVSDDESLPSILVGPLVVLIQLTQYWRHLEMIRDGSAPAVDLQAELVQQTQSGSRPTVILGFCAGL
LAALSVASARNQAGFEEYGAVAVRLAMLIGALIDAQEVWDKASGKGSSASYAVAWRGQKQEDEMNRIIGDLSNDAYVAVR
YDQARATVTASETIAPLLMKRLRAAGVTVAEVGIKGQIHSPNADRKQHTNALVELCASLPGLQYAEVSKLALQTYDNQGS
GIPVSGSGNMTEMVVRSILVQQCRWFDTFSAVADALPDPYVVTFGLERCVPPTLMRTLGGRQVFYEDLPKDPEKPSFWLT
PQSSPPPQPQLQPVLQLQQQQTTRVEPVMPVSPQSEPIAIVGMSVKTAGADDLDEFVAMLKTGQSQHIPITRDRLMHDML
FRENADADPKRKFYGCFFRDGDAFDHKFFKRSPRESAAMDPQSRIVLQAAYQAVEQSGYFVEDHNGYTPDGRDKMHVGVY
LGSCGVDYEHNISCYDPNAFTATGALKSFITGRVSHHFGWTGPCMTFDTACSSSAVAIHTACRNLLSGECTAALAGGSNT
VTNMNWFQNLAAGSFVSPTGQCKPFDDDADGYCRAEGAAFVYLKRLSDALRDGNQVIATIAASAVYQNENCTPLFVPNSP
SLSHLFKDVMRQAKVTANDVSLVEAHGTGTPVGDPAEYESILAALGGPSRKKKLPIGSVKGHIGHTEGASGAIALVKIIM
MMREGFIPPQASFKTMNKKIPVKADDNIEVVTRLRAWEEERKTALLNNYGACGSNASMIVTQPDLRGPHSRSHAVAGARY
PFWIPGLDTRAITAYCAKLGPWLRSRAEEPTLADISFNLSRQSNRGLPQGFIFNARSLAELHEKIEQAVAAAPSSKDAAA
SVGIAPVKAERPVILCFGGQISRFVGLDRGLFDAVALFRKHLDAVDTVVKAQGLVSIYAAPDIFSREPIEDTVKLQTMLF
AMQYACAQTWIDCGLNGKVQALVGHSFGEITALCVAGTLSLDETVRLVAARAKLVRDSWGADRGAMMALEGDEGLVHQLL
SEANGASGSDGSASIACYNGPRSFTIAGSTSAVDQVQQTISRPEFGSIKGKRLNVTNAFHSSLVDKISDGLDSIGKTLTF
NSPLIPVERATEVASARATDASFVSQHMRQPVFFNHAVQRLAKRHPQAIFLEAGSSSTITVMAGRAIAQGQASSESHYFQ
AVSITNETALDSLADTTTALWKQGLRVTFWAHDAVQTAEYAHLLLPPYQFDTSSRHWLPMKSPVEKVKEAALALIAANGG
SLAGAGLQGQQAGTPQDPRTLPVWEFVGYQDDETRQARFRVNTSADKYNRYVLSHVIAQTAPICPGTLECDIVIEALFSL
EPGWRQDGVQPVVREMINHSPICKDPSRVVYLDLTATNKRRTNWTVRIFSLDDDATKKTPEIHAEATVEMRSSSDQAHVR
EFANFERLVSHKQCTDLLRLSLDQDTDEGVEVLQGRNVYRAFSSIVDYGEVYRGVKYVVGKGTECAGRVQLPRSSRGDTW
LDVPLSDSFSQVGGVWVNLMTDLPSSDMFIATGCELSMRSPRAPPREDADVWHVYARHSRQGDKAIMTDLFVFDAVSGQL
VEIMLGVQYMRVAKASMSMMLARMTKDDSVLRTKALVPGPTPAAAFQAALKTAPEVRASSEPGAKVKASKTSKKEKKEKK
PVTKAKSKSSKPSGWRDITEEVRNLVATVSGIDASELELDAEMADFGIDSLMGMELGKEVEAAFKCTLDQNEQMEATSLR
KFVQCVSNALFGPNAGPAEAEDDEDEEKSDNSSSESASESDDAGSESSDTGILTPTGEEEQPLPLKAVAIHKSAGLAAIA
PPVESRLALSSSDILASFGQVKMQTDTLMKEYGVDKTEGVMLSGSNRLCTALVVEAMDELGCPLRTASPGQPLARVAFLP
QHGRLMQWVYEFLERDARLINIDPASGQITRTHITAPRKTSQVILQEVLASDPGFAVPNRLAYYAGQQLAGVLSGSTDGI
RVLFGSPEGRELTAAMYCEHTFNCMSYAQMREVTNLLAERIGRTGETLKVLEMGAGTGGTTLIMAPFLATLAESGALPIE
YTFTDISPSMVANARRRFSKQYPFMRFAVHDIEKPPADELRNQHLVLASNAIHATHNLGVSLSNIHQALRPDGFLMMLEM
TEVVPFVDLVFGLLEGWWLFDDGRHHAVVPAEHWESELHRAGFGHVDWTDGNLPENTFQKVIIALASGAQGARLPKPGPV
QTLIPELNRENVEARTATAESLVAKYTAGWETPKLRALASRAEKESGKTQAPHAAPGRRAHEAVVIVTGATGSLGSHIVQ
RLAETPSVATVVCLNRRSSSTTPEKRQQAALTARGITLSPGARAKLRVLETDTSKPQLGLPPLEYGWLLENATDIIHNAW
PMSGTRPVSAFEPQLQAMRNLLDLARDIAERPFNGSSRVGFQFISSIGVVGFCGQSRVSEDRVPLSAALPSGYGEAKWIC
ERMVDETLHRHPGLFRAMVVRPGQISGSSTSGFWNPVEHFAFLVKSSQSLRAWPDLQGQMQWIPVDYCAAGVVDLLHLTS
RGDEAYPVYHMDNPVGQNWQAMNHVLASALDIPASNIIPFKTWISRVRRSPLPMETENPAARLVDFLDDHFERMSCGGLV
LDTSKAKEHSTTMAGVGPVGTELARLQYQARSSLLISLEKLQCVYHSVANYSVLVTMGLRRRSSIATPYTPQI
>BGC0000027_azaphilone_CURATED_L0_CDS1_ProteinId_AGN71604.1_GeneId_
MVSRILRPVTGSTVLLFGPQALSFTKEDFNQIRTTVLETQGFSWIVDAVAGLPGHWKALAERIPKLQSILGEQLLENLKD
WFTTGQVNEADFHLPNILLSPLVVITQLAQYCQYLELSQADDQSDPHAIQSNNIEALGFCTGLLSAVTVACSTNRRQFQK
YGAVAIRLAMLVGAAADAEDALSDYGASKSMATAWNSPEAGAELSRVLQDFPEAYVSVWYDANRVTVTTAAKTFPALQQK
LRLAGIIATEVGLRGRFHCDCYGNDIDSMIDFCDSHPAFQFPDASELVLQTRSNAGGNLITKGNLHQHALRLILLERSQW
YQTFSTMHAARLQYKDSVLVSFGPERCIPPSLLRGLSAQIVNMADLAVHNTCVPGAISTLKYAHAVEKNDIAVIGMSCKV
AGADDLEEFWKLLCKGESQHQEVPKERFTFDTVFRELDTNRKWFGNFIRDHDVFDHKFFKKSPREIASTDPQQRHMLQIA
YQAVEQSGYFCNPSVDKQIGCYIGVCAADYENNIACHAPNAFSATGNLKSFIAGKISHYFGWTGPGLTIDTACSSSAVAV
HQACKAILSGECTAALAGGTNVMTHPLWFQNLAGASFLSPTGQCKPFDAHADGYCRGEGIAAVFLKKLSTAIEDGDQILG
TIASTAVYQNQNCTPIFVPNSPSLSELFKDVTREAHLVPKQITVVEAHGTGTPVGDPAEYESILGVLGGSNRSTPLHFGS
VKGLIGHTECTSGVISLIKVLLMINEGYIPPQASFTTMNPSIKALPEHNMKIATKLTPWNEDFRAALINNYGASGSNASL
IVTQAPSARDPATIQVLEGARYPFWFPGPDDRSLRSYASRFLRFIQSKTVSAKNFSPRNLSFNLSRQSNRTFGRAAIFNC
ASIGELEQKLTALGNGNSSVAPTVRPATRPVVLCFGGQISTFVGLDRQLYDNVVILRSYLDRCDAVCRALKVGSIYPAIF
ERNPITDPVKLQTSLFAIQYSCAKSWIDCGVQPVALVGHSFGELTAVCISGILGLEDALKMIIGRASLIRDSWGDEKGSM
MAIEADLPVVEKLLGESEKLCKDKPATIACFNGPRSFTLAGSSLAIDAVLQTVSSNSSFSSLRTKKLNVTNAFHSTLVEP
LVVDLEKTATGLKFGKPIIHLERATESHSDEELTPKYVASHMRDPVYFNHAVQRLAKQHPSCVWLEAGCNSTIVNMLGRA
LGAFADHHFQPVNLSSDHGLDSLSDTTVSLWRAGLNVSFWSHHSSQTYEYANLLLPPYQFEKARHWVELKPPPKLTVEPV
VQPASPIEELPKGLLTFVGYQDKDQRTARFRINTMVPKYEELVSGHLIAQTAPICPATLEVDLAIEALYSLRPDLVKSTL
QPQIHHVDNQAPICVNPERMVWLQLEAFDAERHSWNWKIESTGSQKASATTLHVTGKVFFRSVDDLQFQLDFARYERLVG
YQRCLGILNSLDADDIIQGRNIYKTFAEIVDYGEMYRGLQKLVGQGNESAGRIVKRYSGETWLDTHLSDCFSQVGGIWVN
CMTDRVPTDMYIANGFEQWLRSPKISCDYERPEIWDVYAYHHRSSEKAYITDIFIFDSTNGLLTEVILGINYAKVPKMSM
SKLLSRLTADGVRQSHRAAPVSAPAKLTAPAAIPGPASAVKVKKASKPKKKQSSAPDISGKVRAMLAELAGLEPEEIKDD
TELANIGIDSLMGMELAREIEVIFKCSLPTDELVEVTSFQGLLRCIQEALGPSEVVEDTDGEEGEDGESSENPSVFTPSD
AATSVSSAKADVAEFLAEFLGIEESDISPTTLLRDLGVDSLLSTELISEIASKFDAHIDEEVVLEELSVREFDVKVNGKL
EGTPSSSAASTVPAKIIEESVKVNGSHPTVNSTPHTSSNGELSLPVSTVLEAFGETKALTDQFISDYHCANYIDTILPKQ
DQLCVALVIEAFEQLGCSLRNAKSGQTLERIKYLPQHERLVEYLYMMLEKGARLVDMDDDCIIRTAVTVPSKSSSEICQE
LMRDYPGHNFANQLTQFCGTRLADVLTGKLDGIKLIFGSEEGRTLVSGLYGDSLLNKLAYKQMEDFLKRLISKLPMHEGP
LKILEMGAGTGGTTKWIVPMLASLNVPIEYTFTDLAPSFVAAARKKFKQYPFMKFRVHDIEKAPADDLVGTQHIILASNA
VHATHSLTVSTSHIHKALRQDGFLMMLEMTETVYWIDIIFGLLEGWWLFDDGRRHAISHQSRWERDLNTAGFGHVDWTDG
HRSEVNIQRIFLALASGQRYERQPVTPSSAAKAPLTDFAARQVAVLKYVRNSTQGFVAPTTSSTSQPKPSSPPGRCVLVT
GATGSLGSHLVSHFAQLNDVTSVVCINRVSREDPTRRQQQSMESKGISLNNTALSKLIILETDTSKPMLGLPAEQYQHLV
NNVTHVLHNAWPMSGKRPVKGFELQFQVMKNLITLAWDISCRRGPDFKVRFQLISSISVVGYYPLRTGNRHVPEERVCIE
DLLPNGYSDAKYVCELMLDETLHQYPDRFSPMAVRLGQVAGSKTSGYWNPMEHLSFLMKSSQTLKALPDFEGELSWTPVN
DVAGTLADLLLADNTPYPIYHIDNPVRQPWREMIPILADGLDIPKGNVIPFPEWVQRVRRFPGSVELDNPAAKLIDFLDD
NFLRMSCGGLLLDTSKSREHSPTLADVVPVSAEAVHKYIQAWKEMGFLH
>BGC0000030.1_L0_CDS2_ProteinId_CCT67991.1_GeneId_
MASSADVYVFGDQSTPVLDKLQALVRVKDNALLTSFLGEAFLAVRREIVSLSSLERKSIPEAESLSLLLEGVRRSEPHAA
LDSAFVCIYEIGYYIDYLARSDKQHPPAAPSLLLGICTGSIAAAAVSCAKDVFEISRLGVEAATVAFRLGMHVRRRAENL
GYSTPSSWSMILSSNQEELVSEALKEFSKEKNLTYSSRPYISATGPGFTTISGPPSILESVKSCDTFSGKRLYPAPIYGP
YHNSSSYSESSLEHGLASILEDVGFLENEMLIPIISCASGSRLDQLSFGNLLKNVLSSALSQQIRMDLVTDALVETVSGT
EATLIPVNAQTTVCSLADWLAKRGATTRIGPTLESLTKDRAEPNLAPGDENKIAIIGFSGRFPEADNLDEFWDLLIRGLD
VHKPVPEERFARDHYDPTGQRKNTSQVQYGCWLKSAGYFDTQFFHMSPKEAMQTDPAQRLALLTAYEALEMAGVVPDRTP
STQRNRVGVYYGTTSNDWGEVNSSQDVDTYYIPGANRAFIPGRVNYFFKFTGPSIAVDTACSSSLAAINLAITSLKNRDC
DTAIAGGTNVMTNPDNFAGLDRGHFLSRTGNCKAFDDGADGYCRADGIGTLILKRLPDAIADSDPIFGVILGAHTNHSAE
SVSITRPLADAQEYLFKKLLNETGIHPHDVSYVEMHGTGTQAGDAVEMRSVLNSFAFDHSRPRDKSLYLGSVKANVGHAE
SASGVLAIIKVLLMMQKNTIPPHCGIKTKINQGFPKDLDHRGVRIALKDSVDWSRPEGGKRRVLVNNFSAAGGNTSLLLE
DGPAVHPARQHQDGDARTEHVVAVSARSTKALEENLKALEAYIANSWAPEGELLSQLSYTTTARRVHHSRRVAFVTNGLD
DLRKSLLKAATDAGQVKGIPAVSPKVGFLFTGQGAQETAMAIGYYKSFSSFRSDIHQLDSIATLQGLPSVLPLIHGTTPV
EDLSAVVVQLGTCIIQISLARFWISLGITPQYVIGHSLGEYAALQIAGVLSVNDAIFLCGHRAALLDKKCTAYTHGMVAV
KAAADDLRQHISSDLKVEIACVNGAEDTVLSGPNADIESLCGKLTQAGYKLHKLEIPFAFHSSQVDPILDDLEELASQVG
FHEPKLPIVSPLLRTLLTGDTLGPQYIRRHCRETVDFLGAIKMAESQGIMDRSGMCIEIGAHPILTRMVKSIIGQDFRCL
ASLRRKEDHFKTLADSLCALHLAGFSVNWDEYHRDFASSRNVLQLPKYSWQLANYWMQYKYSWCLTKGDAPVENGPVGAV
VQARALRLSDSVHNVIEQVHGDKRSSITVESDMHDPSLLAIAQNHRVNGLTMAPSTLFADIAFTLAKHLIQNHGLDTHTN
LPSINNMAVEKALIVGETGPQLFRASLDMDWTTMRGSVRIFSVGANGKQTTLHAVCDVAVENPSSHRESWQSNAYLIQRG
IKQLVQGASDGSAHMMRRGLLYKIFSNSVQYGSAFQGIEQVWFDSEGLEGTGKVFMPSGKDTFALNPYCCDSLGHITGFI
MNCSDSLDLDDHVYINHGWRTLRLVEPYQCDVQYQTYVKMQAVGSDDSTYSGDVHVLRDGKIIGICGGVTFKKVARKVLE
MLLPKPSGAKAKHGVVKHVAPEPVKHVVLTPPSTTSHSVGTTSPPEPTESPVGSASGLIQKALEIIADEIGVDISQLTDT
TLLADLGVDSLMSLTILGNFREELDLDIPAAQFYEFSTVQDLKSFLGANDQDFSSSNSEAESSASSAASTSPSDHGDDVV
EEVKPVVAEIPRSTSTILQGTKHCSQTLFLFPDGAGSATSYVTLPSISSDMRVIGLNSPYLTKPHEFNCALQDITGSYLN
EVRRRQPQGPYHLAGWSAGGVSAFDAARQLVSEGEVVESLILIDSPNPVGLGKLPKRMYDFLEKSGIFGAFEMGEEAQAP
PDWLFQHFCVFIEALDRYVPEPFEHGMAPKTTIIWAADGVCKNPDDPRPEAQPDDPRGMNWLLNNREDFGPNGWDEFIGA
GNISTMAIENANHFTMMREPIASALCAKIRETMGVN
>BGC0000037_cichorine_CURATED_L0_CDS2_ProteinId_CBF69451.1_GeneId_
MAPAPSALVFGSQTTLPSVEAASRLRAALLLDPRLYRMRTSIESLPEIWPALAISDPALERVAGPAEKSLRQLCRWLSHS
EFPDATEISELPATFVTPFTVILHTVLYMHYTDENGSRGHADVLRAVRNNGGVQGFCTGFLTAVSVATSPDLEALSRQAS
VALRLAVAIGAYIDLDLLDSDVSSVAVRSRAGKKGLEETLAQFPGAYISVITDELNATVTAPRASLDALSQSLASNGLSA
KRFDLRGRFHHPAHQKALEGLYNLVASNPVFQFSHSELLAPVYSNIDGQLLSSDSIIDTLLQSILVQRCDWYASISTALH
KRSNGEKTSVVQFSLVECIPPSVLRQARLSVQRITDVPVQNSPATVPAPLNAVRARIQTSEPIAIIGMGCKFPGADTLDE
YWQLLAQGTSMCRTMPEERFKTSSLRRSPGEKLKFWGNFVNDVDAFDHRFFKKSSREAASMDPQQRLVLQVAYQTLESAE
YSGLSGIKASRDVGCYLGLCASDYTDNVASHPPNAFSSLGTLRAFLSGKISHFFGWTGPSITYDTACSSSAVAIQAACRA
LQTGECSMALAGGVSLYTSPNFYQNLSAASFLSPTGPTKPFDAKGDGYCRGEGVGLVFLKPLSSALADHDNIMGVIAAAA
VNQNQNSTAITVPHSESQIELYRKVVSEAGLHPHDVSFVEAHGTGTPVGDPIEFTSIRTVFGGSNRANPLAIASVKGNIG
HTEGAAACINNYGAAGSNAAMIVTEAPTGARSEKQGTLPKCPIYVSANTVSSLKEYCKELLRSLRGRSPDCLASLAFQLA
NSQNRGFPHALITSVTSKAELEDQLSAVVENRNNSLHTVAPTERPVVLAFGGQVARSVGLSRQVYDSSAVLRTHLSNCDD
ILTSAGLNSIFPAIFRKEPIADVVLLHSALFSAQYACAMTWIEAGVIPAALIGHSFGQLTALSVGRVLSLKDGLGLITER
AKLMRDAWGPEHGSMVSVQADVQTVARLMKAAETKDPKDALEIACFNGPTSHVVVGSADAADRLEAALTQESIRYKRLAV
SHGFHSKFTEPLLLGLEQCAERLTFRTPKYAIETCSSGSSWSEFNASMIVQHTRTPVYYTEALARIEAKLGACTWLEVGT
GGSVAGMIRGALNVPSDHLIQAVNLAGETGTAALADATVNLWKSSHKLQFWAFHRSERECYQPLELPPYQFEKTRHWLDW
KDTMTEQATVTQSTREETSVEEFLTFVKYKDSTKQQAEFRISTEHEKYSFFVKGHAVLAEPLCPAPLYIDLACKAGQMVY
SDTSETLIIPSVEDLEIQAPLGVGDRVIILRLQQSPFLKTAWTFCFCSRPVMGNSAEEQLHASGTVVLRENDTKTAAEFS
RFGRLVSSKRVQEMKSDPDCHILQGPVVYQLFSRVVSYADYYKGVQSVYASGAEVTGRIRLPPTVKDADTRRPLLVDNFI
QTAGIHVNCLTDVGAKEVYVCTKVDRVQSAAAFTEDLANVDASWIVHSSYHPTSEKEVVNDIFVFNAATGELAMFILGAH
FTRVQISSLGRVLSRANTADAAPIKVAVPVQSPALRAQPKRVLLPPLTKRSITRPTLEISEKLKKTLSRVVEVPVADIHD
GGILADLGVDSLLGTEVLTEINQVFNVSIPADEFALLTDVASISKCLASYLGVHDSGSQPEDLADADSVESDSDMPTGAV
TSGITTPDDAVSRLADLLAENLEYDGTIEASNNLADLGLDSILSIELANDIKKIFNCDVDMSQLNMESTFADLIALVPAL
NIEQSLSSVPASLTTQGSDFEMAQHAFEQIRFDYDIYTKETGFYDFWKRVYPAQSRLVLAYTVEAFAQLGCDLALMHPGD
RLPKIGYLPAHEKLVQQLYNILRDGMLVATSDSGFVRSDKPVDPTSSTRLLEEINTIAPQHASEHSLLHITGSKLADCLT
GTADPLNLLFRSKANRDLLAEVYLNGPMYAAISRLLCSFLGNAFSDRQSSGTFQILELGGGTGGTTGHVLDYLVRSGIPF
TYTFSDVSGSFVAAARKKFAGRPYMEYQVIDIEKEPADSLTGKFHAVISTNCIHATTNLEISTGNIHRMLRPDGFVALVE
FTRNMYWFDLVFGLLEGWWLFEDGRQHVIASESFWNTSMRKAGFQHVSWTDGDSFEARTLRIIAGFRAPAVNEIYTPRLD
SRDTETAVESVMYKQADGIPLFADIYYPPSVSNEPRPIALMIHGGGHIMLSRKDIRPKQTAHLHTLGFLPVSIDYRLCPE
TTLTEGPMRDVSDAMAWARSTLCSLPLLCPGLTLDPSRVVVVGWSTGGHLAMTTAFTSIERGLSPPDAILAFYCPTDYED
RVWTQPNYPENTDVDGLSLMKYNLLEGVQDRPITAYNIPLTSRSNSKAGGTPAGGWMAPDDPRSRIVLHMNWKGQCLPVL
LRGLPPSNSLSPGDAEKLISQPQPEIEEIQRVSPYAQIRRGVYRTPTFVIHGTDDDLIPYEQSVRTVQALKDMGVRAEVS
VPQGKAHLFDMFKDADGSSWEVVKRGYDFLKEEVSGK
>BGC0000045_dehydrocurvalarin_CURATED_L0_CDS1_ProteinId_AGC95321.1_GeneId_curS2
MDSNRPAVLLFGDVTDPWVDGIDYVYSQAATTPWLRSFLRDLFTVLKVEMRTMDRTLQESFRDCGSFQELAERYRHTGDD
FGMAHAMLTYVIRAVVLLETISAEPHLLDSNRPRPELIGVSGGLFSAAVVSVSTNFQSLYDTCLEAGRVWARLCNLTLVK
SRAIEERPGTWGWAVLGIPAGKLSQTLEQFQNDMGVPSAKRARVGVTGDRWSTVIGPPSILELVLNECPTLKNLPKNELD
IHALQHTLDISNADIDYIVGDSSLLDTPLPQGYRIYGLDDDRPEATYPSWSHLLRASASQTLARPLNIVQAVSKLNAALG
TSTHVDFKIMGPSSHAAYIAKVLQTAGREVSLQDRITAKPPTPDSRDGIAIVGMAGKGPGSDDLEEFWDVLLKGLDLHQE
VPPDRYDLDEYYSPKHPPAGPGKCTMTCRHGCFMNNPGHFDSKFFHISPREALLMDPAHRLFLMNAYEALEMAGYSDGQT
KMTDPTKIATFFGQCNDDWHVVGHRTLGCDAYTLQAVQRAFGPGRLAFQFNWEGPTYALDSACAATSSCIHLACMSLIAR
DIDMAVAGAANVLSTPHSFTSLSRSGVLSDSGNCKTYRDDADGYCRADFSGAVVLKRLDDAIAHNDNILAVISSSARNHS
GNSTSITTSDAAAQERLFHKVLRNARVTPEDISYVEMHGTGTQVGDKAEMGAVSSVFSKRRDGELLPVGAIKANLGHSEA
AAGMSSLLKSILMFQKGTIPPQAGMPHTLNPNFPPLHEINIKIPEEPLEFKSVGGKPRRILLNNFDAAGGNACLLLEDYT
HTKEREADVRSAHTIVTSARTQASHLLNKQRLLKWLRSNPNTRIEDLAYTTTARRMHHPIRFALTASTTQEAISKLESEI
ERNTNSPASRHVPVVFVFTGQGSHYAGMGAELYRTSSAFRERVDLCVDICAGNNFAPFVDIITDEGVDVSSKTAAQVQLA
VLTLEMALTHFWRLAGIEPAMVMGHSLGEYAALHAAGVLSLADALYLVGHRALILQERCESGSCSMLSVSTSVANVREQL
SQLQSSSCGVACINSPSSTVVSGIAEDLAEFQANITAQDAKVRTKTLSIPFAFHSFQMDPILQDYGTIAAGVTFSAPKIP
VASTLLGSIVGEPGVFDHDYLVQQTRQPVNFVGGLNAVQSKLSDPLWLEIGPSPVCVSFVRDTLSPSLSKLTHTLQPNTH
NWASISKSLAAAYINGVDIDWVALHAPYETNLQLLTLPSYAWDVKDYWITHTDRVTEAVPEQSPVTGSGPLVSTCAQYLV
SKSSSPKVQVVFRASISDPGFMELIDGHKMQGIGLCSGSVFCEAAFAAAKYALEYSGRRNVTQPWLTLQKPELLLPLTKK
LAGADGSLITTAVMDSPSAHRISVTFKLTSGSESHELGSCIVNFRDPAKTQADWDRVSYFIQARMDEVIKNAKEGPGHRM
QPEVFYALFANAVEFSTDFQGVDEAYIAKDFQEAAALVTLPHDPAGTKFTFSPYWGEALVHLAGFMVNGNPSKSPQKTFI
VMGFESVEQTVPLVPGKKYMAYTRISKWVKETAYCDAVVFDPETSNIILQCIDLRYQELPRVTWKHVLDGPHGGSSAHGH
KAPVQETKKAVEVSRQAVAVAPVQPQPAEVGEDDDDDFDEGLVDAILDSISKATGSDPSEFTDDTIVADLGVDSIMAIEV
VATVKEQSGLDLPATFVLEHPTIGDLRRAFGANKPKTSKPQPGSTTPSSSQSSIPSSPNPEPTSMSDTASSLGSSLVDIE
KDQTFTPPPELEPKPNHHLGKMDETDTSPAPTVRITLLQGRPSPKRTPFYMMADGTGTIATYIHLPAFKSKMPVYGIDSP
FLRCPSRLTKDVGIPGVAKLIVDALVTAQPTGPLMIGGFSAGSIVAYEVTRQLGALGRQVTGLVLIDMCCPRSSLLDEDA
MNSEDDASFAIFENAVSKDGLWSLASTTQDHFRAYHVAMHAYHPPYMTAQERPSHTAVIWAEKGMVNRVVGNDRLMQMLA
DQGIPTTSYPGYMEDPRLGAFACLVPDRTAADLGPNGWEKYTAGEVLALSVAGDHLDLPMPGHVHLLQREMEKAFAYFEG
EST
>BGC0000048.1_L0_CDS15_ProteinId_AAZ95017.1_GeneId_pksA
MTHSNATRVLVFGDQTYDFVPKLRELFHVKDNPILTAFLEQSHYVVRAQMIQTLPPAEHKAARTFDLADMLKKYVAGKLN
PAFQTALSCITQLGVFMREFHDFTKPYPRHDSSYVLGICTGSLAAAAVSSSNSLSELLPIAVQTALIAFRLGLCVTDMRD
RLESSEEDRTQPWSVVLFDTDEQTVTKAIKDFCTSNVLPKTKQPWITSASSKTITISGAPRVLKKLSQEPALKDKKTRQI
PIYVPAHNSALFTPEDVKSILETTPVDTWSNYPTKLPFISSVSGKMAWADNYLAVIHLALNQCLLESIGWGKVETELPRL
LKSRGAENVLITPITTSADRALSAALSPTISNIEVEKPTINESFAHRPGSGKSKLAIVSMSGRFPEAQSTDAFWDLLYKG
LDVVKEVPKRRWDVETHVDPTGRARNKGATKWGCWLDFAGEFDPRFFSISPKEAPQMDPAQRMALMSTWEAMERGGIVPD
TTPSTQRNRIGVFHGVTSNDWMETNTAQNIDTYFITGGNRGFIPGRINFCFEFSGPSFTNDTACSSSLAAIHLACNSLWR
GDCDTAVAGGTNMIFTPDGHAGLDKGFFLSRTGNCKPFDDKADGYCRAEGVGTVMVKRLEDALADGDPILGTILDAKTNH
SAMSDSMTRPFVPAQIDNMEACLSTAGVDPTSLDYIEMHGTGTQVGDAVEMESVLSVFAPNEQFRGKDQPLYVGSAKANI
GHGEGVSGVTSLIKVLLMMQNNTIPPHCGIKPGSKINHNYPDLAARNVHIAFEPKPFLRREGKLRRVLINNFSAAGGNTA
LLIEDAPDRMPLSGQDPRTTQTVTISGHVGKSLSNNVANLLAHLKKNPTIDLSQLAYTVSARRWHHLHRVAVAGTTVADI
TAKLEKAIENKEGVNRPKAKPSVFFAFTGQGSQYLGMGKQLYDSYPMFRSELQGYDRLAQSQGFPSFAHIFTETKGDVEQ
NLPVVVQLAITCLQMALFNLVTSFGIKASAVVGHSLGEYAALYAAGVLSASDTIYLVGKRAELLQDHCQRGTHAMLACKA
SEWSLAEITAGKNVEVACVNGPEDTVLSGTVEEIGEVQKTLSAKSIKATLLKLPFAFHSAQVQPILEDFEELAAGATFEK
PKLAVISPLLGSVVEDEGVVGPNYLARHCREAVGMVKALGVAKEKGIINEKTIVIEIGPKPLLCGMIKNILGQNIVALPT
LKDKGPDVWQNLSNIFTTLYTGGLDINWTAFHAPFEPAKKVLQLPDYGWDLKDYFIQYEGDWVLHRHKIHCNCADAGKDV
HNTSHYCPGKHTFAENVVVPGGAQKAVQEAPAAKTETKKMSKLDPTKEAYPGIPLTTTVHKVIEEKTEPLGAQFTVETDI
SRKDVNSIAQGHTVDSIPLCTPSFYADIALQVGKYAMDRIRAGHPGAGAIDGRVDVTDLVVDKALIPHGKAPQLLRTNVT
MSWPPKMAATTRSAKVTFKTYTADGKLDTDHAYCTVRFTTDSQQKSLQKKVPEYKAAIAKLRARDAKGELTHYNTKSGYK
LMSSMAHFHPDYKLLDNLVLNEAENEAVSVMNFSSCTDAGIYAAHPAYVDAITQVGGFAMNAKDDTDIDKEVYVNHGWES
FQVYKKMEKSVEYVVYSKMTKDPKGDMVHGDTIVLDGDEVVAFFRGLSLRSVPRKALRAVLQSAMDKGIRQRGGKPGAAK
GAVAAPAPAKKMVEPVKAASKKETPAAAAPPSPSKAAPPPAPKPAALKASVPKADPGKVDEALKIISEESGIALDELTDD
SNFTDMGVDSLSSMVITSRLREDLELDLAPDFALFADCPTVASLRTFLAGAAGGPTDSPAAIATLEFGEPTPAKELEAGP
ALKSTPISPGVQALQPVPAPTPAPKPVITSPAAPVSSKVFDDALQIISEESGIALDELTDDSNFTDMGVDSLSSMVITSR
LREDLELDLSPDWALFADCPTVASLRSFLGGSGPGSTAPADADTPVDTTAAEIEAPVPNEAASYMPNSSQADVDDAVAAV
IGNDPPRRPEPPKQAAAPAVARTEALNAALDIIAEESGVAAEDFTDDTIFSDIGIDSLCSMVISSRFREELELDLDSQFS
LFVDLPTVAQLREFLTGSSADSDSSSVASNPADPAATPPRSESSDTEPDDEAPSKPKSGPGSTDSCRSTNSVILQGKPKT
AAKTLFLLPDGGGSASSYSVIPKLQSDVAVVGINCPYARDPENMTCTWQAMMQSFINEIKRRQPKGPYHLGGWSSGGAFA
YVTAEKMIKQGDEVGSLFIFDAPVPQVMEKLPREFYEAVNFTESTAVGTAEPPPYLIPHFMAVVDVMLDYKCKPLQTKKM
PNVGLIWADSTVMKEDEAPKMKGMHFMIQKRTNFGPDGWDEVCPGAKFEIVKAVDTNHFTLMTKARVNYVSDLIDKVMG
>BGC0000057.1_L0_CDS3_ProteinId_EAA59563.1_GeneId_
MAPNHVLFFPQERVTFDAVHDLNVRSKSRRRLQSLLAAASNVVQHWTASLDGLERADIGSFEDLVELAERQTTQTRGSIV
ADLVLLTTVQIGQLLVLAEDDPAILSGHAGARAIPMGFGAGLVAAGVAAAATSADGIVNLGLEAVSVAFRLGVELQRRGK
DIEDSNGPWAQVISSATTIADLEQALDRINASLRPINQAYIGEVMTESTVVFGPPSTLDALAKRPELAHATITSPASALA
QVPLHGAHLPPISATMIAASSSQQATELWKLAVEEVANKPIDVHQAVTALIHDLHRANITDIVLTAIGASTETSGIQSLL
EKNGLAVELGQLSPTPRPYGNDLDSIPADAIAVVGMSGRFPNSDTLDEFWRLLETATTTHQVIPESRFNVDDFYDPTRAK
HNALLARYGCFLKNPGDFDHRLFNISPREAMQMDPVQRMLLMTTYEALEMAGYSPPTPAAPGDSEQAPPRIATYFGQTID
DWKSINDQQGIDTHYLPGVNRGFAPGRLSHFFQWAGGFYSIDTGCSSSATALCLARDALTAGKYDAAVVGGGTLLTAPEW
FAGLSQGGFLSPTGACKTYSDSADGYCRGEGVGVVILKRLADAVRSKDNVIAVIAGASRNCNAGAGSITYPGEKAQGALY
RRVMRQAAVRPEQVDVVEMHGTGTQAGDRVETHAVQSVFAPSNGNQREKPLIVGALKANIGHSEAAAGIISLMKAILILQ
HDKIPAQPNQPIKMNPYLEPLIGKQIQLANGQSWTRNGAEPRYIFVNNFDAAGGNVSMLLQDPPAFALPAPASGPGLRTH
HVVVTSGRTATAHEANRKRLHAYLSAHPDTNLADLAYTTTARRIHNVHREAYVASSTSDLVRQLEKPLADKVESAPPPAV
VFTFTGQGAQSLGMGGALYSTSPTFRRLLDSLQSICEVQGLPTKFLNAIRGSGAEGATVTEVDMQVATVALEIALARYWR
SLGIRPTVLIGHSLGEYAALCVAGVLSASDALALAFRRATLIFTRCPPSEAAMLAVGLPMRTVQYRIRDSAATTGCEVCC
VNGPSSTVVGGPVAAIQALDEYLKSDGKVSTTRLRVQHAFHTRQMDVLLDELEASAAQVPFHAPTLPVASTVLGRIVRPG
EQGVFDANYLRRHTREPVAFLDAVRACETEGLIPDRSFAVEIGPHPICISLMATCLQSAKINAWPSLRRGGDDWQSVSST
LAAAHSAQLPVAWSEFHKDHLDTVRLISDLPTYAFDLKTFWHSYKTPAAAVSAASATPSTTGLSRLASTTLHAVEKLQRE
EGKILGTFTVDLSDPKLAKAICGHVVDESAICPASIFIDMAYTAAVFLEQENGAGAALNTYELSSLEMHSPLVLREDIEV
LPQVWVEAVLDIKSNAVSVHFKGQTSKGAVGYGSATMRLGQPDSAVRRDWSRIQSLVRARVQTLNRSVRPREVHAMDTAL
FYKVFSEIVDYSAPYHAVQEAVIAADFHDAAVTLQLTPTADLGTFTSSPFAVDALVHVAGFLLNADVRRPKNEVHIANHI
GSLRIVGDLSSPGPYHVYATIREQDQKAGTSLCDVYTTDSQDRLVAVCSDICFKKLERDFFALLTGATRGRSTKPVAAAP
AKSMAKRARQLAPSPSPSSSSGSNTPMSRSPTPSSVSDMVDLGTELLQAVAEQTGVSVAEMKSSPGTTFTEFGVDSQMAI
SILANFQRTTAVELPAAFFTNFPTPADAEAELGGSALDDLEEDITKPTPSPEQTQARKQGPAPSQHLLSLVAQALGLEAS
DLTPSTTFDSVGMDSMLSIKITAAFHAKTGIELPAAFFSANPTVGAAQEALDDDAEEESAPAQTSTNPAKETTIDSSRQH
KLDAAVSRASYIHLKALPKGRRIYALESPFLEQPELFDLSIEEMATIFLRTIRRIQPHGPYLIGGWSAGSMYAYEVAHRL
TREGETIQALIILDMRAPSLIPTSIVTTDFVDKLGTFEGINRARDLPEDLSVKERAHLMATCRALSRYDAPAFPSDRQPK
QVAVVWALLGLDNRPDAPIASMGRPGLDIGKSMYEMNLDEFERYFNSWFYGRRQQFGTNGWEDLLGDHIAVYTVNGDHFS
MMCPPYASEVGDIVIETVTRAVE
>BGC0000070_griseofulvin_CURATED_L0_CDS6_ProteinId_ADI24953.1_GeneId_
MTSAKVLYFSGEIPQGDPEGDQRTLFRKLHLLSKERDHVVLASLLECVTLTLKDECSKLSPQYRDLLPPFESVLDLTDHV
VQLRKTPLGGAIERVLVLVFQLGSLVAYHEAHPLEYNFTPASTVIIGRGSGLLSAAAIGLSPSIVMVPSIAKEIARISFR
FGLVVDKVCRSLEVSSDEINSDGAWVYCVHGIGEKEARDAVNQFNEIKAYPSTNGASVFNVDDAGNSVSIGGPPKTLEAL
FSESNIFKKTKNVAMRKIQGMWHTDRVYGPEHVEQIVPKIESARELHVPLISPVSGDPFRETEAGPLLEQIMEEILMERV
RWDMIIETVSKQLKQLMPKSVQLVSIQPSHYNQNMLERWKSELPDAAVSGLTMMPAILELALEQSPPKDTRSSKIAVVGM
SCRFPGSDTTEEFWERLMLGEDMHRHIPPDRFDVETHVDPTGKRHNTSKTSYGCFVDNPGLFDAMFFGMSPREAEQTDPM
QRLALVTAYEALEKAGYVDGRGVIHRKRVGTFYGQASDDYREVNSGQEVGTYFIPGGCRAFGPGRINYFLNFWGPSFSVD
TACSSSLAAIQAACSSLWSGDIDMAITGGMNILSNSDVYAGLSQGHFLSPTGGCKTWDEGADGYCRSDGVGSVVLKRLED
AEADNDNILAVVLSAATSHSAEAVSITHPHDAAQALLYNQIVRRAGIDPLEVGYVEMHGTGTQAGDPTEMRSVTSVFAPP
HIQGSRPIPLHVGSVKANMGHGEAAAGIMAFVKTMLVFQNGIIPPHIGVKTGLNPALPDLDKAGVVIPFRAANWRPTGTK
KRLAMVNNFGAAGGNTAMIIEEAKARPRLCEDIREAHAITISAKTAVSLSLNIKRLVEYIESAQDLSLADVAYTVSARRR
HYEYRKSVVVRSLAEAIKHLQPHIETAKSQTPTLVKRPPVAFAFAGQGTFYVGIAAQIYRDSPFFRAQIDQFDNLARRQN
FPSFLPAINKTCAHEDLPASSIHLAIVCVEVALARMCMTFGIKPCAVIGHSLGEYAALAVAEVLSDSDTVFLVGTRATIL
ESNCSPYTHGMISVRASVDDISREADGLPFEVSCINGPNETVIGGTVENLEAVADRLSKVGYRKTRLDVPHAYHTAQMDN
VVNELIRQSQGIAYNTPKIPIMSPRDSSVIETGANIDSSYLPTSLKKAVDFAGALNAAWEAGVVSKSTVWLELSHHPVCS
GFINRTLPNTSLTCSTLHRDSDNWTSLLKTLSSLYEVGLNIDWNEYHRPFEHALRLVSAPTYAWNNKDYWIQYRGDWNLT
KGQVLPEAELPAVSGFRTSSIHRLYSENYDSSTAHLLGECNMTDLSLKGVIEGHAMNGYGVASSFLHAEMAFTLARRIQE
KASLSTFTGMGINVTNFEYHDPVVKDASSLDPYPIVVDAEANLEMGEVQIKWFNPAIEKWYCHAIAYYEDPSTWLSNWSR
TTRLVTSRIDALVAMSNKGMANKLTTSLAYTLFGKLVDYSSMYHTMQWVILNEDEAVAEVVFPADTQGDWAVPPHFIDGV
VSLSGFILNGGTHFDNVNNFFITPSWKSMRFAKPLAPGGRYLTYVRMIPEGVDDKGRLGSYVGDVYILQDGEIVGVVEAI
LFRQWPRIMLNRFFQPVGMAPPAPRVEKKRDAGRGTLPSSSSLQEKTTATAVTAKITARFPGSVITPSRSAPISKSGSSP
KIVPQLDYSLLTPRTSPNSDERIEKTDSDSGFEEADGANDVTSRAVEILAEELAVDKGLLTDECEIADIGVDSLMSLVIS
QKLREDLGIEVRDAFYLEVTTIGDLKKLLS
>BGC0000076.1_L0_CDS3_ProteinId_ACD39753.1_GeneId_hpm3
MVTVPQTILYFGDQTDSWVDSLDQLYRQAATIPWLQTFLDDLVKVFKEESRGMDHALQDSVGEYSTLLDLADRYRHGTDE
IGMVRAVLLHAARGGMLLQWVKKESQLVDLNGSKPEALGISGGLTNLAALAISTDFESLYDAVIEAARIFVRLCRFTSVR
SRAMEDRPGVWGWAVLGITPEELSKVLEQFQSSMGIPAIKRAKVGVTGDRWSTVIGPPSVLDLFIHQCPAVRNLPKNELS
IHALQHTVTVTEADLDFIVGSAELLSHPIVPDFKVWGMDDPVASYQNWGEMLRAIVTQVLSKPLDITKVIAQLNTHLGPR
HVDVRVIGPSSHTPYLASSLKAAGSKAIFQTDKTLEQLQPKKLPPGRIAIVGMAGRGPGCENVDEFWDVIMAKQDRCEEI
PKDRFDINEFYCTEHGEGCTTTTKYGCFMNKPGNFDSRFFHVSPREALLMDPGHRQFMMSTYEALETAGYSDGQTRDVDP
NRIAAFYGQSNDDWHMVSHYTLGCDAYTLQGAQRAFGAGRIAFHFKWEGPTYSLDSACASTSSAIHLACVSLLSKDVDMA
VVGAANVVGYPHSWTSLSKSGVLSDTGNCKTYCDDADGYCRADFVGSVVLKRLEDAVEQNDNILAVVAGSGRNHSGNSSS
ITTSDAGAQERLFHKIMHSARVSPDEISYVEMHGTGTQIGDPAEMSAVTNVFRKRKANNPLTVGGIKANVGHAEASAGMA
SLLKCIQMFQKDIMPPQARMPHTLNPKYPSLSELNIHIPSEPKEFKAIGERPRRILLNNFDAAGGNASLILEDFPSTVKE
NADPRPSHVIVSSAKTQSSYHANKRNLLKWLRKNKDAKLEDVAYTTTARRMHHPLRFSCSASTTEELISKLEADTADATA
SRGSPVVFVFTGQGSHYAGMGAELYKTCPAFREEVNLCASISEEHGFPPYVDIITNKDVDITTKDTMQTQLAVVTLEIAL
AAFWKASGIQPSAVMGHSLGEYVALQVAGVLSLADLLYLVGNRARLLLERCEADTCAMLAVSSSAASIRELIDQRPQSSF
EIACKNSPNATVISGSTDEISELQSSFTASRARALSVPYGFHSFQMDPMLEDYIVLAGGVTYSPPKIPVASTLLASIVES
SGVFNASYLGQQTRQAVDFVGALGALKEKFADPLWLEIGPSQICSSFVRATLSPSPGKILSTLEANTNPWASISKCLAGA
YKDGVAVDWLAVHAPFKGGLKLVKLPAYAWDLKDFWIVYSEANKAARALAPAPSFETQRISTCAQQIVEESSSPSLHVSA
RAAISDPGFMALVDGHRMRDVSICPGSVFCEAGLAVSKYALKYSGRKDTVETRLTINNLSLKRPLTKSLVGTDGELLTTV
VADKASSDTLQVSWKASSSHASYDLGSCEITICDAQTLQTSWNRSSYFVKARMNELIKNVKSGNGHRMLPSILYTLFAST
VDYDPTFKSVKEAFISNEFDEAAAEVVLQKNPAGTQFFASPYWGESVVHLAGFLVNSNPARKTASQTTFMMQSLESVEQT
ADLEAGRTYYTYARVLHEEEDTVSCDLFVFDSEKMVMQCSGLSFHEVSNNVLDRLLGKASPPVKQVSHQKAPVLVPAESK
PALKAAVEAAPKAPEPVKTEVKKISSSESELFHTILESIAKETGTQVSDFTDDMELAELGVDSIMGIEIAAGVSSRTGLD
VLLPSFVVDYPTIGDLRNEFARSSTSTPPSKTFSEFSIVDATPESTRSSSRAPSEKKEPAPASEKSEELVIVPSAVVEDS
SPLPSARITLIQGRSSSGKQPFYLIADGAGSIATYIHLAPFKDKRPVYGIDSPFLRCPSRLTTQVGIEGVAKIIFEALIK
CQPEGPFDLGGFSGGAMLSYEVSRQLAAAGRVVSSLLLIDMCSPRPLGVEDTIEVGWKVYETIASQDKLWNASSNTQQHL
KAVFACVAAYHPPPMTPAQRPKRTAIIWAKKGMVDRCSRDEKVMKFLADKGIPTESYPGFMEDPKLGAVAWGLPHKSAAD
LGPNGWDKFLGETLCLSIDSDHLDMPMPGHVHLLQAAMEESFKYFSEAN
>BGC0000077_hyphothemycin_DSM11932_CURATED_L0_CDS3_ProteinId_ACD39762.1_GeneId_hpm3
MVTVPQTILYFGDQTDSWVDSLDQLYRQAATIPWLQTFLDDLVKVFKEESRGMDRALQDSVGEYSTLLDLADRYRHGTDE
IGMVRAVLLHAARGGMLLQWVKKESQLVDLNGSKPEALGISGGLTNLAALAISTDFESLYDAVIEAARIFVRLCRFTSVR
SRAMEDRPGVWGWAVLGITPEELSKVLEQFQSSMGIPAIKRAKVGVTGDRWSTVIGPPSVLDLFIHQCPAVRNLPKNELS
IHALQHTVTVTEADLDFIVGSAELLSHPIVPDFKVWGMDDPVASYQNWGEMLRAIVTQVLSKPLDITKVIAQLNTHLGPR
HVDVRVIGPSSHTPYLASSLKAAGSKAIFQTDKTLEQLQPKKLPPGRIAIVGMAGRGPGCENVDEFWDVIMAKQDRCEEI
PKDRFDINEFYCTEHGEGCTTTTKYGCFMNKPGNFDSRFFHVSPREALLMDPGHRQFMMSTYEALETAGYSDGQTRDVDP
NRIAAFYGQSNDDWHMVSHYTLGCDAYTLQGAQRAFGAGRIAFHFKWEGPTYSLDSACASTSSAIHLACVSLLSKDVDMA
VVGAANVVGYPHSWTSLSKSGVLSDTGNCKTYCDDADGYCRADFVGSVVLKRLEDAVEQNDNILAVVAGSGRNHSGNSSS
ITTSDAGAQERLFHKIMHSARVSPDEISYVEMHGTGTQIGDPAEMSAVTNVFRKRKANNPLTVGGIKANVGHAEASAGMA
SLLKCIQMFQKDIMPPQARMPHTLNPKYPSLSELNIHIPSEPKEFKAIGERPRRILLNNFDAAGGNASLILEDFPSTVKE
NADPRPSHVIVSSAKTQSSYHANKRNLLKWLRKNKDAKLEDVAYTTTARRMHHPLRFSCSASTTEELISKLEADTADATA
SRGSPVVFVFTGQGSHYAGMGAELYKTCPAFREEVNLCASISEEHGFPPYVDIITNKDVDITTKDTMQTQLAVVTLEIAL
AAFWKASGIQPSAVMGHSLGEYVALQVAGVLSLADLLYLVGNRARLLLERCEADTCAMLAVSSSAASIRELIDQRPQSSF
EIACKNSPNATVISGSTDEISELQSSFTASRARALSVPYGFHSFQMDPMLEDYIVLAGGVTYSPPKIPVASTLLASIVES
SGVFNASYLGQQTRQAVDFVGALGALKEKFADPLWLEIGPSQICNSFVRATLSPSPGKILSTLEANTNPWASIAKCLAGA
YKDGVAVDWLAVHAPFKGGLKLVKLPAYAWDLKDFWIVYSEANKAARALAPAPSFETQRISTCAQQIVEESSSPSLHVSA
RAAISDPGFMALVDGHRMRDVSICPGSVFCEAGLAVSKYALKYSGRKDTVETRLTINNLSLKRPLTKSLVGTDGELLTTV
VADKASSDTLQVSWKASSSHASYDLGSCEITICDAQTLQTSWNRSSYFVKARMNELIKNVKSGNGHRMLPSILYTLFAST
VDYDPTFKSVKEAFISNEFDEAAAEVVLQKNPAGTQFFASPYWGESVVHLAGFLVNSNPARKTASQTTFMMQSLESVEQT
ADLEAGRTYYTYARVLHEEEDTVSCDLFVFDSEKMVMQCSGLSFHEVSNNVLDRLLGKASPPVKQVSHQKAPVLVPAESK
PALKAAVEAAPKAPEPVKTEVKKISSSESELFHTILESIAKETGTQVSDFTDDMELAELGVDSIMGIEIAAGVSSRTGLD
VLLPSFVVDYPTIGDLRNEFARSSTSTPPSKTFSEFSIVDATPESTRSSSRAPSEKKEPAPASEKSEELVIVPSAVVEDS
SPLPSARITLIQGRSSSGKQPFYLIADGAGSIATYIHLAPFKDKRPVYGIDSPFLRCPSRLTTQVGIEGVAKIIFEALIK
CQPEGPFDLGGFSGGAMLSYEVSRQLAAAGRVVSSLLLIDMCSPRPLGVEDTIEVGWKVYETIASQDKLWNASSNTQQHL
KAVFACVAAYHPPPITPAQRPKRTAIIWAKKGMVDRCSRDEKVMKFLADKGIPTESYPGFMEDPKLGAVAWGLPHKSAAD
LGPNGWDKFLGETLCLSIDSDHLDMPMPGHVHLLQAAMEESFKYFSEAN
>BGC0000099.1_L0_CDS1_ProteinId_ADH01663.1_GeneId_
MVSRIVNPSQGNTVLLFGPQALSFDQEAFLKLRATILGSPAYQWVLNVVDELPIVWTSLLKHNPRLEAIDGAKELHSLVD
WIKFGDIRGDCFPLPNILLSPLVVITQLTQYANYIQEHPDVRKSDKTQTLGFCTGILSALAVSSSADETGFAKYGSVAVR
LAMVIGAVVDAQDAPTERGPSKSLATAWNSANGEDELKRILAEFSDAYISVSYDQRRATVTTSTKTIAALQKELRGAGII
ANEVGLVGRFHSDSHRKDLDSVIDFTNTQLDFQFPELSELHLPTSFTTQIEDLANSKLHHAALRQILVDKSEWHQLFESV
QEKSLSDKASLLLSFGPERPVPPSIMRVLSSQVIHIADVNGKTIQQPNTNPHLIGDNDIAVVGMSLKVAGADDVEEFWDL
LLRGESQHQEVPKERITFETIFRDVDPKRKWFGNFIRDHDAFDHKFFKKSPREIGSTDPQQRHMLQCAYQAVEQSGYFRS
KNVNKKVGCYVGVCAADYENNIACHAPNAFSATGNLKSFIAGKISHYFGWTGPGLTIDTACSSSAVAVHQACRAILSGEC
SAALAGGTNIMTNPLWFQNLAGASFLSQTGQCKPFDAKADGYCRGEGIAAVFLKKLSSAIEDGDQILATIAGSAVYQNQN
CTPIFVPNAPSLSDLFRNVVAQARLEPKQITVVEAHGTGTAVGDPAEYESIHNVLGGINRTTALQLSSVKGLIGHTECTS
GLISLVKTVLMIQEARIPAQASFSSINPHIHHSPDHNMEIPTKVLTWNENFRAALINNYGASGSNASMVVVQAPFTDKLA
PAMEGSKSPFWFTGPDDRSLRAYASRFVRFLQSKSVSSKSLTLGNVSFNVSRQSNRIHDKGLIFNAASLQELEQKLSTFA
SGESELASQSKLATKPVILCFGGQVSTFVGLDQQLYDNVTILRQHLNECDAIVVKLGHSSIFPGVFQKTSVEDPVHLQTM
LFAVQYSSAKAWIESGVEPAAVVGHSFGELTALCVSGALSLEDTVKMIIGRAKIIRENWGSEKGAMMAVEGDLEQVQNLL
SESVVTGEVAATIACYNGPRSFTLAGSMKAIEGVVKTASTGTFASMRTKVLNVTNAFHSTLVEPLMEDLDKVGGELTFCQ
PTIRLERATETVLSGDLTSKFVAEHMRHPVYFNHAVQRLAQEFPSSIWIEAGSNSTITNMASRALGSSGGHHFQAINITN
TSSGLSNLSDATVTLWKNGLDISFWAHSSKQTYSYAPLLLPPYQFEKSRHWIEMKQPPKASGEPTVIEVVKTTVEELPKT
LLTFVGHQDTQKRQPRFRINTMIPKYEELVTGHVIANTAAICPATVEVDLAIEGLRTLYPGVTDTMQPQIHSVDNQAPIC
VDPSRSVWLEYEALDDAAHTWNFKIYSTGNGKAATTTHVTGKLIFRGLDDPQAQADFSRYERFVSHERCVALLKTDDADD
VIQGRNIYKTFGEIVDYGEQYRGLQKLVGKGTESAGRVVMKPSTETWLDAHLSDAFSQVGGIWVNCMTDREPADMYIANG
FEQWIRSPKVKSTVERPASWDVFALHQKHGDKAYVTDIFIFNGLTGDLTEVILGINYAKVAKMSMSKLLSRLTPNGSGVG
SAAPSAAAKVQAGTAVTAFTPATSSNVGSLPAVTKPRKTPKAPKAPKKKVSSGQPEITGQVRAMLAELSGLEPEEIKEDV
ELANIGIDSLMGMELAREIENIFKCSLPEDQLVEVTTFQALLQCIRANLPASAGAAEEIEDDDDEEEEDEDDDESLEDAR
VFTPSDAATSVSSAGKADVIEFLVEFLGIEESSVTRSTLLRDLGVDSLLSTELRADISSKFGVDVPEEVMLEDLSVEEFD
VQINGSSSSKAEPPKPAPSVSVPGVSSSSSNAPRATGGNLDLPASVILEAFHETKVLTDKFIEDYRCAGYIDNVLPKQDE
LCIALAVEAFEQLGVSLKGAKPGQKLEPIKYLPQHNRLAEYLYMMLEKGARLIDIDANGVITRTAVATPTKSSNDICQQL
VRDYPDHNFANRLTQFCGLRLADVLTGKMDGIKLIFGSAEGRELVSGLYGDSLLNKLAYEQMKDFLRRLISKLPVNEGPL
KILEMGAGTGGTTKWIVPLLAELNFPIEYTYTDLAPSFVAAARQKFKAYPFMKFRVHDIEKQPADDLLGTQHLILASNAV
HATHNLTVSTQNIRKALRPDGFLMMLEMTETVYWIDVIFGLLEGWWLFEDGRRHAIAHQSRWEKDLKSVGFGHVDYTDGH
RPEVNIQRIFIALASGQRYDRIPIPPKAVTNEAPKTDILARKAAVSKYLQKAVSGFTAVSISSPAHPVLSNQGVLVTGAT
GSVGSHLVAHLANLPSVKTVFCINRVSRSDASKRQQEALLSKGISLTPAAMSKLVVIETDTHKPLLGLQRGEYDRLVRDV
SHIVHNAWPMSGKRALMGFEQQFVVMRNLINLANEASANGPRRITFQLISSISTVGYYPIWSGERNVPEIRVEMNSVLDN
GYSDAKLVCERMLDETLHKHPDRFRPMAVRLGQVAGSSSGGYWNPMEHFSFLIKSSQTLRAFPALEGELSWTPVDAVAAT
LGDLISGDHRPYPVYHIDNPVRQQWRDTIPVLAEALGIPSSNVIPFKDWVGMVRRFPGSEVDNPAVRLIDFLDDNFLRMS
CGGLLLDTTKSREHSPTLAAVGPVSADVTRQYVKAWRDMGFLY
>BGC0000101_monodictyphenone_CURATED_L0_CDS6_ProteinId_CBF90097.1_GeneId_
MPVYTPQSGSLPEYSKMKLLYFSNELPKDDLQGLFRRLYNHSKDRRYPLLARFIHEATLAVREEVRQLPTAVKALVPAFE
TVLNLADYPELRKGPLGGSLEGVLLCVLEIATLIGHVPRLYFKEAADCCSYYENASERFDLHAVSTYLAGLGLGLLSTAA
VALCSALADVPVIGAEVVRVSFRLGTLVDEISQNLEPRDTSGSPDTWASVVPGAKVEEVQAELDAIHAREKTPQPSKIFI
SAWNEGSVTISGPPSRIRRVLRLSEFFRRHRVVSLPVYSGLCHAKHLYNEQHAREIISTRSMDSINALYSPAIPVYQTST
GRPFTASTAKGLFEQLVLELLTQPILWDNVVQGVVDQAYATSATSCDVLVFRISVPINDLRTALGSKLQGFETSTEELIP
WILQKSDMEIPRGTAQSKIAIIGMSCRMPGGATDTEKFWELLEQGLDVARKIPADRFDVETHYDPKGKRVNTSHTPYGCF
IDEPGLFDAPFFNMSPREAQQTDPMQRLAIVTAYEALERAGYVANRTPATNLHRIGTFYGQASDDYREVNTAQEISTYFI
PGGCRAFGPGRINYFFKFSGPSFSCDTACSSSLATIQAACTSLWNGDTDMVVAGGMNVLTNSDAFAGLSHGHFLSKTPGA
CKTWDVNADGYCRADGIGSIVMKRLEDAEADNDNIIGIIRAAATNHSAEAISITHPHAGAQAYLYRQVMSSAGIDPLDVS
FVEMHGTGTQAGDSVEITSITDIFAPITKRRSAQQPLHIGAVKANVGHGEAVAGVTALLKVLLMYQKNAIPPHVGIKNSL
NPLFPKDLDKRNLHIPYQKVPWPRVKGKKRYAVVNNFSAAGGNTTVCLEEPPLRETDYVDPRTAHVVNVSAKSKISFKKN
LERLVAYLDANPDTSLASLSYTTTARRYHHNHRASVAATDIAQVKKKLLSYIDKVEAHKPIPATGPPQVAFAFTGQGASY
KSMNLELFHHSPYFRSQLLHLDALAQGQGFPSFIPAVDGSHEKDYAHSPVVTQLALVSVEIALAKYWISLGVKPNAVVGH
SLGEYAAFHVAGVLSASDALFLVGRRAQLLEEKCQIGSHKMLAVRAPLADIEKALEGTNYEVACINGPKETVLSGSQAQV
EVVSEILQSVGYRCTSLDVAFAFHSSQTEAILDDFEEAAKDGVLFRAPNMPVISPLLGKVIFDDKTITAKYMRRATRETV
NFLSALEMAQTFSTVDEETVWVEIGPHPVCMGFVNATLPAVNETVASMKRGEDNWVTLCNSLTALHCAGVPIEWNEYQRP
FEKGLRLLDLPTYAWNDKTYWIQYNGDWALTKGNTFYDAEKSLKAQQTGQLASVPSGLRTSTVQQIIEESFNGSAGKVVM
QSDMMQPDFLDAAHGHKMNGCGVVTSSIHGDIGFTLGGYLYKNLVKGGKAPDMNMANLVVLRGLVAQKNTKKPQYIRVTI
STTDINSGVAELIWQNVLNDNTADEPFASASILYDDAALWLKSWIPSTHLVQGRIEALERLAEDGIANRFTRNMAYLLFA
NNLVDYAQKYRGMQSVVLHELEAFADITLSTEKSGTWTIPPYFIDSVAHLAGFVMNVSDAIDTKANYCVTPGWKSLRFAK
PLVAGAKYRSYVKMIQTEEDPTVYLGDVYIMQDGAIIGMCGGIQFRRYPRILLNRFFTAPEEAGAISHAAASSTPAPRTK
PEPVPVATPATAAAPVAQSPAAPASVTPAPAPAPAPGPTPAAAPAAAGESDSVAAKALVLIAKEAALELSDLTDDASFAN
LGVDSLMSLVIAEKFREELGVTVTGSLFLEYPTIGDLRSWLLEYYN
>BGC0000104.1_L0_CDS3_ProteinId_ADY00130.1_GeneId_mpaC
MNFHKGQPKEDLRVLFGPQCPDITDSITHIRDAISKDPTGLGFLTNILDELPSLWPTIAGAWPALKNVEGESQLLALGRL
FEHESEDRVEASNLMMTPITVMRHIVDFWNLQDVATHPAFPSSSLSETEMPRIVDTQGFCVGLLAAIAVACSRNTQEFQY
VASNAIRLSLCVGALVDLDEILCGSTTSLAVSAERVKQEIHDHGLRTKQLSLRGRFHHEAHREGIQHIMKLCTNDSRFKL
PRSDALLTPLRSSQGGEIFQQEALLHTVALDSILCAKANWYDVVSALINSTEMTVDQSHLLSIGPEEFVPRSARSRSVAR
RELQSYAMQGFSNESPQPSTASLSNSVQTFDSRPQAAEASPIAITGMACRYPNADTLAQLWDLLELGRCTVKSPPESRFH
MSDLQREPKGPFWGHFLERPDVFDHRFFNISAREAESMDPQQRVALQVAYEAMESAGYLGWQPNGLSRDIGCYVGVGSED
YTENVASRNANAFSITGTLQSFIAGRISHHFGWSGPSISLDTACSSAAVAIHLACKALQTNDCKIALAGGVNVLTNPRVY
QNLSAASFLSPSGACKPFDASADGYCRGEGAGLFVLRPLQDAIDNGDPILGVIAGSAVNQGSNNSPITVPDAEAQRSLYN
KAMSLAGVSPDEVTYVEAHGTGTQVGDPIELDSLRRTFGGPQRRNSLHIGSIKGNIGHTETSSGAAGLLKTILMLQQQRI
PRQANFNQLNPKVKSLTPDRLVIASESTEWASTERVAMVSNYGASGSNAALIVKEHAPIRSEQNGTAPEYIQNVPILVSA
RSEESLRAYCGALRATLLSHPPSETLVQKLAYNLAMKQNRDLPLNLTFSTSSDATSLSARLEAISTGASADLIQKRPSNE
PPVVLCFGGQNGLTATISKEVFDASALLRTHLEDCEEVGRTLGLPSLFPTIFSSAPITNIIHLHFILFSIQYASAKAWLD
SGLRVSRIVGHSFGQLTALSVAGSLSVRDGIHLVTERARLIESSWGPESGIMLAVEGTDIEVQQLLDQTGHIADVACYNG
PRQQVLAGTAESIAAIENAAARTPSASKLRLTRLQNSHAFHSRLVDSIVPAIMEVAGSLVYQTPIIPIEACSASGDWSTI
TAAEIVEHSRMPVYFRRAVERVAEKLQAPAVWLEAGSASPIIPMVRRVLESSSVANTYHKIDLGGSSGAQNLANVTSALW
AQGVHVQFWPFDRAQHGSFKWMNLPPYQFAQNSHWVDFDPAAFSSAGPSSGKQSAGQEAGLLCQLSESPDERLYHVNIQD
ALYRACTQGHAVLNQTLCPASMYMEMVLRAAASIFPTGNASEPAMSHIEDLTISSPLVLDPQGDVFLRLTSDGAGPTRPW
LFSIFSSESNDHTSVHAEGTVCLHQERSRALARFQSMDRLLDSARSKTIEADPASNGLKGSTVYAALESVTNYGDYFRGV
KKVFANGREASGLVSMMPSASETNCDPILLDNFLQVAGIHVNCLSDRRSSEVFVCNAIGETFVINSLLKQKNGASPSTWK
VYTSYVRPSKTEIACDIYVMDCQTDTLSAAMMGVRFTSVSIRSLTRALAKLNNNVLETAEAQSVVEPAIPAEKSVVTATP
SAPAADGGGAKDLATVQEMLCELFGVSVAEVSPSVSLVDIGVDSLMSTEVLSEIKKRFQVDMSYTTLVDIPNIQGLVEHI
FPGHSHAAPSQPVVETAPVQSVAPQAVSHVPTPANNGPPLVSVARQCFDTTHAAVSHTSDAHWTGFFHTTYPKQMTLLTA
YILEAFRALGSPLEASEPNEVLIPISVLPRHEQLRKHLYKILESVGLVRQMPTGELVRTTTPIPLSQSHDLHTQIRAEYP
PYALEHDLLQITAPRLADCLTGKADGVSLIFQDANTRRLVGDVYAQSPVFKSGNLYLARYLLDVVQSFGSSRTIKILEIG
AGTGGTTKNLLEKLSTIPGLSTRLEYTFTDISPSLVAAGRKTFANYNFMRYETLNVENDPPSALSGQYDIVLSTNCVHAT
RNLRESCTNIRKLLRPDGILCLVELTRDIFWLDLVFGLLEGWWRFEDGREHALATEMMWDQTLRQSGFEWVDWTNNETVE
SNALRVIVASPTGNSSTATMSPSKLTKMETVVWGERDNLQLRADIYYPETVDTTRKQRPIALMIHGGGHVMLSRKDIRPA
QTQTLLDAGFLPVSIDYRLCPEVSLAEGPMADARDALSWVRRVLPNIPLLRADIRPDGNQVVAIGWSTGGHLAMTLPFTA
PAAGISAPNAVLAFYCPTNYEDPFWSNPNFPFGQTVASNEMEYDVWEGLQSMPIAGYNPALKERPLGGWMSTRDPRSRIA
LHMNWTGQTLPVLLKACTIKGNTEKCSPDDLSRPTEEEIQAVSPNYQIRVGRYNTPTFLIHGTSDDLVPCAQTESTHGAL
TASGVEAELRVVQEAAHLFDLYPASHAGQEAKAAVAEGYEFLRRHVQL
>BGC0000107.1_L0_CDS1_ProteinId_CBF74114.1_GeneId_wA
MEDPYRVYLFGDQTGDFEVGLRRLLQAKNHSLLSSFLQRSYHAVRQEISHLPPSERSTFPRFTSIGDLLARHCESPGNPA
IESVLTCIYQLGCFINYYGDLGHTFPSHSQSQLVGLCTGLLSCAAVSCASNIGELLKPAVEVVVVALRLGLCVYRVRKLF
GQDQAAPLSWSALVSGLSESEGTSLIDKFTRRNVIPPSSRPYISAVCANTLTISGPPVVLNQFLDTFISGKNKAVMVPIH
GPFHASHLYEKRDVEWILKSCNVETIRNHKPRIPVLSSNTGELIVVENMEGFLKIALEEILLRQMSWDKVTDSCISILKS
VGDNKPKKLLPISSTATQSLFNSLKKSNLVNIEVDGGISDFAAETQLVNQTGRAELSKIAIIGMSGRFPEADSPQDFWNL
LYKGLDVHRKVPEDRWDADAHVDLTGTATNTSKVPYGCWIREPGLFDPRFFNMSPREALQADPAQRLALLTAYEALEGAG
FVPDSTPSTQRDRVGIFYGMTSDDYREVNSGQDIDTYFIPGGNRAFTPGRINYYFKFSGPSVSVDTACSSSLAAIHLACN
SIWRNDCDTAITGGVNILTNPDNHAGLDRGHFLSRTGNCNTFDDGADGYCRADGVGTVVLKRLEDALADNDPILGVINGA
YTNHSAEAVSITRPHVGAQAFIFKKLLNEANVDPKNISYIEMHGTGTQAGDAVEMQSVLDVFAPDHRRGPGQSLHLGSAK
SNIGHGESASGVTSLVKVLLMMKENMIPPHCGIKTKINHNFPTDLAQRNVHIALQPTAWNRPSFGKRQIFLNNFSAAGGN
TALLLEDGPVSDPEGEDKRRTHVITLSARSQTALQNNIDALCQYISEQEKTFGVKDSNALPSLAYTTTARRIHHPFRVTA
IGSSFQEMRDSLIASSRKEFVAVPAKTPGIGFLFTGQGAQYAAMGKQLYEDCSHFRSAIEHLDCISQGQDLPSILPLVDG
SLPLSELSPVVVQLGTTCVQMALSSFWASLGITPSFVLGHSLGDFAAMNAAGVLSTSDTIYACGRRAQLLTERCQPGTHA
MLAIKAPLVEVKQLLNEKVHDMACINSPSETVISGPKSSIDELSRACSEKGLKSTILTVPYAFHSAQVEPILEDLEKALQ
GITFNKPSVPFVSALLGEVITEAGSNILNAEYLVRHCRETVNFLSAFEAVRNAKLGGDQTLWLEVGPHTVCSGMVKATLG
PQTTTMASLRRDEDTWKVLSNSLSSLYLAGVDINWKQYHQDFSSSHRVLPLPTYKWDLKNYWIPYRNNFCLTKGSSMSAA
SASLQPTFLTTSAQRVVESRDDGLTATVVVHNDIADPDLNRVIQGHKVNGAALCPSSLYADSAQTLAEYLIEKYKPELKG
SGLDVCNVTVPKPLIAKTGKEQFRISATANWVDKHVSVQVFSVTAEGKKLIDHAHCEVKLFDCMAADLEWKRGSYLVKRS
IELLENSAVKGDAHRLRRGMVYKLFSALVDYDENYQSIREVILDSEHHEATALVKFQAPQANFHRNPYWIDSFGHLSGFI
MNASDGTDSKSQVFVNHGWDSMRCLKKFSADVTYRTYVRMQPWRDSIWAGNVYIFEGDDIIAVFGGVKFQALSRKILDIA
LPPAGLSKAQTSPIQSSAPQKPIETAKPTSRPAPPVTMKSFVKKSAGPSVVVRALNILASEVGLSESDMSDDLVFADYGV
DSLLSLTVTGKYREELNLDMDSSVFIEHPTVGDFKRFVTQLSPSVASDSSSTDRESEYSFNGDSCSGLSSPASPGTVSPP
NEKVIQIHENGTMKEIRAIIADEIGVSADEIKSDENLNELGMDSLLSLTVLGKIRESLDMDLPGEFFIENQTLDQIETAL
DLKPKAVPTAVPQSQPITLPQSQSTKQLSTRPTSSSDNHPPATSILLQGNPRTASKTLFLFPDGSGSATSYATIPGVSPN
VAVYGLNCPYMKAPEKLTCSLDSLTTPYLAEIRRRQPTGPYNLGGWSAGGICAYDAARKLVLQQGEIVETLLLLDTPFPI
GLEKLPPRLYSFFNSIGLFGEGKAAPPAWLLPHFLAFIDSLDAYKAVPLPFNEQEWKGKLPKTYLVWAKDGVCPKPGDPW
PEPAEDGSKDPREMVWLLSNRTDLGPNGWDTLVGKENIGGITVIHDANHFTMTKGEKAKELATFMKNALGVCERRLV
>BGC0000121.1_L0_CDS1_ProteinId_AGO59040.1_GeneId_ptaA
MSDNSGSGTSPWGSLNTPVGPPKVTLAYFSNEFPPDDLNFIVRKLFDRTSKGPFCSIDGVLLCAIQFANLIGHYETTDHL
FPFGSSIASVAGLGIGLVAAAAVSVTPSLADLPVAGAEAVRIAFRLGVLVDGVSQNLQPRDRSTTGTPDSWAYVIPDVSP
EVVQKELDEIHSREKTPIPSKIFVSALSRTSVTISGPPARLRSLFRLSDFFRDRKFVALPVYGGLCHAGHIYEQRHVQEV
VEKSVLDETHVRYSPSVRLFSTSTGKPFLSTSVTNLFEQVVGEILTQKIQWDKVVKGVLERIQELSATEVEVLVFRDSLP
VHELVKALKSADSGLQTTTEDLLQWLHQSRERLQGPRGSLQSKIAIVGMSCRMPSGATDTEKFWELLEKGLDVHRKIPAD
RFDVETHHDPTGKRVNTSITPYGCFIDEPGLFDAGFFNMSPREAQQTDPMQRLALVTAYEALERAGYVANRTSATNLHRI
GTFYGQASDDYREVNTAQEISTYFIPGGCRAFGPGRINYFFKFSGPSYSIDTACSSSLATIQAACTSLWNGDTDTVVAGG
MNVLTNSDAFAGLGNGHFLSKTPNACKTWDCEADGYCRADGIGSIVMKRLEDAEADNDNILGVILGAGTNHSADAISITH
PHAPSQAFLYRQILRDAALDPFDVSFVEMHGTGTQAGDSEEMQSVTEVFAPIANKRRTSKQPLHIGAVKSNVGHGEAVAG
VTALIKVLLMFQKEAIPPHAGIKNSINPGFPKDLDKRNINIPYQKTAWPRSTDRKRIAVVNNFSAAGGNTTIAIEEGPLR
QTIGHDPRTTHLIPISAKSKVSLKGNIQRLIDYLEVSPDVSLADLSYSLTARRYHHSHRVAITTSDVAHLKKQLRSQLDS
ADSHKPIVAAAGPPPVAFAFTGQGASYGTMDLELYHESKYFRDQILQLDSFAQGQGFPSFVPAIDGSFPKEHTHRPVVTQ
LALLCTEIALAKYWASLGVKPDVVIGHSLGEYAALHVAGVLSASDAIFLVGQRALMLEKKCQAGSHKMLAVRASLAQVQE
AAGELPYEVACINGQKDTVLSAAKDDIDKLASVLESAGYKCFSLDVAFAFHSAQTDPILDDFESVSRTGVLFQAPNLPVI
SPLLGKVVFNDKTINANYVRRATRESVDFLSALEAAQKISIIDESTTWIEIGPHPVCMGFIRSAVPSIKVASPSIRRGEN
NWQTLVQTLGALHLAGIPVDWNEYHRPFEQALRLLDLPTYSWNDKTYWIQYNGDWALTKGNTFYDAEKAAKAPRVGGDLP
PSPISTSTVHRVIGETFDGTAGTVDIQSDLMQQDFHDAAYGHKMNNCGVVTSSIHADIVYTIGRYLHTKLKPGVKDIHMN
ISNLEVVKGLVAQKNRDVPQLIQVSISTEDISSGTAQVTWFNVLPDGGLDEPFATATLFYGKANDWLQSWIPTTHLVLGR
VHELERLAEQGVANRFSRNMAYGLFARNLVDYADKYRGMQSVVLHGLEAFADVELTKEKGGTWTVPPFFIDSVAHLAGFI
MNVSDAVDTANNFCVTPGWESMRFARPLLAGARYRSYVKMIPTEEDAGVFLGDVYIFQDNKIIGQVRGIKFRRYPRLLLD
RFFSAPDAAKHGGKHAPAVKAAIPPALEKKSAVVVAQVPVVDKPPPTKENAVAAPAAKSPEPVAAAAVNEDSITVKAMAL
VAAEAALDVSELEDDVQFANIGVDSLMSLVIAEKFRETLGVTISGSLFLEYPAVGDLRAWLLEYYG
>BGC0000134.1_L0_CDS1_ProteinId_ACD39770.1_GeneId_Rdc1
MKSHTSAAKVVFLVGDQVDSWHNGLQHVIKAAGATPWLQSYLDDLSNAIKAEIAEAALDNALHASLGTFSSLLELGERYR
HRSDDLGMAQCLLLHAVRSSLFLQMAKQSAHILSPESQTEWLGISGGLISLSPRFVAEDFETLREASIEIGRLFVRLCKL
VSVRSRAIEDNTGVWGWAILGVSKDEIRKGLDKFQQNMRIPAIKRAQVGVTGPGWSTIIGPPSVLDLCIKQCPAIATATK
NPLNIHALQHTLAITQTDLNYIVGNSQLMSRALHHIRPRLWGMDDPEATYQNWGDMLRAICSQVLSLSLDIPEAVANLGA
SLRGCDSVQIIQMDNTSHGPFVSTALKAPGRKATLLETHSYLQTQFQGTEPPQKTGRIAIVGMSGRGPRSDNIDEFWDVI
MQKQDTCTEVPKDRFDIDEFYCEEHGKGNKICTMTTKYGCFMDKPGHFDARFFHISPRESMLMDPGHRHFLMSSYEALEM
AGYSDGPTKLTDPNRIAAFYGQVTDDWHDQSHPTLGCDAYTLQGVQRAFSSGRLAWQFKWEGPTYSLDSACASTTAAIHL
ACMSLLSNDIDMAVAGASNILNYPHSFACLSKSGVLSDTGNCKPYRDDADGYCRADFVGSVVLKRLEDAVADNDNILAVI
ASSGRNHSGNSTSITSSDPGAQERLFRKVLRNANVSPDDISYVEMHGTGTPVGDPAEMSAVGNVFKHRRRADGPLPVGAV
KANFGHSEGAAGMASLLKCIMMFKTDTIPPQAGMPHALNPNFPPLSELNVEIPAEPKEFKKTRSGEPRRILLNNFDAAGG
NACLLLEDWDGSHSPVAQLEDTTDTRSSHVVTLSSRTQAAHKANKQNFLNWLRENTTARLADIAYTTAARRMHHPIRSAY
TASTTEELMARVEASIQVSESSSLTSQQTPIIFVFSGQGSHYAGMGSDLYQTSPSFRETVDLCGHIGKIHGFPPFIDLIA
DKAIDMSTKSTVQTQLAVLTLEIGLAAFWKAAGVQPSAVMGHSLGEYAALHVSGVLSLADVLYLVGQRASLLLERCEENG
FAMLAVAMSAKETQELLDSNKEFPSCSIACFNGPNATVISGEAHDISQLQGRVSKASKVLPVPYGFHSFQMDSIISEYST
LADGVTFSEPKIPVASTLVGSMIETKDIINSVYLAQQTRQPVDFIGGLNAIQQMFNDPIWLEIGPNQVCTQFVRASSSSS
SPNTKTLSTLEGQSRDWVAINKCMAMLYTQGIAIDWLALHKPFMNSLRMVTLPAYAWDTKDYWITYAEAKAVQGTTSSAP
RDIKQPIISTFAQHVAKESSSNAGKLEITFRASVADQNLQAVMEGHRMEQLPICPGSGFCEAAFSAAAYVLESIGRKEDA
TVTKMRLQHPVMHRPLTKNLVGPDGELFTTITMESKDSNNIHVSWKASASGPKSSMFEMGTCTLVVQKNVKALQATWDRT
AYLVRDRMDSIIKSAEDGQGHWLKHDIFYSLFATTVQYDPLYKCTKMAYISNDFSEAVAEVVLQDNPADAKFMASPYWGE
GIVHIAGFVVNANPLRSPGTCFINSGFESFEQTVEFRAGKSYLAYARAHQVEEGRKICQVFVFDSEGKIVAQCYNLSFVR
ISNALLQHNLSEGASKPVGRGMAKQEKQEVPATTEVVRQPEKEESRHSVDTPSFSDVLINTIVSETGLDPSELTDDTVVA
ELGVDSIMSIEIANKVSNATGEQLTPMFLHEYPTIGDIKRAFDILTPVSSESDAELTEEYDLLEDTVTEEAVVHVPSPSS
TSLEAVVTGSITTKQRDAPQQPRSIGDGPEPAVRFTLLHGRASKRVQDQQASPSPFYLIADGTGSIATYLHLPPHINTKM
TIYGVDSPYLHCPSRLTPDVGIPGIAKLIVDELVKRQPQGVPFWLGGFSGGAMIAYEIARQLSALGHVIDSLLLIDMCPP
RQIQAQRYDDELGLAMFDAISGNDDSGVWESSDKTHQHLKALFASVSAYNPPPLAKGESPPAKRVALIWAQKGMIDRCAN
SPRFRQILADRGLVTESYPGFMEDPKLGPVAWSLIHKTESDLGPNGWDKFVGRDELLCMAVEADHLELPTPEFVHLLGEK
MDMAFEHFGR
>BGC0000152.1_L0_CDS1_ProteinId_AAC49191.1_GeneId_stcA
MASHAEPTRLFLFGDQTYDFVADLRDLLNIRNNPILVAFLEQSHHVIRAQMIRELPPKEHKQARTASLAELLQKYVDRKL
PSAFQTALSCVTQIGLFMRQFDDPRVLYPHANDSYVLGVCTGSLAAAAISCSTSLSELLPIAVQTVLVAFRLGLWAEKVR
DNLEISETNQTQPWSAVCHVPPEEVAIAIDRFSHKKVRSPVYRAQRPWITATSAKTTTVSASPDILSQLASQAPFTNSKL
WREIPIYVPAHNNHLFSSRDVDDILATTNENPWSTFGAQIPFLSSVTGKLAWVRNYRDLLHLALSQCLIEPIRWDVVEAE
VPRLLKDRDGLDTLTIVAFTTVLSKSLSNALVTEGIKPAEPPTSINKTPERYSHRPGSDRGKLAIVSMSGRFPEAPSTDS
FWDLLYKGLDVCKEVPLRRWDVKTHVDPSGKARNKGATRWGCWLDFAGEFDPRFFSISPKEAPQMDPAQRMALMSTYEAM
ERGGIVPDTTPSTQRNRIGVFHGVTSNDWMETNTAQNIDTYFITGGNRGFIPGRINFCFEFSGPSYSNDTACSSSLAAIH
LACNSLWRGDCDTAVAGGTNMIFTPDGHTGLDKGFFLSRTGNCKAFDDAADGYCRAEGVGTVFIKRLEDALAENDPILAT
ILDIKTNHSAMSDSMTRPFKPAQIDNMSALLSTAGISPLDLSYIEMHGTGTQVGDAVEMESVLSLFAPDETFRPRDKPLY
VGSAKANIGHGEGVSGVTSLIKVLLMMKNDTIPPHCGIKPGSRINRNYPDLPARNVHIAFEPKPWPRTDTPRRVLINNFS
AAGGNTAVLVEDAPVPELGEIAGSFGEAAGNQSSELSYTTTARRWHHPHRVSITGANTMEILRNVESAIARGHGVNRPAT
KPKIVIACSGQGSQYTGMGWQLYNSYPTFRSDLERFDQLARSYGFPSFLEVYTSKPVGDSMEDLLPVIVQLALVSLEMAL
GNLLGSFGLKPSAVIGHSLGEYAALYISGVLSAADTLYLVGMRAKLLQERCQRGTHAMLAVRASPVTLCEVLAESNCEVA
CHNGPNDTVLSGPLKEVMNLQNSLSATGIKGTLLKLPFAFHSAQVQPILEEFKNVARGVTFHKPQIPVLSPLLVKVIDEK
GTVDPVYLARHCREPVKMVSVLEHARDQHIITDRTIVIDVGPKALMAGMIKTTLDKDTSSALPTLGPSLDVWKSLTNILG
TLYSRGLDINWVAYHEPFGSAKKVIELPSYGWDLKDYFIPYKGEWCLHRHEIRCSCATPGKETATSDYQLPSDEQVAAKR
PSKQDESKEAYPEIVATTTVHRVVEEKTEPLGATLVVETDISRPDVNQIAQGHLVDGIPLCTPSVYADIALHVGRYSMNR
LRASHPGAMDGVVDVADMVIDKALIPHGKSPQLLRTTLTMTWPPKAAATTRSAKIKFATYFADGKLDTEHATCTVRFTSE
AQLKSLQKKVPEYQERIKKLGEGLRQGQFIRYTTKSGYKLMSSMASFHRDYKLLNHLILNEADNEAVSTMDFSAAKSEGT
FAAHPAYVDAITQVGGFAMNANDNTDIQQEVFVNHGWTSFQVYQPLVKGKTYEVYVRMTEDEKGDLVHGDTIVLYGDAVV
AFFKGLSVSLSHLSETQLTSWYVRRVPRRGLRMVLQQASDKAARLHGNQQAVKTQAPQRAALKQKPQSSPTQPHASKVAY
SRSATSPTAGKPVVAARDLSREGDDKFKAVLSVISEESGVALGELTADTNFADIGIDSLSSMVIGSRLREDLGLELGAEF
SLFIDCPTVRSLKTLLSGSAVSVNNDKDELEPGQEAETAAPEQLDLRIGDAAPSKVRDANIEPLDLGDELFRNVLRIVSE
ESGVALDELSAETVFADIGIDSLSSMVITSRFREDLGMSLDSSFNLFEEVPTVARLQEFFGTTSGSTTGSSGSGSSEDET
DSIPSTPEAYTTADTRVPECRPTTSVVLQGLPQMAKQILFMLPDGGGSASSYLTIPRLHADVAIVGLNCPYARDPENMNC
THQSMIQSFCNEIKRRQPEGPYHLGGWSSGGAFAYVTAEALINAGNEVHSLIIIDAPVPQVMEKLPTSFYEYCNNLGLFS
NQPGGTTDGTAQPPPYLIPHFQATVDVMLDYRVAPLKTNRMPKVGIIWASETVMDEDNAPKMKGMHFMVQKRWDFGPDGW
DVVCPGAVFDILRAEGANHLR
>BGC0000154.1_L0_CDS5_ProteinId_EED18001.1_GeneId_
MDPLASNFRGETVLLFGSQSLSFDANTFNAIRSSLEKEEYLRWIRHTVADLPSALNTALQHVPHLKGSEEWAFSAVQELN
DWLDSGHQPNSLDPSALPNTILTPLVVILHLSQYMKYLISANDYQDDTLLSKRQQETCETLGLCTGLLSSLAVSSSRTRL
QLERYGSVAIRLAMLIGLIVDARDRSTSHGPSQSTAALWHSEEQKEKLLEILAANPEAYISVYYDQNRATITIPTAQTAT
IRKDLASAGLTTTEIGLRGRFHWSGHEAEVDQLIKLCDIDKRFQFTQKTALVLPNRSFDSEPHVHQGPLHAMALWSILVN
PPEWQKTVSAVYASTLVSTTAKVVSFGQERCVPPTILQNLDSRVFYMGDLEKTSSPRPRGDDIAIVGASIKVAGADDLEE
FWEILSKGISQHKEVPPERFTFDTVYRDRDPKTKWYGNFLNDPDKFDHKFFKKSPREAESMDPQQRLLLQIAYQALEKGG
YFHNAGPDQRIGCYMGVCAVDYENNLACYAPNAFTATSHLRGFIAGKVSHYFGWTGPALTIDTACSSSAVAVHLACQAIL
KGECTAALAGGTQILTSPLWFQNLAGASFLSKTGQCKPFDSKADGYCRGEAVGAVFLKKMSAALADGDQILGVISGTAVQ
QNENCTPIVVPNKPSLSDMFQSVIEKARLQPDHITVVEAHGTGTAVGDPVEYASVRDTLGGSKRTKKLFLGSAKGLVGHC
ESASGIISLVKVLLMIQKGMIPPQASFNTLNPATKATPADGIEISRQLTEWNAPFRAALINNYGASGSNASMVITQAPRA
TTTIPGGNEMERVPFWFSALNEKSLQAYAAEFLKYLKANHGQLSLPDLGFNVSRQSNRSLPRRLLFTCQSTNELQQRLEE
YVKGDSKTSSSECPATRPLVLCFGGQVSTFIGLSRQVYEDVALLRGHLNSCNRRCLALGLRGIFPAIFQKGPIEDIVTLQ
LSLFAMQYSCAKSWIDAGAQPVAVLGHSFGELTALCVSGVLSLDDALRMIAARAQIIRDSWGSDGGSMMALEADLDVVQK
LLATSNANLPENEVAVIACYNGPRSFTIAGPRRAIDALDTSRQASPEFASIKAKRLDVTNAFHSTLVEPLRNKLTEATKE
LNFRERGTIHLERSTETRSEKLIDNPGSYVADHMRNPVFFHHALQRLDNQFPNAIYLEAGSSSTITNMASRALGGSGGRH
FQAMSITTDKGLDNLIDATMSLWNAGLNVRFWKQAFVETENYKPLLLPPYQFEKSRHWLELKEPPKPEIITMSAGGQRTD
KAPDTILSFVGYQDSNKSHARFRLNTENREYQELMKAHLIVYTAPICPATVQMDIAIEGLKTLVPGIGSEVQPQIHNVDN
QTPICADKSQSIWLDMKLADEPSKISWRFRFFGTSLDNDKMPSNKQADAGVTFTLGTLVVVPMEDEQTKLDLTRYDLLTG
HKRCVELLHSTEAEEILQGRTIYKTFADIVDYGEQYRGLQRLIGHGNNSVGRVVRAYNPKTWFDAHLSDAYAQVVGIWLN
CMTEHDAEELYVARGFEKWIRSPDIQPTSRPDSYDVLAYHKGPSRNSCLSDIFVFHPKTGQLIEAILGFQFVRIPRKGLA
KLLTRLTRDETALATNAQSRAIPPPSTNTTQSSSQQTPIPKAAAPKKEKKRPGNPKLDVLPKLITILADLVGLEPEEITI
NSELADIGVDSLMAMEVVTEIERVFSCSVPLDDVADVTTMSQLVRVVESIVGMEGSETSNLSSDDDDENGTPSTPETDLS
DASVDAVVDNAELIAYFAESLGMDASEISANVQLKELGVDSLLSMELGGELVEKFGLNLNESTVLEDMTINDLRQTAPGA
AAPKVAESTITSAPQVTTSKAVPLTNGTSFNIPVETILSAFKETKAAGDSFITATGCRGYVEQVLPEQTLLCALHTLEAF
EKMGSSIRTLKAGDTMTLFTPRPEYVSLIERLTEMLETQIGLIKVIGGPGLTIERTQTPYPTASSTVLMQEMRQKYPQYQ
NVNELIFYVGSNLDRALRGETDGIKLIFGCAQGRELVSGLYGDWIMNICYYRQMEDFLIRLIAKLPSNEPLRILEMGAGT
GGTSKWLLPLLARLGCPVEYTFTDLAPSLVAGARKTFKQYASFMKFRAHDIEQEPAEDLLGTQHMVVASNAVHATVSLVE
SAKKLRKVLRPNGILMMLEMIEPLYWIDMIFGLFEGWWLFADGRKHALTPPARWKTDLQAAGFGRVDWSDGNLPENSINK
VIIAVACEPEKPEELDRKSVVDEFVHKYTQGVDLLSPAIRVNRKSLGHAVLVTGGTGSVGAHVVAHLAQQPFVTKVICLN
RRGKLDARQRQLESLAQKGLQLSDESLAKIQVYETDLSKPQLGLSPEMYLSLLESTTDIIHNAWPMSIKRQVQGFEAQFR
IMRNLIEFARDISLGGGDPLGFQFISSIATVGHYPLWKQEIRVPEDRLPLDAVLPIGYGDAKYICELMLDKTLHTYPHRF
RVSTVRLGQVGGSKISGYWNPVEHLSFLFKSAQTIQQLPDLHGPLSWTPVDDVAKSLVDLLFTEKPYPVYHIENPITQPW
QEMIPILADALGIPRGNRLSLKDWVARVREFPEDPTDKDKNPATALVDFFEQDFERMSVGGLLLDTTKSREHSPSLRAVG
PITPDLVRKFISYWRSISFVA
>BGC0000156.1_L0_CDS5_ProteinId_AEN83889.1_GeneId_adaA
MSAPTKLVFFGNEFPNDDLKALFRGLHRHGKDRRFRQLATFLEESTRVLQNEVAQLPEPLKKLVPHFENLMPLTEVDFRQ
GPLGAAMESALLTILELGMFIGHYEAEERVWDLSADRATLAGLSIGLLAAAGVALSTHLAEVVQNGAECVRVSFRLGVYV
HDISRKLEAPQADGSLLSWAHVVTGETASDLQEELSRYNTETGTPELLKVFISAADKTSVSVSGPPSRIRAAFRASQRLR
YSKSLALPVYDGLCHAAHLYDEETIHRVLHPDGSVIPTSRPVQLALLSSRSGQPFEATTAAELFRAISTELLTGTIFLDN
ITAGILDRTERCADATQCQIETYRTSLVFKGLLKALEACFPDRTISTTDLIPWVFQDYGARQPKSCADSKLAIVGMACRM
PGGANDLDLFWELLAQGRDTHTTVPADRFDLETHYDPTGETENATRTPFGNFIDQPGLFDAGFFNMSPREAEQTDPMHRL
ALVTAYEALEMAGIVSGRTPSSNPKRIATFYGQASDDWRELNASQNIGTYAVPGGERAFANGRINYFFKFGGPSFNLDTA
CSSGLAAVQAACSALWAGEADTVLAGGLNIITDPDNYAGLGNGHFLSRTGQCKVWDQSADGYCRADGVGSVVIKRLEDAE
ADNDNILAVVLSAATNHSAEAISITHPHAGAQKENYTQVLHQAAVNPLDISYVELHGTGTQAGDAQEAESVLDIFAPRNH
RRRADQPLHLGAVKSNIGHGEAAAGIASLLKVLLMYQKNEIPAHIGIPTVINPAIPTDLEQRKVYLPRTKTAWPRAAGQI
RRAIVNSFGAHGGNTTLVLEDAPEKQVTVAREERSTHPVVISAKSKKSLAANVETLLAYLDENPETDLGDLSYTTCARRM
HHSWRLATAVSDIPALQKFLRNAVSNDAVSQTRPIPTEAPPVVFTFTGQGAYYAGLAQGLFQALPFFRAEVRQLDHLSQR
LGFPSIVPVILGEVEEGTATALVTQLSIVIVEIALARLWLLLLGIPAPHAVIGHSLGEYAALAVAGVLSTADALYLVGHR
AQLIEEHCTPGSHAMLSVRATIADIERLVGTGSDAPTYELSCQNTHQDTVIGGSIQDLNAIREKLEHEGIKCVNVDVPFA
FHTAQMDAVRERLAKAVAAVPFKTPSVPVLSPLLGSVVFDGKSINPEYIVRATREPVQFATAIDAAQELGIVNSQTLWVD
IGPHPICASFVRSLVPGARIVSSCRRNEDNFATMAKSLCTLHLAGRTPSWAEYFRPDEQAYSLLRLPKYRWNEVNYWIQY
LGTWTLDKAHLKNGGSQKRAITDVPSISSLRTSLIHQVTEETVDKTTATLKAISDIQHPDFLEAVHGHTMNNCGVATSSI
WTDMAMTVGEHLYRRLVPGTDHVLMDLCDFEVQHAQVANTNSNTPQPLALEAHLDLPTRHMSLAWYDVNATTNQRADAPF
ATGSIKYPADPTGAAWSIEWSRITHLIQGRIEALQHLAAENKASTLSKPLAYALFKNVVDYAPRYRGMDRVVIHDHEAFS
DITLTTDRHGTWHTPPHWIDSVSHLAGLVMNGSDASNTRDFFYVTPGCSSCRMAEPLIAGGKYRNYVRMFPMPDEAHMYA
GDLYILREDKIIGVVEQLKFRRVPRLLMDRFFSPNKNAAAHAAPAPAPAAVPAVKKQPPTETIQPQAPKTEQKQDQLQLP
NLASAAPSTASSSSSPSSSGVATPTTEQEAPGADASAVTGVAGKCLELIANETGLGVAELTADATFVQLGVDSLMSLVLS
EKLRSEMGLEIKSSLFLECPTVGDLTGWLEQYC
>BGC0000161.1_L0_CDS11_ProteinId_EAU38791.1_GeneId_
MAGSLKLYVFGDEAGDFAGPLQKLCEQRKEVLFLHFLDELNKVLRDEVRRQPRDVRVQIPEFTDVLDLVRHYRDSGSRNQ
ILETTLTLAFRIGVKVHGAAQRLSKHGDAAVAQSWTTLIIGAQKEASIAALAEFNESKGIPHANQAYISANSKDVVSISG
PPETVTSLLQHSEYLQKFRTISLDIFAPFHAPHLYNDDDVAEVLQPFSGKNEKRKLFIPVISGLGTLYSPDMDVETLMAD
VVRDILIRPLLFENVMKTVTETTTASSHQNCQIFSVGPSQAINSLASTLRADTSLNVTTEGPIHTGSPDYEPLNGAQKIA
IVGMAGRFPNSDDLESFWSTLQQGLDLHRRVPPDRFDIDAHYDPTGKKLNSTHTPYGCFIEKPGLFDPRFFNMSQREAYQ
TDPMGRLALVTAYEALEMSGFVPNRTPSSMLDRIGTFYGQTSDDWRTLNAAEKIDMYYIPGTIRAFATGRINYHFKFKGP
SYNVDTACSSSFAAIQLACTSLLAKECDTALAGGLNVMTTPDLFAGLSRAHFLSKTGSCKTFDDGADGFCRGDGVGTVVL
KRLEDAEADNDPILAVVLGTATNHSSEAVSITRPHGPAQEALYRKILKHTGVDPVDVSYVEMHGTGTQAGDGTEMKSITN
VFAPRDKGRRQPDQLIHLGALKANIGHGEASAGVASLIKTVIMMQKNAIPPHVGIKTTMNKTFPHDLNERGVRIAFKETP
WVRPDGGKRRAYLNNFGASGGNTGLLLEDRPAPVSTRASDPRTSFVVSLSAKSAYSLDQNINRLATYLEGNPDTSLPALS
YTTTARRVHYPHRVSYAVRSIPETIKSLRSAQSKAIKPDPASSGKIAFLFTGQGSHYTALGKQLFEDCQTFRNDLVEFNR
IGQKQGFPTFLPLIDGSEDVASLSPVALQLGQSCIQIALARLWKSWGITPSSVLGHSLGEYAALNVAGVLSASDTIYLVG
RRAQLLEELCTPGSHKMLAIAASVSSVKEILGDKDIEVACINGPNETVISGLAEQMESYSKTLKATDVKCSLLSTAYAFH
SAQIQVIVEQYRKVASSVHFGPPNVPVISPLLGDVVTDGNVFGPDYLCRQAREAVNFMGALKAAESKGVVDNNVIWLEIG
PAPVCSAFVKSSLGSKALTLPSLRKQEDVWKTLSGTLSNLYSKGLTIEWEEVHREYEASHTVLALPSYCFEEKNYWLDYH
NNWCLTKGQKLVESAAPKRRGRHLLTPSVQKVIKEDFGQTKITVVAESDLSDPDLNHAVTGHLVNGSALCPAGVYAESAL
TLAGYIYHRVKKTEDIGMDVRALEIVKPLIAKGRDQKEKQVFRITATADQPLKLVKISYNSVSADGSLGVLHATCHVEYG
DIKTWRAEWSRLAYLVRSRIDVMNDGVKGRQYQKLDRKAAYEGFSGFVEYDKQYHGMKEVIMDQKNLEATSILEFQPSND
YGEFEIDPRFIDNISHLSGFILNGSGATDTRKQVFVSHGWDHLQIAEPLSSSKSYSNYVKMHEIEKATMAGDVYIFDGEE
MVALVGGVKFKAIPRAVINQLLPPVKGSKALEKSAPRQNPKATATKTTQKPQAPVPVPQKQNKAIIDDFLALLCEELGVE
LSELQDDTAFADIGLDSLMSLSITGRMREELDLEAIPSSVFTDYPTVGQVKELILKLAGSSSDENTTDTPDEEEDPATAD
ADNTEMIRENPLESVSPNVSSSEAMDGFLAIVCEEVGVDLEELLEVQNFAGAGVDSLMSLTITGRAREDLDMDIPSSFFV
DYPTVDQARLAIASLMGGGDQTGATTPYSGSDDAKSSTSSLTAGSVLTPDDDMDAQDISQLTRPATSIVLQGSLKTASKT
LFLLPDGSGSATSYAALPRVSPDTCVVALNCPFMKTPSEYTTGIEGVAALYLSEIRRRQPEGPYVLGGWSAGGILAYAVA
CQLIEMGEEIEDLFLIDSPCPINLQPLPSELLHFIDSLGLLGAQGSAPKWLIPHFEASIKNLTAFVPHAMDPDEAPRTHI
IWARDGLVSESDEKQFPRSDAEAKSVKFLLDGRQNLGTYGWEKLIGSENISVDFIEGNHFTMMREPKVNQLPSILDRLIG
A
>BGC0000168_trimmed_L0_CDS6_ProteinId_ADI24926.1_GeneId_
MLHPTEVEKFPPTLLYFGNEFPNDDVNELFRRLQQHSKDRRFRLLNAYLEESILVLQDEVAKLPHHIKSRVPYFDNIVTL
SEHGYLRDLGLGAAMESAFLLILQLGLFIGNHEAVDRELNLPKNVTTVAGLSVGLFSAAAIALSASLAEVVRNGAECLRV
SFRLGVYAGDFSSSLEAPQPEGMLASWAHVVTGMTEESVQSELTRVNEDLGNPETSKVFISAADKSSVSVSGPPSRIKAA
FLQSSDLRYSKSLPLPVYDGLCHATHIYSQDDVNTVLEISESLIPATRPFQLSVISSRTGVPFTATTASDLLSEIATELV
MGTIYLDNIIEGIVRHIGAFPGAQSCRIDSFRTSIIFKGILEAIATDHPDLTIEKNDLVDWVHQDFGTRRRNDPANSKLA
IVGMACRMPGGANNVEEFWQLLEQGRDACTTVPPDRFDLETHYDPTGKTENAAQTPYGNFIDRPGYFDAAFFAMSPKEAE
QTDPMQRLAIVTAYEAMEMAGLVIGRTQSTRRDRIGSYYGQASDDWRELNASQNIGTYAVPGGVRGFTVGRINYFFKLSG
PCLCIDTACSSSMAAVHAACTALWAGDVDVALAGGVNIITDPDNYAGLGNAHFLSPTGQCKVWDKGADGYCRAEGIGSVV
IKRLEDAEADNDNILAVVLSAATNHCADAISITHPHAGHQKDNCRRVLRKAGVSPMQVSYVEMHGTGTQAGDAIESESVL
DVFAPLKPLRRPDQRLHLGAVKSNIGHGEAAAGISSLIKMLLMFQKNAIPPHIGIRTEMNPQLPKDLGRRNAGLVFETTP
WLRPEGKKRISVVNSFGAHGGNTTLLLEDAPERHRQRISPESTDGRSVYAISVSAKSKKSLQGNLSSLLGYLEQHPDTDL
ADLSYTTCARRTHHNLRVATVVSSVSALQKFLRSAIDSNIATTVQSVPSNIPSVVFTFTGQGASDRGVRQELFDDFPAFR
TQVLQLDQLVQRLGFPSVVPALRGSTDEEVLSPVVSQLSIVVLEIALSRFWRLLGIRPSAVIGHSLGEYAALEVAGVLSA
ADVLYLVGRRAQITEQRCTPYGHSMLSVLATPDEIDRVVRRVPETSNVEYEVSCQNTHEDTVLGGAKADIEAIRKVLETT
SYKCVPLAIPFAYHTSQMDVVVDELEEIAKNIPFKAPSIPVLSTMLGTVVFDGKTINPTYLRRQTRGTVKFVAAVETARD
LGLIDEKTVWVDLGPHPVCVGFIRKLSPESRIAASCRRNEENLSTITKSLVTLHLAGATPLWNEFFRPNEQVYRLLNLPK
YSWNETNYWIPYLGTWALDKALLKYGITPVGAKAPATLPAAGLRTSTIHQTTLETIDSMTATLHVLSDMQAPEFRAAVYG
HTMNNCGVATSSIWTDMALAVGEYLYRKLVPQAKEVHMNVCDLEVLHAQVISKVKGCSQPLALEAHLDLDMQYMSLKWYN
TNAATGERAPEWFASAAVRFENPDAWTAEWNRTGHLVLGRIETLRRLAADGVANRISKRLAYTLFKNVVDYSDWYRGIDD
VIMNDYEAVANVTLIPDRHGTWHTPPHWIDSVCHLAGLIMNGSDASNTQDFFYVTPGSDSFRLLKPLAPGAKYISYVRMF
PLSAEAGNMYAGDVYILKDDVIVGVLCQIRFRRVPRLLMDRFFSPPTADNAGVHGTPGSQRSQAPPAATHAATKSPQKTL
QVPSGHVPNKASIVDTNHVQASHPSAVPVRHDQSNGVSGVSDSDSSTSITSSNSTADTSTTPTESEDADSGLVGQCIKII
SRETNLDMSELTPDATFAQLGVDSLMSLVLSEKFRNELGIDVKSSLFLECPTIGEVKEWIDQNC
>BGC0000684.1_L0_CDS5_ProteinId_CBF70387.1_GeneId_
MKDNTHSTTLIFFGNEFPNDDLKGLFRCLLRLSKDRRFRQLAAFLEESTLVLKKEVAALPQPLRDLVPHFHTVLPLAELG
DFRQGPLGAAMESALLTVLELGMFIGHYEAEGRDWNLLEHNTTLAGLSIGLLAAAGVALSTNLAEVAQNGAECVRVSFRL
GVYVSEISRKLEAPQADGTLLSWAHVVTGETKSAIQDELSKYNSESGTPELLKVFISAADKTSVSVSGPPSRMKACFSSS
HLLRYSKSFALPVYDGLCHASHLYNEDSINTVINSAESVIPVSRPVQLSLHSSNTGQPFPAATAHELFQAIGKELLTGTI
YLDNIIDGIIKRIEGFNPSDLQVETFRTSIVFKSVRAALEGEFPDLEIKITDLIPWAFRDYGPRLPRSFAHSKLAVVGMA
CRMPGGGNDTELFWEILEQGRDVHTTVPADRFDLSTHYDPSGKTDNAATTPYGNFVDKPGLFDAGFFNMSPKEAEQTDPM
QRLALVTAYEALEMAGVVPGRTASSNPKRIGTYYGQASDDWRELNASQNIGTYAVTGGVRAFGNGRINYYFKFPGPSFNV
DTACSSGLAAVQVACSALWAGEADTVLAGGLNIITDPDNYAGLGCGHFLSKTGQCKVWDETADGYCRADGIGSVVIKRLE
DAEADNDNIIAVVLSAATNHSAEAISITHPHAGNQKDNYRQVIDMAAVNPLDVSYIELHGTGTQAGDAVESESVLDVFAP
RSPPRRPDQLLQLGAVKSNIGHGEAAAGIASFLKVLLMYQKNMIPAHIGIHTVINPTIPKDLEQRRVRLTQTNTPWPRLP
GKKRIAMVNSFGAHGGNTTVLLEDAPERNKDVARENRSTHTVVISAKSKKSLQANIANLALHLEENPDIDLGDLSYTTCA
RRIHYTLRVGFAVSSIAGLKEALRKAGEKEALAEVRPTPGDVPPVVFAFTGQGAFYQGIARELFESFSYFRDEVLQLDHI
VQRLGFQSIVPVIDGSIGENPSATVSQLSIVVIEIALAHLWTLLLGMQPSAVIGHSLGEYAALVVAGVLSTADGIFLAGR
RAQLIEKCCTAGSHAMLSVRASVSEISKLLGNAKYEISCQNTLNDTVIGGTKANLDAARQVLESSSIKCVPVDVPFAFHT
EQVDPVLDQLTRVAETVHFKAPSIPIISPLLRSVVFDGKTINSSYLIRATREPVHFAGAIEAAQDLGMVNDKTVWVDVGP
HPICASFVRSLIPKARVASSCRRNEDNYATMAKNLVALHLAGCTPVWDEYFRANEKAYNLLTLPKYAWNDVNYWIQYIGT
WTLDKAHLKYTGTNGPPQVKPSSSALRTSLIHEIIEETIGEETATLKTVSDLQHPEFLEAVHGHRMNNCGVATSSIWTDM
SLTVGEYLYNKLAPGSKVHMNVGELEVLHATVANPAKNCTQNLYLDAHLDLRTQKMSLAWFNVDPATGSKAAESYATGSV
RFEADAEKWKSEWERLTHLVLGRIETLESMAKDGQASQLSKALSYALFKNVVDYADHYRGMERVVMHDYEAFCDIKLTPE
RRGMFHTPPHWIDSVSHLAGLIMNGSDASNTRDYFFVTPGYESFRLLAKLDPDVKYQSYVRMFPLPEANMYGGDLYILQD
NQIIGMVGHFKFRRVPRLLMDRFFSAEAASKQSVAASASSAPKTATKHAPLPASKPAQAPAEPTPSSLPTVQAQNTSPPQ
QVTPSKPAMNGVKTPEEEKPGKADAEGPNGTTSQPEATGVVGQCLQLIANETGQSVNELTPDATFVQLGVDSLMSLVLSE
KFRAELGLEVKSSLFLECPTVGDMMDWLEQYC
>BGC0001057_zearalenone_CURATED_L0_CDS1_ProteinId_ABB90282.1_GeneId_PKS13
MAPNKKTILLFGDQTDSWVDGIDRLYQDAASIPWLQSFLDDLTHTFKTHTVGMDAVLRNSLGDFANLQELAEKYRYTTDD
VGMAQAFLIYAVRAGILLKWAKYEPSLLSTDENQPEWVGISGGLISLSVLAVAETFEKLYEACLEVAGLLARLCRFTSVK
SRSMEDRSGAWGWTVLGIGANELRNALDQYQQSMGIPPIKRAQVAVTGHRWNTIVGPPSILQLIVKECPAIRSLPKNELN
IHALQHTVVTSRADLDYIVGDSTLLSQPLSLTFTLWGMDDPRAHYTTWGDMLRAICSQALSRPLDITHVVDQLSSKLRSF
PQLDVKSIGPCSHLSYLTNVLKSAGRTVSVADDHPPSTPPKQLPGRIAIVGMAGRGPGSDNVEEFWNVIMSKLDLCEEIP
EDRFNLSEFYRSKHDSGCTTTTKFGCFMDKPGHFDNRFFHISPREALLMDPGHRQFLMTTYEALEMAGYSDGATRAVDPA
RIATFFGQCNDDWHDVSHHTLGCDAYTLQGVQRAFGAGRIAFQFKWEGPTYSLDSACASTASSIHLACTSLLAKETDMAV
AGAANVVGYPHSWTSLSKSGVLSDTGNCKTFRDDADGYCRADFVGTVVLKRLEDAIAHNDNILAVVAASGRNHSGNSSSI
TTSDAKAQEKLYRKMMHNARVSPNDISYVEMHGTGTKVGDPAEMGALASLFSHRRTPKPVVVGGVKANVGHSESAAGVAS
LLKCIMMFQKNILPPQAGMPHALNPNFPPLSEINIEIPSEPSTFESPVSQPRRILLNNFDAAGGNACILLEDFGNNMVKK
SDPRVHHTVVTSSRTQASYHGNKAKLLQWLRQNPGARIEDVAYTTTARRTHHPIRFAVTASSTQELISKLEADTADSPAA
KESPVVFVFTGQGSHYAGMGSELYETSPVFRETVNLCATICEEQNFPPFLDLITQSDSEMSDKTTLEVQLAVLTLEIGLA
ALWRSIGIQPSVVIGHSLGEYAALHVSGVLSLADVLYLVGQRALLILQRCEVNTSAMLSVAMPVTDTHAFLEAQADPSCE
IACVNSTNASVISGSIENITELQAGLKARSKMLSVPYGFHSSQMDPILADYAALAGGVTFSEPKIPVASTLLASLVDTSG
TFHAGYMARQCRQPVNFVGALEAIQSNYSDPIWLEIGPSQVCSSFVRATLSPPPSKILSTLDKGTNAWLSLGKCMSSLYK
HGATIDWLALHQPYVDNLSLLNLPTYAWDLKEFWIRYTETKDQLPTSTTNGHETFKANISTCAQQVVEHISPPNMKVTFR
ASLSDPGFKALIDGHRLRDRSVCPGSVFSEAGLAAVTYVLQLHHSKSLKLPALVLRNLSLKRPLTYDLVGPDGELITVVA
PEGSSNDTFKVAWKASKGNVSYSLGDCMVAACDGQLIQARWDKVSYFIRSRVDEIVASSKSGISHRLQPQILYGLFANTV
KYDAAFKCIQEAYISSDFQEAAAVIVLNSDPVGTKFVASPYWGESLVHLAGFVVNSNPSRQSHDTTFMMDGFESFEQTVI
PEPGKPYHTYVRVTGNESASVVCDVYIFDDDKLIMHCAGLHFHEVENAVLDQLLGGTNTSNTTRDQPAPIMSRKEVPKPV
DTTEKVEAVSNDSQSDAHVLDSILKIISKETGSDLADFQDDTLIADLGVDSIMAIEIASQVTEETGMDLLPSFIIDYPAI
GDLRRVFAPKSTHISLDNDLSRPSLVDDTSQALQSSGSESFDQPPTSVTSTSDSGSIVKIDLGPDVDSPAPKIKITLLQG
RPGNGRTPFYLIADGTGTIATYIHLPQFKSQIPIYGIDSPFLRCPTRFTTDVGITGAARFITEALMKAQPEGTFVLGGFS
GGAMLAYEVCRQLAAANRKVDSLMLIDMCSPRSKTVEDKNDIGWAIFESISRQNGLWRSTDMTRQHLQAIFAAVATYHPQ
PLKASERPKRTAIIWAEKGMIDRCAGDSELMQKLAKRGIPTEPYPKFMEDSELGPVAWGLPHKTKNDLGPNGWERYVGDA
LCLSMPADHLEMPMPGHVHLLHEKMTRAFEFFNEAG
>BGC0001118_endocrocin_CURATED_L0_CDS1_ProteinId_EAL84397.1_GeneId_
MQGPSQLALFYFANGLPPDDIQDLFQRLRSQSKTESGWTLRAFVVQATNALREEIRQLPHHLRNPLTPLDNALDLAVVPD
WRRGPLAGALEGVLLCLIEIGSLIAYYERTPDPFKFSARTACFTGIGTGLLAAAAAAASPTLADLPRLGAAAVRIALRMG
VLVAETSQSVEAREPDAPADNWAAVVMDLDEDTVREELNLFNASTNNLGPSRLFISAGGTDNVTISGPPSKLRQVFRVSE
KLRSARYAQLPVYGGLCHAPHLYNCHHWTWIMEPINGAAFNQNMVDTAPLFSAGDDVPFEASTPRQLFESVVCDLLMGMI
RWNRAVDGVVELLGQTLPSECQVYAFRPCAVVTGMVASGQVKLPHCQFQTHDLLGWTCHDDTDNGPTCREDSSIAIVGMA
CRFPGGANDLNQFWDLLEQGADVHRRVPADRYDVESHTDTSGKSRNTSLTPFGCFIDQPGLFDAGFFDMSPREAMQTDPM
HRLALMTAYEALEQAGFVPNRTESTHLKRIGTFYGQSCDDYREANAGQEVDTYYIPGGCRAFAPGRINYFFKFSGPSFDC
DTACSSSLATIQMACTSLQHGDTNMAVAGGLNILTNSDGFAGLSRGHFLSKTGGCKTFDCNADGYCRADGIGSIVLKRLD
DAQRDNDHIFGIILAAATNHSARAISITHPHAPSQAELYRDILTRAGVSPLDVDFIEMHGTGTQAGDSTEMESITSVFSP
GVPKRSRPLYIGSVKANVGHGEAAAGVMSLIKVLLVLQRQAIPKHVGIKTALNPRFPNLDRLNVRIPHDQVPWPRSPTRK
RYALVNNFSAAGGNTSLLIEEPPVRPEPKADPRAAFTVAVSAKSKASLKNNLRSFLAYLESQPSISLAHLSYTTTARRMH
HNHRIAVHGSTLSSIMQELEPYLPAVDTHRPVPNTPPSIAFVFSGQGSFYTGIARQLYEHHPGFRLQITRLHNICLSHGF
PSFRRAITGDLSNDGSEAEPIITHLTIVCVSIALCRLWETLGVKPCVVAGASLGEFAALYAAGVLSASDAIYLVGRRAQL
LQELCTPNTHAMLAVRATVEQIRNVLAGQPYEVACINGSSDITLSCSVADIINLQLAIEQHGYKCTRLDVPFAFHSAQMD
PLLGPFEHIARGVTFKAPNIPVMSPSLGDCVFDGKTINASYMCNVTRNPVKFVDALETARGMDLVDAKTVWVEIGPHASY
SRFVGSAMPPGTATIASLNRNEDNWSTFARSMAQLHNLGVDLNWHEWHAPFESELRLLTDLPAYQWNMKNYWIQYNGDWM
LRKDGKSSAAAASHPHQAIPPALRTSLVHRLVCESVQETRVEVIVESDILHPDFFEAMNGHRMNGCAVATTAIHADIAFT
LAKYLYSSIMPNSTDAPAINVKNMQVQHGLVARKDRSRPQLIRIRGIADVTRGLVSLSWHLVDEQGRRVEESFATAVAEF
GNHEAWLEEWSPMTHLVVSRIDVLQRLADDGTANRLSRDMVYMLFNNLVDYAEKYRGMQMVVLHGLEAMANVTLAAPEQS
GGKWTVAPHYIDSVVHLAGFILNGGNGLDPRRNFYVTPGWKSMRFARPLVPGVRYQSYVKMMPIREQSGFYAGDVYILHE
GQIVGLVGGITFRTFPRSLINTFFSPPDTMTHGGSQAGSVHQPACSERTLPVGPARQDSAARETLCQGHGLSRTVMDSSD
SSPATTLTPPTLPSVAASTESPIVHRAMALIAAETAIELTELSDETAFSSIGVDSLLSLVLAEKFTAEFHLDFRSSLFLD
CPTIGDLKAWLIDYC
>BGC0001121_orsellinic_acid_CURATED_L0_CDS1_ProteinId_CBF73505.1_GeneId_
MAPNHVLFFPQERVTFDAVHDLNVRSKSRRRLQSLLAAASNVVQHWTASLDGLERADIGSFEDLVELAERQTTQTRGSIV
ADLVLLTTVQIGQLLVLAEDDPAILSGHAGARAIPMGFGAGLVAAGVAAAATSADGIVNLGLEAVSVAFRLGVELQRRGK
DIEDSNGPWAQVISSATTIADLEQALDRINASLRPINQAYIGEVMTESTVVFGPPSTLDALAKRPELAHATITSPASALA
QVPLHGAHLPPISATMIAASSSQQATELWKLAVEEVANKPIDVHQAVTALIHDLHRANITDIVLTAIGASTETSGIQSLL
EKNGLAVELGQLSPTPRPYGNDLDSIPADAIAVVGMSGRFPNSDTLDEFWRLLETATTTHQVIPESRFNVDDFYDPTRAK
HNALLARYGCFLKNPGDFDHRLFNISPREAMQMDPVQRMLLMTTYEALEMAGYSPPTPAAPGDSEQAPPRIATYFGQTID
DWKSINDQQGIDTHYLPGVNRGFAPGRLSHFFQWAGGFYSIDTGCSSSATALCLARDALTAGKYDAAVVGGGTLLTAPEW
FAGLSQGGFLSPTGACKTYSDSADGYCRGEGVGVVILKRLADAVRSKDNVIAVIAGASRNCNAGAGSITYPGEKAQGALY
RRVMRQAAVRPEQVDVVEMHGTGTQAGDRVETHAVQSVFAPSNGNQREKPLIVGALKANIGHSEAAAGIISLMKAILILQ
HDKIPAQPNQPIKMNPYLEPLIGKQIQLANGQSWTRNGAEPRYIFVNNFDAAGGNVSMLLQDPPAFALPAPASGPGLRTH
HVVVTSGRTATAHEANRKRLHAYLSAHPDTNLADLAYTTTARRIHNVHREAYVASSTSDLVRQLEKPLADKVESAPPPAV
VFTFTGQGAQSLGMGGALYSTSPTFRRLLDSLQSICEVQGLPTKFLNAIRGSGAEGATVTEVDMQVATVALEIALARYWR
SLGIRPTVLIGHSLGEYAALCVAGVLSASDALALAFRRATLIFTRCPPSEAAMLAVGLPMRTVQYRIRDSAATTGCEVCC
VNGPSSTVVGGPVAAIQALDEYLKSDGKVSTTRLRVQHAFHTRQMDVLLDELEASAAQVPFHAPTLPVASTVLGRIVRPG
EQGVFDANYLRRHTREPVAFLDAVRACETEGLIPDRSFAVEIGPHPICISLMATCLQSAKINAWPSLRRGGDDWQSVSST
LAAAHSAQLPVAWSEFHKDHLDTVRLISDLPTYAFDLKTFWHSYKTPAAAVSAASATPSTTGLSRLASTTLHAVEKLQRE
EGKILGTFTVDLSDPKLAKAICGHVVDESAICPASIFIDMAYTAAVFLEQENGAGAALNTYELSSLEMHSPLVLREDIEV
LPQVWVEAVLDIKSNAVSVHFKGQTSKGAVGYGSATMRLGQPDSAVRRDWSRIQSLVRARVQTLNRSVRPREVHAMDTAL
FYKVFSEIVDYSAPYHAVQEAVIAADFHDAAVTLQLTPTADLGTFTSSPFAVDALVHVAGFLLNADVRRPKNEVHIANHI
GSLRIVGDLSSPGPYHVYATIREQDQKAGTSLCDVYTTDSQDRLVAVCSDICFKKLERDFFALLTGATRGRSTKPVAAAP
AKSMAKRARQLAPSPSPSSSSGSNTPMSRSPTPSSVSDMVDLGTELLQAVAEQTGVSVAEMKSSPGTTFTEFGVDSQMAI
SILANFQRTTAVELPAAFFTNFPTPADAEAELGGSALDDLEEDITKPTPSPEQTQARKQGPAPSQHLLSLVAQALGLEAS
DLTPSTTFDSVGMDSMLSIKITAAFHAKTGIELPAAFFSANPTVGAAQEALDDDAEEESAPAQTSTNPAKETTIDSSRQH
KLDAAVSRASYIHLKALPKGRRIYALESPFLEQPELFDLSIEEMATIFLRTIRRIQPHGPYLIGGWSAGSMYAYEVAHRL
TREGETIQALIILDMRAPSLIPTSIVTTDFVDKLGTFEGINRARDLPEDLSVKERAHLMATCRALSRYDAPAFPSDRQPK
QVAVVWALLGLDNRPDAPIASMGRPGLDIGKSMYEMNLDEFERYFNSWFYGRRQQFGTNGWEDLLGDHIAVYTVNGDHFS
MMCPPYASEVGDIVIETVTRAVE
>BGC0001143.1_L0_CDS8_ProteinId_EHA28237.1_GeneId_
MVTTTRATNPTNTLLLFGPQALSFSTATFADIHARVVQTSENAWIKQTITSLPGLWDALVKEFPQYGALEGKQLLRDLDR
WFETGTMEHAEPHLPNILLSPMVVITQLTEYVDYLKTMPHAADQQTETVGFCTGLLTALAASLAPDIKGIRQYGAIAIKL
AMIIGGVVDVQDITSPNGPSKSLAVAWDSAETQDRLNQIIDQSPEAYISVEYDHNRATITTAARSISSLQQRLRNAGLIA
SQIGLRGRFHCACYEKDIEALSKFCDSVPSLCLPDAAVLALPTRSNDAGSFILSGKLHHCALRSILLDTSHWYQTLEVVR
QSFLKSPSSMVVSFGPERCIPPSILKGLSSIVTTAAEYQPSYLHRDPELCNPNEIAVIGMSCKVAGADDVDEFWDLLCKA
ESQHQEVPKERFGFESAFREVDPTRKWYGNFINEHDCFDHKFFKKSAREIAATDPQQRQMLQVAYQAVEQSGYFTTPKSD
KDRKIGCYIGVCAADYEYNVACHPPNAFMATGNLKSFVAGKISHWFGWTGPGLCIDTACSSSLVAVHQACQAILTGDCTA
ALAGGANIITHPLWYQNLAAASFLSPTGQCKPFDASADGYCRGEGFAAVFLKKMSAAIADGDMIIGSIKATAVNQNQNCT
PVFVPNAPTLSDLFRDVLDRSQLTANQITVVEAHGTGTQVGDPAEYESIRNVLGGPSRSTPLLFGSVKGLVGHTECTSGA
VSLVKTLLMQQHEAIPPQPSFDRLNPEIPVSESDNMQIATRFSPWTAEYRAALINNYGACGSNASMVVAQAPRTEQKRSA
TRRTSVVLDYPFRLCGSDDRALRAYSERLVRFIASGIKDGISVADLAFNVCRQSNPTLDRSLAFACRTTQEVEEKLRAFV
AGNQGLISASRSKTPREVILCFGGQISNYVGLDREVYDNVALLRKHLAICDAACRDLGVDSIFPGIFQKSPISDPVKLQT
ILFSTQYSSAKAWMDSGVRPVAAVGHSFGELTALCVTGILSLADAMKMIVGRATVIRDFWGEDKGSMIAVEADENRVQRL
LAEAAKQCELIHVRAPTIACVNGPTSYTLAGPVKSIDIVTEVISRLSDSGPSIRSKRLKVTNAFHSTLVEPLMEELEKVG
QQLTFNAPTIQLERAIEHHSDATLTSDYVPDHMRNPVYFNQAVQRLAQQYPDSVWLEAGSNSTITSMASRALGSPKSLHF
QAVNITSDDSWSMLITSTLSLWKQGISTNFWAYHAKQTYEYNPVLLPPYQFEPSRHWMELKVPSFMSNGNVQCGPRDEEE
PPKTLWSLIEASDKVARFQINTAAPKYVELVSGHVIANTAPICPATVEVDIVVEALRSLRPDFMDSNLQPQVLAVTNQSP
ICIDPNRSVWLECQAMDSNLVWEWRIVSDSLQEPGTSSSAHVLGKLAFLSGQDEVKQQESEFMRLERLIGHQRCVDLLNT
TEADDIIQGRNIYTTFAGVVDYGEQYRGLKKIVGKGLESAGRVQKKPSEESWLDAHLGDCFSQVGGIWVNCMTDHNPDEM
FIATGFEKWVRSPALRHGQPRPEIWDVLACHHRSSEQTYLTDIFIFDAEQGALTEVILGINYHKVAKASMSKILSRLSGT
EAAPSSSTRAHPTSSSSPRLPGPFVPEDKSQNETQTAGTNAVAKKKSEKSAQQNVLDKTRALLAEISGLEPSEIEAETGL
ADIGIDSLMGMELARDLEALFKCPLLGDELANVTTFQGLVEYVQSAVGVPANGDEPDNTNADEVFEEDNLAASPSSSSSS
TNLTEDSSLDPTETTTNISSYPELSPAWVLEAFEESKQLTDHFIEQYRCANYVDTILPKQTQLCVALTVEAFEKLGCPIR
SAVAGQKLERILHIPKHAQLAQYLYRLLSADARLINLTEDGRITRTHMALPKPSDQILQDLLRLYPDHEWANRLAAFTGA
RLAEVLKGETDGLGLIFGTDEGRELVAGLYGDSLLNKLSYRQMEDIITRLASRIPRDSGPLKILEMGAGTGGTTRGMAPL
LARLGIPVEYTFTDLSGSFVAAARKKYQKEYPFMKFQVHDIEKPPSDQLRHSQHIVIASNAIHATHSLTDSSRHVREFLK
TDGFLMIVEMTQPVHWVDIIFGLFDGWWLFADGRDHAIASAGWWEKVFQSVGYGQVDWTDGHRPEVQIQRVIIALASGPR
YGRQPLPPAPPPNLVPGSHASRQAAVNEYLDKYTKGFTLPAQTSNTDISNSTSYWEKQCVLITGATGSLGVHLVAAVAAL
DDVQTVICLNRRSPMDPDLRQQQAFERRGILLEAASMSKIRVLQTDSSKPQLGLTDEVYSSLVTSTTHIIHNAWPMTGKR
PLSGLEQQFLVMRNLLDLAAQCSSTRPANAPRIVFQFISSIATVGYYPLWSGQTLVPEARMGIESVLANGYGEAKYVCEQ
MLDRTLHQYPDRFRAMAVRLGQIAGSRTSGYWNPMEHLSFLFKSAQTLQVFPDFTGDLCWTPVNDVAATLSDLLLRSTHS
NSTTDQPIYHIDNPVRQSWSEMVPVLIDALGIPAQNVIPFADWVCRVRAFPGQVEWDNPSALLIDFLDDHFLRMSCGGLL
LDTKRACEHSPTLAAVGPVTAELARKYIQSWKEMGFLNP
>BGC0001144.1_L0_CDS1_ProteinId_EGD99348.1_GeneId_
MDNSMMDSTLRRILFFSNEFPSDDLKDLFRRLDQHSKDRRFRLLSIFLEESTAILKDEVSKLPRPLKELVPPFNSVLSLV
DVDFRQGPLGAAMESSMLTILELGLFIGHYESEDTEWDLVPGQSVLAGLSIGILAAAAVALSSSLADVAKTGAEAVRVSF
RLGVYVADISTKLEAPQSDGTLSSWAHVVTEMTEASVQDELKQFNTGTHSPELTKVFVSAADKTSVSVSGPPSRIKAAFQ
HSPVLRYSKSLPLPVYDGLCHASHLYTRSDIDSIINSSESVILPDRSVRLALLSSQTGKPFVAKTASDLFLEIGTELLTG
TIYLDNVTAGIVQHLQPQSKETSSCQIDSFRTSLVLRGIHSAVEAELSRDRQLTRRDLVSWISRDFGPRRPRSQASSKLA
IVGMACRLPGGANDLDLFWKLLEEGRDTLTTVPPDRFDLNTHYDPTGKTENATQTPYGNFIDRPGFFDAGFFNMSPREAE
QTDPMQRLALVTAYEALEMAGVVPGRTPSTHPSRIGTFYGQASDDWRELNASQNISTYAVPGGERSFGNGRINYFFKFSG
PSFNLDTACSSGLAAVQAACSALWAGEVDTAIAGGLNVITDPDNYCGLGNAHFLSKTGQCKVWDKDADGYCRADGIGSVV
IKRLEDAEADNDNILAVVLGASTNHSAEAISITHPHAGAQKANYRQVLNQAGVNPIDVSYIELHGTGTQAGDAVESESVS
DIFAPVTPRRRPDQRLYLGAVKSNIGHGEAAAGIASLLKALLVYQKNLIPKHIGIKSEINPTIPKDLERRNVGLAMQNTP
WPRPAGKKRLAVVNSFGAHGGNTTLLLEDAPERVKIQGTEDRITHSILLSAKSKTSLQANMESLLSYLDQHPETSLADLA
YTTSSRRMHHNMRFGTLVSSISGLQKMLRSQLDNPNFASEIRPVPNEAPSVILAFTGQGAYYHGMGSELFAEFPYFRAQV
QQLDRLAQRLGFPSVVPVIENRIEDAPSSPILTQLSVVILEIALARFWSLLGVSISAVIGHSLGEYAALAVAGVISAADA
IYLVGRRAQLVEERCAQASHSMLSVRASEDAIQEMLAVELETASITYEVSCCNTNQDTVIGGPKGEINDIRRALEAKSIK
CTILDVPYAFHTAQMNPILDDLETLAKAVPFKAPSIPVISPLLATVIYDVKSLDANYLRRATRETVDFAAAIEAAQDMGL
VDSKTIWIDVGPHPICAGLVRSMIPSASAIPSCRRNEDSIATISKGLVTLYLAGLTPSWVEFFKPREREYSLLYLPKYRW
NETDYWIPYIGTWTLDKAHLKHGTKPKTPFSGSMSRPSALRTSLVHQITAETVEATTATLHTISDMQHPDFLEAIHGHTM
NKCGVATSSIWSDMAFTVGEYLYRRLVPNTKDVHMNLTDVEVLHAQVASKTKGSVQPLVLRAHLDLSTNSMSLAWFNADG
ETGECAAESFATATIRFEDPEAWRKDWARLAHLVRGRIEVLEQRATEGKASRLSKPLAYALFKNVVDYADRYRGMDSVVL
DELEAMAEVTLVPERYGTWHTPPHWIDSVSHLAGLVMNGSDASNTRDYFFVTPGCDSFRLLKKLEPGARYRSYVRMSPLP
EDPNMHSGDVYILQGEEIVGMVGMIRFRRVPRLLMDRFFSPPTTTSVAVPVPPLTGATMKCKDITQTAPALPTPAPPIVV
SSPVVSSTMACNIPEPAPLLATSSKSSTPKESPIVTPAESERAEPVDNSMTSQCLRLMARETGLEVEALTADASFVQLGV
DSLMSLVLSEKFRAELGVEIKSSLFLECPTIGEMTAWIEEYC
>BGC0001219.1_L0_CDS1_ProteinId_EAQ84779.1_GeneId_
MDTNGDSGGFTEGTLLLFGPQMTRLTGSHLTDLRTTILGNPELDFLVKAVRALPSQWTTTVQTACPGLGAGDLGASQTQQ
LQQLAHFFETGELPASEPPNNVVLAPLTVVSQVAEYLRLGRRGPVQGFCIGFLAATAVASSRNREELAELVGVAIKLAAC
VGAVIDCEEHEQLRQPGSLGLNAAHSVRWTSSAEKVHLEKTLASFPEVYMSCVTDIDRVTITAPESRLAELCRRLADGGM
VAQPVGLYGRYHEASQNREVLVRELKALCQQNVAFQLPTAENLVLPLRSTAAAAGQIINQGALSDIAIDSILTEKCDWFE
TVRAAVAAFGDRSPINITPIGGPGAVPRSLTPGKAGEKSALSRDSVLVNGTSRSGEPIPRPVSEMPVRGDAIAVIGMACR
YPQAPSLDEFWSLIISGRNAVGPVPQNRFRAEELWREPKGPFWGNFVQDPDAFDHRFFQVSAREAASMDPQQRLILQVAY
EAIESAGYASGQGPQRVGCYMGVGSVDYEANVASDNATAFSATGTLRAFISGKVSHYFGWTGPSVTFDTACSSSAVAIHH
ACKALQTKECPVAIAGGVNLITSPSLYQNLAAASFLSPTGASRAFDAQGDGYCRGEGAGVLVLKPLAQALADGDAILGTI
LGTAVNQGSNCTPITVPDSAAQSELYAQALAGGGVAPTEVTYVEAHGTGTPVGDPIECASIRSAFGGAHRQQELTIGSVK
DVIGHTEAASGVAGCIKTLLMMQHGVIPKQPNFTRLNTKIPPLEARQACHRNAAAPLGDCQPSKAHGRSSTTTRRRQQRG
HPPPGTPSRAISGTAPPKQRPPDTIEPPRPPAPPPKPKPSLQDITFHLARRLNPSFPHLATWTTTSLPALGQDLAALASG
TRPITTTTPSSSSPSRPTDPLPIILTFGGQSGLTAHLSPALVSHSPSLHTHLSHCDTALRTLGLLPLFPRIFDAAPYEPD
NLVGLHAALFSVHHAYHSRLADPSGWPPRRGRVHCMAAADHPCRDVLSRVPKRLGRRPGETIVDAANLVTAHTRDTVHFA
DAVERIVRRHPGGCVWLEAGSASPVVAMARRALPTATTAASHVFLPLDLGRGSSSPWSGLARAVTSLWAARSTATFWPFH
GPQYPWVDLPPYQFAKSKHWIDFEAPGRRDSVEKLAPEVGPAELVRLVQHHKAGGEALFAVDASHDDFILCVSGHAVLGQ
SLCPASMYFELVIRAMKAFQSSPATGVTQVPRLENLRIMSPLALKPDGRLYLSLIPAAGKGDGSSTWNFSLFSSPLTGPT
LPSPSSPRTTHALGTAAFIEADSTAVASRFRFLGRLMGSSRYEQIALSPGANRLSGDIIYRVFGRIVNYAPHYQGVRNVV
AGNGEVVGDVVMPNSPKPEARQSPLGVSNPLAIDNFLQVAGIHVNCMTGDGREDDVFVCTGIGEVLWSDTFMRGPTGGDD
GKPSSAGSWRVYSNVDAKRKNTVVNDILVLDPVSGDVVLAILNAEFTRVSMSSLYRALSKLNGASGSLPTPPPEREPVDQ
VKVTTYPQDLPNGTSPQATPSQGSVTGHTSGPRLIDALRNLLSEVLGTELAEIQPASELADLGVDSLMITELAGEIKKHF
SVDISLSDLQEMTDVQSLSHRLEPLVSGYESTSAPTPAGSDTPPPVINGVVRNEEPSSSSEGAREEVGVADAASEWLASN
RNTYDTVVQESGLQHFREDVYPHQAQLVVAYVVEAFARLGCHLRTLQPGDSLPNIKHLPRHEKVMAQIYRILEDAGLLDV
DGAGTRRRTSRPTPQATASDLHDRILQQFPQHFSEHSLLHTTGSRLADCLSGDADPISLLFGNAEARRLLGDVYTNAPMF
KAGTLFLARFLAQTLTQHLADHSGRGEIRILELGAGTGGTTSHLLEHLAASGLGHKLRYTFTDLSSSLVAAAKKKFAQYP
FMEYAVLDIEQNPPAHLLGRFDMVISTNCIHATRDLTRSCTHIRRTLREGGLLCLVELTQNLFWFDLVFGLLEGWWLFND
GRSHALASETLWQKDLLASGFDWVDWSDGASAEASILRLIVASTSPRPHPLPSPPPQIPEGPGVADIDTAATTPLETQET
VIFKHAGPLALQADIYYPPTPDPPGSKPRPVETTLLEGPMTDVRDALAWARRTLPHAEASPRRRRPDVRVDGTRVVAVGW
STGGMLALSLGWTAAGVGVQAPEAVLGFYCPSDYEDGWWGRVNLPFGEEEEDGEEGEFDVWEGVEEAPIVEYNPPVAAQA
AGGWMARRDARSRIALHMNWRAQTVPVLVHGLRKGEGKGTPVLPWPEPEQVVAISPLAQVQLGNYRTPTFLVHPVDDDLI
PWQQAQRTVEELRARGVSAEVRIVDKAVHLFDLYRRYDRHAGAIAAISDGYEFLARSVR
>BGC0001242.1_L0_CDS2_ProteinId_CCE67070.1_GeneId_fsr1
MASHMKLYLFGDQTFDVQPHLQHLLQKRDNLFLHEFLNQSYNALRAELFKIPYSIRKDLPRFTCQEDLLLWDQSGPRCVA
LDMAMTTLYQLGTFISQAGISSYDAQNSRVVGLCTGAFAAAAVSCSSFTADLIPMAVSSVVAAFRTGLLVTDTARRVDPS
QDLNRSWALLVPGQKAAKAFQEFWDANDGGVLTSMPYISAYAPNGITVSGPPQRLGDLAHWLASKSITSKAIPIYSAYHA
PHLYSQKDARRIVDGLMLNKAVSPSEQIPLLSSTGSKPEERSFATLLEDAIAQALLHPLRWGSIFDDVQAALETTGSQQF
SVQSIGSNAEHLIYTALKKTSLRYLVPETTVPSQPTSVPSVPDAGTSKPKLAIVAMSGRFPGAKDNEAYWDLLYKGLDVH
KPVPSLRWDQQTHVDPTGAGKNTSATPFGCWLDDPSEFDARFFNISPREAPQIDPAQRLALMTAYEAIEQAGIVPDATPS
TRPDRVGIFYGVTSNDWMETNSAQNIDTYYIPGGNRAFIPGRINYFFKFSGPSYAVDTACSSSLAGIHLACNALWQGDVD
TAIAGGTNVLTNPDYHAGLDRGHFLSRTGNCKTFDDGADGYCRGEGVATIIIKRLDDAIAENDPILGVVLGAHTNHSAES
ESITRPHVGAQRVIFNKILNEAAVDPYSVSYVEMHGTGTQAGDATEMSSVLETFAPPVAEGKVARPESQKLYIGSAKANI
GHGEAASGVCSVIKVLQMLKKDTIVPHCGIKNKINHRFPTDLEQRNVRIAMGPTQWKKGTEINPRRVFVNNFSAAGGNSA
LLIQDAPPRKQLIASNDSRIQFPIAITAKSGVSLQGNMRSMLKFLSTNSHVSLAELSYTTTARRIHHQHRVLIPGATSEE
ICSKIETALQNNTGVTRPKAAPKVVFTFTGQGAQYPGMGKQLFEENEFVRNELLSLDRIAQNLGFPSMLPFIQSDEPDVS
KFAPSLVQLASVCLQITLSKLWASWGITPTAVVGHSLGEYAALNVAGVLSDTDTLFLVGGRAQLLEQKCTRGTHAMLVVK
GSQEEITEALKGQEYETACINSPIETVLAGPNEQIAKVKEQLAAASFKTTLLKVPYAFHSSQLEPMVSDIEKLAGKVTFS
DPKIPILCPLEGTVIENANPFNASYLARHSRQPVNMLTALTTAYRDGYLSDRSMVLEVGPHPAVSGMVKPTLGQQITCVA
SLQRRRAPWDMLSAALKSLYDAGASINWVDYQSNFPGAHTVVDLPAYSWDLKEYWIQYVNDWSLRKGDPPLVINNVSKLE
STTIHSVVEESGDSEKTGIVVEADIARKDLSPLVQGHEVDGIPLCTPSVYADIALTLGKYLLERYQPQQKDDMVVVSDMT
VSKALILRGDGSRHPIQAHAEADWSSQSVSIKFMSFDNKGNLQEHSACVVLFKDRSHQDALQSEALTTKQKMQNLRNQIT
TGESARFNRPMAYRMIRPLARFHDDYRAIDEVVLNSETLEASSKISFGTVKRDGDFHTHPAVIDALTQSCGFAMNCNDHT
DIDVDVYMNHGWGSLELFEPLDFEKEYTTYTQMHAGEDKLWYGDVTIFDQDRVVAFFGQIAIQGVPRRVLKVILSIESGK
KGQPQRQTQDKPRNTPSQTKDSTPKPAQNKPAAKVEPPKFSTAIRIISEESGIDVSDFTDGTTFADVGIDSLLGLTISAR
FQEELDIDLDFNALFFEHPTVKDLRAFLGADEDVSESSSSAASDSGRDTTTTGSATPELQEEFAESAEVEFERALEIISE
ESGVARSDLDDETNFADCGVDSLLSLVIASRFQDTFGLNIAHEQLFMECQTVGDLKTMLAREMGLATPASKPAAIPAPVV
SEAVAQETVVTHSDTSNLAEREQAITELVNKYTAGFKAPTSNPNGPPLGKNESVVLVTGASGGLGSHLVYALAQLEEVHT
VVCLNRPNREDPTTRQYKAMRDKGIRFPEHLKSKVRIFQTDTSKPKLGVADSEYASLIRSVTHIIHNAWPMSAKRPLSGF
ESQFQVFRNLLDLGRECASNRPADFKFSFQMISSIGVVGQWGLAAGQTGKIVVPEERTTIDSLLGNGYAEAKWGCERMLD
ETLHKFTDRFRPMVVRLGQIAGSKTSGYWNPMEHFGFLIKSSQTLNALPDVDGNLNWTPVNDIADTLTDLILSDRTPYPI
YHIDNPIGQQWRDVNNILSDTLRIPNKVPFKEWLDMVRKAPQQDNPAALLADFLEDTYLRMACGGLVLDVKHSLEHSKSL
SAVGPVSETVVRKYIHIWKEIGFLKTTAEDKAGFEAERLRLWGPRV
>BGC0001245.1_L0_CDS5_ProteinId_AHV78247.1_GeneId_lasS2
MASSPQTILYFGDQTDSWADGIDQLYRQASTTPWLKTFLDELCQAVKEESAGMDRVLRDSLGVYSSFLDLADRYRHTTDE
VGMAHAVLLHVVRASMLLQWAEREPQLVSTTGPQPVPLGVCGGLIHLGALAIATDFASLYAATLEIARLFVRLCRLTSVR
SRAIEDRPGTWGWAVLGMAPNELRKVLDQFQQSMGIPPIKRAKVGVTGDRWSTVIGPPTVLELVMHKCPALRNLPKNELN
FRSAQHVLTVSQTDLEYIVGTSAMLESPVLPDFKMWGMDEPEDTYANWGELLRAMAFQVLSKPLDITKVVGQLISWLGPR
HLDVKVVGPSSHTPYLASALKSAGSTASLYNDNSLEQTKLPGPDRIAIVGVAGRGPDCDSIEEFWDVIMSKQDKCEEIPK
DRFDIEEFYCSEHGDKCTTATRFGCFMDKPGNFDPRFFRVSPREALLMDPSHRQFLMSVYEALEVAGYSDGQTAAIDSRR
VAAFYGQSNHDWHMVSHDALGCDAFTLQGGQLAFGAGRAAFHFKWEGPTYSLDSACASSTSAMHLACMSLLSKDVDMAVV
GSANILSFPHSFTCLSKSGVLSNTGNCKTYRDDGDGYCRADFVGTVVLKRLEDAVAQNDNILAVVAGSGRNHSGNSSSIT
TSDAGAQERLFRKVMQRARVSPEDISYVEMHGTGTQIGDPAEMGAVASLFKQRQGREPLTVGSVKANVGHSEAAAGMASL
LKCIMMFQKDTMPPQAGMPHTLNPNFPSLSELKIDIPSESKEFKPVNQKPRRILLNNFDAAGGNACMLLEDYVAEAKHGI
DPRSSHVIVTSARTPAAHLANKRNLLEWLQANETVKIQDVAYTTTARRMHHPIRSAYTASTTKELIGKLEADTSNAQPSR
PSPIVFVFTGQGSHYAGMGSELYATCPPFRETVDLCASICEQHNFPAFLDIITSKDIDMSTKDTMQTQLAVVTLEVGLAA
FWQSCGVQPSMAMGHSLGEYAALHTAGVLSLADTLYLVGHRARLLLERCEAGVCTMLAVAAPAAAIRELLAARPHSSCTI
ACTNSPTATVVSGSVDDVAELRTAITSPSTTLAVPYGFHSFQVDPMLDDYVALAGGVTYSAPRIPVASTLLASVVDAAGV
FNGLYLGQQTRQPVDFVGALNAAKENLADPVWLEIGPSPVCSSFVRKTLAPSPGKIMSSLEKDTDGWVSVSKCLAGAYTN
GIAVDWLALHAPFEDALKLVTLPSYAWDLKDFWITYTEANKREPAAAALALAPAAEPEISTCAQYPVHKSLSPKLEVTLW
ASVGSPGFKALFDGHRIRGVSVAPGSVFCEAGVAAVKYALQYGQRPGAANTGLAIRDVSLKRPLTRGLVGADGELRTTAV
AAENASDNSVRVSWQASSQKSSYDLGGCVVAVVDADKLQAGWDRISYFAKARMDELITTVKNGHGHRMLPGIFYALFSNT
VEYDPAFKCVKEVFVSGNFEEAAAEVVLRDHPQGTRFVGSPYWGESLVHLAGFVVNANPDRPAANTTFMMDSFDSFEQTV
DLEPGKPYFTYARVSNRDESSASCDVYVFDEEKLVIQCSGLRFHEVSNDVLDRLLGSSKTSSRVQGKIAADGTSATHQHA
PLEPKASSKIHFDAPKEKMAETSASTGEENVGSNTEIFQIILESISKGTGTEIADLTDDTVLVELGVDSIMGIEIASRIN
SSAGLDILPSFLVQYPTIGDLRNEFAQPSGRPSTPAPQPNHDSDFSMVENTPASTTGSSTPPTNHTPASHHTTKPHHPAP
ASESSDDLVLISPPPEPASSPSPSPSPPPPPTARVTLLQGRPSPSTQPFYLIADGTGSIATYIHLPPFSSRTGPIYGIDS
PYLRCPERLDPTAVGIPGLAAPIAAALLAFQPSGPLAIGGFSGGAMVAYEVCRQVAAAGRRVEKLLLIDMCCPRPPAAAG
GQEVEEAGWKVYESIAARSSGMWSASAATQAHLRGVFACVAAYHPAPLAAHERPARTAVVWARKGLVRRCEADGEVMGLL
ARVGVPTVAFEGFMEDGRMGAIAWGLPDKTERDLGPNGWERFVGGEEKPLCLAVDADHLEMPMPGHVHLMHGAMEEAFAY
LSG
>BGC0001246_trans-resorcylide_CURATED_L0_CDS5_ProteinId_AHV78253.1_GeneId_resS2
MTSSSKSQTPTTTVLLFGDQTDSWEDGLDQLYSKAASTPWLQSFLDTLSDLIPQEAKAIRIDGALKHSLGHFSSLAELSE
RYRRGSGEDDNLGVVRCLLLHAVRAGTLLQLVDQEPELLSSVAAAPSEWIGISGGLVSLSALAMATDLSSLAEACLEIAR
LLVRLCKLTSERSRAVEDQPGVWGWAILGIPAPELRVTLNQFQDSQGTPPMKRAKVGVAGPGWNTVIGPPSVLKLFIKQC
PAIQGLAKNPLEIKALQHTLNTSDADINFIVGDNAAFLDKPLTRRPGDAHGNTLRIWGMDEPAAVYPSRRHLLRAVCVQL
LSRPLDIPVVIDQLRTKLDGDGCTSVRIIQMGASSHASYLAKALRTGSNSRSISVQDQTAILQAHAQAETDGQVPQTSQT
GRIAIVGMAGRGPGSDNVDEFWKLIMDKQDLCSEVPTDRFNVDEYYCTEHGADKTRKCTMTTRYGCFMEKPGNFDARFFH
ISPREAMLMDPGHRLFLMSTYEALEMAGYSDGPTRSTDPNRIAAFFGQCTDDWHDAAHQTLGCDAYTLQGVQRAFGPGRL
AWHFKWEGPTYSFDSACASSTVSIHLACMSLLARDVDMAVAGAANILSYPHSFTCLSKSGVLSDTGNCKPFRDDADGYCR
GDFVGAVVLKRLEDAIAHNDNILAVVAGSGRNHSGNSTSITTSDAGAQQRLFRKVMRRAQVAPEDISYVEMHGTGTQVGD
PAEMAAVTETFAARRRRQVKGQDEEALQPLRVGSVKGNFGHSEAAAGMAELLKCLMMFQTDTIPPQPGMPHALNPRFPSL
EEAGIEIPAEPVPWPKPSSSLRKPRRILLNNFDAAGGNACMILEEFISPLGSQRKLMGTDIPSQDPRPSHVVVVSGRTPA
AFQANKRKLVEWLQASADKETTRIEDIAYTTTARRMHHQFRFACTASTVEELAGKITASMESPPPAPGPPSPIVMVFTGQ
GSHYAGMGKELYYSSPYFRETVDLCVDLSRQHGFPPFLDIILDANKAGAKDVVDVSAKSAVQTQLAVLTLEISLASLWKS
SGVLPSLVVGHSLGEYAALCVSGVLSVADVLYLVGQRALLIMERCEAGSCAMLSVPMSVRDTRAFLDARPQYSSTCGVAC
INGPATTVLSGGIDDIARLQDELSAQSTHARALAVPYGFHSAQMDHLLEDYATLAGGVTFSSPRIPVASTLLSTVIDTAG
TFNASYLARQTREPVAFVGALQAIKKKLQDPILWLEVGPSAVCGSFVRSTLYPRSSSSAETAIVSSLQAPQRGVQAWESV
ATCLVAAYTHGVDVDWLAHHGPYADSLKLLRLPTYAWDLKDYWVSYTDIQENASLSHAPKTVHQQQPISTCAQFVVSESS
SPGDIRVTLQASLSDPGLSALIDGHRMQNEPICPGSVFCEAAIAAASYMLEANGRKGDTATGKLALRNPVMSRALTKHLV
GADGYLSTTVSMKSASSQEIQVSWKAASAESPGARGQQYSLGTCSLAVCESVESLQAAWDRTSYFIKTRMDDIIRSAKAG
LGHRFRPDIFYALFGVKVQYDASYKGIKEAFVSDDYLESAAQVVLPSDPVGTRFAASPYWGEISANLAGFTVNTNPQLSQ
GNEAGTSFINSGFTSFEQTVAFVAGTSYFTYVRVSEVDRDTRSCDIFIFDDTDRLVAQCIALGFRRVRNDFLRQMLSGKS
KPSLKTQADATLSATHRQSGAVAVPPEARPVEAPHEPQIKSSATVISADAKGNTPGAFDVLLESIAKETGMDVSELTDDV
KPAELGVDSIMAIEVTSTVTTATGLELTPTFLIEHTTIGDLRRSLDALDPSRSSSRPSPSSSDLTSAPPVASSSSSSSKS
NDGNDDGGQSTSPGSISTPSSPASTSLNDFVVVEDQTHSSVSATVEAKATTAQPMSGAREKHGKSPSAAVGGSQSPQPSV
RLTLLKSQASASTQPPFYFIADGTGSIGSYIHIPAHIRSDMRLYGIDSPYLRCPERLTVDVGIPGAARPIVEAMVKKQQP
GVPFWVGGFSGGAMIAYEVARQLAAAGHVVEGLLLIDMCSPRTESIPVKGDLGLAMFDAISRRDDSGVWSLTTSTQRHLQ
ALFASVAAYHPTPLLHGEVPPAKRTALIWAQKGMIDRSEGDPRLMKLLEEQGIPTEAYPGFMEDPKLGAVGWSLAHKTEA
DLGPNGWDRYVGKDRLLCSYIEGDHLDLPTPKFAHLLGQAMEDGFAFFRQG
>BGC0001257.1_L0_CDS1_ProteinId_AAD38786.1_GeneId_pks1
MMADQMAFLLFGDQSLDTHGFLADFYRRGNPSVLSKEFLRLTGDALRDEIDRLPREERRKIPIFRTLQQLNERYHAQQIK
FPGIDSALLCIAQLAHYIDRSEKEYEDVTDHRNTKLSGLCTGLFAATAIASSYSLSTLLPIAIQVVLMAFRTGSHVASLA
ERLSPSTEKSESWTYVLPAAQEAQAKSILAEFHESEGISLAAQAYVSAVSANNIAISGPPATLQALFSKDLFESRPTAIP
VYGPYHAPHLHGLVDIRKMLRLDDEAVTIALAGSKPRSVVMSCVSGEPFRETDTKSLLTAVVHEILNESLIFHKTLSGNA
NEARGFKGSRILVIPYGPTQAASTLANVLRSQTKAEVILRPAPQVSRETTASSIGNHGSSGNCKLAIVGMAGRFPDSASH
EALWELLEKGIDAHRVIPADRFPVDTHYDPTGKAINTSHTPYGNWIENPGHFDPRFFNMSPREAFQTDPMQRLALTTAYE
ALEMSGYVPNRTPSTRLDRIGTFYGQTSDDWREINAAQEVDTYYITGGVRAFGPGRINYHFGFSGPSLNIDTACSSSAAA
LQVACTSLRAKECDTAIVGGLSCMTNSDIFSGLSRGQFLSKEHNCNTFDNDADGYCRADGCASVIVKRLDDALADKDNIL
AVILGTQTNHSADAISITHPHGPTQSILSSSILDEAGVDPLDVDYVEMHGTGTQAGDGTEMVSVTDVFAPANRHRPADRP
LYLGAVKANVGHGEAASGVTALIKVLMMLKKNAIPPHIGIKKEINKTFPKDLGERGVNIAFHKTPFTRKDGKPRKVFVNN
FSAAGGNTGLLLEEGPRYKTAVVDPRSQHVITITAKSKAAMIRNAENLVKWMEENPSTSVSHVAYTTTARKIQHYWRMNV
VASSLVEAQEAIKERLKSNFVPVSPEQPKVAFLFTGQGSHYAGLGRDLYAHYSIFRQAINEYNQLALIHGFPSFLPLIDG
SEPEVTKLSPVVVQLGLASFEMALARLWISWGIQPSAVLGHSLGEYAALHVAGVLSASDTIYLVGARAKLLVEKCTAGTH
AMLAVQGSVETVTEALGERAATTNIACINGPRETVLSGTSTEVAEIAEQLGNAGFKCTQLKVPFAFHSAQVEPILDDFEK
LARSVRFYEPKIPVISPLHGKLLEGEPINPAYLRNHARDAVNFLGGLVSAQSSGVIDEKTAWLEVGPHPVCANMVKAAFG
ATTIAVPTLRRNEATYKTLSATLCTLHSAGLNIDWNEFHRDFDASVRLLDLPAYSFDLKNYWLQYTGEWCLTKNRAALPA
PTKAIEPAKPKLSTTTVQKITKEEVKGEIAILETESDLAEENLRKICLGHRCNGTTLTPSTLYADMAETICEYGYKLLRP
ETEDIGMNVAHMEVTKTLIFDAKAASQMLRMEVKVNAAENYADVTWTSGEGARKTEHAVCKVLFGDKQQWLDEFERVNYL
IKGRIDALKAAEERGEASKIGRGLAYKLFTALVDYSHQYKGMESVILSSETCEATAKVVFQTSPEDGTFRTPPYWIDSVC
HISGFIVNGTDAVDSREQVYISHGWGSMRFAERLSRTKTYQTYIRMQPVKGTKMMAGDAYVFDGDKLIGIGGEIRFQAIP
RKVLNVVLPPPGGAAAAARSAPAAKPAAATKAPVKEKKQVTSSNLPAVNKKLSQTSVVSQVMDIISKETGVSHDELADNI
AFADLGVDSLMGLTISGRLREDLELNVDSHAFNDHATIGAFKKFLAQFETAPTTVVESSGSSGSSDSDDDIDSDSEVTTP
GESDKGSVKGDAPAEAGSNSELQQIVRETICAEMGVEVEEIIAAPDLAALGMDSLMSLSILGILREKTGLNIPSDLLGHN
PSLKDIERTLGIEDKPKRAAPAPKPAAPKVSKKTESKAATKTETTVTKISSAVDAYPHRKATSVLLQGNHRTATRHLFMI
PDGSGSATSYTEISDLGSDVAVWGMFSPFMRTPEEYKCGVYGMATKFIEEMKRRQPEGPYAVSGWSAGGVIAYEIVNQLT
KAGDEVSHLLIIDAPCPITIEPLPAGLHAWFAEIGLLGEGDGEAKKIPSWLLPHFAASVTALSNYTADPIPKDKCPKVTT
IWCEDGVCKLPTDPRPDPYPTGHALFLLDNRTDFGPNRWDEYLDIEKMTFHHMPGNHFSMMHGDLAKQLGGFLKEGIHA
>BGC0001258.1_L0_CDS1_ProteinId_AAN59953.1_GeneId_pks1
MSGTSNQKVFFLFGDQSLDTYGFLANFLHRSSHSLLSKTFIEQASDALCREVNALSNLERNKIPRFSSLEDLNERYHISG
IKHSGIESALLCATQIAHYLDRAEKVPEDSASPNNTTLVGLSTGLFAAAAISCSASLSALIQVGVQATVLAFRTGSYVAA
LADQLGGANDNANPWAYSISADEAQAASKLDEFHAEKAISHASRAYISATTPDSVAISGPPSTLEALWASDAFSVTPTPL
PLYGPYQASHLHPELQIEKVLGLKNSRISDVLESSRPNSRILSSATGQSFEEQSALQLFSAVAENVLTKSSHLQNVLDGC
KSESTGRTLVIPVGPTSFATTVVDSLRSASGSDVVLRRAPFGNNEPAPFAGSGSSSTGKLAIVGMAGRFPDAASHELLWE
LLEKGLAVHREVPPDRFPVKTHVDPSGKTVNTSHTPFGCWIENPGLFDPRFFNMSPREAFQTDPMQRMALSTAFEALEMS
GYTPNRTPSTRLDRVGTFYGQTSDDWREINAAQEVDTYFITGGVRAFGPGRINYHFGFSGPSFNVDTACSSSAAALQLAY
TSLCAKDCDTAIVGGLSCMTNSDIFAGLSRGQFLSKTGPCATFDNDADGYCRADGVGTIIVKRLEDAISDKDNVLAVILG
SATNHSADAVSITHPHGGTQEILYRSILRKAGVDPLDIDYVEMHGTGTQAGDGTEMKSVTNVFAPADRKRTAEQPLYLGA
VKANVGHGEAASGITALIKVLMMLQKNAIPPHVGIKNTINVGFPKDLAERNVNIAFHKTPLRARAGMPRRVFLNNFSAAG
GNTGILLEDGPTYKNATVDPRSMHVVSVTAKSKSAMFRNASRLVDYLEANPKTTISDLAYTTTARRIQHNWRMTFSASDI
QQAKSIIKSKMNDTFVPVHSVPPKVAYTFTGQGSHYAGLGKDLYNNSSVFRENILEFDRIARIQGFPSFLPLIDGSVTDV
STLSPVVVQIGMVCFEVAMARLWASWGVNPSVLVGHSLGEYSALCVSGVLSASDTIYLVGARAQLLVEKCTANTHAMLAV
QGSVDALNEALPEMAGSLSVACINGPRETVLGGEAGAMADLAEKLTQSGFKCTKLQVPFAFHTAQVDAILDDFEKLAASV
RFGSANIPLISPLLGRPLSEGESIDPTYLRNHAREAVNFLAGLTSSQELGIIDEKTVWIEVGPHSVCSGMVKSTFGATTI
TAPSLRRNEEAYKTISASLCALQNAGMNIDWNEYHRDFSDSVRLLSLPTYSYDDKNYWIQYEGDWSLNKGRKAAGALPAP
EIVKSSLSTTSVHEVVKETISDHVATVVTETDIARPDLRPLVTGHVVNGSYLCPSSLYGDMAMTVCEYGYKLIDPDVKDL
VMDITHMEVPKSLIADPAGKSQILTLTATIDINRRSASLVFSSGSDKSKVEHAHCRVLFGTREAYLSEFQRQSYLIQSRV
DWLKKAESEGEAHKIGRGLAYKLFAALVDYDKRYRGMEEVILHSENMEATSRVVFQTTPEDGTFNCSPYWIDSVAHISGF
IVNGSDAIDSKENVYISHGWESFRIAEPLSATKTYRSYVRMQPVEKKVLQGDVYIFDGDRIIGMVGGLKFQCIQRRVLNM
LMPPVGAAAASKPAARAAPPQVTTKKPVKTAQVTKDSISKVNQRLTSVTSAVMNILATEIGVGLDELVDNLAWNDLGCDS
LMSLTVSGKLREDLEIDVPSSAFTDNATIGEFKAFLSKYERKESVVTTTSDSSSSHDTATPELEDSEDTEVTTPSDTSEE
EKEPSNDSELGNIIRTTIAGEMGVDIDEIIDLSDLTEIGMDSLMSLSILGILRERTGMNLPADLLANNPSIKAIEKSLNI
GGTKAAKPAKAPAKKPSAPAKSISATTERLATSVLLQGNSKKATKHLWMVPDGSGSATSYTEISEIGPNVAVWGLNSPYM
KVPEEYKCGVIGMASSFISEIKRRQPVGPYLLAGWSAGGVIAFEAVNQLIKNGDEVEQLIIIDAPCPDIIEPLPASLHRW
FGEIGLLGDGDLSKLPKWLLPHFAASVTALSNYSAELIDPKKSPFVTAIWCEDGVCHLPTDPRPDPFPYGHAQFLLDNRT
DFGPNLWDKYLNGERFVTKHMPGNHFSMMKGDLVSSYPSHNSLQ
>BGC0001265_melanin_CURATED_L1_CDS1_ProteinId_BAD22832.1_GeneId_PKS1
MDVLIFGDQTADQYPLLRKACTWKNNATLTTFLDRISVVIREEVQKLPRTQRDQIPNFLSTWDQTEAYYAKGLKIPEIES
CMVTIAQLAHYIGYFAENPTELPNPSNTRVVGLCTGLLAGSVVASARSLSELLPLATEAVRVAFRAGTCVGAAKEALEQS
SASKDSWSTIVTNISEDAAKDAIAAFHEEQKIPTLAQAYISAVSTMALTISGPPATTKRLLENEAFKSSARVPIPVYAPY
HASHLYAQADIDRILDKDAIRHLQQFRPVALVHSAATGKCQTATNTLELVRTALQEMLIEPVRWDSLLSEVVSQVTSASN
AQSSVSAFGVTSITNSLASALRNGGQSAITVRDQSAWVPTEHDSRGRTQNDKIAIVGMSGRFPGAANPEALWDLLERGLD
VHREVPADRFDAKAHCDPSGKGKNKSHTPYGCFIDEPGLFDPRFFNMSPREAAQTDPMGRLALTTAYEALEMSGYVPNRT
PSTKLERIGTFYGQTSDDWREINAAENIDTYFITGGVRAFAPGRINYYFRFSGPSYSVDTACSSSLAAIQLACTSLWAGD
CDTACAGGLNVLTNPDIFSGLSKGQFLSKTGSCKTYDNDADGYCRGDGCGSVVLKRYEDAIADKDNILGCILGAATNHSA
EAVSITHPHAGAQEYLYNKVLSNAGVDAHEISYVEMHGTGTQAGDGIEMTSVTNAFAPRHRQRTPEQTLHLGAIKANIGH
GEAASGINSLVKVLMMMKKNAIPANVGIKGVMNKTFPKDLAQRNVHIETTQVAWPRKGAEKRKIFLNNFSAAGGNTAVIL
EDGPLPEEPKGVDPRTMHMVTVSARSITSLKKNINNLIDFIDENPSVTLPSLAYTTTARRIQHNYRVAFSVSEMSKVKDG
LRAQLKDTYSPLPMVPTKTAFTFTGQGSQYTGLGQKLYEDLETFKTDIDQLDKLARLHSLPSILPLLTGADVATLSPVVV
QLGMACIQVALARMWGAWGVRPIAVIGHSLGEYAALHVAGVISASDMVLLVGRRAQILEEECTANTHGMLAVKGSVEAIK
AALGDKMTEIACMNGPEETVLCGTVDVVNSTNELLASKGFKSTKLNVPFAFHSAQVEPILEKFKAAAASVTFNKPVVPVM
SPLNGDIIVEAGIIGPDYLARHARETVNFWTALTNGQEQKLFDAKTAWLEVGAHPVCSGMVKSSLGGSPVAAGSLRRNED
PWKTLSNTLTTLYLAGVYIDFNEYHRLFNHAHQMYTLPTYAFDSKKYWLDYHNNWTLTKGEVLQAAPAVSAIEAAPVEEA
PSKPSTTSCHKIVREDLHANSGTVVVQSDLSDPKLKATITGHQVNGTPLTPSSLYADQAMTVADYLYQQLRPGTETPGLN
VCSMEVTKTLIPQYPPPVTGQHLQIEGNADLEASQVKITFRTVSADGSKILAEHAVGIVKYEDVNAWKEEWGRIQYMVQS
QIDMLQQKLATGAAHKVLRGMAYKLFKALVTYADNYRGMEEVILDGKQTEATASVQFQTTPADGEFLCSPYWIDSLAHLS
GFIVNASDHLDSENSVYISHGWGSIKIAGKLSPEKKYRSYVRMQPAPGNISVGDVYIMDGAEIIGMVMGLKFQNIPRRAL
NIMMPPAGKAASAPAAKAVAKPAPKALPAATPVKTQAAVPKAVKAPKPAKVVKVAAPAGVTSKVMNIVAQEIDVDMSELV
DEAAFENLGVDSLLSLTISARFREELDMDIPSTLFTDCSTVGELKKHFSQFDGATLVEDDSSVTSDEPSGAPTPFEAPAG
QSDSTPASSAGSDDGHDDIKPSAATEGGASLARKLVAEEMGVDVSEITDDLDLTDIGMDSLMSLTILGSMREATGRDLPA
DFLTVNVTIKDIETALGMRPQPKAAKPAAKASKAPQLSEVNKKLASLPDVSNLPPASSVLLQGNPKTATKKFFLVPDGSG
SATSYISIPNISPSMAVYGLNCPFMKCPEKWTCGVEGVSRLYLNEIKRRQPAGPYLIGGWSAGGVMAYEVAQQLVNAGEK
VESLVLIDAPCPVALDPLPARLHIFFDQIGLLGTGKPGGTPSWLLPHFASAIQNLKDYDPTPMDPKIAPPVLAIWCTDGV
CPNPEDPRPPPGEGEDPAPMKWLLNNRTDFSDNGWAQLLPKENFQYAVMGGNHFTMMKGDHGVTLGKLIQQGLKL
>BGC0001266.1_L0_CDS1_ProteinId_ADM79459.1_GeneId_PKS16
MTLPNNVVLFGDQTVDPCPIIKQLYRQSRDSLTLQTLFRQSYDAVRREIATSEASDRALFPSFDSFQDLAEKQNERHNEA
VSTVLLCIAQLGLLMIHVDQDDSTFDARPSRTYLVGLCTGMLPAAALAASSSTSQLLRLAPEIVLVALRLGLEANRRSAQ
IEASTESWASVVPGMAPQEQQEALAQFNDEFMIPTSKQAYISAESDSSATLSGPPSTLLSLFSSSDIFKKARRIKLPITA
AFHAPHLRVPDVEKILGSLSHSDEYPLRNDVVIVSTRSGKPITAQSLGDALQHIIMDILREPMRWSRVVEEMINGLKDQG
AILTSAGPVRAADSLRQRMASAGIEVSRSTEMQPRQEQRTKPRSSDIAIIGYAARLPESETLEEVWKILEDGRDVHKKIP
SDRFDVDTHCDPSGKIKNTSYTPYGCFLDRPGFFDARLFNMSPREASQTDPAQRLLLLTTYEALEMAGYTPDGTPSTAGD
RIGTFFGQTLDDYREANASQNIEMYYVSGGIRAFGPGRLNYHFKWEGPSYCVDAACSSSTLSIQMAMSSLRAHECDTAVA
GGTNVLTGVDMFSGLSRGSFLSPTGSCKTFDNDADGYCRGDGVGSVILKRLDDAIADGDNIQAVIKSAATNHSAHAVSIT
HPHAGAQQNLMRQVLREGDVEPADIDYVEMHGTGTQAGDATEFASVTNVITGRTRDNPLHVGAVKANFGHAEAAAGTNSL
VKVLMMMRKNAIPPHIGIKGRINEKFPPLDKINVRINRTMTPFVARAGGDGKRRVLLNNFNATGGNTSLLIEDAPKTDIQ
GHDLRSAHVVAISAKTPYSFRQNTQRLLEYLQLNPETQLQDLSYTTTARRMHHVIRKAYAVQSIEQLVQSLKKDISSSSE
PGATTEHSSAVFLFTGQGSQYLGMGRQLYQTNKAFRKSISESDSICIRQGLPSFEWIVSAEPSEERITSPSESQLALVAI
ALALASLWQSWGITPKAVMGHSLGEYAALCVAGVLSISDTLYLVGKRAQMMEKKCIANTHSMLAIQSDSESIQQIISGGQ
MPSCEIACLNGPSNTVVSGSLTDIHSLEEKLNAMGTKTTLLKLPFAFHSVQMDPILEDIRALAQNVQFRKPIVPIASTLL
GTLVKDHGIITADYLTRQARQAVRFQEALQACRAENIATDDTLWVEVGAHPLCHGMVRSTLGLSPTKALPSLKRDEDCWS
TISRSIANAYNSGVKVSWIDYHRDFQGALRLLELPSYAFDLKNYWIQHEGDWSLRKGETTRTTAPPPQASFSTTCLQVIE
NETFTQDSASVTFSSQLSEPKLNTAVRGHLVSGTGLCPSSVYADVAFTAAWYIASRMTPSDPVPAMDLSSMEVFRPLIVD
SNETSQLLRVSATRNPNEQIVNIKISSQDDKGRQEHAHCTVMYGDGHQWMEEWQRNAYLIQSRIDKLTQPSSPGIHRMLK
EMIYKQFQTVVTYSPEYHNIDEIFMDCDLNETAANIKLQSTAGHGEFIYSPYWIDTVAHLAGFILNANVKTPADTVFISH
GWQSFQIAAPLSAEKTYRGYVRMQPSSGRGVMAGDVYIFDGDEIVVVCKGIKFQQMKRTTLQSLLGVSPAATPTSKSIAA
KSTRPQLVTVRKAAVTQSPVAGFSKVLDTIASEVGVDVSELSDDVKISDVGVDSLLTISILGRLRPETGLDLSSSLFIEH
PTIAELRAFFLDKMDMPQATANDDDSDDSSDDEGPGFSRSQSNSTISTPEEPDVVNVLMSIIAREVGIQESEIQLSTPFA
EIGVDSLLTISILDALKTEIGMNLSANFFHDHPTFADVQKALGAAPTPQKPLDLPLARLEQSPRPSSQALRAKSVLLQGR
PEKGKPALFLLPDGAGSLFSYISLPSLPSGLPIYGLDSPFHNNPSEFTISFSDVATIYIAAIRAIQPKGPYMLGGWSLGG
IHAYETARQLIEQGETISNLIMIDSPCPGTLPPLPAPTLSLLEKAGIFDGLSTSGAPITERTRLHFLGCVRALENYTVTP
LPPGKSPGKVTVIWAQDGVLEGREEQGKEYMAATSSGDLNKDMDKAKEWLTGKRTSFGPSGWDKLTGTEVHCHVVGGNHF
SIMFPPKVC
>BGC0001284.1_L0_CDS1_ProteinId_AKN45693.1_GeneId_
MTRAKVIYFSGEIPQGDPEGDQRNLFRKLHLLSKERDYPILASFLETVTWAMKEEHRRLVRAQRDLLPTFESILDLTDHV
VELRKTSLGGAIERVLVLAFQLGSFIAYHEAHPLEYNFQASDTFLIARGPGMLSAAAVALCPSLPMISSISADITRVAFR
FGLVVDQVCRSLEVSPDEINSAGAWIYCVYGVDPQKAHEAVTRFNAEKAYAETSMASVFNDDGKSVSIGGPPSTLKTLFT
ECDFFKRTKNVPMKKVQGMWHTGKVYGTEHVHQIIPKIHQKHQLYLPLFSPVKGQPLEAASATDLLEQIMEEMLTQRIRW
DRTIQNVTERLKQASPESTQLIAIQPSQYVESLIGQWRADMPTTTHTTEDMMSAVMDLPLGNSRAKDAKSSKIAVVGMAC
RFPGGADNAEKFWELLAQGRDVHSPIPSDRFNIETHVDPAGKVPNTSKTPYGCFVDNPGLFDAMFFGMSPREAEQTDPMQ
RLALVTAYEALEHSGYVHGRGIHARRVGTFYGQASDDYREVNSGQDVGTYFIPGGCRAFGPGRINYFFKFWGPSFSVDTA
CSSSLAAIQAACTSLWSGDVDMAITGGMNIITNSDVYAGLSNGHFLSPTGGCKTWDEGADGYCRADGVGSVVLKRLEDAE
ADNDNILGVVLAAATDHSAEAVSITHPHDVAQAHLYNQVARRAGIDPLAVGYVEMHGTGTQAGDSNEMKSVTNVFAPSTG
HIRDRDSPLHIGTVKSNMGHGEAAAGIMAFVKTMLVFQKGIIPPHIGIKTRFNPALPEDLAKRNVVIPVTAAIWVRNSDR
KRLAMVNNFGAAGGNTSIIIEEAAPRPRTSEDVRKAQVITVSAKTANSLQENLKALVDYIEARSELSVADLAYTLSARRN
HYNYRVSVLATSTAEAASLLRPHIKTSLSQTPHSGKQVPIAFAFTGQGTFYIGIGAQLYRDSHEFRKHIDQLDSLVRRQN
FASFLPVVSGNVQPEDVSIVTMNLAIVCVEIALARLWESFGIKPSMVIGHSLGEYAALAVAGVLSDSAAIFLVGTRARLL
TSKCTSRTHGMLSVRASAADIKHAGGDIPFEVSCINGPNETVLGGTLSNMEALSATLAAAGYRTFKLDLPHAYHTYQMDT
IVDELVKQTETVVCKKTTIPIISPRFSRVMTSEDSIDVSYLIGATRETVDFAGALDDAWQSGLVNESTIWLEMGHHPTCS
GFISRTLSSTRMALPSLQRDTDNWLTLAKTLCSLYSAGIPIDWNEYHRPFEQALRLIDAPTYAWTNKNYWIQYRGDWNLT
KGRAMPKLDPTTTVVPVSKRFQTSSIHRLISEQYTDGKAILSAESSITDPSLQGVVDGHAMNGYGVASSFLHAEMAFTLA
KRVSDKSFASAVSFGINVADFEYHEPVVKLINTSEPQPILVSAEADLEKMEVHVKWFNPAKEIWYCHATVFYEDPSSWLS
TWSRSTKLITSRIDALNDMAVTGKASKLTTDLAYSLFGKLVGYSKLYQTMQSVILNEDEAMAEVQFPEDTGGSWTVPPHF
IDGLISLSGFILNGGTHFDNTNNFFITPSWKSMRFARPLTPGGRYTAYVRMVPSDNHSFVGDVYVLQGSEIVGVVEAILF
LQWPRVMLNRFFRPADVTAKPAAKVPGKSEPSTRPHFKPHHVSRHKPTLTPRSPDEGSENSDSSGVIISRPGGYSSSDQD
MEELPSPPAGMNDDMEKALALVAEELAVDIGLLTDDALIADLGLDSLMSLVMSQRLREELGLEIRDAFFLEITTIQDLKA
LLR
>BGC0001304.1_L0_CDS2_ProteinId_EED53479.1_GeneId_
MRIFHFSNKFPPDDLADLFRRLRLHSKCPNHVILARVLEEVTDVVREEIAELPAELRSLLPPFQSILDLAESFNWHQGPL
SGTFECVFLVLMPVCLFVGRPDEFVFRRDTSLFTGLGLGFLAATAIVASPSLCSVPVTVAEVVRMAMRTGLLIYQRSQDL
EPQSLDGALESWTSIVKGMGEVAVREGIDEYNSSTDTPQPSSIYISVVEPDGSVFINGPPSRLRKFFSTSGKVQSAAHAP
LPVYGGPCHAPHLYDHSHSSWAVKKCRAKVLSRDLSHAAYLLSMADGNPLKADTVLELFESATYILLTSIIRWGDVVNAI
TASSPLLEKDMKLQVEILRPSPVVDGLVSAIQKSHPGCSAYVVDLGEWIFDDTHISPHGAHEKIAVIGMSCRLPGGADDL
ELLWELLREGRDVHRKVPADRYDVDSHTDITGKQRNTSHTPFGCFVDQPGLFDAGFFDMSPREAGQTDPTHRLALLTAYE
ALEQSGYVPDRTRSTRRERVGTIYGQCSDDYRECNAGQDIDMYFIPGNYRAFAPGRISYFFKFSGPSFNIDTACSASLAA
VQIACSVLSRGEADMVVAGGLNILTGSDSFAGLSKGFFLSKTGNCQVFDDAADGYCRGDGIGSIILKRLSDAQQDNDNIL
GLILGSATNHSSNAISITHPHAPTQANLYRSTLMQAGVRPQDVDLVEMHGTGTQAGDAAEIESVTKVFSPAVPRRSQPLR
ISSVKANVGHGEAAAGITALIKALLIFKHNEIPPQVCLRTTLNSKFPDLRQLNVHIPKKIIPWPRLPGRKRYIMVNNFSA
AGGNTSLLLEEPPARPDPKGCPQTRFVVTVSAKSTVSLIRNLEGLLGFLKMDPFVDLASLAYTTTARRMHHKYRIVVHGA
SIQEIVKSLEQHISIAETQCAIQKAPTIGFVFSGQGSFSQGVGRQLFQEYPPYRNEIQRLDEICTSHGFDSILPAITSRS
SDILEISPFMAQLVTVCVQIALCRLWRSLGVIPNVVVGASLGEYAALYAAGTLSASDVIYLVGQRARLMQELCTINSHSM
LAVKATIGEIRHTVRNNAYEFACINGPRDVTLAASVEDINDIQQTLVSQGYRVAKLNVPFAFHSSQIEPILEPYNKIAHS
VIFRNLKTALISPLLSDVVFDNKSFPPSYLRDSTRGTVQFSDAMTKAQEIGLVDSKTVWVEIGVHQTYTGAMRANIPNLE
VVAPSLRSDESNWHTLAASMSALHSAGVHLDWNTWYKPFESQLRLLNLPPYQWNLKNHWIQHNGDWLLLKDKRSRTGYER
SPAPAPPPLRTALVHHILEESFGKDGGTVVIQSNVTDDEFHAVASGHQMSGRPLVSVFAYTDIALIMARYMYSRLKSGTE
LSAMDFGKVRVFQGLIPRKDRSKPQYVRMRMQADPMCSSMPLSLHRVLDDEMNEEELAIGVVTCGDSHSWRDEWAAYSYL
LTSRIEALHQLADQGLASRVSKDLVYTLFKNVVDYAEHYRGIQSAVMYGLEAVADVILSPSQDSRWTAPPHHIDPITHVG
GLILNAGPAMDHTNTIYIMEGWESMRFSDSLMAGELYRSYVKMNPANDNSGFFSGDVYILHGNRVIGRVREMTLRPLPRI
LMSRFFDPPDSQYGQMAQQEPSTALPSTPQHTSSAKTTESTPSQQDESDNTSLATPENENKAPISGSWPNANSQLVRDAI
ALIASETGVEPDALTDETEFSAVGVDSLLSLVLVEKFALELNIDLQGSFFLETPNVCDLKAYLEGNQMTLR
>BGC0001338.1_L0_CDS8_ProteinId_ALI92655.1_GeneId_citS
MIDSTSHSNLRSKAFIFGPQDLSFDVRSFNKLHSQLQNHQWVLDALASLPKLWDNFAASDQKVQQSNTGKLLENLNAWIS
SGVAPEEAFPLPNVLLSPLVVIGQLVEYMTFLKAAFPDLGKKHDLPISIKEDTETFGLCTGTLCAFAVACSSNIADIQHY
GAVAARLAMLVGAIVDTEEVLSDPEGKSVSFSASWNSAEFSDSFTHVLETFPDAYVSVIVDQRRATLTASKKTAPAIIER
LKQEGAHVTSIALSGRFHWKKHQDAVSSLIQFCGLDPDLQLADATKMLLPSRSSSDGQYITTGKLHELALRAILLEQSEW
YKTCRISYLSKFIMDDAAVICFGPERCMPPTLARKLGPRLTYVSEIDISSSRVPGQLLGGTQKLNLTDLPDERIAVIGMA
CRLPGAEDHEGFWEILKTGQSQHREVPEDRFGMATAWREADKRKWYGNFIDNYDTFDHKFFKKSPREMASTDPQHRLMLQ
VAYQAVEQSGYFRNNGTNRRIGCFMGVGNVDYEDNIACYPANAYSATGNLKSFLAGKISHHFGWTGPSLTLDTACSSSSV
AIHQACRSILSGECNGALAGGVNVITSPNWYHNLAGASFLSPTGQCKPFDAKGDGYCRGEGVGAVFLKRLSSAIADGDQV
FGVIASTKVYQNQNCTAITVPNAISLSELFTDVVRQARLEPKDITLVEAHGTGTAVGDPAEYDGIRAVFGGPIRSDVLSL
GSVKGLVGHTECASGVVSLIKTLLMIQQGFIPPQASFSSINPSLNAKAEEKIEISTRLKPWDAPFRAALINNYGASGSNA
SMVVTQPPNLTETPSTPLPGKSYPFWISAFDQQSLQSYVRRLRQFLEKHAADKNLSVANLSFQVACQSNWSLPQALVFSA
STKEELNRALASFEKGSTDFPSVQLPDPKPVILCFGGQVSTYVGLDQEVYNSTAILRHYLDQCDAMCLSLGLQSIYPAIF
QRSPIEDIVQLQTALFAMQYSCAKAWIDSGLKVASVVGHSFGELIALCVSNAVSLKDAVKMISGRARLIKERWGADKGSM
IAVEADLSDVEALLAKVKSQMGSETGLAIACYNASKSFTLAGPTKDVDHAENLLKNDPDFSGIRYKRLNVTNAFHSVLVD
ALIDDLESLGQGIRFKEPTIKLERATEQESTSTLNANYVATHMRKPVFFAQAVKRLSDKFPVAIWLEAGSNSTITAMASR
ALGTSNSSFQAVNITSEGAFRFLCDTTVKLWKEGQKVSFWAHHRLQTPMYTPVLLPPYQFEKSRHWMDLKVPPKPEASVQ
VAEQTAIIEAPKGLTTFVGYQDASQRSVRFRVNVTTEKFNRLLSGHIMANAAAVCPGMFQVEIALDALTSLRPEFQARSF
IPELHDLRHYQPLVRDESRAVWIEAHCPNAEGLVWNWKLTASDDKGSGSVTHTSGTITFQAADSVQVKSEFEKLRRLIGR
KRCLQLLDSNVADDILQGRNIYRAFTEVIDYKEIYRHVTKIAGRDNESAGRVIKTYDGETWLDTVLTDCFCQVAGIFVNL
MTTKIDLSERGIFICDGIDRWLRAPNAGSNNTPSQVYEVFALHHCESDSKYLSDVFAFDAREGSLVEVALGISYQKVSIS
GIRRVLSKGMPAGLQPQVPTSPAAVAAIKTVSPPPVADSPLVDGSSTAVSGTPPTKKAPKAPSVDITGKMREIICNLSGL
EPDEVKDDSDLVELGIDSLMSMELAREVDLAFKTTIDVTQLIDVTDFRSLVECMQRILGIDNQEDNTYLAEGLNGHEGVV
TNGNAYHVNGTNGVVNGNGVLFPELGGSILPKSAILDAFRIAKEATDDFILNGQLGTYYNEVMPRSTELCVAHIVNAFEQ
LGCPIRSAAAYQRLERVPYLPKHERFMNLIYGLLEEARLIDINGSEITRTSVPVSTKSVETMLEELLHDEPLHAAEHKLT
SLTGSKFADCITGKEDGLQLIFGSPEGREIVTDVYAKSPINAVWIQQAEFFLEQLVKRLPNTGEPLRILEMGAGTGGTTV
KMLPLLERLGVPVEYTMTDLSSSLIAAARKRFKKYPFMKFKVVNIESPPDPQLVHSQHIILATNCVHATRNLEISTRNIH
RILRPDGFLLLLEMTEQVPWVDFIFGLLEGWWLFEDGRRHALQPATHWKKILTSVGYGHVDWTEGTRPEANIQRLIIALA
SEPRYDHTPQSLQPPVQVPLTDIAGRQEIIDTYIREYTEDFRALPIPGIQQAVMPAPTGHCVLVTGATGSLGSHVVGYLS
RLPNVHTVVCLNRRSTVPATIRQEEALKVRGISLDDNSRSKLVVLEVETAKPLLGLPVETYQKLVNTATHIVHSAWPMSL
TRPIRGYESQFKVMQNLINLAREVAAWRPVPFKFSFQFISSIGVVGYYPLRYGEIIAPEETMTADSVLPVGYAEAKLVCE
RMLDETLHQYPDRFRPMAVRIAQIAGSTSNGHWNPVEHFAFLIKSSQTLKALPDFDGSLSWCPVDDVSATLGELLISNTT
PYSIYHIENPSRQQWRKMVKTLAQSLDIPRDGIIPFDQWIERVRNSSASINDNPARQLLEFFDQHFIRMSCGNLILDTTK
TREHSATLRERGPVGPGLVEKYISAWKTMGFLD
>BGC0001360.1_L0_CDS6_ProteinId_CDM36726.1_GeneId_
MSLNTEHSKGDLRLLFGPQCSEIEDSIAHIRDAVYKDSAGLGFLSDILDELPSLWPVITSAWPALRKVQGEKQLAALGRR
FENGSPDSEAEPSSLIMTPVTVMKHLVDFWNLQNVATHPAFPSSPLSRTTAPRIIDSQGFCVGILAAIAVACSQDTREFQ
SLASNAIRLAVCIGALVDFDEIVSGKAKSIAVRWETPADHDYLEQTLTKSPNVYISCYTDVNSVTITIPGDTAQRVKFKQ
ELSGRGLHTKPIPLQGRFHHQQTHREGIQHIMNLCVKDPRFQLPHSNALILPLRSSHNGQVLINAAMLHTVALESILSVK
ADWWGTVSALLNSADMEVDESRLLSIGQEEFVPRSARGRLVARSNLDVYGAGVFANGNTSARSAVSLQNGTNTLNGSPQA
AEMPPIAITGMACRYSNADTTSELWDLLELGVCTVEKAPGNRFRMPDLQREPKGPFWGHFLDRPDAFDHRFFNISAREAE
SMDPQQRVLLQVAYEAMESAGYCGWQHTELSDEIGCYVGVGSEDYTENVASRNANAFSATGTLQSFIAGRISHHFGWSGP
SITLDTACSSAAVAIHMACKALQTKECSIAVAGGVNILTNPRVYQNLAAASFLSSTGACKSFDVSADGYCRGEGAGLVVL
RPLQDAIDNGDPILGVIAGSVVNQGSNRSPITVPDAESQRSLYRKALSLAGVAPDEVTYVEAHGTGTQVGDPIELESLRK
AFGNPLRSQSLHVGSIKGNIGHTETSSGVAGLLKTILMLQKQRIPKQANFRQLNPKVMPPLENDRLVIPVESTKWASARR
VAMVSNYGASGSNAALIVRDHTPSLSGQGKAMAEYIRDMPILISARSEESIRAYCGALRTTLLRHPYSNTVVRELAYNVA
MKQNRTLPFTLTFSTSSDPTSLSTRLEAIAAGKSADIIQKRESNEPPIVLCFGGQNGVTSSISQELYDSCVLLQTHLMAC
EQAGQKLGLPSLFPTIFTSDPIVNTVYLHFMLFSIQYASARAWIDSGLRVDRIVGHSFGQLTALSVAGSLSVQEGIRLVT
ERARLIQSNWGPESGVMLAVEGTQAEVQRVLEQTGHRAEIACYNGPQQQVLAGTGECIRAVEDALATNPLTSNVRVRRLE
NSHAFHSRLVDSIVPGLTELAESFVYQAPAIPIEACSATGDWSIVTPAKIVEHSRMPVHFQRAVERIAQKLQVPAVWLEA
GSASPIIPMVRRVLEKSSATHTYHRVNLDGSDGSGNLATVTSALWGQGVHVQFWPFHHSQRGTFGWMNLPPYQFAKNRHW
VDFDPTAFSFSGSSAEPQCGSQERAGLLRKLSDGPEEYLFAVNTQDVLYRSCTKGHAVLDQTLCPASMYMEMVLRAATSV
FTLGESSTLTMSHIEDLVISSPLVLDPQGSVFVRLIPEAVASSQTWSFSIFSSSGTGNESSIHATGSVSLCNERSRALSH
FQSMNRLMDPARARGIEDHLASNGLKGSTVYSALEQVTNYADYFRGVRQVFANGREAAGLVSMAPSATETTCNPILLDNF
LQVAGIHVNCLSGREAEEVFVCNAIGETYVSDSLFKKEDGAIPLSWKVYTNYVRPSKNEIVCDIYVMNSQGDGLTAAIMG
VRFMSVSIRSLTRALAKLNNNFPDVPQLPPTIQPAIVTADYDEASDNVNVDSDLVAVQEMLCELFGVSVEEVSPSVSLID
IGVDSLISTEVLSEIKRRFHKDISYSTLVDIPNIQGLTEHIFPGHSHLAPSQIVIKPVRQQTVIPQTVTSLPVPANAGPS
LVSVAHQCFYETHAAVSHTHNADWAGFFNAIYPQQMTLITAYILEAFRALGSPLESSQADEVLPIISVLPRHEQLKKHLY
TILESVNLVRQTPTGQLVRTATPISPLSSHALHAQIRDEHPPYALEHDLLQITGSRLAECLTGQADGVSLIFQDSQTRRL
VGDVYTDSPVFKSGNLYLAQYLTDVIQTLGNGRQVKILEIGAGTGGTTKNLLEQLSALPGMATRMEYTFTDISPSLVAAA
RKKFSKYDFVRYETINVESSPPSLLHGQYDIVLSTNCVHATRNLVESCSNIRKLLRPDGILCLVELTRDIFWLDLVFGLL
EGWWRFEDGRKHALATEDLWDQTLRQSGFEWVGWTNNEAVESNALRVIVASPTKAPSALEICSKPANMETVVWGERNGLQ
LLADIFYPDVVDTTQKRRACALMVHGGGHVMLSRKDIRPAQTQTLLDAGFLPISVDYRLCPEVSLSEGPMADVRDALGWV
RRILPNIPLLRPDIRPDGNQVVAIGWSTGGHLAMTLAFTAPAVGIAAPEAILAFYCPTDYEDPFWSRPNFPFGQTVASND
IEYDVWEGVQSAPIKGYNPAFKERPLGGWMSTSDPRSRIALHMNWTGQTLPVLLGGMHKEFRIPDELPRPTDEEIQAVSP
NYQIRIGRYRTPTFMVHGTSDDLVPCAQTESTYNALTQNGIEADIRVVQGAIEVLLYLQHPERARKWICSGSLTLEI
>BGC0001390.1_L0_CDS1_ProteinId_BAV19379.1_GeneId_stbA
MARPTTSAAIFSPQNSPPKRSYLAYIRSKLVDDRTLAPLLQAILSLPETWRSLVAARADMADMIEAPRLVQSFVDWINTG
STDILESELAAIVTLPLLTIIHMVQYYEYLQGAGCSHIELLESFDGGVQGHCIGLLSAIVVASAGSEEDLIARAVAGLRL
SLAIGAFGDLGEYSTNLRSSTLVFRLKDMSAADEIVHRFPGTYISTVTDSRTVSMVVPGSQVTDLMAYADKNGLQPRSVH
IRSRLHDATNTDMAQACREFCDSLEGLPFGAGETLLTSVRSNRTGDCLSDIPESLSTEVIDTILLSMCNWTKVMRNLVTD
LKESSKSQHTLALFGIGDSVPLELFRQNDVDITKFQAVSLAPTAPSPENGLRPTDFFPSDAIAVVGAGFRLPGASTFEEL
WEMISEGKTRLEPFRTDRSDLKGSYRAGQDKEWTKKRNFFGNYVEDIDSFDHSFFGISPREAKYMDPQQRLLLLTAWEAM
DSAGMLRYHRRERGDNVGCFVGASFNEYVENTSGYSASAFTATGTIRAFLSGKVSYHFGWTGPSEVIDTACSASIVAVHR
ACQAIKSGECPVAVAGGVNLITGITNYFDLAKASFLSPTGQCKPFDDSGDGYCRADGVGLVVLKSLSQAVADGDHIMGVI
PSIATNQGGIGAPGITVPDGIMQRALYKKVLAKSGMRAEDITYVEAHGTGTPVGDPIEIRSIREVFGGAKRPSPLYLGSL
KANVGHSETAAGVASLLKVLTMFREQGIPPIANFKRLNHNIPALETDRMAIPTSQMPWNARQRIACINSYGASGSNSALI
CSEWPDNNIRDAKDRISAHTPAYPILLSANSKESLQRYAKDLATYLTKTNADKNLGDLAFTLSERRKHHRYRWSTTAADM
ASVVDQLQSPLEGVIDSTKTGKKVVLAFSGQSRTNIGVDPSVIQAYPRFMEHMKQCSSILQSLGCPDILPYLSQTDPISD
PVILQCGTVSVQISTAKCWMDGGVQVDGIVGHSLGELASLAISGVLSLKDTLTAVYTRAQLINLKWGSERGTMMAIHAKV
DVIQSVIAKVKAEVSSEDDEVEIACYNSVGSHVIVGKDSSIAIAEKVLQGDAKYQGLRYQRVGTSHGFHSRFTKPLLLDL
VRFEKTLEFKKPIIPLETCTQVPFNFESNDSTYLAHHARDPVYFYDAVQRLEKRLGACAFLEAGWGTPVVSMAKKAVADA
TQHTFQAVTSPATATANLWREGCSITFWSFLTPKQSMLKPIWTPPYSFDNSKSWLDHVDNASVALKAAEAAIAAAATQGS
PSTPTEEPRAAQLVRYKGALGENAHEFGLSTSTERFTKIVSGHAVKARPLCPASVYMESAIMGCELIGTSGRDKTISFTN
ISFQRPLGINDKLDVKLHLSKTAKFGDEHWHYSMQSSASAVYSEGDFTMTAGPHQDMELYALLASDGMVALRNDPDAEKL
RKRTAYSLFSRVVEYSDLMQGISDITFGKKAALATIQVPNHPWGSQESSVSGFYDAISLDTFIQVVGLLINCSSGTATGD
EVYIASSIGNLVVSPTDFQQAQTWTVYATYSTIDSKTLSGAIFVFNEAGELVSFGSKIHFHKTSMTKLLRVLDAANPSGA
KAAAAPAPRAAFAAPVAAPVAAAPVAAAAAPVAAAGPSKIPELRALISAYTGVKEADIPDDVAFASLGLDSLSAMELAGE
LESSLGIKVSSDDVTTSTVASLAKQLPSGGAAPAPVAAAPAPVATPAPVAAPVAAAPVAAAPAGPSRVGELRALISAFTG
IKEDDIADDVSFGSLGLDSLSAMELASEMESTLGLVISSDDVTSASVSSLSAMLGGGAADVSAPKSVISSTVASTTPASD
FDNQTPDVITPASECGPELHEVGSALGIPWKRASPHYSTRFRMETVVYKEIDGTEIPADIYLPAEVPSNPMPIALMIHGG
GHLTLSRRAVRPPQTSYLLANGILPVSIDYRLAPHVNVVDGSMADTRDACVWLQKELPELMAAKGIIVDPSKYVVIGFST
GGTLALTTAWTTAEANVAPPRAILSFYCPVEYDPDHPVLMGQGTRPRTMTLAQIRETLPNTVAVSHSFNALDTTKLGWLQ
PSDPRSELTLALIKEENGMSLLFNGLPEKGEQLPRADPARCAYFSPLTQVRAGNYNNIPTFMIFGEEDEVAPFRKGVEFG
QALKEAGIRGGFHAVKGGKHIFDLALTPGSQGWAEHIAPGYDFIFTELENATRGQYILPS
>BGC0001401_melleolide_F_CURATED_L0_CDS1_ProteinId_AFL91703.1_GeneId_
MSPSLVVPVFAGHGTTAINSTSLRERAVTDASSSSGALLLDACYYAFNVELSTLSPSEASAVGINPDHFKDPKSLLLLPS
HEHYFTNSVVTAATLFLVQTLRYLASVQASSSASFASTLQMNSEHGLGIVGFSSGILPACVVGSSETTLEFISNAVETFR
LAFWIGVRLQVHKASVETPELLGESPLPWSLAFLSMSPAAAESAIQSFHKSFEGTPELRVTSVVSETSVTISGRPDILAA
FAAQLPPSGPVHKTTVDALYHSSSHHDGVRSQVLADVIRRNIRFPTHADIKIPVRSTYSGELLNKSPEGSASFVEQVIDM
ILTQPVNWDKVTEALVRAAPEAEVVHLLNFGPGAGLTKGIERYFPSGKVSSIDLSTEAVHTSTLQMPSSVQEPIAICGMS
VNMPGAQSVAKLWEVLEKGINTVSEVPEHRFKVSDYNDPKKKSRTMAAHTGNFIDEPDAFDNKFFNISPREARSMDPQQR
VLLHTAYEALEDAGYVPNSTPTNNPETFGCYVGVATNDYVQNLRNDIDVYYSTGTLRAFLSGRISYALQFSGPSIVVDTA
CSSSLIAVYQACRALMNRDCNAAVAGGVNVIGSPDMFLGLDRGHFLSPTGQCKAFDASADGYSRSEGCGIFVLKRLSDAV
AENDQILGVIRGVEVNQSGNAYSITRPHAPTQENLFTQTLERSGLDASRISVVEAHGTGTQAGDPIELESIRGIFAKNRK
TNNPLHITSVKANIGHLEAASGAAALAKLLLMLRHRTIPRLISLKNLNPRIKPLASDNVIIDTKQVAWAVPDESLPRVAL
LNNFGAAGSNGALLLEEYIPKSSEKIEVSSTFIVGLSAKNEQALVDLRASYIEYLRSPASAGVSLADIAYTATARRRIFS
HRFAVTVKSKEELAHKLELASGKTVSDKAPGKVVFVFSGQGGQYLGMGSALYKTSTLFKSAIDECEYFLKKNNFPGVLPI
ITSDGESSELTPVEEFEANQAAIFALEYGLAKLWMSWGVTPTAVVGHSLGEYAAHVVAGVLSLESALTLVAHRVRIMMRT
CELDTTGMIAINLGSGAVTDILSSSPDFSGISIACYNSATDCVASGAIGQLDALKAHLDKNVHCKSVRLKVPFGYHSSAM
QPLLEEFGALAKRVTVHAPKIPVISNPLGRVVREGDKSAFNAEYYLSHCADPVQFESGISALIDDVSFMDIAAWIELGPH
PTTLPMLTVHPGVSKEALLVGSLKKRQDDNLTLSSSLSQLYTSNVPVQWRDVFADVSAACVSLPSYPWQKSKFWVAWKED
SPAPASSTEGSPAPTKAFNPVNDFGMLQSWAQFPSAANSQTAIFETPISLLKTSITGHIVGDVPLCPASVYHELALAGIE
ASKAHLSLPLQGSHSALFNIDYVKPLVYSKDVARVVKTTIAMNTDGSGTFTVESYADSEPESVHCSGQFRPLLVADTTTK
FNRMAPVVSRRTAAICSGEDDEAEVITTRTAYEIIFTRVVRYAKEYHTMKNVTISKNGMEGYAIVKLPKDHDRSKFVVHP
VFMDTMLHVAGFLANMQGGDNDAYICSKVKSVKAVPSLINNDATYGVFVVNAWVESEGIMLSDAIAVDISEHGQIVAQLK
GMCFKKLRLNTLQRSLAMHAGHTSPAPAPKRTVAAAPKPKITEVAPALGPRSSPAKRSVDVQNTVLKIIGDTCGIEVSAL
DVNADLETYGVDSLMSIEILRKFEESFLQMQFDTTIFSTCNNITELVREISSTIGSQAATAVNTPETASTPEPTLQGDAP
QSTDVRSILLELISSFTGFEISSFDLNADADSAYGLDKFLFIPLFSKLQSFFPDVTLDPAKPSVCSTIGELLDEVTAQVQ
AGPSSSSPGIVDTKPMFVSVLGLDESDIQDDTEFETIGLDSLTAIEALHAIQTKYGLELPSNLFELHNTVKAVNQYISSK
QPGKSPKPSEEATMDPDKEEDLSDLTPEQVQSVVRVLRLDEVPMSVQKSSSSGSPLFLFHDGSGAVNYLRRLGSVGREFW
GFNNPNYATGKPWGSVEAMASAYADYAVKVAGSRPVIFGGWSFGGVVGFEAARQLMRRGVPVKGVVLIDSPFPVDHVPSS
NEFMAVTAGAFTRGGRTPIGRMMWKQLQQNAPLLKTYDPRIAGGPYPPLVLLHNQEGIPPDAFLPYPVPRWMSEKGTDPC
LLADDWSGLVGASIKVIHLPGTHFTTFATPHLGAVTQALVDGCAYLDEL
>BGC0001403_trypacidin_CURATED_L0_CDS11_ProteinId_EAL89339.1_GeneId_
MRPVDFTPSSESPTAEKGMKVVYFGNELPQDGIQGICRRLHTYTKDRRYPLLARFIEESTWAVHDEVRQLHAAQKALVSP
FESVLHLAEQPELCRGPLCGSIEGVLLCVIQLGTFIGYYEDSPNEYTFDSANTYLTGLGLGLLASTAVSLSPTLADLPLA
GAEVVRVAFRLGVLVADVSQNLQPADATGERDSWAYVIPNVAPKEAEEELAVIHTRENTPEASRIFISAISRTSVTISGP
PARLRRLFRMSDFFRDRTFVALPVYGGLCHAKHIYNSQHARSVVQGPSIAALDTRFIARYPILSTGSGEPFPTATTATEL
FEHVMTEILTQAIEWENVIQGVVERAKLLSVSEVQVQVFRNSHPVHDLLSALETSLREGVEVAIKDLGPWITRTRDEERP
PPRGTAQSKIAIVGMSCRMPSGATDTEKFWDILEQGLDVHRKIPPDRFDVDSHYDPAGKRVNASHTPYGCFIDEPGLFDA
PFFNMSPREAQQTDPMQRLAIVTAYEALERAGYVANRTRSSNKHRMGTFYGQASDDYREVNSAQEISTYFIPGGCRAFGP
GRINYFFKLWGPSFSIDTACSSSLATIQAACTALWNGDTDTVVAGGMNVLTNSDAFAGLSHGHFLTKTPNACKTWDCEAD
GYCRADGVASIVMKRLEDAEADNDNILGVILGAATNHSAEAISITHPHAGAQSCLSRQVLRSAGIDPMDVSYVEMHGTGT
QAGDAEEIKSVSDVFAPAVKRRSSQQPVFIGAVKANVGHGEAVAGVTALVKVLLMFQKEAIPPHVGIKNSINPGFPKDLD
QRNLRIPYEKKPWPRRPGRKRIAMVNNFSAAGGNSTLAIEEGPLRPKPAGAIDPRSSHLVTVSAKSKISLKGNLERLLSF
LDAHPDVALSDLAYTTTARRHHHNHRVAVATSDIADLKAQLCKTLESDSVNTLQPISATGPPPIAFAFTGQGSSYKSWDL
QLFQHSPYFRSQILHLDTLAQGQGFPSFVPAIDGSYPRDHAHCPVITQLALVCTEIALAKYWVSLGVTPDVVVGHSLGEY
AALHIAGVLSASDAIFLVGQRACLLQERCQPSSHQMMAVRASLEQIEQFAGSLPYEIACVNGPREMVLSGTREEMAAVAR
LLEAEGFKCIVLEVAFAFHSAQMDPILDEFEALAASGVVFQAPNLPVISPLLSKVVFDEHTIDSVYMRRATRETVHFLSA
MKMAHKISTIDDATVWVEIGPHPVCVNFVRSSLPSTSVTVPSFRRGEDNWVTLTSSLGILHCAGVPVDWNEFHQPFERAL
RLLDLPTYSWNEKTYWIQYQGNWALTKGNTFYDDEAPQTKALAGLASELRTSTVQQIIHEQYDGAAGSVVMQSDLMQPDF
LAAAYGHKMNGRGVVTSSIHADIAFTLGEYLYKKLNPNQEPHMNIANLEVVKALVAQENTKSPQLIQVSASTDNIRSRQA
HLKWHNVINGSIEEPFASATVYYEEASDWLASWRPATHLVQGRIHALEQLAEDGVANRFTRRMAYGLFASSLVDYADKYR
GMQSVVLHELEAFADVVLTTEKGGTWTVPPYFIDSVAHLAGFIMNVSDANDTNANFCVTPGWSSMRFAAPLLPGSKYRSY
VKMIPTVEDNNIYLGDVYILQDETIVGMVGGIKFRRYPRILLNRFFSAPDADARKSTPATSAPAPAPPAGSEALQPKAAP
ASTPAAPASADAPTTNGVKAAAEPDANSTAAKAIALVATEAGLGLSDLKDSASFSSLGIDSLMSLVISEKFRETLGVTVT
GSLFLEYPTVGDLKSWLLEYYS
>BGC0001404.1_L0_CDS3_ProteinId_CAP95404.1_GeneId_Pc21g05070
MAENSGRGYQTPVHRDVFFSKSAPQSGNTADDIPNAASQPDTTSTMAMPSAKTLLLFGPGAMSLDQTYFSRILSFVKDDA
ASQWAVRAIEDIESGWDALSESIPKLQQTPGADHARRLAEWLRTGVITPRTTVANLPNAILGPLVIIAQLVEYLQYVESS
QSANGDGKLFQLPSTAQTETVGCCLGVFSALVVSSSSSWAKFHHNAAAVLRKVFVLGALSDAQDISDVTGSSVSLIAFWR
GGQSLSDLKKVLEICPGAYISVLYDDNRATVTTPSRIASDLKGHLSRAGFTASETEFHGRFHAGELYNNDLEALFSFCRK
DPLFQLPDASSLILRTRVNSEKILADNDSLLEVASRAFLVEQFNWVKTFRSAVSSSLQDRTSKVIEFGPERCVPPTLLRR
LNSQVTHYEFQSTGQRHSNPDMPSGCIDNDIAVIGMSCQVAGAQDLEQYWNILLEGRSQHKNLVPNERFAMETVFRPGQD
GEDRKWYGNFIDDYDAFDYKFFRKSPREVLHMDPQQRLILQTAYQAVAQSGYYHRPGADRRIGCYIGCVANDYENNISHT
SPTAFSATGALRSYIAGKVSHYFGWTGPGMMLDTACSASTVAIDLACRAILSGDCSAALAGGTNFYSTPMFFQNLAAGSF
LSPTGQCKPFDAKADGYCRGEAIGAVFLKKLSNAIADGDQILGVISATAINQNQNDTPIFVPNPSSLTNVFQNVVGKAGL
EVNDISVVEAHGTGTPVGDPAEYDSIRQVFGGSVRAGLKPLQLGSVKGLIGHTEGASGVVALIKMLLMMQESRIPPQASF
TSMSASIKASPADNMEITKAALPWEDESKVALINNYGAAGSNASMVIKQAPKYPSGSEAVGHGSADLTSPTSTFRCPFYI
SGLDDKAIRAYATRLRQFIKNKVISRDVLGIENLSFNVNRQSNWSLSRGFVFGAESITELEEKLASFETFAVPSVRPVIL
CFGGQVSKSVGLDRGVFDKATVLRKYLDRCDSVCKSIGAGSIYPGIFQSEPILDPAVLQPLLLSMQYSCALSWIDCGVEP
AALVGHSFGELTALCVSGILSLEDALKLVHGRSKIIKESWGPEKGSMIAVEADRNDVEKLLVASNARLGETERAGHATIA
CFNGPKSFTIAGSAAAIDAVQQTVSTLDIPIKHKRLDVTNAFHSTLVEHLRPQLEALGRSLSFGNAHIPLERATEQRETG
PISPAYVAEHMRNPVYFDHAVQRLASQYPEAIWLEAGSNSTITTMTGRALGMPKGSTFQPVSVTGTTQGTRQLADVTMSL
WNAGLPCSFWPHSRAQTYGYAPIMLPPYQFEKYRHWLEFKPPPKPVVIERLVYENGGVDQEAPAPGLYTFMGYGDKTETD
CRFRINTTTKSYVDIVSGYTLGKTVQACPPIFGIDTAIQAITSVRLEVIAANELHPHIYNVLNHLPLVMDPTRAVFLEFE
RSGHAPEGWKFKLTSEADDSSKTVHLSGQLEFHRADDARSNFEFSRLERLVTHERCLRALESADDADEVIQGQSIYKVYS
DLVSYAPKFRGLQRLVGRPSESAGRAVKRRSRDSWLDFALGETFSQVGSIWVNCLAPGRNTADDTVYIADGIEQWMRSPS
LLRKISEGSYADHQSEWQILATHKRTEGDTFITDIFVFDSASRLLDEALLGVKFSARSMSELFTNVVIAAPPVPFPATIA
PISSAPTENQYSSMTTSPPARAQVQKRNTKTELWAKLLPVLADISGLEPEEINETDALADIGIDSLMGMEMAREVETTFN
CTLEQSELMSIFDVPGILAFLQSTLGLEGEDDASQSSDAASSSRNTPPSSNDGILATPSPKLEEEDISRSYIDLGNEVGL
PAFAVIEAFRAANEQTDAYLKKWKCAGYLDGASQKQTRLCLVLTSDAFKQLGCDLVAAKPGEVLQPVPFVPRHHRFHEYL
YKMLEETRIIDVDEGIITRTALPLPTQSSQAILDDLMSHHPDDGPSHQLTYNIGSRMADVLSGKADGPQLIFGDAKNREL
VAAFYGELPFNKLYFQLMADFLSRIAESLRLCAQNRGPLKILEMGAGTGGTTKVLVPALAKLGIPVEYTFTDLSPSLVAQ
AKKKFKQYPFMKFAVHDIEQPPSDPLLIGSQNIVIASNAVHATHSLQVSTQNIRKFLRPDGFLMLLEMNSTLHWVDVVWG
TLEGWWLFEDGRTHAVVDERQWEKELLDAGYKHVEWTDGKLPEVRVQRVRIALADDVEQNVGRLPPVAKQQVDDHDLSEE
ELNEKKQVADDYVKETIRGFTIPAYSGDLTDSSEYGKAVLVTGTTGSLGSHIIAHLVSLPSVDRVYCLNRPAIGGARAKD
ATPRDPLHRQLQSLESKSIALDASQLAKLKVIETDSSKAQLGLDTEEYKHLLCHVTHIIHNAFPVNGLRSLKQNEAQFTI
MRNLVDLAAEISARRKATDFKFAFQFISSLSAVGKYPSVHAGEIQVPEEHLNIDSALPNGYGGAKVICERILHETLGQYP
ERFRAMTVRLGQLSGSMETGYWNHMEVLGFLFKSAQTLRSFPAVEGILTWLPLEQASATLADLLLRDAPDCHPVYHVDNP
VRKPWAEIVPVLAQALGIPEKGIVPLDDWLRRVKAFPGEDPWDNPAGKAIDFFEHKFQHMSCGGVTMATNNAVEHSPTLR
GVQPVADAVVMKYFQVWKDTGFLR
>BGC0001405.1_L0_CDS13_ProteinId_EAQ86392.1_GeneId_
MISVADLDYASRKSSIFLFAPHVGTFTKQSMDKLVRPLAASAHRDWILDTVAGLPTYWDALAVKIPNIGNAIPGRRQLTD
LDTWFRHGAGDVTQDDATLPSIVVGPLVRTRRTYKRTWSPARPSRGAKVETLGFCAGLLAAVAVASAGNRQEFQKYGAVA
VRLAMMAGALIDGQEARDKATRDGGSVSYAIAWRGQKPGEEAARIVKDLNPNAYFAVLYDEARATVTTTRRTAPSLVNRL
RAADVTVAEIGIKGRIHSPDSERKNNTDLLVDLCKSFEDLQYADAASLALPTYNNEAEGRPVSRDRGNMTEMVIRAILVN
QCNWYGTFKGATEGREPFVVTLGLERSVPPTLMRSLGPHQVHYEDLADNGIPPAPQSPPRAVIETQPQPQQQQDTTPPKI
LENDKDAIAVVGMSIKTAGADDLDEFVEMLKTGRSQHEPVTRERLMHDMLFRAAADSDPNHKYYGCFIRDSDAFDHRFFK
RSPRESAAMDPQSRLAMQAAYQAVEQSGYFTETTAAPEGRDKKHVGVYLGVCGMDYDHNSTCHEPSAFTATGALRSFITG
RVSHYFGWTGPSMTFDTACSSSAVAIHTACRNLLSGECTAALAGGANTITSMLWFQNLSAGSFVSPTGQCKPFDDAADGY
CRAEGMAFVFLKKLSDAVRDGNPVLATIPSTAVYQNQNSTPLFVPNSPSLSMLFSDVMRQAGVAPRDISLVEAHGTGTPV
GDPAEYESIRTALGGPRVGRTKPLPIGSVKGHIGHTEGASGAIALIKVIMMMRGGFIPPQASFTKMSHNIAVRPDDMMEV
VTQLRPWADPHKIALLNNYGACGSNASLIVAQPPPALRAPTRGAHQHPEGRRYPFWIAGLDARAISAYAAKLIRYLPSSP
QDIPTLADISFSMNRQSNRGLAQGFVFSSRSVAELQEKLAQAAGAAGKEAAALVGIEPVRAERPVVLCFGGQVSLFVGLD
RALFDSAAVLRRHLDECDAAVTALGLDSIYPGIFEREPVQDTVKLQTMLFAMQYASAKSWMDCGLQGKVAAVVGHSFGEI
TALCVAGVLSLEDTIKLVAARARLVRDSWGPDPGAMMAVEADEGLVRELLQEANRSSDGSAGIACYNGPRSFTLAGSTSA
VDAVQATMSADAKFKAIRSKRLNVTNAFHSALVEKLVDSLGQVGKELTFHPPTIPRGTGNGNAL
>BGC0001446.1_L0_CDS2_ProteinId_EED57518.1_GeneId_
MVVEERKQTIVFGDLTCDSVAGLRTLVTVKDNPLLISFFERVTTGLREEIGLLPFSQRQRFIRFTTFEELLARVQRSTCP
HPALEKALACTYQLACFIRQYTSPGHKYPSTQQTCLVGLCTGLLSAAAVGCCQSITDLLPLATHTVLIAFRAGLFVADVR
DRLEPQTGAPLAWSVLIPGLDGDTASLTLQKYNEEKGLPATSAPYISTYANTGVTLSGLPSALNDLLDSSCLPKNRALTI
PIYAPYHASHLYGQKDIESILRKASATEFASYQCQFSILSSITGQSIQVDTFGALIDYALNAILREPLRLDRIVSSLGEA
LLSDSPIRGCTIFPIATVIGQSLAAALRKHGAPDITVDPCMNSSIAVRDDRTSTTGHLGHSKLAIIGYSGRFPDANNNEE
LWQLLHEGRDVASITPSNRWDVKTHVDPTLKKKNTMGTPYGCWLKEPGLFDAKFFALSPREAPQVDPAQRLALMTAYEAM
EFAGLVPDSTPSSQSDRIGVFYGTTSNDWGETNSSQNVDTYYIPGSCRAFIPGRQNFFYKFSGPSYSVDTACSSGLAALH
LACNSLLKGDIDTAICGGTNVLTNPDITAGLDRGHFLSRTGNCKTFDDDADGYCRGEGVCTMVIKRLEDAKADNDPIIAV
ILGAYTNHSAEAESITRPHIGAQKAIFEKVLTSAGVDPYSVGYVEMHGTGTQAGDAREMKSVLSVFAPETERPRTDAERL
FLGSAKANVGHGESVSGPIALIKSLMMLERNEIPPHCGIKTKINSGFPTDLMDRNVHIAKQPIPWERPEGGVRRIMINNF
SAAGGNSSVLIEDAPVFEPKSKEAEPRSTHVVAVSAKSSTALIANIKSLLSYMNATKPELPSLSYTTTARRTHHPFRVMV
SGPDLPEIHALLENKLASPTVQNRARAAQRAAFAFTGQGSQYIGMGESLLNFSTFRSDIERFNGIAETLGFPSFLPLLES
GNGDISELPPLVVQVGTVCTQIAMARLWRSWGIEPCAVVGHSLGEYAALNIAGVLSEADTIFLAGKRAQLLQEDISANTH
AMLAIGTSVEETRSLCDGLEYDIACINTPKETVLSGTNKQIDRILDILSSTSLKKTRLRVPFAFHSSQMEPVLEKFKAAA
RGVKFYEPKVPVISPLFGEVLTSKEPFGPEYLARHCRETVNFATALESAKADGVISSALWVEIGAHPIVSGLLRNNLDST
LKTVPTLQRNKDTWKVLTSSLSTLYESGVDIRWSEYHRDFIPGLSVLRLPSYNWDLKEYWMQYVNDWSLYKGDAQFLKGT
PGLSTTCVHKLVEEKKDGNKITVVGEVDVLRDDVDPFVRGHRVNNLPLVTPSVYAEMALVIGEYLRKQQTKLSGTLVDLQ
HMDVQRPFATKSKGKGPQLLQCHVVLDCETFQGSVEFWSVTPEGKKLVRHALASITFPDAKAAQEEVQQRAQGIMKEMDD
MAARLNTDDRVQKFTGKTGYNLVSSLASYDPEYMGVSSVLLDSGRLEAVATVKFNNPRTDGVYHVNPYLIDNLGQPALFV
MNANDQADLSKEVFVNHGWKSLHFYKPLSIQKTYRSHVRMSGPDADGLYGGDMVVFEDKEVVAVYKGIKAQGVPRRLMDY
IVHMRDDTKAGAPAGGTLNASQSAAANPAADPSAQADSDNWQAALKIISEESGVPIAELSPEAAFDDLGVDSLLALLCAS
RFREELGLHYESSIFLDHPTIKELEAFWKQGAPETGAVTVSGRDAVLNSMFTEAEAEVDQDKNSSDEDRSSLGTSSYEVI
SPNTTETTPEITKTSSPKISATSLLLQGNPALPSTVKTLFLLPDGSGSCSSYAGLPRIHPSIAVVGVNCPFMKTPESYTC
GIDEVTQMYITEIRRRQPHGPYALGGWSVGGIFSYHIAQQLAAQGEQVSELILIDCPVPKGLDHLPRRYYEYCDTIGLLG
DVNGVKRDPPPWLISHFEACVNSLHTYHATPFRPNNAPRTQIIWACDAIDKHCEPKFDRRPDDPEGLKFLTSTRTDFGPC
GWETLLPEEDMTLDRMTGANHFSMMKGEFAKRLSEMIEGFLMIGN
>BGC0001489.1_L0_CDS3_ProteinId_AUW31184.1_GeneId_
MAEAFQVLLFGDETGDFQDPLRKLCERQKGVLFLHFIDRLNQVLHDELRRHPRHAKKQIPPFTDVLDLVKQYQDSASRNQ
ILETTLACICQLGSIISFYDDHPAQHVVPSNTVLVGFCTGLLAAVAVSASQSTLDLVDNALNIVRVAFRIGVKVNDAAQR
LSTEVNQRWSRLVLGAQKEASIAEVRHFNEKKALPRASHAYVSSSSREVVTISGPPATLKALFSESEYFRERKTRPLDIF
GPFHASHLYSDVGIEEVLQPMTETDVNLSSPPSRVISGTTDTSLPDVGLDQLLRQVVGDILVRPLSFDNVLTAVVSEARA
SGRKKCRISSIGPSNAVSSLASILRAETELEVSVGDPFGPTKLVKDASGTSGKIAVVGMSGRFPNADNLESLWSLLEQGL
DVHRKVPPDRFDVDAHYDPTGKRKNTSHTPYGCFVKEPGLFDPRFFNMSPREAYQTDPMGRLALVTAYEALEMSGFMPNR
TPSSMLDRVGTFYGQTSDDWRQVNAAQNIDTYYIPGTIRAFASGRINYYFKFKGPSYNVDTACSSSFSAIQLACTSLQAK
ECDTVVAGGLNIMTTPDIFSGLSRAQFLSKTGSCRTFDDTADGFCRGDGVATVILKRLEDAEADNDPILGIILGTATNHS
SEAVSITQPHAPTQELLYRKILRNTGVDARDISYVEMHGTGTQAGDGAEMESISNVFAPRVQGRLPGQTVHVGALKANIG
HGEASAGVASLIKVLLMLQRNAIPPHIGIKGIMNKTFPTDLEERGIRIALQETSWPHPTGGKRRAYLNNFSAAGGNTGLL
LEDALKPARMRENDPRTTFVVSVTAKSAWSLEMNIQNLISYLEMKPDTSLPSLSYTTTTRRTQQPLRVSFAVSSISEATE
ALRSVQAEIIKPVSIKPPKVAFVFTGQGAHYPSLGKQLFENSRQFRSDILDFDRIGRSEGFPSFLPLLDGTITNATSFSP
FVLQLGQTCIQMALARLWISWGVLPSAVIGHSLGEYAALNVAGVLSVSDTIFLVGQRAELLEKHCTAGTHSLLAAAASVA
STSQVIGGDKPNIACINGPRETVISGPTEQLMSYSKTLKAAGIKSVLLPCAYAFHSAQVTPILESFKESASSVSFANPAI
PVISPLLQEVVTCGDVFGPEYLARHAQETVSFLGGITAAKMEELVDQNMIWVEIGPTPVCSAFIKSILGNETLVVPSLHK
KEDPWRTTSSGLSLLHRKGLHIDWDEVHNEYESSHVVLGLPSYTFENKNYWLEYTNNWCLTKGEVIEAPTEKRRARGLST
SSVQKLVKEDYGGTIRLVAESDLSDPDLNDAISGHLVNGSALCPSGVFADMALTIAGHLHRKVNKSVDYVPMNVRQLEIK
KPLIAKGRDEKEEQVLRMTATAERPLRLVKIGYKSISRDDSVEELHALCEVEYGDAKSWLSDWSRFDYLFRSRIDVLSQG
ADVGKYKKVNREKAYEAFSSLVQYDKRYHGMKEVILDSKKFEASSVIEFRATERDGDFETSPYWIDNIAHLSGFVLNGSD
AVDSKKQVYISHGWESLQMLRPLSARTSYHNHVKMFQGPGRTMVGDVHVFDGDDMVALVGGVKFQAIPRSLLNRLLPPTQ
GAAVHPEAAALSLVNGISGDAEVRQSKVEKKKLNSAVNDTAHQLKTSISHPQKGNGDRPVLTKFMSIICEELGVETFELS
DEAAFADIGLDSLMSLTITGRMREVLEMDVPTSLFSDNTTVGAAKSAILAIDRDDSNECLSIESVSDGSTLTADAMTGAD
TTENTSIESGPAKHSTEDTTEKLLSIVSEELGIEQSELLERGSFADMGVDSLMSLTITGRIREEIELDVPTSFFADHPDI
NKVKVAISALIGPNSSGSATPSSYTGNTSPGETDTPASMPNSDDEILTGQIVELRANKGELPPATSILLSGSPKACSKTL
FLFPDGSGSATSYALLPSISPDVCVYGLNCPFMKIPADYTNGIDGVSAQYLAEIKKRQPQGPYYLDGWSAGGVIAYQVAY
KLLQTGEKTERLFLIDSPCPIDLEPLPSSLLQFFNSAGLLGTESTPPDWLIPHFEASIANLAAYTTCAMGPSEAPKTLII
WARDGLCKDPKDHQYVRSTAEPKSVKFLLDDRRNFGCYGWETLLGEENIITAFVQGNHFTVIREPDPTFGDE
>BGC0001508.1_L0_CDS3_ProteinId_ART41209.1_GeneId_adrD
MAEPPKTPGRPVCVVFGPQSSEIDETLFYISRNIDENPSLGFLKDVLQELPSLWSPITDAWSSLSSIPGATQLTVLAECV
QGTTAAPKSAMNVFMTPLTVIRQIIDVWKFKEESQNRCRIVDAQGFCVGFLAAVAVASSNDSNEFEDIASTMIRLAVCIG
AAVDLDGILHGPARSVALRWKSDSEKEQLDRVLGSSSTAYISCFTDATSVTVTVAEDEVDDLTKELGGHGLSVKIIDLKG
RFHHSRHVTAVQYLADLCETDARFRLARTSPCVLPLRSNVDGHVIGKRFAIHKTALESILTKPSQWAITVSAAFEQARET
DDDLAFVVIGTGQFVPRLVRTRVLDHLNNKWSDTKQHAILPNGIHRSSSTTRSRPSIDMAPIGPTVIPIAITGMGCRYAQ
ADSPEQLWEMLELGRCGVNALPNERFKMENLLREPKGPFWGNYLANPDVFDHRFFGISAREAEAMDPQQRLLLQVGYEAM
ESAGYCGLRTSNIPTDVGCYVGVGSDDYTDNVGSSNANAFSATGTLQAFCTGRLSHYFGWTGPSVVVDTACSSAAVSIHL
ACKALQTNECSIAVAGGVNVMTSPRVTQNLAAASFLSPTGASKAFDASADGYCRGEGAGLVVLRPLKDAIHNGDPILAII
GGSAVNQGSNRSPITVPDSDSQISLYRKALVTSGVRPEDVTYVEAHGTGTQVGDPIEFESIRKTFGRPARTERLYVGSVK
DNIGHTETSSGVAGLLKTVLMMQKHQIPKQANFVQLNPKIPTLDDAAIAIPTKSIHWPSAANSSSTAVAMVTNYGAAGSN
AALVVKQYKAKSGLSNPVSPLPSEVPVILAANTVESLRSYCKALLSSVCDAQLTSCQDTAYNLAIKQSRDMDYVSAFSIP
VDRPNELIAKLESISRETTNLEKQPAARLPVVLCFGGQNGNEATISEDLFNQCELLQYHLTECEKVCQTLDLPSLFPSIF
QPGPIEDTVSLHCILFSIQYASAKSWIDSGLQVDRIIGHSFGQLTGLCVGGGLSLSDALYLVSERAKMIHSMWGSERGAM
LLVEGSEVEVQGLLNRAAEHMADVAVDVACVNGPRNTILAGDERSLQMIEKLSAKAPSILRTKRLKNTHAFHSRLVDNIV
PPLTKVAQQLQYKPLSIPIEACSQYDDWTYVTPGKIVDHSRRRVDFQTAVERVAQRIQGPAIWLEAGSASPIIPLVRRVI
DTVAAFSNGHVYQALDLGGALAHRSLSQATCNLWSRGVKVQFWQFHDSQAKSYNWINLPPYQFAQTRHWIGYDPNAFASL
PEVKPTVPSSDAPKEFVQLLTKQPTECVFAINTNDPLYQECTQGHAVLDQNLCPASLYFEIIVRAAGLIRPENDISPAMP
HLKDLAISAPLVLNPRGNVMLSLTRARVGDSTWSFSLFTRESNKNKVTTHATGEISLHPFGQNTPLFVRLHSMNRLIDSS
RVDSIANSRESSGLKGFAVYQAFRRVVNYADYYRGVEQVFATDHEAAGIVNLPSSRTKDASCDPMLVDNFIQVAGIHVNC
LSETKEDEVFVCTGVGEILIGEAFMTRDPNCSRSWAVYSNVDRSIKNKITCDTFVLDRETDKLAVTILSATFTSVSIAGL
SRVLKKLNNQPDDKKVPLGQSLRDDSKVALNPTPQNALAAVPAPLHSAPDSGHFMVVQEMLCDLLGIASDELLPSSNLED
IGVDSLMRTEVLVEIKKRFNFTIDTSSFVEIPDILTLVQTIFPDAATAPLTNGVHPSLQIETTEAVDSESNTHVIPTPIS
DEEIHGLIDIAPGLFTDIQRSMVHSQSTQWDGFCESVYPRQMALVTAYVVEAFKSLGVSLESFEAEHLIPQVPVLQQHSK
VRSQLYSILQFSNLIRATDHGFVRTSVPVSTISSDVLHEEIIRLYPQHTSEHNLLRTTGSRLSDCLSGAADPLSLLFQDA
EARRLMEDVYTNAPMFKAATNHLAQYLVNLLGRVDTTREIKILEIGGGTGGTTKALLSQLTAVPGLRFQYTFTDLSSGLL
ALARKKFKHYSFMKYQVLNIERAPTPDMLGQYDIVLSSNCVHATRSLVQSCSNINKLLRPDGLLCLIELTRNLFWFDLVF
GLLEGWWLFEDGRQHALATEHVWKQTLSQSGFQWVDWTYNDSQESNVLRVITASPTSAVILPPSPRSPLYLMNEETIVYG
KNDGVELSADIYYPRDLQPIGKPRPIALLIHGGGHIMLSRRDIRSKQVRMLLNAGFLPVSVDYRLCPEVSLTEGPMHDVC
DALCWARHVLPSLTLGRPDIQPDGTQAVAVGWSTGAHLAMTLAWTSQQRGIAPPNAILAFYGPTDYEDSFWSQPNFPYGK
NAASPEMRYDLWEGIYETPITAYNPPVDQKALGGWMSPADPRSRIALHMNWKGQSLPMLLHGGRFWSDHKDGDCGEELPV
PTLEEIQAVSPLAQIRNGHYKTPTFIIHGTLDDLIPVEQAQRTSQELVTKGVEVQLRVVDKAVHLFDIYPGFEKDQAASR
AVEDGYEFLRDHVRY
>BGC0001541.1_L0_CDS4_ProteinId_PIB02405.1_GeneId_
MEDGAQMRVVAFGDQTYDCSEAVSQLLRVRDDAIVVDFLERATAVLKAELARLSSEQQEETPRFATLAELVPRYRAGTLN
PAVSQALTCITQLGLFIRQHSSGQEAYPTANDSCITGVCTGALTAVAVGSASSVTALVPLALHTVAVAVRLGARAWEIGS
CLADARRGANGRYASWTSAVGGISPQDLQDRISAYMTEQALASVSVPYLSAAVGPGQSSVSAAPVILDAFLSTLLRPLTT
TRLPITAPYHAPHLFTAKDVQHVTDCLPPSDAWPTVRIPIISFSRDEAVSRGASFPAAMSEAVRDCLIRPIALDRMAVSI
ANHARDLGKDSVLPSPIALSFSDKLGPQVNSHLPGTKAPTPELTSTSSIPSAIGAEQQPMAKSPIAILAASGRFPQSSSM
DQFWDVLINGVDTHELVPPTRWNAATHVSEDPKAKNVSGTGFGCWLHEAGEFDAAYFNMSPREAPQVDPAQRLALLTATE
VLEQAGIVPNRTSSTQKNRVGVWYGATSNDWMETNSAQNVDTYFIPGGNRAFIPGRVNYFHKFSGPSYTIDTACSSSLAA
LHMACNALWRGEVDTAIVGGTNVLTNPDMTAGLDAGHFLSRSGNCKTFDDEADGYCRGEAVVTLILKRLPDAQADKDPIQ
ASILGIATNHSAEAASITRPHAGAQQDLFQQVLTETGLTANDISVCEMHGTGTQAGDSGETTSVVETLAPLNRSGSAVRT
TPLYIGAVKSNVGHAESAAGVSSLAKILLMLKHSKIPPHVGIKTKLNHRLPDLAARNTHIARTEVPWPRPKNGKRRVLLN
NFSAAGGNTCLVLEDAPEPEDSQEVDPREHHIVALSAKTPDSMVNNLTNMITWIDKHSGDSIATLPQLSYTTTARRVHHR
HRAVATGTDLLQIRSSLQEQLDRRVSGERSIPHPPNGPSFVLAFTGQGSAFEGMGVDLYKRFASFRSDIARYDQICEGMS
LPSIKAMFEDEKVFSTASPTLQQLTHVCFQMALYRLWKSLGVQAKAVVGHSLGEYAALYAAGVLSQSDTLYLVGRRAQLM
EKHLSQGTHAMLAVRAKEEAIVAAIDGPPGEAYEFSCRNGEQRNVLGGTVAQIQAAKAALEAKKIRCQYLDTPMAFHTGQ
VDPILPELLQVAAACSIQDPQIPVISPAYGKVIRSAKDFQPEYFTHHCRSSVNMVDALQSAVEEGLLDKNIIGLEIGPGP
VVTQFVKEAVGTTMQTFASINKDKDTWQLITQALAKFYLAGASIEWSRYHEDFPGAQKVLELPAYGWTLKNYWLQYVNDW
SLRKGDPAVVVAASNLELSSSIHKVITNTITANSDGELVVDADLSREDLHPMVQGHQVYGVPLCTPSVYADIALTLGEYI
RQVIKPGEVAQTSVEVAEMNIQSALVANNTGRVQLLRTYAKFDPKAQVASCTFSSIKEDGSSVVEQHANCKIRFGSLEKE
KTALESAALAAQARMAALKTQVGQDDNTYRFSKGMIYKMIGQLADFDEKYRGLCAITLDNDAMEASGKVSFKGIPNEGKF
HSSPAYLDALSQLGGFVMNANEGVDLEKEVFVNHGWGSMRFFAALDPAMTYYTHVKMTQGKDKLWTGDVLIFDDKQALIG
IVGGVALQGVPKRLMHYIVTAANKKASGPPTEKKGSSPPVEKKASAPVAPTRPAIQRKNASIPPPATQVTPQNKTIKTPS
VSALIAPALEIVSEEIGMPIDELKDDIDFTDAGLDSLLSLVISSRMRDQLGIEFESAQFMEIGSIGGLKEFLTRLSPPVA
VAVATAVEIVKEEALTSLEELTDPSPNEIGTVWRDALKILSEESGLTDEELTDDTSFADVGVDSLMSLVITSRLRDELDI
DFPDRALFEECQTIFDLRKRFSGSTESFDSTTTKPSAGDATPPLTDSSASSPPSSEFDGETPMTDLDEVFDSPPAQKRIP
SPPKGRIPPAWSMYLQGSQKRSKEILFLFPDGAGAATSYLSLPRLGEDIGVVAFNSPFMKTPHKFVDHTLPDVIASYVEG
IRGRQAQGPYHLGGWSAGGILAYAVAQELIAAGEEVSTLLLIDSPSPTKGLDRLPTRFFDHCTNVGLFGTELSRGSGGPN
KTPEWLMPHFRASIELLHDYHAPPMKLGNKTKVMVIWAGECAFDGVRYAHIPPSAGDTDEDTEGMKFLTEKRKDFGATEW
ASLFPGTDVDARVVESEHHFSMMRDSGAQMLVEHMRDGLGIVSS
>BGC0001542.1_L0_CDS4_ProteinId_ARU80380.1_GeneId_CTB1
MGDDTQMRVLAFGDQTYDCSEAVSQLLRVRDDAVVVDFLERSCAVLKSELARLSSEQQRENPRFAILAELVPPYRAGTLN
PALSQALSCIAQLGLFIRQHSSGQAAYPTARDSCLTGVCTGLLSAVAVGCASSVTALVPLALHTVAVAVRLGARAWEMGR
CLADVRRDAQSRYASWTAAVGGVSPQDLRERIAGYAKEQALSPISVPFVSARVGPSSGSVSAPPAILDGFLSTLPGPLTG
TRLPITAPYHASHLFTSDDVQHVTDCLPRSESWPAVQVPLISFSRDEVALPGASFPAAMNEAVRDCLIRPIALDRMAVSI
ADYARSIGKDHVLPVPFALSFSDKLGPQVNSHLPGAKAPTLQAASTTIPPSVAAGQEPLSKSPIAILAASGRFPQSSSMD
QFWDVLINGIDTHELVPPSRWDAAAHVSEHPKAKNVSGTGFGCWLHEAGQFDAAYFNMSPREAPQVDPAQRLALLTATEA
LEQAGIVPDRTSSTQKNRVGVWYGATSNDWMETNSAQNIDTYFIPGGNRAFIPGRVNFHFKFSGPSYTIDTACSSSLAAL
HMACNALWRGEVDMAIVGGTNVLCNPDMTAGLDRGHFLSRTGNCKTFDDEADGYCRGEAVVTLILKRLPDAQSDKDPIQA
VIRGIATNHSAEADSITRPHAGAQQNLFQQVLTETGISANDISVCEMHGTGTQAGDNGETTSVVETLAPLNRSGCAVRPS
DKKLYIGSAKSNVGHGESAAGVTSLAKVLLMLKHSKIPPHIGIKTKLNHRLPDIAARNTHIPRAEVAWPRPENGKRRVLL
NNFSAAGGNTCLVLEDAPEVEQFQELDPRLHHIVTLSAKTADSMASNLMNMITWIDQNSGDSKNTLPRLSYTTTARRMHH
KHRAVAVGTDLLQIRTSLQEQLDRRMAGEKSVPHPPKGPSFVFAFTGQGSAFAAMGADLYQHFATFRSDIARYDQICERM
SLPSIKAMFEDDQAFLTASPTVQQLTHVCLQMALYRLWKSFGIQAKAVVGHSLGEYAALYAAGVLSQSDVLYLVGRRAQL
MEQHLSQGTHAMLAVRAKEEAIVAAIAGPPGDAYEFSCRNGEQRNVLGGTVDQINAAKSALETKKIRCQYLDTPMAFHTA
QVDPILPELLQVAAACSIQEPQIPVISPTYGRVIRNDIQPEYFTHHCRRPVNMVDALESAIEEGLLDKNTIGLELGPAAV
VTQLIKEAVGTSMQAFASINKDKDTWQLMTHALARMYLAGAGVEWSRYHEDFSGAQKVLELPAYGWTLKNYWLQYVNDWS
LRKGDPPTIVTASNLELSPSIHKVVTNTINPSSDGELVVDADLSREDLHPMVQGHQVYGVPLCTPSVYADIAMTLGEYIR
KIIKPGQIAQTAVEVAEMNIQSALVANSTGKVQLLRTCAKFDPKAQIASCTFSTVKEDGNSVIEQHANCQIRFFDLENEK
RGLRDAAIAAQARMGALKAQIGQDDNTYRFSKGMIYKMIGQLADFDEKYRGLCAITLDNDQMEASGTVSFKGIPNDGKFH
TSPAYLDALSQLGGFVMNGNEGLDLEKEVFVNHGWGSMCFFAALDPAMTYYTHVKMTQGKDKLWTGDVLIFDGKQALIGI
VRGVALQGVPKRLMHYIVTAANKKASGGTAPAEKKVSTPVAPTRPAIQRKNASIPPPSTQSTVQTKTNNTPSVSALIAPA
LEIVSEEIGMPIDELKDDIDFTDAGLDSLLSLVISSRMRDQLGIEFESAQFMEIGSIGGLKQFLTKLSPPVAVAVATAVE
VVKEEALAALEELASPTSDEIGAVWRDALKILTEESGLTNDELTDDVSFTDVGVDSLMSLVITSRLRDELDIDFPDRALF
EECQTISDLRKKFSLPTEYLDSTSTEANAGHTTPQLTDSSSSSPSSSVYEGETPMTDLDEVFDSPPAQKKPGPPKQQIPP
AWSMYLQGSQKRSKEILFLFPDGAGAATSYLSLPRLSPDIGVVAFNSPFMKTPHKFADHTLPEVIASYIEGIRGRQPQGP
YHLGGWSAGGILAYAVAQELISAGEEISTLLLIDSPSPIKGLDRLPTRFFDHCTNVGLFGTELSRGSGGSKTPPEWLMPH
FRASIELLHDYHAPPMKPGNKTKVMLIWAGECAFDGVRYAHLPPSSGDTDEDTEGMKFLTEKRKDFGATEWSGLFPGNDV
DARVVESEHHFSMMRDGGAQTLVEHMRDGLGIVAS
>BGC0001578.1_L0_CDS10_ProteinId_EED21099.1_GeneId_
MAGTAVAFAEAPTTVNGMNKEASVHIYIFGDQTVSFEDTLRSLLNIKDNAALSDFFNKVGLRLRSYIGGLPLHERDFFPQ
FTTLVDLFARHDQFAGAPALKFTLLCVTQIGQWIRYYGKGPKVYPSPTSTYLAGACTGSFAVAAISTSRSIGELLSPAVE
AVLIAFKTASYSLSLRKDLGFTVSGGPNSWSVVVGVQESEAARLVENFNSAKGLPVVSSIYLSCMNRNNTSVCGPPELLL
EFLSSNSLKHLSLPIEIPYHAPHIFNASAPEKLVGPFSDVILEDYRQCFKSISIASGEVITSSSFRELLQRAVSETLLEP
MRWDVTISSIGEELVQENFTSCDIYSVSSKSGQSLSSALSQDAKLRVNISNSLEVSSGSSNVSSTGNFSDSDIAIIGYSG
RFPESASNEEFWELLIAGRDVHRTIPEDRFDWKAHYDPTGKTKNTSRVKYGCFVKEPGLFDARFFNMSPRECENCDPAQR
LAITSAYEAIEMAGLVSNRTPSTQQDRIGVFYGVTSDDWREVNSGQDIDTYFIPGGNRAFIPGRISYFFRFCGPSLSVDT
ACSSSFAAIQTACAYLWRGECDTALAGGANILTNPDNFAGLDRGHFLSTTGNCNAFDDTANGYCRSDAVGTVILKRMEDA
IADNDPIFGVIRGAYTNHCGRTDSITRPFEGDQAAVFNRIMRYAGVNPLDVGYVEMHGTGTQAGDATEMRSVLSVFAPFS
TRKFPLHLGTVKANIGHAESASGVASLIKVLLMMKHNAIPPHCGIKTKINHNYPTDLKERNIHIPFQLTPWSREDMSLGK
RLVFLNNFSAAGGNTAVLLEDAPVRNAKDGNDSRSKQPVTVTGKTVKSLKGNIEKLIRYLDQYPDTSVSSLSYTTTARRM
HHTYRAIVSGYDVESIRSRLQKILESVSETKPIPTASKLPKTVLVFTGQGAAYQGLGKELFETAPIFRDSIIRFDNIAQQ
QGLPSFLPLVCSSSPDRPVHAYGPIVTHLALVCVQMALYTLWRAWGVTASATIGHSLGEYPALYAAGVLTAANVIYLVGT
RARLLTEKTTPGTHAMLAVKLSAVAIERELQGSGCEIGCFNQPSNNVVTGPLEQLTQLQNRLKSRGVECMLLDIPYAFHS
NQVEPILASFEKAASAVNYNQLTIPYISPLLSKVVSPEDNGEFDCTYLTNACRQPVKFQDAIEAAQASSHVDEKTIWIEV
GSHPTCIGMIKSILSGQSPRVFGSLRKDTDDWTAIMPAIEGLYQSGFDIQWSEYHRGFENEQEVLGLPSYAWDLKNYWIQ
YRNNFCLTKGDDPVPTTSIASGSPVAQKRVPYVSPSVQRILEEDNGTDASTLVAESDIHDPRLAPILEGHVVNGAMLCPS
SLYADVAITITQYMAKAIGIYKDTTGLDVADMKVINPLILNKDCDAQLYQVVATAQWKQHIVSFKLFSVNNAGRKTGDHA
TFTVRITPNQNWIAEWQRQAYLIRSRISALQNSVKEGSAHILKRPLAYQLFSTLVSYNTDYQGMQEVMLDSDEHEATTKV
EFQVDDRGFKFNPCWVDSLGHIAGFIMNASDATPTKSQVFINHGWDRMRCAINFEKGVEYQVYNRMQLESGTTYVGDTYI
FKGNSLVGIYEGIRFQGVPRQLLDRLLPSRKQTQQRAVSDKPPVQSSNRQPNPSAAQPTNVVSQKPTLAVKQKPVVSTAP
RPNEIASRVLTIIGEEAGVDPTELDPNEDFQNHGIDSLLSLTICGRIQEELGVEVPSSLFADYCTPLELSRFFGSDNNHT
SSASSASSSDDTDGINTPDNREIDSDTSTEGETGNSILEVIREMIAQETGVPVSELSLTSSFADLGVDSLLTLTIVGKLT
ETLDMDIPSNLLMECENLEEVSKALGLQEPPLSLPAEPVLNTGKITKFSFDPHAGPQSTSILLSGNAKTANKIFFLFPDG
SGSATSYASLPKFGSDVVVYGLNCPYMKTPHAMTGTLEELTSKYLVEIRRRQPNGPYYLGGWSAGGICAYEAAQQLAREG
CKTEKLILIDSPNPVGLENPPQRMYDFFESIGIFGSGSKPPPSWLRPHFDAFIRLLDNYKIRPVANSGFKMEVYMLYARD
GICSDPSVPRPEIRPDDPREMIWLLNERTDFSGDGWASIVGRENLQITVMDKVNHFSMMDKGPHMEQFASFLHRALA
>BGC0001583.1_L0_CDS4_ProteinId_DAB41653.1_GeneId_EmoG
MKHLFPPFETIFLWAEDDKLRQGLLGSAVEGALLIVLQIATYIGYAEIHHRKNLTPSAPCLTGLGVGLLASAAVSVSSTL
SDLVLAGADAIRLAFRLGVHVQSVSQNIEARDPSESADPWAFVIHNVDPETVQRELDLAHSQAEKPSTARIFISAVSKKA
VTVSGPPERLKALFLKSTFFREARSIALPVYGGLCHAPHIYGPQDVEAIVHSGFSDASDGTSFQSWRLVPITPTFSTSTG
MPFPATNAVETFECVVSELLTQAIEWDRVVDGVVESALCSSASEIEIFCFGNSISLDELHTALKANIDHVSLSSMTPWIS
QVELSGISPRGTAQSKLAIVGMSCRLPGGATDTEKFWEILEKGLDVSRKIPSDRFDIDSHHDTTGTQLNKTMTQFGCFID
EPGLFDAPFFNMSPKEALTVDPQMRLALVTAYEALERAGYVGNRTASTRSERIGTFYGQTADDYREVNMGQEVDTYYTPG
GCRAFGPGRINYFFKFAGPSYIIDTACSSGLAAIELACQALWKGEVDTAVAGGVNVLTNCDGFTGLCKGHFLTKGHNACK
TWDATADGYCRADGIGSLVIKRLEDAQADNDNILGVILGAGTNHSAQAISITHPHGGHQAYLARQVLRQAGVDPLEVSYV
ELHGTGTQAGDVEEMKGITEVYAPLTRRRVKDQPLHIGAVKANIGHGESVAGTTALIKVLLMLQKNAIPPHVGIKTEINP
KLNPKDLEKRNIRIPFSMTPWTGEPGKKRITAINNFGAAGGNTTLILEEAPDRGVTERDPRGSHVFALSAKTMTSLKGNI
ERLLAYLDRDGNQDANLANLSYTMTARRSHYSYRLAVAASNMAQLRKALVSRLEKVDSIKPTSKLSDPPSVAFTFTGQGA
SYKSMSLELYRDVPEFRSHIQHLDSLARGQGFPSFIPALDGSHWKDEAHSPVVTQLALVCTEMALAKYWSSLLGVKPDIV
MGHSLGEYAAMHVAGVTTASDTIFMVGRRAQIMEARCQAGSHTMMAVRASLTQIAENCEGREYTIACINGPFDTVLSGTK
DQMDAVSVPLEAAGFQCIRLDVAYAFHSEQTDPILDDFEALCKSAVLFHEPKLPVISPLLGKVIFDGKTLNANYVRRGTR
ETVDFLSALNNAQTISAIGEDTIWIEIGPHPVCTGFVKSTIPGVKLAKSLRLLDLPTYAWNEKNYWFQYKGDWTLTKGNT
FYGSESKADRNTVVKTTHGCETSTVQQILEESVNGSVGTVVMQSDLMQPDFLAAAHGHKMNNCGVVTSKTPQLIRVTATT
ADIYSGTMELAWQCLDRNGNIDEPFATARILFRDGASYEWLSSWSPMAHLVQGRIDDLERLAQQGIASRFSRNMAYTLFA
SNLVTYADKYRGMQSVVMHGLEGFADVELTAHGSGSWTVPPFFIDSVAHLAGFVMNCSDALDTKGYYSVTPGWKSMRFAR
PLLPGAKYRSYVKMIPSVEDATAYFGDVYVMQDGLIVGMVAIKALILIAEEAGLELSDLQDDAGFANLGIDSLMSLVIAE
KLKRELDVKVSGSLFLDYPTVGDLRKWLEEYYD
>BGC0001626.1_L0_CDS10_ProteinId_KFA69335.1_GeneId_
MARPTTSAAIFSPQNAAPKRSYLAYVRSRLNEDPVLRPLLDAIVSLPETWRAILAARPVMADIKDGGRLVQAFVDWINNG
ATDVLETDISALVTLPLLTIIHVVQYLEYLQGAGCSQLELLESFDGGVQGHCIGLLSAIVVASSANEQELVERAVAGLRL
SLTIGAFGDLGEVSSDLKSTTLVFRMRNVAAAEEMVHSFPGTYISTITDSRTVSVVVPGSQIADLKVYAERNGLQPRNVH
IRSRLHDATNDTIARQCRDFCGNMLEGLPFAGGEALLASVRSNRTGECLSTLSGSLSTEVIDTILTSLCNWTLVMKGLVS
DLKESQKSQHTLALFGVGDSVPMELFREAKVDITKFQAISLAPTSLTPGSSLKATDFFPSDSIAIVGAGFRLPGASNFEE
FWDLISQGKTRLEPYREDRASIRQSFRHTQDEAWLNKRKFYGNYIDDVESFDHSFFNISPREAKYMDPQQRLLLMTAWEA
MDSAGFLRHHRRETGENVGCFVGASFNEYVENTSGYSASAFTATGTIRAFLSGKVSYHFGWTGPSEVIDTACSASLVAVH
RACQAIKMGECPIAVAGGVNLITGITNYFDLAKASFLSPTGQCKPFDASGDGYCRADGVGLVVLKSLAQAVADGDPIMGV
IPAHATNQGGIGAPGITVPDGILQKALYKRVLANSGMRSDDITFVEAHGTGTPVGDPIEISSIREVFGGANRSSPLYLGS
LKANVGHSETAAGVGSLLKVLTMFRNQGIPPIRGFKTLNKKIPALEPDRMTIPTTTLPWNARQRIACINSYGASGSNSAA
IVSEWPENNVRDAAERTNPHVPAYPILLSANSKESLQRYAKDLAGYMLVTSADKNLGDLAYTLSEKRRHHRYRWSATAAD
LPSVIESLQSGELEGIVDSSKTSKKVVLVFSGQSRTNIGVDPSVIHAYPRFLHHIKECSEILQSLGCPDILPYLSQTDPI
SDPVLLQCGTVSVQIATAKCWIDGGIKVDAIIGHSLGELASLAVSGVLSLKHALTAVYTRAQLINLKWGPERGTMMAIHA
KVDIINSVIEKVKAQVSSEDEEVEIACYNSLGSHVIVGRESSIAIAEKVLQADAKFQGLRYQRVGTSHGFHSRFTKPLLL
DLIRFEKTLDFKKPIIPLETSTREPLDFEAMDSTYLAHHARDPVFFYDAVHRVEKRFGACAFLEAGWGTPIVSMAKKAVA
DPSQHTFQAVTSPATAVANLWKEGIPITFWSFLTPKASQHKPIWTPPYNFDKTKSWLDHIDHAGVNFRAAEEAKKIAPAP
AVVQETGARQLVRYNGALAENIHEFNLYTSTERFKKIVSGHAVKAKPLCPASMYMEAAVMGCELLGNTGRDKTISFSNIS
FQRPLGINDKLDVKVQLTKTVKFGDEHWHYSCQSGPKAIYSEGDFTMAVGPHQEMELYSMLASDGMVALRNDPNAERLRK
RTAYSLFSRVVEYSDVMQGISEITLGKKAALATIQVPNTPWASQESTVSGYYDAISLDTFIQVVGLLINCSSGSATGDEV
FIASAIGNLVCSPVDFQLAQTWTVYATYSTIDSKTLSGALFVFNEDDKLVAFGSKVHFQKTSMSKLERVLETANPGLAAA
HRPAPVAAPRAAPVAVAATPVAVAAAAPVAAPVAASPSRVGELRAIISAYTGVKESDIGDDVAFSSLGLDSLSAMELSSE
LESALGITACADDIASATVASLSKQLGGSAPVAAVAAVATGNVAVSTAVVAPAAAAPVTVAAAPAAAAPSIKVDELKALI
SAYTGVKEADIPEDVSFGSLGLDSLSAMELSSELETVMGLNIDADAVAESSINSILGSAAPVAAVAAVAPVAAPAALPTP
TYEVPASFASSEAPSIVPSDFTATPDLITPESDFGTELRDVGEALGCLPWKRPAQQLSPRFKIETVVYKVADGVEIPADI
YLPAQIPSQPMPIALMIHGGGHLTLSRRAVRPAQTSFLLANGILPVSIDYRLAPQVNVVDGSMADTKDACVWIQTELPKI
MAAKNIICDPSKYVVIGWSTGGTLAMTTAWTVKEAGFQPPLAILSFYCPVEYKPDEPFIMGQEHAPRTMTLSQIREILPK
NVEVSHAFNSLDTTKLGWLSPRDPRSELTLALIKEENGMSLLFNGLPEKGEQLPRANAERCDAFSPLTQLLKGNYNIPTF
FIFGDEDEIAPFRKGAEFGRAQQEAGIRGGFLQVKGAKHIFDLALTPGSQGWEEHLAPGYNFILSEIEGATNRK
>BGC0001677.1_L0_CDS5_ProteinId_API82664.1_GeneId_mpaC
MSLNTEHSKGDLRLLFGPQCSEIEDSIAHIRDAVYKDSAGLGFLSDILDELPSLWPVITSAWPALRKVQGEKQLAALGRR
FENGSPDSEAEPSSLIMTPVTVMKHLVDFWNLQNVATHPAFPSSPLSRTTAPRIIDSQGFCVGILAAIAVACSQDTREFQ
SLASNAIRLAVCIGALVDFDEIVSGKAKSIAVRWETPADHDYLEQTLTKSPNVMNLCVKDPRFQLPHSNALILPLRSSHN
GQVLINAAMLHTVALESILSVKADWWGTVSALLNSADMEVDESRLLSIGQEEFVPRSARGRLVARSNLDVYGAGVFANGN
TSARSAVSLQNGTNTLNGSPQAAEMPPIAITGMACRYSNADTTSELWDLLELGVCTVEKAPGNRFRMPDLQREPKGPFWG
HFLDRPDAFDHRFFNISAREAESMDPQQRVLLQVAYEAMESAGYCGWQHTELSDEIGCYVGVGSEDYTENVASRNANAFS
ATGTLQSFIAGRISHHFGWSGPSITLDTACSSAAVAIHMACKGTQVGDPIELESLRKTFGNPLRSQSLHVGSIKGNIGHT
ETSSGVAGLLKTILMLQKQRIPKQANFRQLNPKVMPPLENDRLVIPVESTKWASARRVAMVSNYGASGSNAALIVRDHTP
SLSGQGKAMAEYIRDMPILISARSEESIRAYCGALRTTLLRHPYSNTVVRELAYNVAMKQNRTLPFTLTFSTSSDPTSLS
TRLEAIAAGKSADIIQKRESNEPPIVLCFGGQNGVTSSISQELYDSCVLLQTHLMACEQAGQKLGLPSLFPTIFTSDPIV
NTVYLHFMLFSIQYASARAWIDSGLRVDRIVGHSFGQLTALSVAGSLSVQEGIRLVTERARLIQSNWGPESGVMLAVEGT
QAEVQRVLEQTGHRAEIACYNGPQQQVLAGTGECIRAVEDALATNPLTSNVRVRRLENSHAFHSRLVDSIVPGLTELAES
FVYQAPAIPIEACSATGDWSIVTPAKIVEHSRMPVHFQRAVERIAQKLQVPAVWLEAGSASPIIPMVRRVLEKSSATHTY
HRVNLDGSDGSGNLATVTSALWGQGVHVQFWPFHHSQRGTFGWMNLPPYQFAKNRHWVDFDPTAFSFSGSSAEPQCGSQE
RAGLLRKLSDGPEEYLFAVNTQDVLYRSCTKGHAVLDQTLCPASMYMEMVLRAATSVFTLGESSTLTMSHIEDLVISSPL
VLDPQGSVFVRLIPEAVASSQTWSFSVFNSSGTGNESSIHATGSVSLCNERSRALSHFQSMNRLMDPARARGIEDHLASN
GLKGSTVYSALEQVTNYADYFRGVRQVFANGREAAGLVSMAPSATETTCNPILLDNFLQVAGIHVNCLSGREAEEVFVCN
AIGETYVSDSLFKKEDGAIPLSWKVYTNYVRPSKNEIVCDIYVMNSQGDGLTAAIMGVRFMSVSIRSLTRALAKLNNNFP
DVPQLPPTIQPAIVTADYDEASDNVNVDSDLVAVQEMLCELFGVSVEEVSPSVSLIDIGVDSLISTEVLSEIKRRFHKDI
SYSTLVDIPNIQGLTEHIFPGHSHLAPSQIVIKPVRQQTVIPQTVTFLPVPANAGPSLVSVAHQCFYETHAAVSHTHNAD
WAGFFNAIYPQQMTLITAYILEAFRALGSPLESSQADEVLPIISVLPRHEQLKKHLYTILESVNLVRQTPTGQLVRTATP
ISPLSSHALHAQIRDEHPPYALEHDLLQITGSRLAECLTGQADGVSLIFQDSQTRRLVGDVYTDSPVFKSGNLYLAQYLT
DVIQTLGNGRQVKILEIGAGTGGTTKNLLEQLSALPGMATRMEYTFTDISPSLVAAARKKFSKYDFVRYETINVESSPPS
LLHGQYDIVLSTNCVHATRNLVESCSNIRKLLRPDGILCLVELTRDIFWLDLVFGLLEGWWRFEDGRKHALATEDLWDQT
LRQSGFEWVGWTNNEAVESNALRVIVASPTKAPSALEICSKPANMETVVWGERNGLQLLADIFYPDVVDTTQKRRAMVHG
GGHVMLSRKDIRPAQTQTLLDAGFLPISVDYRLCPEVSLSEGPMADVRDALGWVRRILPNIPLLRPDIRPDGNQVVAIGW
STGGHLAMTLAFTAPAVGIAAPEAILAFYCPTDYEDPFWSRPNFPFGQTVASNDIEYDVWEGVQSAPIKGYNPAFKERPL
GGWMSTSDPRSRIALHMNWTGQTLPVLLGGMHKEFRIPDELPRPTDEEIQAVSPNYQIRIGRYRTPTFMVHGTSDDLVPC
AQTESTYNALTQNGIEADIRVVQGAVHLFDLYPSSHAGQNAKEAVADGYEFLKRHIHSKGYSDKD
>BGC0001708.1_L0_CDS13_ProteinId_PKX88487.1_GeneId_
MEPSDTERCDVGILFGPQSSDMDEALSCIRSYVLEQPAVRYLVDLVLELPSLWPEIKNAWPALSQVPGEEQLVALGRFFN
GGPFPASDEAMNVITTPVTVIRHIVEFYKVKETMKGFQARDVQGFCVGFLAATAVAASCDETAFRALVSKIIRLAVCIGG
LVDLDELAVHRARSMAVRWDGEEDYDRLEQVLAAHPEAYIACVTDANRATLTVPKSLAPQMIQDLANHGLSVREIRLCGR
FHHPDHTAAVEQMSRLCERDCRFQLPDASSLSLPLRSNINGEVIRTGQLHTIALQSILCFRSQWLITVTAALASITMTDE
SIRLVSIGPHQCVPRMAQSKLIRTVTSSPVDGCYEAINGTGAAPVRPIAVTGMACRYPQANSVEELWEMLELGKCAVKPL
PNDRLKMVELLREPKGPYWGHYLEEPDMFDHRFFGISAREAATMDPQQRLLLQVAYEAMESAGYCGLRSSQIPRDVGCYV
GVGSDDYTDNVGSHHANAYSAPGTLQAFNTGRISHYFGWSGPSVVVDTACSSAAVAIHLACQALRTKDCSVAIAGGVNVM
TSPKVTQNLAAASFLSPTGASKAFDADADGYCRGEGAGLVVLRPLEDAISDVDPILAVITGTAVNQGSNCSPITVPVSES
QMSLYGKSLAASGIAPEDVTYVEAHGTGTQVGDPIEFDSIRRMFGGRHRSEELYVGSIKDNIGHTETSSGVAGLVKTILM
MQKGRIPKQANFSRLNPKIPAPEGDRIVIPKQSTDWKSARRVAMVTNYGAAGSNAAIVLRQHTITTNTGSSWLSDVPVFV
AAKSPESLRSYCYKMQAFLRQTAGLLGCTMRDITYNLAIKQNRDLDFLVSFPTPSQDPMTLLSQLESVAAGVTDLQQRPA
QAPSVILCFGGQNGNTAHISQDLFAGCHLLQAHLADCEKICQSMGLPSLFPTIFQEEPIHDLVNLHCILFAIQYASAMCW
IHSGLQVKRMLGHSFGQLTALCVAGGLTLIDAIRLVSERARLIETSWAGDHGVMLSVDASEAEVRALVNRAGDTVDLACY
NGARSYVLAGDEISIQVVEKLADGMRIKRLPNTHAFHSRLVDSIVPGLRKLAQSLKYHPTTIPVEACSEDGSAWTCVTPD
QIVAHSRMPVHFDSAVQRAANHVQGPVVWLEAGSASPIVSMVRRVVEESSSSRAHLYQASDLKSPQAQANLAKATSGLWA
NGIPTSHWTEYDPLAFLPASAPIAEASSEPMGLVQVLEKRPSECLFSVNTKDPLYRTCTQGHAVVEQNLCPASLYLEMVV
SAAGCLSSAGLITAMPHLQELSISAPLVLEPDGDVLLRLSQSPAEKTAWTFSLFTQAGQKAPVSHATGRISLHPFDSTST
ILSRFRSLDRLMNPSRPDSIASLPSSSGLKGSAVYQAFRRVVNYADYYRGVESVFCVSTEATGRVFVPLSLSRESACDPI
LIDNFVQVAGVHVNCLADVPEDEVYVCSAVGEAFIGEVFMKRDPAAPQPWRVYSNYDRLSKGQVACDVFVMDQKSGQLAI
AILAATFTSVSIRALTRTLAKLNNHQPSMLATNEPSAGHKEVNSILNVVDRPPPTAATVDTNKFPAIQAMLSDLLGVGLD
ELSPYSSLMAIGVDSLMSTEVLTEIKKRFGVNITSAELGEIPDIQCLVQAIFPGASVAQKQATTSKMPPLSDLAESVFNG
PAPPDALMLAQKAYDLFGTTQANTDYSQITKWAGFCESVFPKQMALVTAYVVEAFRALGYPLELLHAGQAVPLIPVLPQH
ESVRNQLYEVLKFSKLICRKDDGMFRTAEAVPSDTSLLLHEDIIKEYPHHASEHTLLRTTGSRLAECLSGSADPLALLFQ
NADARRVMEDVYTNAPMFKSATMHLAQYLQDLVILLRSRRDIKILEIGAGTGGTTKYLVSQLAAVPGLRFEYTFTDISTS
LVTLAKKKFNGYSCIQYATLNIEQDPPDDLLGQYDIVLSTNCIHATRNIAHSCDNIRKLLRPDGILCLIELTRNLFWFDL
VFGLLEGWWLFNDGRNHALATEQFWNESLRQAGYNWVNWSCNDSRESEILRLIVASPTLPHGASQILFRSPLVTEETVKY
DEKDGVQLLADIYYPSEVDDAHRRRPIALLIHGGGHVMLSRKDIRSQQIKMLLNSGFLPVSIDYRLCPETSLTEGPMRDV
RDALVWTRRTLPRLSLKRPDIRPNGDQVVAVGWSTGGHLAMTLSWTASLCGVRAPEAILSFYCPTDYSDPFWSQPNFPYG
RDIAPQMKCTIFGMQ
>BGC0001720.1_L0_CDS6_ProteinId_EJP62792.1_GeneId_
MPSFFPVFSGLGSGSVFSEENVGRAEENALSPECAVLLQSCHRTFREQVSDAIARNILPEDSIDLDDFAEPASLIRPLSK
YSRNVVMQHAALYLHQILAYMTSQKELGNLIGSAGFCTGLLPAAVAAASQTSVITLISQSHHFFQVALWIGIRSEQYRVD
HLTNDTQDADGESMLPCSYVLEGVSEAAAQDLLHKTNMGNEVFVSAILSPTRVTISGIPTKLSTFISKHLPANCRTTVAV
VHSLYHHESLLEVRNLVMADLERQDTLLQARVELSAPILSTKTGKPLALSSVTTLEQVACAILDLIFIEKVDWLNLQQSI
VSHTSQDALDRPINIVNYGPGLGMAPSAFAQAQEKDVCIMDAAKISKGSFQNSGASRLAWDDIAIVGMAVELPGASDADT
LWQNLVDGYQACSEIPPSRFNVNDYNNGKGSRTLNTKYGNFLENPFLFDAEHFGISRREAKSMDPQQRILLQTAYRALED
AGYVPDTTTSSARDTFGCWIGNATLDYVDNLRSDIDVYYSTGTLRAFLSARISYVFGWSGPSITLDTACSSSIVALHQAA
RSILAGDCRSALVGAANTITSPDMYLGLDRAHFLSPSGQCKAFDASADGYCRAEGCGVFVIKRLSDALAEGDRIHGVIKA
IEINQSGNTHSITHPHVPTQEALFDKMFRESRINPHEISVVEMHGTGTQAGDPNEVESVRRALCKARSPLNPVYLTSLKA
NIGHAEAVSGIAGLAKLILMTRNGYIPPQVSLKTLNPRIRPLGVDGAAIDANGTEWPRAGPKKARMSMLNNFGAGGSNAA
VIIGEHLSQDESEAQQPACGATIFVCGVSAKNDRALVKLQETVADYLTSAGQSRKPPSLADVCATLTSRRQMYNHRVAVV
ASSLEELAENLRSASSHNVSKSICEAPEAVFIFSGQGSQYLGMGRELIEQYEDFAHTVNVCDGWLVKNNYPSCLAVITGE
QRESEDDKVDAHTWQSFQSAIYVIEVALAKLLESWGIRPQAVAGHSLGEYAALVTAGVIRLMDGLKLVAHRAKLMMEQCD
LGQTSMLAVNCSAAVITSIIEASTDFEGLAISCNNSETDCVVGGPVPQLVLLKKHLTDRAQVRSKLLDVPMAFHTAAMDP
ILEEFTAFAAREVRVFPPTLPVVSNVLGRTVAVGEQAFSPEYFAKQCRGTVAFDDGIKHFLALGDCESTPYRWIEIGPHP
SVQPMLRGRLGKAATSHIQLTTLKKNVPPASTLSQLLSHFYQTSSGVNWRSVFSRNAHRRFKLIQLPGMPFFPSEFHVPY
REMAGEPASTSQSSGDAASNVVPNSFAVHAIQKLSHGASNSCAIYETPAVLLKEFIEGHLVCGYALCPASVYHEMVLAAL
NDCQSAAGSSVVWGLSKVSYCAPMVYDGNSNQVLRVVITPRLTLPDRYDFAVMSYVAGTDPNERSTVHCRGVVKQSNMAS
AELKYSRLQASMKGSMDGLKHVGQLGAPAASCVQVFSKRAMYEKIFTRVVEYSDPYQKVETIRIREDTGEALATCVSPAP
YLARDSSIPASHAIFMDVLLHVAGFVSNLNLPNDVMGICKEVGGATTLRAPVVRDGACAPFDVYCSTFDTQDSDGRSFTI
SNAYAVDSSGVMAVFKGMVFQHVKIPLIEQALKRATRSSPNAAVSASHPAQPKRRNDVTSFVNAQSVERMALPRAAAPVR
AAPEVSVPELVAKVCGLDAGQLGVDSRLDAHGVDSLMGIEIAAALSSALGVDVLPDTLGSCDTVGDIERLCEALSPTPVG
NDVDNDSPTPGSERGSDSAISTPASVSTVDASSIDMVQIVAELCGARAEAVSPDSELRALGVDSLMFLELADRLQDLDRG
IALSSNDLADCQTIGDIERLIVKRPGTPAYQSGISTKIYPEAVHASSEAVRLSAQQPATQISLLASEEAVLPQIERLLHL
SQQPEEIQVGSLDRKFSGKSPLFLIHDGSGICTHYRGLRPLGRRVLALHDPKFLIQSSKQRSWASLTTMANEYASSISST
MGMTGGEDCILGGWSFGGVVAFEAARILMSRGHRVKGVVLIDSPPPIGHIPLSESIISAVTAQPAEKDAAAGSTTASKCV
SPVASAIRKLVQQSFRICAGLIGDFGTSAELQQRGLSNKPVGPVPRVILLRSAVGWTPPRGYTGAAVEEMENPWLQDRRD
RSLATAGWEILTGGPIQCLDIPGNHFQVFDAPNIAAVSAALVDACSEFELK
>BGC0001722.1_L0_CDS1_ProteinId_CBF83139.1_GeneId_
MQGSSHTLLAFGPQSLSFDKRALIKLRGDISSGRYGQWIQDTIAGLPGFWTALSEALPELRELLPPQERLQDLDRLLNHS
IDDIEEGLSISNMILTPLVVLTHLTEYERYLATNQHTSDRTTATGFCTGLLSTFAIASSRNDQELAKYGAVALRLAMLVG
ALVDAEERRQELQGNGRSVSYSIAWMSEEQQQRLQEILGQRHPETYLSVRYDRARATLTSSGRAAADLAQELREIGLTVA
QVRLQGRFHDPSESRKAYTDALADLCNRTPELQFAPTPAMSLAYPKIDNASLHEVAVRSMLVQHCDWYDTFKAAYPEVSS
PARVVCFGSERCIPPTLAKRTVKIESQHQASDAFASLDQENMIAVVGMSIKTAGADDVDEFAQMLRTGTSQHQAIMEDDI
NFNTPWRTDKGSRTWYSNLIRDRSQFDHSFFKMSPREAAAMDPQHRLFLQAAYQAVEQSGYFLEPGHNETKLPEDSVGVF
HVSCYDPNAYTATGNLRAFLAGRVSHHFGWTGPALTLDTACSSSAVAIHLACRSILSGECSAALAGGVAVMSSPFWFQNL
GAASFLSPTGQCKPFDEKGDGYCRSEGIGCVMLKKMSAAVANNDQILGCIGASAVHQNQNCTAVVVPNKPSLAPLFKQVI
SKSGLTPADISLVEAHGTGTAVGDPAEYASIADALNVASRPSPLILGSVKGHIGHTEAAAGVVSLIKVLMMMNEGFIPPQ
ASHTRLSPRITAATDKLRISTSLRPWETDQKAALVNSYGASGSNTSMVILQLPKRHTFPHQGVTKDGLAQPFWISGTNEV
EITAYCARLAEYIRTRPTVRLDDLSFNLSRQCNRTLARQLVFSCRSMSELQAMLSRGASAEGSSKVVPTERPVILCFGGQ
VSTFVGLNRLVYENVGLLRRYLDECDMAMTNMGLESIYPEIFSTSPVQDTVKLQCMLFAMQYSCARCWLDCGVSTRIAAV
VGHSFGELTALSISGVLSVQDTIKLVAGRARLIRDQWGSDRGAMMAVEGDESTIQQLLEEASQQTPSDHPATIACYNGPR
SFTLGGSTAAIEGVKETLLSKYPYIRHKRLNVTNAFHCSLVGNIVEPLNQLGEELTFNSPVIHIEHSSSTPSTGARPSST
FVADHLRKPVYFYHAIERLARAYPDSIWLEAGSNSTITTMAGRALRPTSDIVGQSHHHFQALNITHGGRGSDSLTETTLS
LWKEGLRVSFWQHHPVQKDQYEHLILPPRQFARTRHGLDIIAPKTDQGAAQQTGVPKPDGLWTFVGYEDNNRSRPRFLIN
SNSEKYLAMVEGHVMARTAAICPAGLEVDMAIEALFSLQPEWKERRLQPMLRDMVNSAPVCLDPIRKFWLQLSAADESCM
LWDWNITSTREGSSSSLLHVKGSLQIRSPEDPLYRNDFARLERLVPYRQCTDILALAGAQPDDLDDEIHVLQGRNVYQGF
SDVISYTPLYRSLRRLVGRGNESAGCVIRKRSHETWLDVPLSECFMQTGGIWVSCMTDRSPDDVFIATGCELWMRSPSLA
DVKEKGEDGTEKWHVLARHLRVSDKVYLTDVFVFDSRTGALTEVIMGTKFSRLPKTVMRKILSDFHPGNPSVHEKDIVTA
APKQPIIQAQEIVLAEAPRKHKSVQKRDITGQVCQLLSSVSGIEPAKINQNAELSDLGVDSLMAMELAREIEGVFKFSPD
HNDLLEATTVEKLTNYISSSIPGSSAASENIDNHGSPNDTDSSGESDPATPTVACSSTDDFREPFIITSSRDEAEVLSLA
ESDDTFLKSQRPIVEMAKQNTDREEIAEQYVARYTAGFIPPVSSRSSAREHSGNVVIITGATGSLGSHLVASFARDPSVR
TVICLNRRSKTPGTLRQSQALSTRKLQLTEAESSKLRMLDGNTSEPHLGLAADEYTWLARNATHIVHNAWPMSLARPIHT
FVPQFQALRNLLDLAREMACNCSPNGMRVGFQFVSSISVVGSAAQQRVLEQRVDLRSSLPIGYPEAKWVCERMLDETLHR
YPDHFRPMVVRPGQITGSSHTGCWPHTEHMPLLIKTAQTLQAWPDLDGPLHWVPVDTVAQTMVDLLLPGIESDSNQTGTT
LNKSEPDAYPVYHIDNPVGQPWKEMTPIITSALNIPSDRVIPYQEFLNLLRSSPLDRDREIPAAKIMDFFTRDFEHMACG
GLVLDTTLSQEHSATLAAQGPVTEEENMKILTL
>BGC0001827.1_L0_CDS8_ProteinId_AWM95789.1_GeneId_aspks1
MAAHGQTSKRGNNTLLLFGALVQSHDVSTLRSMRESIVVQHGEHSWLVDSIKALPQDFEAALPHLPFFDQATTTTIHQLL
VDAVSSFLTGSFETLVSPLPAALLIPLAVATQLAHYVEYSRQSPTGLAEGKEALGFCTGILSAFAVASSHDVCDLAKYGA
AAMRLGMLVGLVVDCEDAAAGQGRYRSVSAGWDSEEKHAAMLKIVQSFEEAYVSVHFDKNRATITTSPGTISNLTRQLQK
EGLVASDMGLLGRFHFAGSTKPREVTVDQLVSFCNSPAGALFRLPDADSLRLATRINDRDGGLITQGSLHEHALQSILVK
LAAWFETFSSATTTQANTGAQNGRARPQIVDFGPQNSVPHSLASTVDINSGNGKTRRVKPADAQSSANSTHTRPWLDTDI
AIVGMSCKVPGAENLEEFWDLLVSGKSQHQEISGQEGGRFDFGDTAFRTAADQRRRWFANLVSNHDQFDHRFFKKSARES
ASMDPQQRHILQVAYQAVEGSGYFNKSSSSTPTNANIGCYVGLCLGDYESNVASHPATAFTATGNLQGFVSGKVSHYFGW
TGPAVTVNTACSSSLVAVHLACQAILSGECEAALAGGSHIMTSATWFQNLAGGSFLSPTGACKPFDSKADGYCRGEGVGA
VFLKRMSQAMADGDMVLGVVAATGVQQNQNCTPIFVPNAPSLENLFSRVMTKARVKPADISVVEGHGTGTAVGDPAEYDA
IRKALGGTTHRSADKPLMLSSVKGLVGHMECTSGVIGMIKLLLMMNKGALPPQASFQSINPALGATPADHMFIPTRPQPW
VVPAGGFRAALLNNYGASGSNASAVLVQSPSMSFRPEITVGSRPAAGIKFPFWLAAFDKKSLSRYVKALRKWLCRLDGDQ
SLASLSFNLARQSNRTMQANLVLTARSIEALDQSLADFENGNDGSFIERTPASSQPTVILCFGGQVSCFVGLDKQVYQDM
ALVRYYLDRVDAVIQCQGGRSIFPGIFNRSPPSKVDIVHLHTMLFAMQYASARCWIDSGVKPAALVGHSFGTLTALCISG
ILSLEDTIKAIMCRAKLLNEAWGPDQGGMIAVEGDIDVIEELLDEANKNHDDKPATIACYNGPTSFTLAGSTTAMDAVAA
QLKNGAKYSKGMKSKRIYVTHAFHSVLVDPLLEELTQRVADSGVRFRKPIIPVELSTEQHMSESELTSEFMANHMRQPVY
FHHAVERLARRYAGGSSPCVFLEAGTNSSVCNMASRALGSTEFVTKSSSLSFHGVNIANCDAGWNKLTDTTVNLWETGVR
VHHWAHHGVQQMHQTDIKPLLVPPYQFDPDSRHWIDLKVPRKALMETDEADAGGKKQSDAEKLPETILTFHSSDAVGAQK
QARFRVNTMLEEYKQLLRGHMTLETAPILSATLQINLVIEAISSTQPEYKSSKSQPQIQDVVYQSPVCFNSANTLWVEVT
NVSGQWMFQVFSTTTQELSPKSTRMVHTKGTVAFKNPGDAEIRRQLMSYERLFSHGRATDLLQNSNASTAPIDEMLGNQS
IYRIFSEIVSYGPEFRGLQKMVSRGNETAGHVVHLKHQDSASTEAEPWFDPHLADTFCQLGGLWVNCMMPERERGNGHVY
LANGIDQWIRGYPAASTDRPEAFNVFAVNKQASEQLTLTDVFVFNAADGALVEVILGIAYVKIARPSMEKLLARLTEPSW
VAGGKTTPQTATKPAAAPVVADHTPRTTESASTVNGVNLDDRKPEGTALPQEMLSDTEELRPKAQGQELQDMIARVKAVM
ADISGLDISEIKDDSNLADLGIDSLVGMEMTHEIESTLKVELPESEIMSVVDMEGLLQCVAGALGLSMTGASSDTLTASS
DSGINSAKSSILSGTSTSTSTGTTDTGSDVGQSMKEPSLMLDTVKKAFAQTKEATDARIKAASNQVSYCSTSLPQQNELS
VLLTITALEALGAGFSTARPGSQLTRISHAPGHEQFVTHLYKEIETATQIIKIDGHGAQAVITRTAVPLPDVESRQVALC
EQMLRGDPEQVGTMELIKHAGENLHRVLSGETDGAKVIFGSKTGSKLVSQWYAQWPLNRSLIAQMGDFLTAVVAGIQADE
DMPFSEINPLRIMETGAGTGGTTKQIVPLLARLGLPVVYTFTDLAPSFVAAARKTWGKEYPWMQFRTLDMEKTPPSVEDG
LPLQHFIVSANAVHATKSISATTGNLRKALRTDGFLLMMEMTRTPFWVDLIFGLFEGWWLFEDGRKHALTHEALWDQELS
KVGFGYVDWTEGMTAESEIQKIILASADANTRLERVRLPASHTDYHLNQVGVENEARELMVADYVSTLTKEFNKTMTQYT
DAGLSLSSRTSQTPMSSQKRCILITGGTGGLGAHLVAEAALLPDVNMVICLNRPNRKQEARERQLVSLEKKGLILSPEAL
AKITVFETDLSQPGSLGLSDDKYNLLRGNVTHIIHNAWLMHSKWPVRRFEPQLRIMAHMLNLAADIATCQRTQGQRQPGP
PVSFVFVSSIATVGYHPVVTNPGNPAVPETRIPISSVLPTGYGEAKYICERMLDATLHQYPAQFRASAVRLGQIAGSEIN
GHWNSAEHISFLVKSSQSIGALPALPGPMGWTPADYVARGLVEIATQPDNIELYPIYHIENPVRQPWDEALAVLADEMGI
SSEALPFQEWVQTVRDWPRQGDNTAAGANPAYLLVDFLEDHFLRMSCGGLLLGTAKAREHSPSLAGMGPVSDELLRLFVR
SWKEVGFLL
>BGC0001854.1_L0_CDS4_ProteinId_KKP00966.1_GeneId_
MTATTKRHLLLFGDQTVEKLTSIRALVRNAKTSPVAKRFLQEIMDVIQIEFSTLSKSEHGWTGTFDTLLGLAEENDEQNG
ANTLVSTVLMCIGRIGELVVHAERDPTILGTPEHPVEILGFCTGLLPAAVVVAAKDTSELHTLALEIVRVTFRMTREIVR
QTKLVEDSSGDWARTYIGITREKMESILDDFHSSNSIPPTRQISIGVVSEKWTTIIGAPSSLTRLSSWSSEIELASHAKT
DIGALIHSKVLPPIDLEKILAPFSWRNRVLDWTKARMISPASCTDYTNSSLGSLIGQIINDIASNALLIDETIQACISRL
DKATTFNVTVPGPTGYLPAVEQAFRSSKVQYELNKQTTDATGSGRGGSDMIAIIGMSGRFPGTNSTEEFWDDVLAANCHI
ESVPKSRWDLDVFFDPDDKSTRKNATTAMHGAWLESPGLFDNRLFNMSPREASQTDPIHRLLLTTSYEALESAGYSPDGT
ISTESNRIASFFGQTSADWQDVLNQEGIDIYYIPGVGRAFASGRVNHHFKWGGTSLSVDAACATGIATVSLAVSALLARE
CDMALAGGGAVHVSPNTYSGLSKAGMVSTTGGCRTYHDDADGYVRGEAVGVVVLKRLEDAVAENDNILGVIRAAAQTYTS
TSSSILHPSHVSQERIYREVLRQSGLQPQDIDYVEMHGTGTQAGDVEEMTSVINVLAKNHTKNEPLTVGAVKAVVGHGEA
AAGVTSLIKALMMLRDGLIPAQPGWPFKVNRNFPSLAKANVRIAKKTLDLKPSSKADKKAKILINSFGASGSNSCVIVEE
PPEIPEKQDDPRGFHVVTLSARSAFSLKKNRENLIDYLERKPETRLVDLAYSTTARRMHETLRIAYVGNSVRDVVRQLRH
DATNGGPNDPKSKTKKSPRLFLFTGQGSQYAGMGAELFAADKGFAELLGTYQDMATNLGLPEFVDIIRNKEIDITTKSPA
QVQLAVVALEIAIAHTLKKWGVFPDAVLGHSLGEYAALAISGALSVADALYLVGKRALLMEKHLQPHTYAMLVTSLSAED
LQQRIVELKLESCGIACVNGPSVAVASGPVNDLKKLEQHLLDTSDTKSTFLKVPFGFHSAQVEPILEEFEKIANGVTFSN
THTTLVSSLTGTTESSVSSAYLSRQTRESVQFTKALEACEAAGLIGGNSLTMEIGPDPVCLSLVRRTLNIPTSARLIPTL
KSGQDNWSTISTALKAAYETGVNINWPEFHKGFKNSVRLLDLPTYAFEYKDFWTPYQEPEPVQTTAPSPVVEKVQPPKYP
GFTSTSSVQRIESENIQGSKITVVYSSETSEPALLQAIQGHSVVGRTICPMVIYCDMAIAATRYAYWRLHDTKQTPDLSI
YDMEMARALVIEERGSRPVINIRNTYNQDQGFARVTFYSITPEGKEIAYGACKVKVAKGVAQKNSPQQLDFLLRSRMVTL
QEYSKNRKAHAFLKPVVYRLFANVVGYGEAYQGLEEVVVDTRGSDGMGTVRLPQSDSTGHFTLDPYLNDAAIHLCGFLVN
SGLNYPEDDVFICPGFQLWRFFEALHPGKAYSTYVYMQESASNDGSLLGNCYVLDGDQIVQELVGIKFQKMKRAVLQLSL
TSTGAQPKNPPAETHRPKSPIPQFSSMETTTISATEPQASDDSASAGTKTPEASDLEIIDTLLSIVAREIGVNVDEMLDE
AAFIDLGVDSLVAVTIFTTLEREVGLKLQASFFVEHTTVGNVKRALHEML
>BGC0001865.1_L0_CDS14_ProteinId_XP_001798923.1_GeneId_
MKHVSAPPPVLDELLKTTALSKAIKFDLPITAPYHAPHLYTAENVNTILCGVDDVVATTIIPIVSSSTGTVVTSATFRDA
LRVAVEACLQLMIRSDLIAPGIASHVQHADGFAIRHIATAPDGLALAVQTALSQAGGRSQSGRVNAPDQNDTTSIPNALS
TPRAKAKIAILSMSGRFPQAPSMEAFWHVLENGIDTHELALASRWNTRTHVGDLSLKELPKNTSGTGFGCWLHDAAQFDA
RYFNMSPREAPQVDPAQRLALLTATEALEQAGIVPGRTSSTQKDRVGVYFGSTSNDWMETNSAQNIDTYFIPGGNRAFIP
GRINYHFKFSGPSYTIDTACSSSFTALHLACNALWKGEVDTAIVGGTNVLTNPDMTVGLDRGHFLSRTGNCSTFDDGADG
YCRGEAVATLVLKRLDDAVADKDPVQACILAIATNHSAEAASITRPHVGAQQDLFASVLADAGVKHTDISYCEMHGTGTQ
AGDAGETTSVLQSLAPIEPPNAVRKQHQPLYIGAAKSNVGHGEAAAGVTSLAKVLLMLKKSTIPPHCGIKTKINHKLPDL
PSRNTAIAMEAVSWPRPVNGKRQVLLNNFSAAGGNTALILEDAPEVPTLDVPDIRQCHLVAVSAKTPASLENNVKNMLAW
LDEKSDASNLTLARLSYTSTARRIHHPHRVMINATSLDSVKASLRTALDLKKGSSRPKGTPRFVFAFTGQGAQYAGMGAD
LFAQFTGFRADISRYDQICRQLNFPPVRQLFEDPTTFCDATPTTLQLAMVCFQMALYRMWVTLGVTPSAVVGHSLGEYAA
LYAASVLTQADVINIVGSRAQLLEKHCEQGSHTMLAVRSNAEDLEAALGPSGLTYELSCHNGRESVVLGGTKSQIETIRP
TLQRSRMSNRVLEVPYAYHTSQVEPILASLAAVARGVHFAKPAIPVISPAFGTVLTQSEDFGSDFIVKHCRNKVNMLGAL
QAARQMSLLDEKMMGIELGPEPVVIKMVKEVAGPAFQTFASSRKDEPALNILASALSAFYTAGTDVKWTAYHADFPSAQV
VLELPAYAWDLKEYWIQYVNDWSLRKGDAPLVIERTTLEGTCIHKVVSNSLGVSGGELLVEADLSREDLHPMVQGHKVYG
VPLCTPSVYADIALTIGEYAKQFSGEGSTKLGVEIANMNIQSALVATSDGKPQMLRTHASYDAKQKSLYCTFSTLDDAGK
VKEQHSNCLIKLFDVEAARTALKSSAPAIKSRISILQLQLNEFGNTFRYSKAMIYKMVGQLADFDPKYRALEEITLDSDA
LEALGRVNFTKVSAEGKFHTNPAYIDALSQLGGFVMNGNEGVDLDKELFVNHGWASLKLLEAIDPTKTYTTHVKMTEGTD
KLWTGDITILDGEAVVGVFGGVALQGVPKRLMSYIVHAASKRTNGVAPRTAGEPQTQRVTAPEVVSAVVKTTTKQLVTQA
PVEDRSITTAISIISQESGVEAADLTDDTSFDDIGVDSLLGIMVSSRIRDELGIDVDSAAFLEVRTVGSFKTFLRGLTGT
TEQFTTVTKTVTKEITPTELRESSFAQSAVAGDSFGVWTNVLAILAEESGIDVSDLTGDTYFSDIGVDSLLSLVVVSRLR
DEFDLDLPEQSLFIDYPTVASLKARITGCTRSPSVFSDSDATTDVPSVFSPSLEVETTSEDFQPLAFSKKEALVAVAEVA
LTPLEKADPFMSIGLASYVESLQRHQPHGPYHLAGWSAGGVLAYAVAQELMATGEEIATLTLIDSPPPTDGLDRLPRRFF
DHCSAVGIFGGEMSAINPSNKRAKLPEWLMPHFEATIELLHDYCAPPMPLTTNAPKKINLIWAGGCAFGGKYAPLPPASM
VGEDTEGMKFLTEQRTDFGPDKWTDLFPGRHIDIDVVEGEHHFSMMRGKGAQQLGGFLRKTLGLLA
>BGC0001866.1_L0_CDS9_ProteinId_XP_028481820.1_GeneId_
MAQKLRFYLFGDQTYDYDEQLRALLTSHDPVVRSFLERAYYTLRAEVARIPNGYQARISRFSSIAELLSQRREHGVDASL
EQALTVVYQLASFMRLHSERSLSYPSADDAHCLGLCTGALSAAAVSSSRSLSELLPAAIETVILAFRTGLHASDSGRRIE
ESSAAAKCWSISLQGLEGHVARKLLEEWSNKKRLPPMSRPYISAYASGGVTISGPPSVLAELRNTPGLSKLRAKDIPIHA
PYHSSAIFNQCDVETILSSALIDLASRATHVPILSTGTGRLVWAGTLPAAIQSALQDVLLRPISWENMSCGISTCLQSID
PSEVEVIPIATLAGPLLCRSVQVAKSQIPATIDPKNDVMNEAQSQIAEAMDRAKIAIVGMSGRFPGAENVDSLWELLMAG
RDMCKEVPPTRWNVDTHVDPTGKRKNTSKIRWGCWLDNPDMFDARFFNMSPREAPQVDPAQRIALITAYEAIEQAGIVPG
RTPSTQEDRVGVFFGTTSNDWCESNSGQDIDTYYIPGANRAFIPGRINYVFKFSGPSYSIDTACSSSLSALHVACNALWH
GDIDTAIAGGTNVLTNPDMTAGLDRGHFLSATGNCKTFDDTADGYCRGEGVATVVLKRMDDAIADKDPILGVIRGVYTNH
SAEAESITRPHVGAQKAIFQHVLNHSGIRPQDISYIEMHGTGTQAGDMREMTSVLDTFSPQYPGAIQREKPLYLGAVKSN
IGHGESVSGVTALVKVIMMMQNNTIPPHRGVHTRLNRRFPSNLDERNVHIAFQATEWPRGQTPRRAFINNFSAAGGNSSV
LVEDPPLILKEEGADPRSSHVIAVSAKSPSALRKNLESMRRYAMSEHTEKSLCELSYTTTARRIHHSHRLMFAGSSLEDI
LREMESKLAIKEPFSPCAPLQSVIFTFTGQGAQYPGMGQVFFNNFSVFRSDLCRLDDLAQKLGFPTFLPIFSASTHARLE
GFTPTVVQLANTCMQLALTRLWVSWGIRPSAVVGHSIGEYAALNTAGVLSDADTVYLVGKRAQLLEEKCNRGSHTMLAAL
ASFEKVSRLLDSAPCEVACINGPEEIVLAGPRSHMTDIQKILVAHSIRCTMLQVPFAFHSSQVDPILQDFQSAIEGVTFH
KPTIPVISPLLGDFVTETGTFNPNYLARHCREPVNILQALRQASTMNLVHDSSVVMEFGPHPVVSGMVKSTLGNSIKALP
TLQRNRNTWEVLTESVSTLYCMGFDINWTEYHRDFPSSQRVLRLPSYSWDLKSYWIPYRNDWTLYKGDIVPESSIALPTH
QNKPHSTSPKQQAPTPILETTTLHRIVDEKSTEGTFSITCESDVSRPDLSPLVQGHKVEGIGLCTPSVYADIGFTLGNYL
LDRFPTRFGPDTKVVDVTDMVIEKALMPLNAGPQLLRVTASLIWSEKEASVRFYSVDENHTETVQHSHCRIKFSDRSTYQ
AYQEQISAVKARMFEMKTNSSSGRTYRFNGPMAYNMVQALAEFHPDYRCIDETILDNETLEAACTVSFGNVKKEGVFHTH
PGYIDGLTQSGGFVMNANDKTNLGVEVFVNHGWDSFQLYEPVTDDRSYQTHVRMRPAESNQWKGDVVVLSGENLVACVRG
LTIQGVPRRVLRYILQSSAKTTQTATSSVPAPSQAPVMVPQIVQVPKAKPISQISGTLTEALRIICEQSGVPLAELTDDA
TFANIGVDSLLALTITSAFVEELDLDVDSSLFMDYPTVADLKRFFDKINTQHAPAPAPVSDAPKQLQPSSSPVASATPSA
PIHGRSKFESVLNILTEESGVEMAGLPDSTALADIGIDSLLSLVVTSRLNDELELDVSSEDFNDCLTIRDLKAHFMSKNS
DNGSSAVLTPQPSRDSALPERTRPRVADTSDEEDAPVSANEFTTSARSTSKYMAVLNIISEESGMAIEDFTDNVMFADIG
IDSLLSLVIGGRIREELSFDLEVDSLFVDYPDVKGLRSFFGFESNKTATNPTASQSSSSISSGTSVFDTSPSPTDLDILT
PESSLSQEEFEQPLTIATKPLPPATSVTLQGLPSKAHKILFLFPDGSGSATSYAKLPRLGADVAIIGLNSPYLMDGANMT
CTFDELVTLYLTEIQRRQPAGPYHLGGWSAGGILAYRAAQILQKAAANPQKPVVESLLLLDSPPPTGLGKLPKHFFDYCD
QIGIFGQGTAKAPEWLITHFQGTNSVLHEYHATPFSFGTAPRTGIIWASQTVFETRAVAPPPVRPDDTEDMKFLTERRTD
FSAGSWGHMFPGTEVLIETAYGADHFSLLVSLLFRD
>BGC0001886.1_L0_CDS16_ProteinId_CCE31584.1_GeneId_
MAIYTPNKSSDANSESSSLRVIFFGNELPNDDLQTHFRRLHTRSKDKNHPLLARFIDEATLVLKEEISALSTDLGRLIPT
FETVLQWSEDANASLREGLLCGAIDGVLLVVLQLASYICYHEILTYDKEECVHIALTGLGIGLLSSTAVSLAPTPSHLPL
AGADVVRLAFRLGIHVLGVSELLEARDVSGKPASWAYLVQIADSDAAQAELDLLYGNAESSANSNKIIISAVSQTSIVAS
GPPSRLKLLFNKSPLFRNARSTALPVFGGLCHAAHIYGENDARSIVECASLNTVTENCTPLLPIYSTSTGNPYLANNATE
TFECVISELLRKQICWDNVINGIRERINYSGASAAAVDHFGNSASLHDLEVALKSVLHESQVTLTNILTMSCVPPPKEIS
PRSTGLSKLAIVGMACRLPGGATDTEKFWDILVKGLDVSRKVPADRFDIETHYDPTGKQMNKSMTQYGCFIDEPGLFDAP
FFNMSPREAQTTDPQMRLALVTAYEALEQAGYVGNRTNSTKLERIGTYYGQAADDYREVNQGQEVSTYYIPGGCRAFGPG
RINYFFKFAGPSYSIDTACSSGLAAIEVACQGLWNGVIDTAVAGGVNVLTNPDGFAGLCNGHFLTKGHNACKTWDSTADG
YCRADGIGSLVIKRLEDAEADNDNILGIILGAGTNHSAEAVSITHPHAGHQAYLSRQVLRQAGVDPLDVSYVELHGTGTQ
AGDYEEMQGILDVYAPLTKRRSADNPLHIGAVKANLGHGESVAGTTALMKVLLMFREQAIPPHIGIKGEINPKIPKDLAK
RNLHIPMNLESWRRRSDKKRLAVVNNFGAAGGNTTMVLEEAPIRCIEEMDPRQTHVISVSAKTKNSLVGNIERLIAYLDS
NPDTSLADLSYTTMARRYQHSWRVAMAPSTMKDLKKQLSAYLEKIDLVKPAGKSGPPTVAFTFTGQGASHKSMNLALYHD
VPSFRDYIQRLDAIAQGQGFPSFIPAIDGSHPQDHQHSAVVTQLALVCSEMAMAQYWFSLGIKPDVVIGHSLGEYAAMHV
AGVISASDTIFMVGRRAQLLQEKCKLGSHSMVAVRASLEEIKQNTSSTDSDAEFTIACINGPTDTVLSGTKNAIDAVSKT
LEQAGFRCTKLDVAFAFHSDQTDPILDEFEDIVKASVSFQEPKMPVISPLLGKVVFDGKTLNANYVRRATRETVDFISAL
HNAQKMSTISEDTVWIEVGPHAVCTNMIKKILPATKLALPSMRRDADNWKTVSDSLAALHSSGVEIFWNEFHRPFERRLR
LLDLPTYSWNNQTYWLQYQGDWCLTKGNGFYGTLGQGSGSAASSSSPSLLASSVSNLHTSTVQCIIEETIDGTNGTVVMQ
SDLMQPDLYTAAEGHRMNDCAVVTSSIHADIAFTLAEYMLPKLLPASKKLKAIIQDLVVTKGLVANHDRNSPQLFRVTAT
TTDILHHGLDLTWQNVDNDGTVHEPFATAKITFGDPEQWLSSWSPMVHLVQSRVEALEALVADGTANRFSRAMAYGLFAK
NLVDYSEKYRGMQSVIMHGLEGFANVRLTDKESGNWTVPPHFIDSVAHLAGFIMNCSDAINTVDNYCVTPGWKAMQFAKP
LTPGARYQSYVKMIPQADNSGTYLGDVYIMQDGDIIGKVWGIEFRRYPRLLLSRFFSAPGKSSTTTTTKASVSAPVKSKP
VETKLSAASKPPTVAQTGIPPEQKPAPEVQPVTTNSPATAAAAPASTQAADTDTVSAKALRLIANEAALDLSQLEDDAGF
AELGIDSLMSLVIAEKFKIELDVKVGGSLFLDYPTIGDLRKWLEEYYS
>BGC0001901.1_L0_CDS5_ProteinId_KKP00966.1_GeneId_
MTATTKRHLLLFGDQTVEKLTSIRALVRNAKTSPVAKRFLQEIMDVIQIEFSTLSKSEHGWTGTFDTLLGLAEENDEQNG
ANTLVSTVLMCIGRIGELVVHAERDPTILGTPEHPVEILGFCTGLLPAAVVVAAKDTSELHTLALEIVRVTFRMTREIVR
QTKLVEDSSGDWARTYIGITREKMESILDDFHSSNSIPPTRQISIGVVSEKWTTIIGAPSSLTRLSSWSSEIELASHAKT
DIGALIHSKVLPPIDLEKILAPFSWRNRVLDWTKARMISPASCTDYTNSSLGSLIGQIINDIASNALLIDETIQACISRL
DKATTFNVTVPGPTGYLPAVEQAFRSSKVQYELNKQTTDATGSGRGGSDMIAIIGMSGRFPGTNSTEEFWDDVLAANCHI
ESVPKSRWDLDVFFDPDDKSTRKNATTAMHGAWLESPGLFDNRLFNMSPREASQTDPIHRLLLTTSYEALESAGYSPDGT
ISTESNRIASFFGQTSADWQDVLNQEGIDIYYIPGVGRAFASGRVNHHFKWGGTSLSVDAACATGIATVSLAVSALLARE
CDMALAGGGAVHVSPNTYSGLSKAGMVSTTGGCRTYHDDADGYVRGEAVGVVVLKRLEDAVAENDNILGVIRAAAQTYTS
TSSSILHPSHVSQERIYREVLRQSGLQPQDIDYVEMHGTGTQAGDVEEMTSVINVLAKNHTKNEPLTVGAVKAVVGHGEA
AAGVTSLIKALMMLRDGLIPAQPGWPFKVNRNFPSLAKANVRIAKKTLDLKPSSKADKKAKILINSFGASGSNSCVIVEE
PPEIPEKQDDPRGFHVVTLSARSAFSLKKNRENLIDYLERKPETRLVDLAYSTTARRMHETLRIAYVGNSVRDVVRQLRH
DATNGGPNDPKSKTKKSPRLFLFTGQGSQYAGMGAELFAADKGFAELLGTYQDMATNLGLPEFVDIIRNKEIDITTKSPA
QVQLAVVALEIAIAHTLKKWGVFPDAVLGHSLGEYAALAISGALSVADALYLVGKRALLMEKHLQPHTYAMLVTSLSAED
LQQRIVELKLESCGIACVNGPSVAVASGPVNDLKKLEQHLLDTSDTKSTFLKVPFGFHSAQVEPILEEFEKIANGVTFSN
THTTLVSSLTGTTESSVSSAYLSRQTRESVQFTKALEACEAAGLIGGNSLTMEIGPDPVCLSLVRRTLNIPTSARLIPTL
KSGQDNWSTISTALKAAYETGVNINWPEFHKGFKNSVRLLDLPTYAFEYKDFWTPYQEPEPVQTTAPSPVVEKVQPPKYP
GFTSTSSVQRIESENIQGSKITVVYSSETSEPALLQAIQGHSVVGRTICPMVIYCDMAIAATRYAYWRLHDTKQTPDLSI
YDMEMARALVIEERGSRPVINIRNTYNQDQGFARVTFYSITPEGKEIAYGACKVKVAKGVAQKNSPQQLDFLLRSRMVTL
QEYSKNRKAHAFLKPVVYRLFANVVGYGEAYQGLEEVVVDTRGSDGMGTVRLPQSDSTGHFTLDPYLNDAAIHLCGFLVN
SGLNYPEDDVFICPGFQLWRFFEALHPGKAYSTYVYMQESASNDGSLLGNCYVLDGDQIVQELVGIKFQKMKRAVLQLSL
TSTGAQPKNPPAETHRPKSPIPQFSSMETTTISATEPQASDDSASAGTKTPEASDLEIIDTLLSIVAREIGVNVDEMLDE
AAFIDLGVDSLVAVTIFTTLEREVGLKLQASFFVEHTTVGNVKRALHEML
>BGC0001906.1_L0_CDS6_ProteinId__GeneId_
MLISHEPSVTEKSNDAGLLGGTVRRPGLKDTSTAALGLEHLNQQTTPASTITDTMADQMAFLLFGDQSLDTHGFLAEFYR
RGNPSVLSKEFLRLAGDALREEVDRLPREGRRRIPVFRTLQQLNEKYRQQRLKFPGIDSALLCIAQLAHYIDRSEKEHED
VTDHRNTKLSGLCTGLFAATAIASSYSLSTLIPIAVQVVLLAFRTGSHVASLADRLSPPKEESESWTYVLPAAKEAEAKS
ILTEFHRSEGISQAAQAYVSAVSANNIAISGPPATLRSLFSKDLFESRPTAIPVYGPYHAKHLHGSVDISEMLRLDEEAV
TTALAGSKPRSVVMSTVTGAPFLETDTKSLLVAVVHEILNEPLLFHKALSGNANEARGFKGSRILVIPYGPTQAASTLAN
VLRSQTKSEVVLRPPPQVSRETTASSIGNHGSTGNCKLAIVGMAGRFPDSASVEALWDLLEKGIDAHRVVPADRFPVETH
YDPTGKAINTSHTPYGNWIEQPGLFDPRFFNMSPREALQTDPMQRMALTTAYEALEMAGYVPNRTPSTRLDRIGTFYGQT
SDDWREINAAQEVDTYYITGGVRAFGPGRINYHFGFSGPSLNIDTACSSSAAALQVACTSLRAKECDTAIVGGLSCMTNS
DIFSGLSRGQFLSKEHNCNTFDNDADGYCRADGCASVIVKRLDDALADKDNILAVILGTQTNHSADAISITHPHGPTQSI
LSSAILDDAGVDPLDVDYVEMHGTGTQAGDGTEMVSVTDVFAPANRHRPADRPLYLGAVKANVGHGEAASGVTALIKVLM
MLKKNAIPPHIGIKKEINKTFPTDLGERGVNIAFHKTPFVRRDGKPRRVFVNNFSAAGGNTGLLLEDGPRYKTATVDPRS
QHVITVTAKSKAAMIRNAENLVQWMEENPSTSVSHVAYTTTARRIQHYWRMNVTASSLVEAQEAIKERLKYNFVPVSPEQ
PKVAFLFTGQGSHYAGLGRDLYTHYSVFRRAINEYDHLARIHGFPSFLPLIDGSESEVQKLSPVVVQLGLASFEMALAKL
WASWDIHPSAVLGHSLGEYAALHVAGVLSASDTIYLVGARAQLLVEKCTAGTHAMLAVQGSVETVTEALGDRASSTNIAC
INGPRETVLSGTSTEVAEIAEQLGGAGFKCTQLKVPFAFHSAQVEPILDDFEKLARSVRFEEPKIPVISPLHGKLLDGEP
INPTYLRDHAREAVNFLGGLVSAQQSGVIDEKTVWLEVGPHPVCANMVKAAFGATTIAVPSLRRNEATYKTLSSTLCTFH
SAGLNIDWNEYHRDFDASVRLLDLPAYSFDLKNYWLQYTGDWSLTKNRGALAAPKAIEASKPKVSTTTVQKVTKEEVNGD
IVILETESDLTEKNMRKICEGHRVNGTTLTPSTLYGDMAMTICEYGYKLVRPDAKDIGMNVADMEVPKTLIFNPKAESQI
LRMHVKINVAENVADISFTTGEGAQKAEHAVCKVFFGDCQQWLDEFERVSYLIKARIDALKAAEQRGEASKVSRGIAYKL
FTALVDYDPQYRGMESVILDSETCEATAKVVFQAGPEFGTFHTAPYWIDSVCHISGFIVNGTDAVDSREQVYISHGWGSI
RFAERLDGSKTYQSYIRMQNVKGTKMMAGDAYIFDGDKLIGIGGDIRFQAIPRKVLNIVLPPQGGAAAASARAAPAAKPA
AAKAPVKEKKQVTTSNLPAVNKKLSQTSVTAQVMDIVSKETGVSHDELADNIAFSDLGVDSLMGLTISGRLREELELNID
SHAFNDHSTVGAFKKFLAQFESATTTVVSESSGSSGTSDSDDDIESDSEVTTPGESDKGSVKGEPAPASSGGNSELQQIV
RETICAEMGVEVEEIIAAPDLAALGMDSLMSLSILGILREKTGLNIPADLLGHNPSLKDIERTLGIEDKPKRAAPAPKPA
APKPAKVKAEPKAAPKTENAITKSVSVNDPYPHRKATSVLLQGNHRTATRQLFMIPDGSGSATSYTEISDLGQDVAVWGM
FSPFMRTPEEYKCGVYGMATKFIEEMKRRQPQGPYAVSGWSAGGVIAYEIVNQLTKAGDEVSHLLIIDAPCPITIEPLPA
GLHAWFAEIGLLGEGDGAEAKKIPSWLLPHFAASVTALSNYTAEPIPKEKCPKVTTIWCEDGVCKLPTDPRPDPYPTGHA
LFLLDNRTDFGPNRWDEYLDIERMTFHHMPGNHFSMMHGDLAKQLGGFLKDGIHR
>BGC0001923.1_L0_CDS4_ProteinId_BBF25315.1_GeneId_ascC
MTLIQTKHSASAAVFSPQSTAPKPTHLAHIRARLLEDDLLKPVKEAVVSLPKTWRALVSKQPELGKNRKASDLIEAFPSW
IEDGKTEVLETDMSGLITLPLLAVIHIVQYLDYIQRLGISHSEFLESVESGGVQGYCIGLLSAIVVSSAEDEEALIQHAA
HGIRLSLAIGAFGDIGSSSDEVVSNTLQVRLRNAGSEEDLVARFPGSYISTITDAKTMSIIAPPHLIDALKEHAETEGLR
PRAMHIRSNLHNSRNTELAQQCSSLFEDCPFASPDTLQVAVRSNKTGCYLEQDATSLVEEAVSTVLASRCDWSLVMQGLA
DDLNQSGSKHHSILLFGMGDSVPGAPFREHSLDISKIDVLSLVETPLSATPPASSIDDFPPDSIAIVGSACRLPGANSLD
ELWDLIAAGRSRLEKVRTDRVNIKESYRASQDPEWTKKREFYGNFIDDVDAFDHAFFNISPREAKYMDPQQRLLLMAAFE
AMDSSGYLRSHQRNDGDAVGCFLGASYTEYTENTSAYSPSAFTATSTIRAFLSGKISYHFGWTGPSEVIDTACSASIVAV
HRAVQAINAGECPVALAGGVNIITGVNNYFDLGKASFLSQTGQCKPFDDSADGYCRADGVGLVVLKPLSKAVADGDYIQG
VIPAIATNQGGIGAPGITVPDGIAQKALYRGILEKAGLKGEDISYVEAHGTGTQVGDPIEIGSIREVFGGAHRASPLHLG
SLKANIGHSETAAGVASLLKVLSMVRNRGVPPLQGFKRLNHKIPALELDKMAIPTKLLPWDSDHRIACINSYGASGSNSA
LICSEWLEEPSKLPDVTGQPLQEYPILLSAASNESLLRYARHLADYITKSSADLTLGNLSYTLSQRRKHHRIRWSTTAKD
LIGLIEQLRECTPADFVQAPQKSKKIVLTFSGQSRTTIGVSDSARLENPRFEHYIQQCNNILMSYGCPDLLPYLSQTDPI
SDPTIIQCGTVTVQYACAQCWIDGGLDVAGIVGHSLGELTALAISGALSLEDTLKVVYTRAEAIKAKWGPESGSMLAIHA
NQDTVKSIVEIIETMITNPDEALEIACYNSITSHIVVGKESSIEMAEKVIQQDARYHGLRYQRLNTSHGFHSRFTEPLLQ
DLIHVERSVEFRKPSIPLETSTQTPVDFAKKRHSKYLSNHAREPVFFVDAARRLESRLGECVWLEAGWNTPIVAMTKRAV
ANPSAHTFQAVTSPAAVAMELWREGIATTYWSFFTPKESGLKHIWLPPYSFDRPKYWLEHVDRAVQERDAAANGSASPPP
KKVQQLVTLKKTEGTKSQFRLHTTTERYKRIVSGHAVRSKPLCPASMYMESAIMGTEQLGASLVGKTITFENVSFTKPLG
CDENLEVYVNLEQNTAAGEEAWHYAVQSGGKGSHSEGDFFATSGEMADIQLYEMLIADKIEALRNDVDAERLRTATAYSI
FSRVVEYSDLLRGISSITMGTRQALAQIKVPKSTFEAQESTVSDFYDAITLDTFIQVLGLLINSDNDSSADDEIYVASSI
GKMVVSPTEFKKHATWNVYATYSASDSKASSGAVFVFSEDRKLVSFATKIQFMRIKAAKLEKVLESANPGSKTKSTNGNA
LPSVPRSVPAGPTSAPQQVAPTTMPSAPAPVPVVAAGASPSKIADLKSLISVYTGVPVDEMQDNQNFGDMGLDSLASMEL
ADEMESKLGLKVETEDLLLGSVGSLIKLLAPSSGPTAALTEGLVESYDTCSESSDSIRNSTGFHTTIPATPAELHSNPPD
SLDGSTVWTKPKHSLSARFKLDTMVYKEAEGIDIPADVYVPQEPPQQPMPVALMIHGGGHLTLSRRAVRPTQTKYLLSQG
ILPVSIDYRLCPQVNVIDGPVADTRDACEWAQRDLPKIMASRNIEVDASKLIVIGWSTGGTLAMTTAWTLPSAGLPPPVA
ILSFYCPVNYDPEAPIQMGEEHEKRNMSLSEIRRLLGPQPATSHASHTTDTTKLGWVQANDPRSELVLALIKEPRGMSLL
FNGLPPTGEELPVPDAERAAALSPLVQVRKGNYDVPTYLIFGDEDEIAPFGKAVEFAQALKDAGVKSGFLPIKGGKHIFD
LGISPGSKAWDESIGPGYDFLLGELENAHRRCRDV
>BGC0001976.1_L0_CDS5_ProteinId_QCO93110.1_GeneId_eupA
MQTEEWKMANQDNNKPQRDSERCVFLFGSLSLSFDASAFAQVRKAIANDERNSWLVNAARQLPQDLETILSGLPSLNNSN
TRARKQLADLHNAIIGGRPLDTPFPLPNTVLIPLVVIEQLSQYADFARQKGVERSGTPDGWPAIEADTKSLGLCTGNLAA
FATSSARSWGDFQKYGAAAVRLGLLVGLVIDSQDEAFDSRRWRSLSVAWSGSQGGEELQRILPEFDETYVSVYYDACRST
ITTPVSSLPTLVHRLKAAGLGVTEITLYGAFHSAARNSAVLEQLTVFCDSHADFQLSTSAASVAALQANDNTDHKDIIRK
QGALHAKALRRILVEPAQWFDALAAVLGEEGERARVVSFGSERSVPLSLAMRSNVRVVHATDTHDGNRGTNADGGERMWA
ESDIAVIGMACKVAGAEGVEEFWELLVEGHSQHRDISASERFSFDDTAFRTASDSNMQRKWYANLVDGHDQFDHRFFKKS
ARESAAMDPQQRQLLQVAYQAAEQAGCFTRTNSVCDGNVGCFVGVCLSDYESNVGCHPANAFTATGNLQGFIAGKVSHFL
GWTGPALTIDTACSSSLVAVHQACASILAGECNSALAGGTHIMTTAGWFQNLAAGAFVSPTGQCKPFDAAADGYCRGEGV
GAVVLKKLSQAIADGDRVLGVIGATAVQQNQNCTPIFVPNVPSLSALFTTVTAKAHVKPASVSVVEAHGTGTAVGDPAEW
ASIRQTLGGLNRPPERPLMVSSTKGLVGHLECTSGIISLIKVLLMVQKRMLPPQASFDTLNPVLNAQPSDHMFVPRRAQP
WDAEFRVALINNYGASGSNASMIVMQPPTFDTVAPIHLAAAVRSPDCRYPFWLSGLDSSSLRRRAKALRRFLSRGLGPAS
SLAPSLASISYNLAHQGDRALDQRITFTAASVTELDQHLAACEDGSDNKPAAPASTAASKQTVVMCFGGQVSTHIGLDPH
VYNSVGLLRQHLDNVDTIIQSLGYTTIFPAIFQRVPLADTVHLQTMLFAMQFACAQAWIDSGLRPTVLVGHSFGELTALC
VSGALSLVDAVKMIARRAAIVRDAWGIDRGTMMAVEGDLYEVEQLLVDVNSSISPAVPISIACYNGPRSFTLAGSTDTIN
EVDARLCAQPGRSIKSRRLNVTNAFHSALVDPLLHRLEESCEDLTFRRPVLYLERALDSTSSGPEWSARSVAEHMRNPVY
FHHALQRIVQIDPSSSFVFVEAGTNSSITAMTSRALDNKIIKGTSTFHGLSIANCDDGWNKLTDSIMSLWKAGLNVQHWA
HHQRQRRYQADIEPLLLPPYQFDPNARHWMDLKPLPRQLPALIEEATKTEADKKPEGLLTFVGFQDSSTQMQAQFQINTN
TEEYKSLLLGHMTIQTAPICPATMQISFVIEAIVTIRHELQTEQEPQIQDVQYRSPVCANLSRKTWIEIKDENERGLAWR
FEVFSTESHSGPRTIHTTGKIKFTNARDATLQRQLMQFERLFGHHRATDLLKSAEVDEVLANRSIYLIFSEIVDYGEEYR
GLQKFASKGHESAGHVVRRHSHDRKTPRFDAHLADTFCQLGGIWINCMTERSQDDIYLANSIDQWIRSPHNAGAAGSTVE
PSKEYHVYATHHRPSDKLSLTDVFVFDVKAGKLVEVILGIAYVKIPKLSMQKMLTRLTGSEWLNNTPATSMNQAPVSAPN
PATRPSIVDLPSAVTQVPVLLPQGVKPSAEIRPSEPPSRSLLENITERVKAVVADLSGVEVTEIGDECDLADLGIDSLAG
MQMVHEIEGALHVTLPEKEILLVVTMRDLMKVVTGVVEVDFEATDSLSSDNDLPSIATSSEGERVATNLTTPAPQSDVDK
DEHEAFESNDLRLPAAVVLEAFKETRELTDEHVLGVGQASYVSEALPLQTELSISLTLEAFEALGAGLRNAGPGEQLFRI
VHDEEHARFVDYMYDMLEIETQIIKVDRGIITRTAVPFPERSSTVVYAELRRRFPDQRAADELTYYAGTHLMQVLSGETT
GVKLIFGTTEGRELVSTFYGEWPLNQVMYTQMEDFFTRLASKLPATNDNKPLRILEMGAGTGGTTKRLVPLLARLQIPVE
YTFTDLAPSFVRAARNKWEKLYPWMRFRVHDIEKAPGEDLVNTQHFVLASNAIHATRSIRESTLNVRKFLRSDGYLLMGE
MTRTPYWVDIIFGLFEGWWLFDDGRRHALTHESRWETDLQSAGYGHVYWTEGTRPESEIEKLILAAASLTNLAGSDFVQS
ERNPITKRHQFDNEVSGGCAEREKLIMEYVCDSTQDFAKTFKVPMSSIPRSLHHKSKGKWIVVTGATGGLGAHLVAKAAV
RSDVERVVCLNRRSKQNALERQMHALRKQGISLDSECLAKLDVHVTELAQPSSLGLPNELYNLLLDNVTHIVHNAWLMNS
KWTVKRFEPQIRIMKHMIHFARDISLRHTESDPVTFIFVSSIATVGFHPLLAKSPIVPEDRVSIDSVLPTGYGEAKYICE
RMLDTSLHRYPSRFRAAAVRLGQIAGSSLNGYWNPMEHVSFLIKSSQTLRALPNLPGSLGWTPADAIADSLLDICTQPGD
VALHPLYHIDNPVRQNWDEMLAVLADVLNISQGASGIVPFDEWLRRVRDWPHTEDNASDGKNPAYVLVDFLEDHFVRMSC
GGLLLGTRKAREHSETLACVGPVDAQAIKLYVRSWKDMGFLD
>BGC0001977.1_L0_CDS5_ProteinId_QCO93110.1_GeneId_eupA
MQTEEWKMANQDNNKPQRDSERCVFLFGSLSLSFDASAFAQVRKAIANDERNSWLVNAARQLPQDLETILSGLPSLNNSN
TRARKQLADLHNAIIGGRPLDTPFPLPNTVLIPLVVIEQLSQYADFARQKGVERSGTPDGWPAIEADTKSLGLCTGNLAA
FATSSARSWGDFQKYGAAAVRLGLLVGLVIDSQDEAFDSRRWRSLSVAWSGSQGGEELQRILPEFDETYVSVYYDACRST
ITTPVSSLPTLVHRLKAAGLGVTEITLYGAFHSAARNSAVLEQLTVFCDSHADFQLSTSAASVAALQANDNTDHKDIIRK
QGALHAKALRRILVEPAQWFDALAAVLGEEGERARVVSFGSERSVPLSLAMRSNVRVVHATDTHDGNRGTNADGGERMWA
ESDIAVIGMACKVAGAEGVEEFWELLVEGHSQHRDISASERFSFDDTAFRTASDSNMQRKWYANLVDGHDQFDHRFFKKS
ARESAAMDPQQRQLLQVAYQAAEQAGCFTRTNSVCDGNVGCFVGVCLSDYESNVGCHPANAFTATGNLQGFIAGKVSHFL
GWTGPALTIDTACSSSLVAVHQACASILAGECNSALAGGTHIMTTAGWFQNLAAGAFVSPTGQCKPFDAAADGYCRGEGV
GAVVLKKLSQAIADGDRVLGVIGATAVQQNQNCTPIFVPNVPSLSALFTTVTAKAHVKPASVSVVEAHGTGTAVGDPAEW
ASIRQTLGGLNRPPERPLMVSSTKGLVGHLECTSGIISLIKVLLMVQKRMLPPQASFDTLNPVLNAQPSDHMFVPRRAQP
WDAEFRVALINNYGASGSNASMIVMQPPTFDTVAPIHLAAAVRSPDCRYPFWLSGLDSSSLRRRAKALRRFLSRGLGPAS
SLAPSLASISYNLAHQGDRALDQRITFTAASVTELDQHLAACEDGSDNKPAAPASTAASKQTVVMCFGGQVSTHIGLDPH
VYNSVGLLRQHLDNVDTIIQSLGYTTIFPAIFQRVPLADTVHLQTMLFAMQFACAQAWIDSGLRPTVLVGHSFGELTALC
VSGALSLVDAVKMIARRAAIVRDAWGIDRGTMMAVEGDLYEVEQLLVDVNSSISPAVPISIACYNGPRSFTLAGSTDTIN
EVDARLCAQPGRSIKSRRLNVTNAFHSALVDPLLHRLEESCEDLTFRRPVLYLERALDSTSSGPEWSARSVAEHMRNPVY
FHHALQRIVQIDPSSSFVFVEAGTNSSITAMTSRALDNKIIKGTSTFHGLSIANCDDGWNKLTDSIMSLWKAGLNVQHWA
HHQRQRRYQADIEPLLLPPYQFDPNARHWMDLKPLPRQLPALIEEATKTEADKKPEGLLTFVGFQDSSTQMQAQFQINTN
TEEYKSLLLGHMTIQTAPICPATMQISFVIEAIVTIRHELQTEQEPQIQDVQYRSPVCANLSRKTWIEIKDENERGLAWR
FEVFSTESHSGPRTIHTTGKIKFTNARDATLQRQLMQFERLFGHHRATDLLKSAEVDEVLANRSIYLIFSEIVDYGEEYR
GLQKFASKGHESAGHVVRRHSHDRKTPRFDAHLADTFCQLGGIWINCMTERSQDDIYLANSIDQWIRSPHNAGAAGSTVE
PSKEYHVYATHHRPSDKLSLTDVFVFDVKAGKLVEVILGIAYVKIPKLSMQKMLTRLTGSEWLNNTPATSMNQAPVSAPN
PATRPSIVDLPSAVTQVPVLLPQGVKPSAEIRPSEPPSRSLLENITERVKAVVADLSGVEVTEIGDECDLADLGIDSLAG
MQMVHEIEGALHVTLPEKEILLVVTMRDLMKVVTGVVEVDFEATDSLSSDNDLPSIATSSEGERVATNLTTPAPQSDVDK
DEHEAFESNDLRLPAAVVLEAFKETRELTDEHVLGVGQASYVSEALPLQTELSISLTLEAFEALGAGLRNAGPGEQLFRI
VHDEEHARFVDYMYDMLEIETQIIKVDRGIITRTAVPFPERSSTVVYAELRRRFPDQRAADELTYYAGTHLMQVLSGETT
GVKLIFGTTEGRELVSTFYGEWPLNQVMYTQMEDFFTRLASKLPATNDNKPLRILEMGAGTGGTTKRLVPLLARLQIPVE
YTFTDLAPSFVRAARNKWEKLYPWMRFRVHDIEKAPGEDLVNTQHFVLASNAIHATRSIRESTLNVRKFLRSDGYLLMGE
MTRTPYWVDIIFGLFEGWWLFDDGRRHALTHESRWETDLQSAGYGHVYWTEGTRPESEIEKLILAAASLTNLAGSDFVQS
ERNPITKRHQFDNEVSGGCAEREKLIMEYVCDSTQDFAKTFKVPMSSIPRSLHHKSKGKWIVVTGATGGLGAHLVAKAAV
RSDVERVVCLNRRSKQNALERQMHALRKQGISLDSECLAKLDVHVTELAQPSSLGLPNELYNLLLDNVTHIVHNAWLMNS
KWTVKRFEPQIRIMKHMIHFARDISLRHTESDPVTFIFVSSIATVGFHPLLAKSPIVPEDRVSIDSVLPTGYGEAKYICE
RMLDTSLHRYPSRFRAAAVRLGQIAGSSLNGYWNPMEHVSFLIKSSQTLRALPNLPGSLGWTPADAIADSLLDICTQPGD
VALHPLYHIDNPVRQNWDEMLAVLADVLNISQGASGIVPFDEWLRRVRDWPHTEDNASDGKNPAYVLVDFLEDHFVRMSC
GGLLLGTRKAREHSETLACVGPVDAQAIKLYVRSWKDMGFLD
>BGC0001988.1_L0_CDS18_ProteinId_PKX92308.1_GeneId_
MDWTTETPNTEPSLVTATPSTTESLVDPAKMKVGYFGNEFPHDDLHDLSRRLYNWSKDRQHTLLATFINEATAAVRQEVR
LLPATLRTLIPPFETIFSLVSHADLRHGPLGGCIDGMLLCAVQLATFIGYYEDSTEDTFHWHNADACLAGLGTGLLSTVA
VSVSPTLADMPVTGAEVVRMAFRLGILVHEVSRILQAPTSDGGPGDSWAYVVPDAVADDVQSELDAFHDAKKTPESSKVF
ISALSRTSVTISGPPTRLKDLFLVSDYFRDRRFVPLPVYGGLCHASHVYTKEHVDSIVNTESSSLVSLDSRLAPRVPIFA
TSNGKPYSAKTVSGLFRNIVEELLTQRIEWDNVIEGVIQHAKCTAVSEALVLTFRTSLPARDLVEALNSESLPFKGRTQD
LVPWVTKPQAEPRGPRGAQQAKIAIVGMSCRLPGGADDTGKFWEILNQGLDVHKKVPADRFDVETHCDPSGERLNTSLTP
YGCFIDEPGLFDAPFFNMSPREAVQTDPMQRLAIVTAYEALERAGYVANRTASTKLHRIGTFYGQASDDYREVNTAQEIG
TYFITGGCRAFGPGRINYFFKFSGPSYSIDTACSSGLATIHVACNSLWNGDTDMAVAGGMNVLTNSDAFAGLSKGHFLSK
TPNACKTWDCEADGYCRADGVATVIMKRLEDAEADNDNILGVILAAGTNHSANAVSITHPHAGHQADLTREILSKAAIDP
LDVSYVEMHGTGTQAGDAQEIQSVVDVFAPLSSTKRRATKQPLYIGAVKANVGHGEAVAGSTALLKVLLMLQKKTIPPHV
GIKNAINPGFPKDLDKRNLHIAYHRGNTSIVLEEGPVRSIQDSDKDTRPMHVVAVSAKSKVSLKGNLQRLIHYLEANPDV
SLTHLGYTTTARRHHHNHRIAVSTSAVPHLVRQLNSHLQSADTHKPIPSTGAPPVVFVFTGQGAAHRSMNLELFRDSPCF
RSQMLYLDSLCQSQGFPSIIPAVDGSYPQDHTHPPTVTQLALVCIELALVAYWESLGVRPEVVVGHSLGEYAALHVAGVL
SAADTIYLVGQRARMLERKCQIGSHKMLAVRAALDEVQSKANGKPFEVACLNGPKDTVLSGTVSEMEALAEELEQSGLKC
YHLDVAFAFHSAQTDPILQELEETAQTGVLFQPPRLPIISPLLAKVIFDEKTVNAKYICRATRETVNFVAAVEKALAMST
VDETMVWIEIGPHPVCVGFVRSIMSTVNMTVPSFRRGENNWQTLSQSLAAVHAAGVEVDWNEFHRPFEHGLRLLDIPTYA
WNNKTYWHQYNGDWALTKGNNFYDSKKKSAAAGSPLAAAPVSSLRTSLVHRVIEESFSGTAGKVIVQSDMMQADFLAAAW
GHQMNGAGVVTSSIHADIAWTLGKYLLDSLKPNSRKSVVDMEISNLVVREGLVAQKNRSVPQLIQVSISTADVDSGVAYL
EWHNVTNDGVSLADQEPIVTAQIRYGTAGDYLSSWVPALHLVQGRIEALSQLADDGIANRLSNSMAYLLFADRLVDYADR
YRGMQSVVLHGLEAFADVKTKPDDEGGVWTVPPFFIDSVCHLAGFVMNVSDAIDTKNNFCVTPGWGSLRMARPLVAGGRY
RSYVKMIPTAEDPTVYLGDVYVLEGDEIIGVMQGMKFRRYPRVLLNRFFTPADIKNPASGSMSCAKGARSSAQSTKSPAN
VAESVPTPAPAPVPAPEPVPVQRNKQDTAAPPVAASDSTAAKALDLVAAEAAIELSDLQDDVSFASLGVDSLMSLVIAEK
LRQQLGITVSGSLFLEYPTVRDLRVWLDEYYS
>BGC0002030.1_L0_CDS13_ProteinId_RWQ92175.1_GeneId_
MAQKLRFYLFGDQTYDYDEQLRALLTSHDPVVRSFLERAYYTLRAEVARIPNGYQARISRFSSIAELLSQRREHGVDASL
EQALTVVYQLASFMRLHSERSLSYPSADDAHCLGLCTGALSAAAVSSSRSLSELLPAAIETVILAFRTGLHASDSGRRIE
ESSAAAKCWSISLQGLEGHVARKLLEEWSNKKRLPPMSRPYISAYASGGVTISGPPSVLAELRNTPGLSKLRAKDIPIHA
PYHSSAIFNQCDVETILSSALIDLASRATHVPILSTGTGRLVWAGTLPAAIQSALQDVLLRPISWENMSCGISTCLQSID
PSEVEVIPIATLAGPLLCRSVQVAKSQIPATIDPKNDVMNEAQSQIAEAMDRAKIAIVGMSGRFPGAENVDSLWELLMAG
RDMCKEVPPTRWNVDTHVDPTGKRKNTSKIRWGCWLDNPDMFDARFFNMSPREAPQVDPAQRIALITAYEAIEQAGIVPG
RTPSTQEDRVGVFFGTTSNDWCESNSGQDIDTYYIPGANRAFIPGRINYVFKFSGPSYSIDTACSSSLSALHVACNALWH
GDIDTAIAGGTNVLTNPDMTAGLDRGHFLSATGNCKTFDDTADGYCRGEGVATVVLKRMDDAIADKDPILGVIRGVYTNH
SAEAESITRPHVGAQKAIFQHVLNHSGIRPQDISYIEMHGTGTQAGDMREMTSVLDTFSPQYPGAIQREKPLYLGAVKSN
IGHGESVSGVTALVKVIMMMQNNTIPPHRGVHTRLNRRFPSNLDERNVHIAFQATEWPRGQTPRRAFINNFSAAGGNSSV
LVEDPPLILKEEGADPRSSHVIAVSAKSPSALRKNLESMRRYAMSEHTEKSLCELSYTTTARRIHHSHRLMFAGSSLEDI
LREMESKLAIKEPFSPCAPLQSVIFTFTGQGAQYPGMGQVFFNNFSVFRSDLCRLDDLAQKLGFPTFLPIFSASTHARLE
GFTPTVVQLANTCMQLALTRLWVSWGIRPSAVVGHSIGEYAALNTAGVLSDADTVYLVGKRAQLLEEKCNRGSHTMLAAL
ASFEKVSRLLDSAPCEVACINGPEEIVLAGPRSHMTDIQKILVAHSIRCTMLQVPFAFHSSQVDPILQDFQSAIEGVTFH
KPTIPVISPLLGDFVTETGTFNPNYLARHCREPVNILQALRQASTMNLVHDSSVVMEFGPHPVVSGMVKSTLGNSIKALP
TLQRNRNTWEVLTESVSTLYCMGFDINWTEYHRDFPSSQRVLRLPSYSWDLKSYWIPYRNDWTLYKGDIVPESSIALPTH
QNKPHSTSPKQQAPTPILETTTLHRIVDEKSTEGTFSITCESDVSRPDLSPLVQGHKVEGIGLCTPSVYADIGFTLGNYL
LDRFPTRFGPDTKVVDVTDMVIEKALMPLNAGPQLLRVTASLIWSEKEASVRFYSVDENHTETVQHSHCRIKFSDRSTYQ
AYQEQISAVKARMFEMKTNSSSGRTYRFNGPMAYNMVQALAEFHPDYRCIDETILDNETLEAACTVSFGNVKKEGVFHTH
PGYIDGLTQSGGFVMNANDKTNLGVEVFVNHGWDSFQLYEPVTDDRSYQTHVRMRPAESNQWKGDVVVLSGENLVACVRG
LTIQGVPRRVLRYILQSSAKTTQTATSSVPAPSQAPVMVPQIVQVPKAKPISQISGTLTEALRIICEQSGVPLAELTDDA
TFANIGVDSLLALTITSAFVEELDLDVDSSLFMDYPTVADLKRFFDKINTQHAPAPAPVSDAPKQLQPSSSPVASATPSA
PIHGRSKFESVLNILTEESGVEMAGLPDSTALADIGIDSLLSLVVTSRLNDELELDVSSEDFNDCLTIRDLKAHFMSKNS
DNGSSAVLTPQPSRDSALPERTRPRVADTSDEEDAPVSANEFTTSARSTSKYMAVLNIISEESGMAIEDFTDNVMFADIG
IDSLLSLVIGGRIREELSFDLEVDSLFVDYPDVKGLRSFFGFESNKTATNPTASQSSSSISSGTSVFDTSPSPTDLDILT
PESSLSQEEFEQPLTIATKPLPPATSVTLQGLPSKAHKILFLFPDGSGSATSYAKLPRLGADVAIIGLNSPYLMDGANMT
CTFDELVTLYLTEIQRRQPAGPYHLGGWSAGGILAYRAAQILQKAAANPQKPVVESLLLLDSPPPTGLGKLPKHFFDYCD
QIGIFGQGTAKAPEWLITHFQGTNSVLHEYHATPFSFGTAPRTGIIWASQTVFETRAVAPPPVRPDDTEDMKFLTERRTD
FSAGSWGHMFPGTEVLIETAYGADHFSLLVSLLFRD
>Cladofulvin_Final_L0_CDS5_ProteinId_184395_GeneId_184395
MTTNHLENKVHAATESLFYFSNEFPKRDLQDLFRQAHTRSKLAQHKCLAQFIQDATQTVKQEIQGLSMKLQHLFKPLESV
LTWAEDHELREGALSGAIDGVLLIVAQMTTLIGYLENNTAKMDDIATASLAGLGVGLLTACAVSSASTIADLSATGADAV
RTAFRLGVHVYYVSQTLEALDPSARPETWAYVINNVTPTEAQEQLDTLYANSTQPATSKVFISALSRSSVTVSGPPARLK
ALVTGSEFFRTSRYIALPVYGGLCHAPHVYGQDDVDMVMQSRAFSVQKAPATHLKSVWSTSSGYPYLVEDSKSLFASVVA
ELLTKAICWDSVVSSIVKYTGLTDASEMIIYNYGNSIPLNELESALKSSPAKLKVVNSNLLSWMGHNSPTSVKPRNTLQS
KLAIVGMSCRLPGGATSNELFWDVLRRGVDTSQVIPADRFDVATHYDPAGKQLNKSMTQYGCFIDEPGLFDAPFFNMSPR
EAQTVDPQMRLALVTAYEALEQAGYVANRTASTRLERIGTYYGQAADDYREVNQGQEVSTYYIPGGCRAFGPGRINYFFK
FAGPSYSIDTACSSGLAAVEVACQALWRGDVDTAVTGGVNILTNPDGFTGLCSGHFLSKGHNACKTWDATADGYCRADGV
GSLVIKRLEDAEDDNDNILGVILGAGTNHSAQAVSITHPHAGHQAYLARQVLRQAGVDPLDVSYVELHGTGTQAGDSEEM
QGILDVYAPLSKRRSQSQPLHIGAVKANMGHSESSAGTTALVKVLLMLQNNVIPPHIGITTEMNPKFGHDFKKRNLHIPF
ELTPWEHTDDKRRIAVVNNFGAAGGNTTMILEDAPMRSISQSDTRKTHVVVLSAKTKTSLVANVDRLISYIDSHPDTQIA
NVSYTTTARRYQHVLRVAISTSEIAHLQKQLYSHREKIEYIQPVRKAEPPPVAFSFTGQGASHKSMNLELYRDVPTFREF
VHQLDSLTRAQGFESFICALDGSHDKDHQHSPVVTQLALVCSEIALAKYWASIGVLPNIVIGHSLGEYAAMHIAGVISAS
DAIFLVGRRAQLLQERCKIGSHLMMAVRASVDQITQSAAGKPFTVACVNGPADTVLAGTKEEIEVIKTPLESSGLQCIKL
DVAFAFHSEQTDPLLDDFEALAKSGVIFAEPKLPVISPLLGKVIFDAKTINATYVRRATREAVDFLAALNNAQEIGAIGG
DTVWVEIGPHPVCTGFVRSTIPSVKLALPSFRRGEENWKTLSDSIAQLYTVGVDIDWTELHRPFEKNLRLLDLPTYAFNE
KTYWLQYKGDWCLTKGNTFYADEQKIVRGQLPSVSELHTSTVQQIVEQVFDTDTGSCTVVIESDMMQPDFLAAAHGHRMN
DCGVATSSIHGDIAFTLAEHIHKKLGVHGKDTRYNVANLQVTKALVARKNTANPQVIRVTASTTDVRSGIDLVWQNINAN
GDSAEPFATSSIHAGISTDWISSWSSLTHLVRDRIETLDRLVAEGKANRLSHNMAYTLFASNLVDYADKYRGMQSVVMHG
LEGCADVELSTKESGVWTVPPYFIDSVAHLAGFIMNCSDAIDAKKFFCITPGWKTMRFARPLVPGARYQSYVKMIPTVED
DTAYFGDVYILQDGVIIGLVEGIEFHRYRRILLERLFSAPDSTNLDDTTETKDISSSTQHSVPVSRQVPPAAKSSAQTVF
ESSLPFAVPGPRKSTARPAVDEIAAREKPVASQSSSITNRAMQLIADEVGVELADLCDDVGFSDLGVDSLMSLVIADTFR
ATLDIKVNGSLFLDYETIGDLRNWLEETYA
>Clagr3.cluster006_L0_CDS9_ProteinId_1470_GeneId_1470
MHTTSTPTHLLLFGDQAIEKLSSIQSLVRHSKTSPIARTFLEKATDVVQLEFAQLSAEERGWEGEMHSLLGLAEENVRIE
REKGEGNVNGIVATVLMCIGRIGELCVFAEEDPSILGSANSPTHILAFCTGLLPAAVAAAARDTSEILSIGLEMIRITFR
MAYALTRRMKLVEDVGGNWATTVVGVNRQNMEELLTGFHTEHSIPKPRKVAIGVEATDWLTLFGPPSSLRRLWSWSTVLD
RAAKIKTDTNGAIHTEYMPTIDVEEVLDGSAILDTPLSSKAKIGRNSREGVFTESTLGALLREIIIEIAHKVLKLSATIE
GCMSTLRHNRGVKFTVIGPSTHTSAVQRSMQENRIAYQLNQHSEQQNNSLRGGSDDIAIVGMSGRFPGSETVEGFWDNLM
AGKSFIREVPKSRWDVKDFYDPTGKKKNSTTARHGSWLDRPGLFDNKLFNISPREANQMDPINRLFLTTSYEALEMAGYS
PDATPATCSNRIATYLGQAAEDWHEILNNEGIDIYYVPSISRAFGPSRLSYHYKWGGGSYAIDSACATSTTAISLACAAL
KARECDTALAGGGSVLVSPNSFCALSKSGMISTTGGCRTYHDDADGYARGEAVAVVVLKRLEDAISDNDNVLGIIRGSAR
TYSSSAMSITHPDGEAQKRVCDAVLRQNCVDPLDVSYVEMHGTGTQAGDAIEMGSVLQTVGRARTEQNPLTVGAVKANVG
HGEGAAGVTSLIKVLMMLRDREISPQPDAPFKINRKFPPLEKLNVHIAGRNMKLRPRPDGDGKVRVLLNSFDASGGNTAL
LVEDAPRPVWKSGDPRPYHIVALSGRSWTSLRGNLQRLLEYLERNPQTQLADLAYTTTARRMHQPFRTTYITATTSELVS
TLRADSSKQVVKEPTRKNAKSSTIFAFTGQGGKSSSMGKQLYKHSATFRRLVTTYQEMANLQNLPQFIDLIAGGCQDLSS
EPPIRVHLAIVTLEVAIAQTLKTWGIRPDLVMGHSLGEYAALAVAGVLSVSDTLHLVGQRALLVEKQLTAGESAMLAVQA
TVEEVQTRMEEASLKSAQIACINAPTTTVVSSNRKEADQLQKSFLEQGLKATMLNVAYGFHSKQVEPILQEYESIAKGVV
FNKPIIPIASTLLGTVVKDAATFSPLYLARQTREPVNFTGALYAAENNDFVSERTRWVEIGPDSILSGLIRATLKTSTEQ
VFPVLKSNVNEWKTISICLAAFYDSGKTIDWPEYHRDFQKNVNLLQLPTYAFEETEYWTPYREPEKEYSKDIKETVDSSV
SMFLSTSLQRIEHERIQGEEMSVTFTSQISQPDLLAAIQGHIVDGITICPAGVFGDMALTASNYIRSKLQLGQSASLMAI
HNFELTSPLVVETINPAQIMTVTAKYAPAIKRVRVSFSSTDGKTTHQHGECQVSFDNSEQWKAQANQTLFLARSRIAVLK
ENAKLGNAHRLLKPMVYKMFSNLVYYGDKYRAMDEVLFDAECQDAVASVTLSSVEGSSAFQINPYWMDSTASVAGFLLNG
TMKYAEDIICLSTSFKDWRPFKELSAGKRYTSYVCMQETDNGSAVCGDAYVFDGEDLVLAILGLKYQKMKRVVMRRLFLP
DEKRQSVGDSSSKTSNAKGPSESRTVKNYAPVMEVIKPPSPNSSSTLDSGPTSTPMTEIDESSSEIISKLLAVVAEESGC
DLESMDENTNFADMGLDSLMAMTTIANLKNDTGFELPATFFVDNPTIGAAKAALNTNSDPRSDRKLDVEFAKPIETYLSL
DKAPAISIVGLDSASEDECETPPIAQPRSFIPAAPTNTASPTSSLSADLTVLQGSDMPSARKIFLMPDWSGSSVPYIQLP
ALAENICVYGLESPYKKANADTSWTFDDMTELLLHAIRKKQAQGPYILGGASFGALYACEIARKLLQMGEHVHGLLLIGI
FVPKPGLGMSDGAHGEEIVLGELEHAGYVPPLKRMTKTQRKHLECTIRAYSNGYKATGLHNASEGGQLAKTTLIRGTSLS
RDGALPPWLGEEDKLEIWRRLVGGEVEFREIEAENHALLKYPNINVVGQMCQDAVEGFFDRV
>Clagr3.cluster009_L0_CDS8_ProteinId_1822_GeneId_1822
MSTVLFSREVADVRSDIRIIHQNRGSSVLVEAFLEKAYDAVRRDVFTLSREARNQVPVFSSVIDLSERHHDAETRRDEIS
CALLCISQLAHFLGFFEHHPDQYPIPGRHNLIVGVGLGQLSAAAVSCSRTTADLIGPAVQAVHLAFQVGAVVARFSSSSQ
VKNAAEEHWSMTVAGTADEIKRELQVLQDQMKVPRSARGYIDMVNQNTCNISGPPARLRQLKEQSPLFDDAIPQNLPIAG
FWHAPHVYGKEQVSEILGTQTNALDEIGQPCRAILSASTGQLMQDSSSRLLFTEAVDNILRRPVRWDYLQHSIVEHLNNE
SASGTRKLIFEVGSGLNLLYSTLDPETRDTVKRQGLSRWYSTDKDSKPQAPVNSPNIAIVGMSGRFPGATDHETLWKLLE
QGRDMHRTVPKDRFDVETHVDPSGKKVNTSHTPYGCFIEEPGLFDPRFFNMSPREAAETDPMHRLALITAYEALEQSGFV
LNATASTQQDRVGTFYGQTCDDWREVNAAQKISTYFIPGGVRAFAPGRISYYFGFRGPSFSIDTACSSSLAAIQIACTSL
SAGECDTAVAGGVNILTAPDIFAGLSRGQFLSPTGPCKTWDSEADGYCRADGVGSIILKREEDAISDGDNILGVILATAT
NHSADAISITHPHPGNQSYLYEKVLHTAGIDPLDVSYVEMHGTGTQAGDNCEMRSVTDVFAPDAREPARARGRDQALYIG
AVKSNVGHGEAAAGITALIKVLLMLQKNSIPPHVGIKNILNPAFPDLDSRNVQIPFQKTPWSRINGKPRIAFLNNFSAAG
GNTAMILQDSTQRTLPLQPDPRSMLPFVVSAKSITSLQNNIQQLISYTQNASETALPSLSYTLTARRMHHNYRVGVTASD
LKSLGSSFSKEAARGSFTPIPSKAPAVAFVFTGQGAFYSGLGRELFETSKVFRSEIIHLNDLAMTQDFPSFLPAIHGSIG
QEDQLSTLVIHLALVSVQISLIKLWQSWGIKPAVVIGHSLGEYAALYAAGVLSEHDVLHLVGRRAKLLQEKCTAGTHCML
AVKASVAKIRLATKGMPFQIACINAPSETVLSGKVEEINIISQRLKQAGHRCLVMDIPYAFHSAQIDLILEDFKSDAGGA
TFSKPRIPVISTLLGDVINTEGVFNADYLCRQAREPVDFAKAVRSATDSGTLNPKTVFVEIGPHPICTNMVEASVEGDPI
AVASLHKTQTPWATLSKSLSSLHCTGLGIDWREFHRDFTACHELLNLPVYKFDNKNYWIDYVNDWCLHKTEPRTIKLAEP
VTEAPRLSTSSVHRIVAQEFDGEVGKVIVQSDLSEPALKAAILGHLVNGAGLCPSSLYADIAFTLGDYIRKRLRPSETNI
NMNCGEMEVMKPLIVKDGSVEPQILQVTITANLSTDKAYIQYATVDTQGTEIATHATCTIDYENGAMWSAEWMPQTYLIN
GRIETLTKRLASNKADRISRGLAYKLFSALVQYAKKYQGMEEVILDSENFEATSRVKFQTEDKDGTFFFSPFWIDSLAHL
SGFILNGSDAVDSKNFVYISHGWKSLRVSRPLSKTTTYASYVKMQASPNNVMTGDVYIFEEEEIIGVVGGLKFQRIPRAM
LNTILPPVSAKPSQPKRPDQVLKPSSNTGKAAKESHKKSTRELLPRKRESPTPILKLKSPVVSPSAIGVVAQVMDIISQE
SEVPLSELLDDCRFPDLGIDSLLSLQICGKIRESLEIEIQSPVFVECETVGMLRSYLRKFESASGGSLTTPTSSSSDEDD
DHDSDGSASSVASTRSDRSKDSTMNDVMGIALEEVVGSNDLLLLGIDSLMSICILGILREKTNLDLPSSLFTDHPSIDDI
EAFLGLKASKAADIAKASKPQNYSPDATMTSVVTSSPSPQAVSILMQGKSKTATKTLFLFPDGSGAATSYASIPAIDPHV
VVYGLNSPFLNKPSDFAKGIVGVASIYLAEVRRRQPQGPYHLGGWSAGGIVAYEVVLQLLADGERVESLIFLDSPCPINL
EPLPSRLHQFLADVGLIGAEGMEPPPWLLPHFEATIKALKNYDPIPIKDKLLAPRTLAIWARRGVSGQAGDPRPESWDDD
PKSMRWLLEDRTDFGSNGWDALLGRDRMTTESIDANHFSLMKDIEHLRKLTSFIRDFLSTS
>Clagr3.cluster011_L0_CDS7_ProteinId_1944_GeneId_1944
MAEELQLLLFGDETGDFRGPLQKLCERQHGILLSRFIDGLNVLLHDEVRRQRRHVKKQIPLFRDIFDLVRKYQDSDSQNQ
ILKTPLSCIFQLGSVIRFFDDHPSQPFVPANTISVGLCTGLLAAAAVSASQSALGLIENALNAVRVAFRIGITVNNAAQR
LSTDVNQSWSRLVVGVQNEACNAEIRQFNERKSFPRACHAYISSSSADTVTVSGPPAITKALFSESDYLRQRKTVALDIF
GPFHAPHLYSDVDVEEILQPIAETKVDQLSQSFRVLGWSAETSPPDVGLDQLLRQVVGDILVRPLSFDNVIATVISKARD
SGGEKCKISSIGPSSALSSLSSSLRTETELEVSVGEQIGSTKSTYERRTRSQKIAIVGMSGRFPNADSIERLWNLLEQGL
DVHRRVPPDRFDIDAHYDPTGKKKNTSHTPYGCFIDEPGLFDARFFNMSPREAYQTDPMGRLALVTAYEALEMSGFVPNR
TPSSMSDRVGTFYGQSSDDWRQINAAENVDTYYIPGNIRAFGPGRINYYFKFKGPSYNVDTACSSSFSAIQLACTSLQAK
ECDTAIAGGLNIMSAPDLFAGLSRAQFLSKTGPCKTFDDSADGFCRGDGAATVVLKRLEDAEADNDSILGVILGTSTNHS
SEAVSITQPHAPTQESLYRKILRDSGVDARDISYVEMHGTGTQAGDGAEMRSISNVFAPRNEGPRSQIRSPEQTVHVGAL
KANIGHGEASAGVSSLVKVLLMLKRNVIPPHVGIKGVMNKGFPTDLEERGVRIALKGTPWLALNGGKRRAYLNNFSAAGG
NTGLLLEEAPKSTRMSDNDPRTTFVVSITAKSAWSLKMNIQKLISYLEMNPDTSLPKLSYTTTARRVQHPYRVSFALSSI
SEATEALRSAQAEVLKLAPIKTPAKVVFVFTGQGAHYPSLGKRLFENSRQFRSDILDFDRIGRSQGLSSFLPLVDGTIVD
ATQFAPFMLQLGQICIQIALARLWISWGISPSAVMGHSLGQYAALNVAGVLSVSDTIYLVGRRAQLLEEHCTAGTHSLLA
AAASVTATCEALGGDRPDIACINGPRETVISGPTEHLVSSSKTLKAAGIKSVLLPCAYAFHSAQVAPILEPLMESARSIS
FTKPTIPVISPLLQEVVTGGDIIGPEFLARHARETVNFLGGITAGKRKGLIDETTIWVEIGPSPICSAFIKSSLGSETVT
IPSLHKKEDPWRTLSNGLSLLHRKGLQIDWDEVHSEYESSHMVLGLPSYTFENKNYWLDYHNNWCLTKGEAMEVPTEKRK
SGRLSTSSVHKVTKQDYGDRITIVAESDLSEPDLNDAIFGHLVNGAALCPANMQGVYADMAMTLAGHLHRKVDKSEDFIP
MDVRHLEITKPAIAKGHDAKGEQLLRITATAERPLRLVKFAYNSISQDGSDGEFHASCEVQYGDANSLLADWSRFDYLFH
SRIEHLAQGANAGKYKKINREPAYESFSSFVQYGKKYQGMKEIILDSKNFEASSLIEFQANDNDGDFDANPYWIDNIAHL
SGFVLNGSDAVDSQKQVYISHGWESLQIVRPLSGRRSYRNHVRMHPGPGKTMVGDVHVFDGDDMVALVAGVKFQAIPRSL
LNKLLPPINGAAHHPKLQTTASMEGMADHSYVKTSKPEKQLAPTSKKTTHKTSTSVSPPQNGNRIVTGLMSIVSEELGLE
SSELHDGVAFADVGLDSLMSLTVTGRLREEYEIDVPTSFFADKPTIGEAKFAILAQDNGNPEGDALTESASIECASTGSA
ATTDPMSGAQMTRNTSIGTDLCKYAAEDMTEKLLSTVSEELGIEQSQLLEMSDFVDMGVDSLMSLSIIGRIREELDLDLP
STFFVDYPNVDEARIAISALTGMSSSEGATPSRDSINSSPDDTDTLPTIHSTNDQDLADWVVEDQGHDSTLRPATSILLS
GSPKTSSKTLFLLPDGSGSATSFSLLPNISPDICVYALNCPFMKTPAHFTNGIDSVSGQYLAEIRRRQPQGPYYLGGWSA
GGVIAYQVAYKLLELGEKTERLFLIDSPCPVDLEPLPSSLLHFINSLGILGTRGTSPDWLIPHFQATMKNLASFTPRSMN
SVDAPKTLLILARDGLSKDAKDQKFPRSSGEAKSVKWLLDSRGGIGTYGWEKLIGDENIIVMNVPGNHFSVIREPDVKYV
ASLLRRGLSV
>Clagr3.cluster014_L0_CDS4_ProteinId_2764_GeneId_2764
MTLPNNVVLFGDQTVDPCPIIKQLYRQSRDSLTLQTLFRQSYDAVRREIATSEASDRALFPSFDSFQDLAEKQNERHNEA
VSTVLLCIAQLGLLMIHVDQDDSTFDARPSRTYLVGLCTGMLPAAALAASSSTSQLLRLAPEIVLVALRLGLEANRRSAQ
IEASTESWASVVPGMAPQEQQEALAQFNDEFMIPTSKQAYISAESDSSATLSGPPSTLLSLFSSSDIFKKARRIKLPITA
AFHAPHLRVPDVEKILGSLSHSDEYPLRNDVVIVSTRSGKPITAQSLGDALQHIIMDILREPMRWSRVVEEMINGLKDQG
AILTSAGPVRAADSLRQRMASAGIEVSRSTEMQPRQEQRTKPRSSDIAIIGYAARLPESETLEEVWKILEDGRDIPSDRF
DVDTHCDPSGKIKNTSYTPYGCFLDRPGFFDARLFNMSPREASQTDPAQRLLLLTTYEALEMAGYTPDGTPSTAGDRIGT
FFGQTLDDYREANASQNIEMYYVSGGIRAFGPGRLNYHFKWEGPSYCVDAACSSSTLSIQMAMSSLRAHECDTAVAGGTN
VLTGVDMFSGLSRGSFLSPTGSCKTFDNDADGYCRGDGVGSVILKRLDDAIADGDNIQAVIKSAATNHSAHAVSITHPHA
GAQQNLMRQVLREGDVEPADIDYVEMHGTGTQAGDATEFASVTNVITGRTRDNPLHVGAVKANFGHAEAAAGTNSLVKVL
MMMRKNAIPPHIGIKGRINEKFPPLDKINVRINRTMTPFVARAGGDGKRRVLLNNFNATGGNTSLLIEDAPKTDIQGHDL
RSAHVVAISAKTPYSFRQNTQRLLEYLQLNPETQLQDLSYTTTARRMHHVIRKAYAVQSIEQLVQSLKKDISSSSEPGAT
TEHSSAVFLFTGQGSQYLGMGRQLYQTNKAFRKSISESDSICIRQGLPSFEWIVSAEPSEERITSPSESQLALVAIALAL
ASLWQSWGITPKAVMGHSLGEYAALCVAGVLSISDTLYLVGKRAQMMEKKCIANTHSMLAIQSDSESIQQIISGGQMPSC
EIACLNGPSNTVVSGSLTDIHSLEEKLNAMGTKTTLLKLPFAFHSVQMDPILEDIRALAQNVQFRKPIVPIASTLLGTLV
KDHGIITADYLTRQARQAVRFQEALQACRAENIATDDTLWVEVGAHPLCHGMVRSTLGLSPTKALPSLKRDEDCWSTISR
SIANAYNSGVKVSWIDYHRDFQGALRLLELPSYAFDLKNYWIQHEGDWSLRKGETTRTTAPPPQASFSTTCLQVIENETF
TQDSASVTFSSQLSEPKLNTAVRGHLVSGTGLCPSSVYADVAFTAAWYIASRMTPSDPVPAMDLSSMEVFRPLIVDSNET
SQLLRVSATRNPNEQIVNIKISSQDDKGRQEHAHCTVMYGDGHQWMEEWQRNAYLIQSRIDKLTQPSSPGIHRMLKEMIY
KQFQTVVTYSPEYHNIDEIFMDCDLNETAANIKLQSTAGHGEFIYSPYWIDTVAHLAGFILNANVKTPADTVFISHGWQS
FQIAAPLSAEKTYRGYVRMQPSSGRGVMAGDVYIFDGDEIVVVCKGIKFQQMKRTTLQSLLGVSPAATPTSKSIAAKSTR
PQLVTVRKAAVTQSPVAGFSKVLDTIASEVGVDVSELSDDVKISDVGVDSLLTISILGRLRPETGLDLSSSLFIEHPTIA
ELRAFFLDKMDMPQATANDDDSDDSSDDEGPGFSRSQSNSTISTPEEPDVVNVLMSIIAREVGIQESEIQLSTPFAEIGV
DSLLTISILDALKTEIGMNLSANFFHDHPTFADVQKALGAAPTPQKPLDLPLARLEQSPRPSSQALRAKSVLLQGRPEKG
KPALFLLPDGAGSLFSYISLPSLPSGLPIYGLDSPFHNNPSEFTISFSDVATIYIAAIRAIQPKGPYMLGGWSLGGIHAY
ETARQLIEQGETISNLIMIDSPCPGTLPPLPAPTLSLLEKAGIFDGLSTSGAPITERTRLHFLGCVRALENYTVTPLPPG
KSPGKVTVIWAQDGVLEGREEQGKEYMAATSSGDLNKDMDKAKEWLTGKRTSFGPSGWDKLTGTEVHCHVVGGNHFSIMF
PPKIAAVAKAVATGLPEK
>Clagr3.cluster015_L0_CDS9_ProteinId_3082_GeneId_3082
MANAVDSPSLLVFGAVSKAPKDDYLTRIRLFLSTQNDLALFKQEILELPKLWEMYTFHNKDLKVLDDGLSCLEALSEWVK
VGTTHKLIEATFNVLTLPLLTIIEVLQYFQFLQQSQRSHRDVLTHVGRGAGVQGYCAGLLTACAVAVSEDETELVKIACK
CLRLAVGIGAYGDLGGIHVSKGPLTAVAARLAEDEQMEEIAKTFPDLELVAITDSKRLTYVASVPEIEDLRTYARGNRIA
IHALHLGGRMHSSDNIDLTHDLIACCEANEALQLPHASSLKVGVRSNRFGTLFTQRTLNEEIIRAILEMPSHWYQVMAAA
AEDLRQTQRMSHQIVQFGLSDSIPLSTYTSAGLKIAKFDALSFGNDLPPIRADLTEGYKAPADAIAVVGMACRFPGANTT
EEFWDLLASGRTMAQEVPKERIDIPASFRATQDSKWIGRTKFFGNFVSDVDAFDSAFFNTNTKEAVAMDPQQRLLLETAY
QAVESSGYLSSHCRADRDNVGVYIGASFKDSLEHAASHAPNPYTSTGNIAAFLAGKISHYFNWSGPAEVIDTACSASAVA
IKNACEAIRRNECSMALAGGVNIMTTPTNFMDLARAGFLSPTGQCKPFDSAADGYCRAEGVGLVFLKGLTKAEKDGDFIL
GVIPGIASNQGSQPSAITIPYSPAQIALNHQILTQAAIRPEQVSYVEAHGTGTQAGDPLEIESIRNVYGSKDRETLHIGS
VKGSIGHTETAAGVAGVIKALLMISKGSLPPCANHHKLNPKIPALEPDHMAINTAPVSWKPAFRAICVNSYGAAGSNAAL
LVCQAPEKSSQSSTKAAENLTYPIIISARSKGSLQRYIDLLEDYLRTSASEAAVGDIALSLSRRQTNHRFRLITTLSRSE
DLPKLQDAAHNGVQETPQEVPRVILAFSGQSKRDFSIDKALYDTCHVFRTHLDHCHKTIVGLGMPEGLYPTIFNKEPFSN
IKMLQCSLFAIQYTYAQTWISSGLMIDAVVGHSFGELTALAVSGILSLEDALKLVAVRADLMLSKWGSEPGTMLAVHDTA
DTVRSIISSLPDGHVDLEIACYNAQSSQVVVGTEKCIEQLEGLLRSEPRFKNIKFQRVEVTHGFHSRFTERLLRELDEVA
RSLTFLPPKILLESSTAEKTILIGPERIAQHTRNPVYFQDAVQRLETRLGSCLWLEGGVDTPIISMVSKAVKIAETHFFL
AMKSAKGPEDPIYPVAECVANLWRHGLQLKHPSFVSPQKNGLRLMWLPPYQFERTRHWLPYVDRAIEAINARPAATTQES
REGIIRSQLVTPRDDKGVFDINIHSPRYADLVAGHMVLGFPLCPAALYLECVAMAAQEIVPDKSTIKSLCFETLSVIKPL
GLGSSRSVFLTLEQNRESGNWTYKVYSNLTNIPEDKAALHVQGQVSFPNPQESSKWWPRDLYQRHMDQKLKAFSTRLDTE
TLKKGLVYKLFSRVASYNDLLKGISKISLSMSDSNLEALAKIAIPKDTNQRDSTTVHNCDTPAIASFLQVAGLLINCSEL
HCSEFEWFIITGIDSIFIPGECDFENRSLWTVYAAITPLEDCKAIADIYILINGTKLVATMTGVRFTKLAVDQIRAIMET
AHDSKCNIPMSFEGNNPIEGLSREAIEPVTENKEAAGEFREPRGQYHVCEPAITATDGESRASSVGPQLRELLISIVAES
AGIEKSAVDVSASFEDLGLDSLSLLDLASELEEKAGLEFSDGIASDGSISSILGLSRNTSLESVRALSSASLKGNQPSSG
PPTTAQTAALGDTTGALVQCVELFDKFARQRDFNSYYERVAPAQDKLMLTYIAEAFKGLGADLWQLTDGQVLPPIKCTRK
HERLMPRLWAILERLGVIALRDSGIIERTSRSVSTMPAKKLLENLNADFPAYRSENELMSLTGSKLADCLIGKVDPIALL
FGQRGPDLMSDYYCNSPQLAVSTDLLVEFMRCVFRDTGPGMIRILEIGGGFGGTTTSLASVLDSLDQDCAYTFSDVAPRL
VNNAKKKFSKYAWMDFQVLDLEKDPPASLRGNFDIVIGTNVVHATSDVVLSCKRIKSLLRDGGFMLLSEVTQIVDWYDIV
FGLLDGWWEFTDGRDYVLLDAQTWMKKVKEARFVITAYSRGSSLEANTQNLILGSTKSTRTQAKQSEHMLETITYKTVDD
LDIMADVYFPKVSASQPMPIALMVHAGGFMTMSKSSVRPSQTALLLEHGILPVSLDYRLVPEINVYDGAMTDIRDGLSWA
RNKLPTIARGRGLELDSENVVVIGWSAGGQLAMSTAWMCDEPPKAILAFYAPCDFESPAWQEPRADEWPGRTMSMGEIQN
RLPKKPIANYTIEKPNPKYAGMEPGDPRSELILGMNKASNFVPFLLNGFAAETPEGAEVSPERVASISALAQVRRSNYKT
PTFIIHGEKDEMIPHTIATDFAEAMEKKGIDCGVIVVPDAKHMYDIFLKPGKKGWESGVLPGYEFLFQALGKSMT
>Clagr3.cluster024_L0_CDS10_ProteinId_4946_GeneId_4946
MMEILLFGDQQADCQLFLRHVFHLKGNPILTSLLDRVGSALRDEISRQPNRYHHKRIPRFSTVRELVERHYTSGQPNPAI
ESAIICLAQLSHFICYIDEQPGGYLRPSSSSSPGPQLLGACTGLVAASAIASAGSLTTLLPLAVEAVRIAFRIGSYIGDV
AQRVGGPHDVLESWSTLVAVSDKKAAETALDDYNQEYGKALSNRMWISAYSPNVITVSGPPSKRKRLLEKSAFYSRTQHV
DIGVYGPYHAEHVHSTADISEILGPDTREVFSQSSIHYPVYSSVTAKPITASSPVDLLEECVGEILRKPLRWDRLSKECA
SGSLAPLDAKCTIYSIGPSELTDSLIHTVKSMGNVQIATEDAKKWLSNHSSNPSGTGKSTGSDIAIIGMAGRFPDAADVE
KFWELLEKGLDVHREVPKDRYNVKTHTDVTSRKKNTSHTPYGNFIESPGSFDARFFNMSPREAAQTDPMQRLELATAYEA
MEMAGIVPGRSPSTKHDRIGTFYGMTSDDWREINAAQNIDTYYISGGVRAFGAGRINYFFKFSGPSFVVDTACSSSFAAI
QLACTSLRAGDCDTAFTGGANVLTNPDIFSGLSRGHFLSKTGNCKTFDNDADGYCRGDGVATVILKRVEDALSDKDPILG
VIRASATNHSAEAVSITHPHVGAQKFLFDKVLRASNTNAHDVSYVEMHGTGTQAGDAVEMESVSSIFAPGQHRRSPDQPL
YLGSVKSNIGHGEAVSGVCALIKVLLMLQRNTIPPHCGIKTVINKNFPKDLKERGVNIALQKTPFLRPVGGKRIVFINNF
SAAGGNTALLLEDGPEKTPLEVTDPRSFHVVTVSAKSLASFKKNIERLQTYLDQNPNTDLASVSYTTTARRLHHNYRAAF
SVSQMQQAKAALSKVKDESHSPISSETPRIAFAFTGQGSQYTEMGRKLFETCKHFRSEIQYFDRLAGCQGFPSFMPLIDG
SVTDGKTLSAVVTQLGMVCVQMALVHLWTSWGLKPSVVVGHSLGEYAALYAAGVLSAADTIFLVGSRAQELERGCTRGTH
AMLAVKGSASAVVKAISGSNVEIACINAEAETVVSGTTSEIEAVSGKLRTHNLDSKKLNIPFAFHSSQVDPILEPFQAAA
NAATFHAPETPVISPLLNKIVREEGVFSAGYLSRHCREAVNFQGGLRTALDQSVIDEKTLWIEVGAHPICAGMVKSCISS
SALTAPSLKRGEDPWKTITTSLCALYLAGVNLDWAAYHRDFELSVEHVPLPIYSYDEKIYWLQYVNEWTLTKGDPVASTP
ATEEPPKLSTTSIHRIIREEVQSVRATVVAESDLANPLLYKAVAGHSVNGTGLGPSSLYADMALTLTKYAYNILRPDEKQ
VDMNVRNMENPAPLLVKNLKEPQHQTVQTESAIDLNTDEAVVTISSVAANGKTKTVHAKCLVAIEDASTWASGWQRNAFL
VRARLDFLEEKVKAGKAHRLLRGMVYKLFASLVDYSEKYQGMKEVVLDTSNLEASAQIEFQADSQDGNFYLSPYHIDSIG
HLAGFIMNGNDGLDSKNQVFISHGWESMRLPTTMQAGKTYYSWVKMQPHPSGEKTFAGDVYLFDDSDKIIGVIEGLKFQC
IPRQLLNTFIPPVKAGTTQASSPQKVQAQQKPAPAPKAVSKPAKQKTIKVESAKKPTSGASKADQAIRIIADEVGVDLGE
LADNIVFADIGVDSLMSLTISGRFREELQLDVESTLFTDCPTVGSLKTSLSLQASTDVNPSEDESSDESDLPASTGMTTP
EKGTTPPKASSASTADDNDIITMIRTTIAEQMDISVEEITDTTDLSTIGMDSLMSLNILGIIGEKTGESFEPSLLANNTS
IAALRKALGVDAAPAPKKVEKAPRTSKASEEPREDPNRKATSVLLQGHPRSATRKLFLFPDGSGSATSYTTIPPISPNEL
AVYGLNCPFLKDPTSFKCGVVGVTKMYIDEMLRRQPEGPYLIGGWSAGGVFAFEATRQLSAMKKANPNKNYDVEKLLLLD
SPCPYALEPLPTRLHVFFNEIGLLGDGNPENTPKWLLPHFQASIDALKQYQPVLIGDEPFDAPKTYLIWCTDGVCKNPGD
PRPPPQDDDPKSMKWLLNNRTDFSPNGWDKLLGSENCTCTTISGNHFTMMKEPIALDLQRKIKEGLNL
>Clagr3.cluster033_L0_CDS7_ProteinId_7773_GeneId_7773
MEDKMHIFLFGDQTYQIGSELSRLASLCEDPILESFLSRAYQALRSEIAELPEYRRQQLPSLPSLTKLLAVPSHGPTHVA
ISQALTCTYHLATFISLTRGSYPCASNTFALGLCTGALAAAAVSCSHSLSELLHVAVFAVRVAFRVGLTATETAYSIERS
ESPTELYVSEVTAHGVSVSGPSSILRQFGSNPDFQRLHISPLQIHAPYHAPHLYDEHDLTSLLSSSEDFSSYSTYIPVLS
TCSGKLRRASNLTQAFRAALADILVNRIDLNQMYEGISFITRLTQDSEVLVHSIGTSAGKALSRTLSQKPKVPPSYEFPV
NHSHASSPSLQSLATPLKPAGSPKTVDGKSKIAILGMSGRFPNADNLSEFWDVLAKGLDVHSIAPSSRWDTTTHVDISGK
RKNTSATTYGCWLKHPDLFDPKFFNISPREAPQIDPAQRLALLTAYEAIEQAGIVPDGSTSTQKDRVGVFFGVTSNDWME
TNSAQDIDTYFIPGGNRAFIPGRINYCFKFSGPSYSIDTACSSSLAAIHSACNSLWQRDVDTAIAGGTNILTNPDFTAGL
DRGHFLSRTGNCKTFDDSADGYCRGEGAGSVVLKRLEDALLDKDPILGVICDVSTNHNAEAQSITRPCVDAQINIFRNII
DNTCVEPYDISYVEMHGTGTQAGDAGEMESVLEILAPPPSHCKPRSDDQPLYLGSAKANIGHGEAAAGVSSLIKSLLMME
NNFVPPHCGIKTRINHRFPTDLEDRGAHILAKGISWPRNGMTTRKLLLNNFSAAGGNSALLLEDAPARLEPSMIDTRTSH
LITVSAKSATALRRNTEALLSHLDTYSTDRNLLPALSYTTTARRVHHRHRLIVGGSDISQIRAGFKAALDRGDGSTRAKA
SPKIIFAFTGQGSLYPGMGEQLLKNFSNFRTDIDRLDHVTQRLGFPSVRPLIEASDYQIDESDPVSAQLAISIFEIALYR
LWISWGVHPDSVLGHSLGQYAALNAAGVISDADTIYLVGRRARLLSDKCKIGTHSMLAVRAPVQDVQPYTEGSNCEFACF
NSMKDSVISGESHAIHEIRERLSNSSIKATELSVPFAYHSTQVEPILVDLEQLASGVTFHKPRVPVICLLQGQIVTECGT
FGPKYLASHCRNPVDMVSGLNAAQTSHILNENTITLEIGPQPVVSAMIKASLGQQMQTFVSSQRGQDVWPLLTGALSALY
TAGISISWAEYHRDFPMSHKVLRLPAYSWDLQSYWIGYRNDWSLRKGDPLPAQQESEHEPLESTTIHKVVKEEFSDQRGF
LVLEADISRPDLSKFVHGHKVNGIPLCTPSVYADIVLTAARYLIDKYRPVQKDMIVDVSDMTIIRALVAHGQDPQLLRVS
LDVDWPLGTMKCQFYSINHQTQKSKEHGHCVLHLRNLAEELASLEAQAAHATASLSRLRDGLLEGKTYRFNRSMIYKMVA
AVAEFDCTYRAIDDIILDSDALEACGNVRYNCSDEGSFHTHPAILDALSQIGGFVMNANDSADLDKEVYVNHGWKSFQMF
EPISAGKSYQTHVKMDSRPDNLWEGDIMVFEAGRVVACFKGITLQGVAKRTLHFILSREAPSKPEIELKATGSPAPVLDS
APNEIPSNTVTQAPITIQNNESKNLVSKDEMISIPRDPTPLDLQEFKSSRKIQQALEIIAEESGIAMSDIQDESNFINMG
IDSLLVLILVDRFKEDLQFDIPTSILMTGTVRGLKNHLGGDMRLDEETSSPKYTPTSTLTPDHDSVQGLSPLPKSLPITP
ETPSFALDLQKLPCPPATSVVLQGDPNKAAKTLILFPDGAGSVSSYIHLPRISPSVAVIGLNSPFIKSPSSMSSYNLFSL
MTAYLDELRHRQPYGPYYLAGWSSGGILAYRAAQLLLQQGKEVAQLLLIDSPVPINGLDRLPETWYDHCVSKHLFGGLVP
RTNPNAEREAIECIMAHFRATIEMLHDYRAEPLPPGCGVDVSIIWAVEAALEKRDVEEMVAEEGDSEGLRFLIDRKVDLG
TRGWERLVPEGRVVVEAMEGAHHFSMIRDDHARKLAEKIGRMLR
>Clagr3.cluster045_L0_CDS12_ProteinId_10384_GeneId_10384
MSAPLDGHPLASVAVFCPQSKAPGEAYLNQLHSFLRQSKHLEPFVQHMLKLQDVWTILAEQRQDIADLGQGLRHIQNLSE
WLKTGKSAAIAYSTSGIPTLPMLVYFQYLELHGISHAQVLAKLRAGGGVQGYCGGLLPAIAIACSRDEAEVVENAAKAAR
TALTIGAYGELGDDKSVPGATTIVVRLKRPGQGEEINGEFPGAYISAVTDPKTVSVVGPVPVLLKLQSYAREEGLLCQDM
HIRGKVHNPENAELAQELCQLCDRHEMLQLPNASDLQAPGLPRTSTCPDIELTILQHSGSATAFLYPHFINSKSKLKVEV
QSLVAEAMYKVRANRLEDDYTYPKDSVAIIGALCRLLGANSMEELWDLNSSGSSQHKEVPTDRFDIHRGFRVSQDRKYTK
KRKFYGNFIDSVENFDHAFFKTSPKEALNMDPQQRVLLEFAFQAMDSSGYLGSRQRKSGDHVRCLIGASFAEYLDNTNAH
PPTAYTSTGMIRAFLCGRISYYFGWSGPSEVLDTACSSSLVAINRAVKAVQRGKCSMALTGGINLITGINNFMDLAKAGF
LSPKGQCKPICQAADGYCRSEGGGLGVLKLLKQALADGDQILGVIPGASTNQAKMKPDQVTYVEAHGTGTQAGDPLEVAS
IREVFGRQHRTDPVNIGSLIGNIGLAETAVGVASLLKVLAMITHASIPPLTNHKSLNPKMPALEVDKMAITTKSSRWEAK
LLAACVNSYGAAGSNAALICCEGPPQKIEVSTQIKASEPGTYTIIIGGASQQSLTANAKNLGRCFQKTTPRPSLGDLAFT
LSKRRKFHRQIFVTCTSDVNSSAESLGKETERSFETPQTSKKVVLAFRGQTKNTVKSVRFSASAEELHRRT
>Clagr3.cluster046_L0_CDS6_ProteinId_10391_GeneId_10391
MAGMQFLLFGDQSSFDRAHIQKQVVESRENPFLSLFYRKTSDALRHEIAQLSPLETTSIPSFTTITELNDRIGSKGAHEG
VQNALQCISQLAHYIEYTSALHGQIEETAKSCVVGLSTGLLAAAAVACSPEITALIPLAVEVVLIAFRLGRLAKTAARHI
DLTSTEDSPASWSYAIPGMTQPEAQAALATFNQSKAFPQCSRAYISAFTADSVTISGPPTTLEQLWESSIVNTSKRIELP
VYGPYHAPHLHKGVNMAEILGLSDLRRSRTLANYRLVLPLMSTSVGTCYEGRRDAASVLAAVVDDILGRVFKIEDVVDGC
INLVKETSNCNNCELISIGPNNSENMFVKSLSSSTNVDVTCHLNAPTSEASGTMSEAPRTSRKPKLAIVGMAGRFPDAAD
HEKFWDLLEAGLDVHRRIPEDRFDVDKHFDPTGKIRNTSHTPYGCFIEEPGLFDPRFFNMSPREATQTDPMHRLGLASAY
EALEMAGYVPNRTPSTKLDRIGTFYGQTSDDWREINEAQDIDTYFITAGVRAFAPGRINYYFKFSGPSFSIDTACSSSAA
ALQLACTSLWAGDCDTAVTGGLNVMTNSDIFAGLSRGQFLSKTGNCQTFDNDADGYCRGDGIGSLVIKRLDDALSDNDRI
LGVILETATNHSSNAISITHPHAPTQEDLFKKVMDDAGLDPHDVNYVEMHGTGTQAGDGTEMKSVTNIFAPVSRTGTRRK
PLHLGSVKANVGHGEAVSGVTAMIKCLLMLQKNAIPPHCGIKKTINQGFPQDLNARNVHIAFKPTPLLSRDGSPRRIFIN
NFSAAGGNTALLLEDAPVRDPLKDDHRGDWVIAVTARSKSALRANSKNLVEYVKNNKQLRLPDLSYTTTARRIQHNYRIA
FGADTLSKVTEILNTKLEEAVEPVPNVSPTVAFAYTGQGSHYSALGKHLFELSKHFHADILSFNNIAVGLGFPSFLSLIK
GDVEAQDLSPMEVQVGLTCIQMALTRLWASWGVKPNVVIGHSLGEYAALNAAGVISTSETIYLVGERARLLQEKCNANSH
AMLATKSSTALLREHFSEFPGVEVACVNGAQETVLGGTFSDIEKVAEKLVTQGTKCTKLNVQYAFHTSQVDAILNDFENL
AKTVTFHRPQIPVVSPLLASILSEADSIDERYLARHAREAVDFMGGMAAAQQLGLANDQTVWVELGPHPVCMSFVKSELG
HGVVTAPSLRKGTPPYKVISESLATLHTTGLDINWNEYHRDFIDCVQMLDLPAYAFDNKKYWIQYTGDWNLYKGQVQGLA
ALPEAPVPKLSTTTCHKIVSEVVDVDKATVVIESDISRPDLLAAISGHVVNGTALCPSSIYGDMAMTIGEYLYKLLRPGT
ETVHMNVCNMEVFKPFIANDDGGKGQTLRLTATTADITTERANLVFSSGSGKSETQHAKCHVDFGSGSAWLAEWQRSAYL
ISGRVDGLKKAAHTGGAHRMLRGMAYKLFGAFVEYDSKYRGMEEVILDSPALEATAHIAFQTTEADGNFVCSPYWIDSAC
HLAGFIVNANDAVDSSKQVYVSHGWESMRFAEPLVASKTYRSYVKMQPLAGNMVAGDVYIFDGDRIIGMCGALKFQCIPR
TLLNTFLPPKGLAPQKAPANRPGPITTKAVKKAIAKPKASACTSSNFSVTTRVMDIIASEVGVDVSELADGLDFANMGVD
SLMSLSISGRIREEIEIDAPSTVFVDYPTVGSLKGHLVQYESSKPVADYEDEYTSGSATPSLDSDDNSSQGTADTPISPP
GSPMVPSDSESLSMIIRQTISEEMGVDIAELSAADDLSALGMDSLMSLSILGILRERAGLSLPSDFLVDNQTIKAIETAL
HIGPPPKPKAKPKQIAPTPVSSQSQVPKQAPTPTPAPKMKKSTLPERLASSILLQGSPKNAEKQFWLIPDGGGAPTSYIF
LDEISPKVAVWGLTSPFCKTPEEYICGVVGIATKFMQEIKRRQPKGPYHVGGWSAGGVISFETVRQLIDGGDTVETLIFI
DTPCPLIIEPLPSSIHRFFGSIGLLGDGEGALEKLPPWLLPHFAASVHALSTYDAAKIDDAKCPNVWAMWCEDGVCKYPE
DPKPDPYPYGHAQWLLENRTDFGPNLWDQFLDASKINTRQMEGNHFSMMKAPYVNKLTLFLREALA
>Clagr3.cluster049_L0_CDS1_ProteinId_10677_GeneId_10677
MARQCLFLFGDLTADNVPPIRNLVSLARTSHPLRRFLQESIDVIQREAAKLPPDARKHFLAFEDLITLAEENAKAEVSNV
GSRANNDPSILGSSAVTVHMLGLCTGLIPAAAAAIANNTGDLHQYGLEMVAISVRLGHGLWARSKKIEASPGTWASSCVG
ATAEDIQPILDRFHEELNIPQHRHAFVGVTSRTWTTVFGPPSVLGKLWNFSPELGNAPKLKLAIDGAVHAEHLPMIDVDT
IIGDSALLSTPYPSDAQVISSSTSQPYKASDLRDLLYQMTLDIAQNTLRLTETVQTLVNNISQWGKDVDLIVLGPTAHTR
MVQGALTEGSINVNLMTKADAVPDPQDLRGGTEKVAIVGMSGRFPGGEDLQEFWDTLLAGADLHKKIPPSRFDLDEHYDP
TGAKKSTLVTEHGCFLDNPGVFDSRLFNVSPREAIQMDPVQRLLLMVSYEAMEMAGYHRGGTPSTDPKRIATYMAQTTDD
WREVTQTQAVDMYYIPGHVRAFTPGRINYHFKWEGASHSIDAACSGSSTAVQLACRALLSRECDTALAGGGAINCSTAAF
AGCGRGGFLSPTGGCKTFRDDADGYCRGDGVGVVVLKRLEDAIADNDNILGVISGSARTYSSNAASITAPCAESQAKIYK
QVLHQASYDPNDIGYIEMHGTGTQLGDLTEMTSVCGVFSEARPKDHPLVIGAVKANVGHGEAAAGITSLIKCLLMFQHGG
PVPPQPGMPLTLNHKYPSLDEKNIKIADGIVEFRPNPKGDGKKRMLLNNFDASGGNTCLALEEPPAPLQKRQDPRGYQVV
VCSARTPNSLQQNKQRLLSYLEYGEDVNISDLGYTTTARRMHDVLRASYVARSPKELATLLVSDLEKGEQVSTQSKGSSI
VFTFTGQGSVYAGMGKQLFETSSRFRESILEYQKICDSQGLPHVVDLIATGDTDPRHRSTVQLQLGIVFIELGLADLWMS
WGVQPDLLIGHSLGEYAAMCIAGVLSITDTLYLVGRRSMLIEEKCTPGSHAMLVVGASVDFIEESLPTQSGFLYEISCIN
APKTTVLSGRVDDLQKIKSKLEPTKIKTTFLTVSYGFHSAQIDPILRDLEAIAKGVSFAKPAIPIASTLTGKVVTNGDTF
TPSYLARQAREPVKFVDALQACKSENRINDQTLWIEIGPDPVCLGLVRSALDVLSERLLPTIKSTEDNWKTISACAAAVF
SSKRPISWPEYHREYADALTLLDLPTYAFDLKDYWIPFTRLTSNPSPEPTAKASTAPASGRKHLETTSLQYVEKESFEGD
QAEVIFSAHTSDPKLFDAIQGHLVDNTPICPASVFCDMALTAARYIYMTGRPGKPEPHMSISNMDITHALVVPHKNPEQM
AEVLAMTAAGNQWSSVHVIFKSKEGAVAHEHGSCTVLFGHSDDWKVRFSRSLPLVKRRMDDIVKSAIAGLGHRMQRPVVY
KLFASLVDYSDNFRGLDEVFFDGDDGDAAARVKLRPSVGTGEFTLSPYWMDAVVHLAGFLLNGDLNLPKDIVFISSGFES
FHLFDELSAEKTYTSYVSMGPSEKKDVLVGDVYVFDGDKLVALCAGLLFNKLTKKMLAIIFNLDGKSNATHRTPSKPKTM
PVKVPPVQPASNVKTKQPVASSDTSSMSASGRSTKAPSSQTSIDDNTGEPDVADILLDIVASESGFAVADMHATTEFADM
GVDSLMSIAIISAVRKQTGTDLGASFFDDHPTVADVRHEFGKPLVQPAKATALPHEVMMQPAEPIESPGEPAVADILLDI
VASESGFAVSDMESSTLFADMGVDSLMSIAIISAVQKQTGTDLGASFFDDHPSVADVKREFGPSAPQNAASVTPSKSTNE
KLSHETTDSSSFRSSGSNSPIMLTRDTSEDDVAGLSSREKSFVDVAKSYVGMGKKISNKVTTTAPVPVLKAQPAAPKRRA
PARAPVAKTPATPPKPHVQRESNVVLIRGKESSKETPLFLATDGAGSATAYIHFPALSTGNRIYALESPYLPDPEDYSCS
VEELCSLFCKAIRRIQPQGPYIIGGWSAGAAYAFEISKQMLSQGDQILGLILIDMRVPRPMPDALEPSLALIESAGLFTG
IERSGNSKSSAAQRLKQHLVSTVTALVQYQPIAMDQARRPTHNTIIWARNGLSEASGATGIGKLQEEYDPTKKKDSGNVM
EDADTGVRGWFYDKREVFGPNGWDKLVGDIDCYVLDDADHFSMVMPPKVKELGKIIDKAVQKALTSIK
>Dibbae1.cluster002_L0_CDS16_ProteinId__GeneId_jgi.p_Dibbae1_3394
MPQRSDQAASAVVFCPQNKPPKVAYLNKLRRYLGSNSILEPFVQAILELSETWELYARTNAVDDNATPLTEIISGIITLP
LLTIIQIVQYFQYLAFREISHAQFLEEIQVGGAQGYCGGLLPVMAIAASRDEQELVKYAAISLRIALGIGAYGELGDDEN
VPGPTTVVVRLKYIGQADEIVAKFSGSYVSAVTDPLSISIVGPVQLLKELKAYAEAEGLSVTALDLRGKVHNPENRDLSK
ELCDLCDQTPALQLPSSANLQAPVRSNKTGELLKGVSLTHEVVETALVSRCEWYNLLIAMSYELQQTGDSAHTFAMFGTG
GKNCIPPMPFEEKQLKITKLDVMTYVDKLRIPGEGPSLESYPSDAIAVVGAACRLPGAKSIEELWDLISAGTSKAEEIPL
ERLDPNLISRVSQDGKEGAKRKWYGNFIEDVDAFDNAFFGISPRESTYMDPQQRLLLETAYEAMDSSGYLRFHDRDDFDN
VGCFIGSTYTEYLENTSAYSPTAYTATGTIRAFQNGKISYYFGWSGPSEVIDTACSSSLVAINRACKAIQAGECPVALAG
GVNVITGIHNFLDLGKAGFLSATGQCKPFDAAADGYCRADGVGLVVLKSLNKAIADGDEVLGVIPGIATNHGGLSPSITV
PYSRAQTSLFKTVLDRAGFKASQVSYIEAHGTGTQVGDPIEIGSVREVFGGPQRENDIYIGSLKANLGHSEVAAGVGSLL
KVLAMFRHGEIPPLAGFQNLNPKIPALEPDHIRIPSQAIPWDVSLRAALVNSYGAAGSNSALLCCEAPRKASTSYDTLDL
DYPIFLSAATSESLKSYAAKLVSYIRKAPTNKDLNIGNLAYTLHERRKHHSVRWIGIERELSSLSHSLEKDTDKIFDVTS
ANKSVVLVFSGQSKQNIQLDQSWYSRFPRFRLHLDRCNEIMIGLGHAPIIPTLFQSEPVSDVVALQCGTFAVQYACAKSW
MDAGLKIQAVVGHSFGELTAMAISDILSLEDAVKLVASRASLMRHKWGVERGTMLAIHETREVIYQIIAIVNGGNSRKGL
EVACFNGPKSQVVVGSQSAIERTEQILKEDPRFQGVKHQRVNVSHGFHSIFTEVILEGLDVVAKDLTFRNPTVPLEACTQ
HPLEAVTSARIIQHARAPVYFSDAIARLEQRLGPCVWLEAGVDSPIIPMTKRAIGDPSRHVFLAMKTTDNMDIVAATTAS
LWKEGKSTSFWGFLSPEESGLKQIWLPPYQFQRTRHWLKYVDPVIEERKAIQKQAVDGDALKQVVPTKLVTPRRRDSKSW
ASLSFTIHTETNRFTNAVAGHAVRGQPLCPASMYMECVVMAAQMIEPGISVKAFKFQNLSFQGALGINYDRDVSLTLEGA
GEYLTWNFSVQSGLKHDPKARSTTHSKGRFSVTSQVDFQLYERVISDKIQSLIVDPKAEKLMAGRAYTLFSRVVNYAPTL
RGISQVTILDNHAVAEIRRPSAPISSTESTATDICDTVSLDTFIQVVGLLINSSSSCPDGEVFIATNIDNIVMQGCNFSN
CDSWTVYAMSSSRSDSQVAGDMFVFTKDGKLVMTGSGVQFTRYPITKLEKLLQSMNNNSASKPTKQVLFPATKCKVEDIA
KTEPDRDEYDEQQTLVATEAISNVSFKSSKPWENGALRMLGLDSLAGVELVNKLRSQLGSGISKESHPAMTALYEQFILP
NSVHDELGHVVESDLPNGAVKSLPNGKSSANPAQMMRTRQRILELISENSGEYLSSIEDSASLADVGIDSLSVIELKESL
EDAFGRQFGDDHLHLQSTVKEILNYVS
>Dibbae1.cluster002_L0_CDS30_ProteinId__GeneId_jgi.p_Dibbae1_3408
MIGQVTGPAEGNRLLVFGPQALSLNAAAFQTLQSTVKQMRSNEWVLDTIVGLPQCWQAFVEQFPKYKVVEGAQMLTNLGE
WFKTGKLDHSSPHLPNIVLSPLLMITHITEYMKYLDSSSLESRQEWDHPERSSTEILGFCMGFLSALAVSISKDRQQIET
YGATAIRLAMLIGGIVDAQEKLDSKGPSKSFATAWTSSEAVEEMNKILRRFPEVNNSSIVEIARKTYVIRHMFPFRMTNT
EQRTASNLIQELRRAGIIANEIGLYGRFHNDWYTNDINQIIQYCESQPTLRLPDASDLIYPPRSNSGSGLIRNGGLVGHA
LRTILVQHSNWYQTFKTLYDSKLKHQPTTVTTFGPDRCVPPSILRELESSKTSKNGTSTQPEMRKPDDIAVVGMSIKVAG
ADDVAEFWNLLCEGKSQHKEVPPQRIPFENSWRELDSKRKWFGNFINDHDAFDQKFFKKSAREAASTDPQQRQMLQVAYQ
ALEQAGYFNSPDPDKKIGCYIGVCAADYENNVACYQPNAFTAIGNLKSFIAGKISHYFGWTGSGLCVDTACSSSLVAVHL
ACKSILSGECNAALAGGVNVMTNPLWFQNLAAASFLSPTGQCKPFDATADGYCRGEGIAAVFLKKMSAAIANGDQILGTI
SSTAVFQNQNCTPIFVPNAPSLSDLFRDVLVQSKLEPSQIAVVEAHGTGTQVGDPAEYESICQALGGPVRSKPLLFGSVK
GLVGHTECTSGAVSLIKTLLMIQEKAIPPQASYHTLNPHLNASAGDNMEIAINFRKWNDSFRAALINNYGASGSNASMVV
TQAPSLPTKNTVTISSSIEFPFRFHGKDDRALREYSAKFRQFLESKDSKDLSVANLAFNVSRQSNPTLERALILSCRSVD
QLVQKLSAFEKGDINVASVVKPSPRQVVLCFGGQISTYVGLSREVYDNVTILRTYLNECDAFCRSIGCESIFPGIFERSP
IDDPVKLQTILFSMQYSCAKSWMDCGVQPVAVVGHSFGELTALCISGSLSLTDAIKMIAGRANIIKHSWGPEKGAMVATD
AELHEVEKLLAEASIPCKEAGERPPTIACFNGPRSFTLAGSTRSIDIAVDTITKSSTYSTIRFKRLNVTNAFHSTLVEPL
MSDLDEVGRGITFKEPIIHLERATEFESNDRPTSEYVSDHMRNPVYFSHAIQRLSNKFPSCIWLEAGSNSTITNMASRSL
QPPNTFYSQPINITNDNGLQLLINATVGLWKEGLNTTLWAHHRRQTYEYTPLLLPSYQFEKSRHWMEPKAPSKTEESIIK
EVPEEPKGLWSFVGYQGDGKQSARFRVNTMTAKYQEFVSGHIIAQTAPICPATLECDIAVEALITICPDFATSKLQPKLC
NVENQAPICIDPSRSVWLDVQANDSKYRSWEWKMISESSQNTSKTVHVTGRIVFVSIDDAEWRHEFSRYERLIGHQRCLD
LLNSDDADDIIQGRNIYKMFGEVVDYSEQYRGLQKLVGKGNESAGRVIKKYSGETWLDTLLSDCFSQVGGIWVNCMTDKG
PGDMYIATGFEKWMRSPEIGADYSRPNAWDVFGNHHRASDQLFLSDLFIFDSTNGKLVEVILGINYHKVPKASMRKILSR
LTVSENSVTTAAASIKVESVSTTEDGVIPPSKAKSEEKSSPKKKATDGADVFGKTRVLLAEISGLEPGALQPEAQLADIG
IDSLMGMELARELEEIFKCSLPSDELVNVTDFAGLVRLIQETLGVTADGDEANLTEGQDSSESSDSEGTTSFTPSSTTST
SVSDVEDNKEPMGKYPAGSISPESGDSLELPSSTIIEAFEESKKLTDQFISDYRCAGYIDTVLPKQTQLCVALTVEAFEQ
LGCPLRTAKAGQQLERIKYLPQHQRLTEYLYKMLEREARLIDVNGSQITRTAIAAPTKPSEVILANLLRDYPDHEWANRL
TYFAGGKLADVLTGKADGIKLIFGTDEGRELVTGLYGDSLLNKLANVQMQDIITRLISKIPKDQGPLKILELGAGTGGTT
KGMAAMLAKLNFPVEYTFTDLSGSFVAAARKKFKEYPFMKFRVHDIEKVPANDLLGTQHVIIASNAIHATHSLTESTKNI
RKALRSDGFLMMLEMTEPVYWVDLIFGLFEGWWLFEDGRQHAIAHQSVWERDLQSVGFGHVDWTDGHSPEVNIQRVLVAL
ASGPRYSRQPLTPPSVKSEPAPTAARKAGVDEYFRKYSQGFTAPVPSNLTSSPSTYEQSILITGASGSLGAHLVAHIAAL
PQVKSVVCLNRRNTTQADIRQQRAMEEKGMLFDAACQSKLQVFQTDSSKPMLGLTASEYDSLVNNVTHIIHNAWPMTGKR
PLSGMESQFQVMRNLIDFARDISSQRPKGFKVSFQFISSIAVVGHYPLWSGNVVVPEDRVGIESVLPNGYGDAKYICERM
LDETLHKYPDHFRAMAVRLGQIAGSKISGYWNPMEHLSFLIKSSQTLKVLPDFDGDLCWTPVDDVASTLSDLLISDRNPY
PIYHIDNPVRQPWREMIPVLSDALNIPATNVIPFKQWVRRVRSFPGSIEWDNPAAMLVDFLDENFLRMSCGGLLLSTSKT
CEHSSTLAAVRPVSPEVARKYIKAWKDMGFLHG
>Dibbae1.cluster003_L0_CDS27_ProteinId__GeneId_jgi.p_Dibbae1_11411
MATAPQQFANTSPSRIILFGGQGSSSLFSTNASSIAKHDANSSPAGAIILSRCHAAFLEDYQDLDQDAKDGLGIDISKFR
RPEDLLIHDGPLRFHGLTQATTIFIYQLLHYLAEIEQSDDDFGTFTESIMETTGFCSGLLGAAVVATSANLSEFIDHGVK
AFRLAFYIACRTLLEGQKIHATRDEEPSWSLVIVGLSLQDVRETLEKFSTENDLHTVRVSALSSAKMISLSGPGPHLSMV
SKSLESAPVKKFAHVHGWYHAGEQLQNAVEKVLRDVKRRDINFPSLKDLKRPIRSTNDGHLLNDRSLYNTTFAEWITRHL
LIYPVDWITTSRRLSKNVMDFLEGDKTPKVEVSSFGPSTETIFTEIRAQLSHPRLIFSDRSPFKATENTNASVSTPGDIA
IVGMGVNFPCGNNQSQLWETLSNGLNAVSEIPESRFKVSQYYAADTSQETRKMPVQEGAFLEDVWGFDNSFFNISPREAK
SMDPQQRIILSTTQAALEDAGYVSDATPSFRRASIGCYIGIATGDYTDNLRNDIDVFYSPGTLRAFHSGRISYVYKLSGP
CMTIDTACSSSLVSIYQACRALQSNDCTAAIAGGANVITSPDMYLGLSRGHFLSKKGGCKPFDEAADGYGRAEGCGVFIL
KRLEDAITENDRIHGVIKSVEANQSGNSHSITHPHSETQTQLFKQVLAKSSIDPKSISVVEAHGTGTQESFGLSLHLLVW
LLTAGDTREIASLRAVFETAHSSANPLIVSSIKGNIGHCGAASGAAGLAKLLLMLRKREIPMQANLNSLNNQLGDLTNAA
AIKIPRKLQPWESQNRQPRRALLNNFGAAGSNTALLLEEWLGHSTPYMKLEDRSAYIFNLSAKSKDALRLSIQNQQRFLN
EAPPHLGLKDICYTATARRQIYNHRISITCSSVHELKTKLADVELKDCQLSRNEKSVVFVFSGQGSLYTGMGMELFKSSS
LFRSSILYSDRLLRNWGFSGILDFICGEDSVSLPVSSKEIIASQCACVALEYAVAQVFLSVNITPSCLTGHSLGEYAALA
VSGALTIEDSLWVVANRAKLMVENCAPHASGMVACKSSPSKIDSLLAKKDKFSEISVACRNTDDGCVVAGSIPELESFQE
ECSNLGIKTKKLDVPYGFHSASMDPIVEPLKELGKTIQWSIPLIPIASNVTGCLLTREDFQTDYFASHARQPVLFSDTIR
RLSDQGILTDATCLEIGPHPTTLPMIRSVLGSSCSLLPTLQRDKDPWVTLGMVLGSLFKILDGIDWRKLFERDVTLVDLP
GHPLMNTNFSVPYQESDSISSGPAQNPDAYTATGFSLLPRLITARSSSTEESMRFETTMEILGPLISGHSVGGTAICPAS
VYHELALEAAQIATPPSEEKLLTVRDMSFTHPLILDPKDSSNVVQVIWMKIKADDASIDPSEAKVMISILRDDQEFLCCT
TFVSKKAPSAVKRSLLRAAPMVDRQSQYILNEHNTHNTFHTKLLYETIFARVVKYSAEYQSLTKLSLSGSNYEAVGSFKL
PSGACEEIYVTPPVFIDTLLHTAGFAANLSVRPDEICICGHVESIETLQRVDYGDTFTVYCTLVDMDGSIILADSYALNS
RRQAVAIIRGMEFKRLRLSSFQRMLQQATAPIDVAKESSDSPPELSYSNSDSPDSSSTRSGSPEPVENDRQGIQDIMMGT
ISEVYGSQDLDRTRSMDALGIDSLMQIEIAAKLSKAFPGKGIVQGDLLNCETLQRLEDLLFLKTQADLLNNASRGPTSRE
QQPEIISVDHDHEKPHGNPIRLFVANSSSVPLVLIHDGSGQGSTYSRIRDLDRDIFAFHDPHFPQPGSIVKSLEQMAEQY
VSCLSQPRTPSLIVGGWSFGGVVAFQAAQLLAKMGFKVRGLLLIDSPYPRNHEPLPEAVVSYILGSSISNKDPQSSNVVS
EFMQNATLLAKYQPVDFNGGEHAKIKTVYLQSQDTFDTQASCGVSYEWLSSQRVRDAAVHSWEGLVGDHIRVFPIPGNHF
QAFAPENIAETSRQLKSACHFLEDTQ
>Dibbae1.cluster013_L0_CDS13_ProteinId__GeneId_jgi.p_Dibbae1_8347
MAAMMEKPGSNQVASVAVFCPQSKAPQESYLNQLHAFLTRNEHLKPFLQDVVDLKDFWSTFAHAREDVAALSQGPRYMQY
LSDWITTGNSSNIANHMSGIISLPLLVIIQIGQYFQYLQHHELKHAEFLARLRKGGGMQGYCGGLPPAIAIACSEDEAEV
AKNAGIALRIALGIGAYGELGDDETIPGATTIVVRVKRVGQGEEIISRYPGAYISAITDPKTISVVGPVPVLAAIQSYAR
GQGLLVQEMHIRGKVHNPENKDLAEELCALCDKTKSLQLPKASALQAPLRSNRTGKLLTEGSLTNEIVTTILASRCEWYT
LLTELAKDLDLTGRRSHIFATFGIGDCVPLLPFHKLQLQITKLDVLSLLNETAPRTSRPEDYYSFPGDAVAVIGAACRLP
GANNLEQLWELMSTGTSKHEEVPTDRFDLHGSFRAAQDWKFAGKKKFYGNFICGVENFDNNFFGANPKEALNMDPQQRIL
LEVAYQAMESSGYLRTHRREAGDPVGCFIGASFVEYLDNTCSNPPTSYTSTGTIRAFLCGKLSYYFGWSGPAEVIDTACS
SSLVAINRACKSVQAGECTMALSGGVNIITGVHNYLDLAKAGFLSPTGQCKPFDQSADGYCRSEGAGLIVLKLLSRAVAD
GDQILGVIPSVSTNQGGLSSSITIPHSPAQKKLYQTVLRQAGMKLEQVTYVEAHGTGTQAGDPLEIASIREVFGSPHRDS
LLHIGSLKGNLGHCETAAGVASLIKVLVMINKRSIPPQANHQILNPKIPELGPDKMEIASKLRPWDAPLLAACVNSYGAA
GSNAALLCCEGPAEATERVVGITGITYPVTISAASRASLLANTKALETYLQQVTPKPNLGDLAFTLSERRRHHKHRFITT
ASDVTSLVQSLRTELHTCFEVAQKPRRVVLAFGGQSKQNVGLDETLYRSHPALRKNIDSCNDTLQSLNFPAIFPSVFQAE
PIPDVVALQCGTFAVQYACAKTWIDAGLKVDAVIGHSFGELTAMAISGILSLPDCLKLVVSRASLMQSKWGEERGTMLAI
FASHKTVQGVIDTINTGAANLEIEIACYNAPSSQVVVGSKSSIAQVESFLERHHQGLRCQRLDVTHGFHSKFTEPILDDL
DKTSASLTLMKPEIPLEACTVEKLEQIHPSHFSQHARKPVFFSAAVRRIEQRLGPCVWLEAGMNSPIIPMIRKAVQSQDD
HYYQALKVKDALPTSLLAGVTTSLWREGILLSYWNFISPQKGGYKQVWLPPYQFQATPHWLANVDRAVEAQQKAPVAMDS
KIEKKGPEEPLKLVTLKNSGESFKEFTIHVATQRFRKIVSGHAVRQRPLCPASMYMECAAMAVQILQGNLQPGSLYFEDL
NYQAALGVDLSREVILTLQDCTDKKSWNFAVKSAQKGDSTKFVTHAKGKVGLGTKPNFQTYQRLIKDSIVEVTSRPNTEK
LMSNRAYGLFSQVVHYAKFLQAISHVTLDGKRAIAEIDIPAAGIETKETTVTQFCDTIAIDTFIQVVGLLINSSNLVTSE
DVFVATGVDSISMSAACNLDHKAWTVYTKFQPVGDIQATGDIFVMTRDGTVVMTIMGVQFTKLLISKLEKFLDSANAKPR
AATTATPAVARTLEPISETTSEHDSDGSPGLTRVSSMTSIGEATEAGDDSAEESLRNLISTYTGLATSDIANDSNIGDLG
VDSLAAVELAEELNGLFNKEIEADDLLLSTYEALCKLVLPPPSNKAAQGKHANPSSPPNRPRTLAVSHGLSALAAGPEAQ
KPQKPSRRDEVLKIISESSGVDPSLIDTKDTLQTIGIDSLSVVELKSEFEDVFSIEIGDDRFTPDSTVNEIFTLLGIDTK
GSAPNPQESSPSPVNVTKSNTSERTPSATRAIIADPLEVLLHIESSFHTSAEKRGFLNYWTKVAPRQDELLIVYIAEAFR
TLKSNLWRISCGQEVPMVQCLSKHGKVMQRLLDILQKHNVIQRKGIGIVRGDKQLSQRSSKALHESFLAEFPQYGGEARL
MALTGPKLADCLSGKADPVAIMFRTPASQKVMSDYYCESPMLSTLTEYLVTFMREIIAKTDTSGGQPLRILEVGAGFGGT
TGRLAQVLHESGIPVEYTFTDIATTLVKNAKIKFAMYPWMRFQTFSLENDVPASLKEQFDMVIGTNCVHATTDKTASVKR
LRQTLRKDGFIILSEVTELVDWYDIVFGLLDGWWLADYGRSYPLQSADSWMRSFKEAGYASASYSKGPTPESNTQRLLVA
SNKEVRYPAKAFPVPKPSCSPTVETVAYKEVEGTKILADIYLPSQACGRAMPIALMIHGGGYMTLSKKAIRPAQTSFLLA
NNILPISLDYRLCPEINVIDGPIADVRDAFAWVQKNLPQIVRNKDIMVDTNKIVVIGWSSGGHLAMSTAWTTKEAGLQPP
KAILSFYGPTDFESGGKLIGEMYPERKMSMNQILRSLPTRPITSYDSDTIDTTGLGWVRLGDPRSELVLSLFKEGNGLPL
MLNGISNPESWHEKPDPNKIAAISPLAQLRAGKYNTPTFLIHGTKDEIVPFHMAEKFAEALKAHRVQGGLLAVKGVRHIH
DLQLEPGTERWQREVAPGYDFLFNALS
>Dibbae1.cluster020_L0_CDS10_ProteinId__GeneId_jgi.p_Dibbae1_11429
MCSTTTVFIFGDETSERLSLLAILNRRPGDCPLLANFIDQVSLAVYEDINLTAFSTQRTKPTFTGIVDAAEQICHGQQVHPALASALLCTGQLAQIISYFESHPTASYTAPGDCILGICTGSLAAAALACTESLLDLVSIAVDIVRIAFRVGVEANRVADWFGSGVDGLESWSLTSLSCELQAQKEISDFNRELVSCFRSVRLCQITDYTQRLSPYDSLYLSAVAGSSVTISGPPSILRKYSSRRKDNHKGPNPWLPIHAPFHALHLHKEMDKRWILNLDKPGAAEVLNRHRPLVNLMSAVNGEPIEVPNLTQLLDKLVDEILRHPLRLDKLISGCKSKLRLSEPSDCIVRPVGPCKAVNSLISSLRNGLTCKVSLSDDFCYVGFSPPGPESNSSENIKNRPIAIVGMAGVFPGAKDTEQLWSVLEQGFDMHREIPSDRFDVGAHVDPNGKKLNTSHTPFGCFIDEPGLFDARFFNMSPREARQTDPMQRLALTTAYHALEMAGYVPNRTSSTQLERVGTFYGQTSDDYREMSAAQEVDTYFITGGIRAFGPFSGPSYNVDTACSSSMAAIQLACTTLWQNECDTAVAGGLSVLTSPDLYAGLSRGHFLSKTGSCKTFDDEADGYCRGDAVATVVMKRLSDAEADNDLILGVIRGTATNHSAEAVSITHPHAETQMKLYKKVLKQAGVDPLAVDYLEMHGTGTQAGDSTEMKSVSTVFAPATDGRASSNPLYIGSVKANLGHGEAASGVTALVKSLLMLEKQSIPPHVGIKGRMNRSFPNLQERNINVPMTKVPFLRVEGRKRRILVSNFSAAGGNTALLLEDWSPKQPKSTIDPRPLHVVSVSAKTITSLHKNTEALLEHLCTTKVSLPDLSYTTMARRCHYDYRVTAIGSDIDEICAKLRNSSNNQDLKPVSSKPRVGFAFTGQGSHYPMLAKRLFKTSKIFRAAVSLLNSIGVGLGYESFLPLITGDDIEFQSLSPVQLQLGNVCIQIALARLWASWGIKPDVVIGHSLGEYAAMHVASMLSLNDTIRLVGSRALLLQTRCAAGTHAMLAVHCGVDIARRKLEQLKSSAEISCINGPNDTVIAGLVDQIQRVASLLESENVQFKRLNIPFAFHSSQVDPILDDFQSSLTSITVHEPQVKFISSLLAEVIVDSSSITPTYFRNHARELVNYLGAVRACKAEYQVDKDFSWIEIGPHPVCLGMLKSELGGQFSGKASLRRNEDPWKTLTTTVGYLHEQGVHIKWDGYFSDIGGAHQLLRLPSFVFDSVNYWIPYKNNWALTKGQDEAQVYGSKEDPTSGPATTSVQRIIQKSVEGTKVSITFESDLAEPSLHAAVRGHLVNGTGLCPSSIFADMGMTIGDYIPKLLKVPSEKLRCSVGDMHVSKPLIVEPSPKNQLLHIKLTGDFSQGHLVLEFESPDSPAKATATHHAKCVLRFSDPASWLNEWSRSAYLIRSRIDILQHSENNKGSVNKVSEGLAYKLFASLVDYAPPYRGMKEVTFNSQDYEATALVKLEDHPSTGNFFLKPFWIDSLVHLSGFVMNASDATDSKKNVYISHGWDEMRFATEVSSNNKPYTVYVKMQFIEPKVVAGDVYIFEDEKIVGLCSGLRFQQIPKALLNILLPPTSGKAERVRQAKVPSDSRPVVEPKVVIPKQVSARGNNIVSSGDMIQRVISLLADEIGMSVNELSGEKTFSSLGVDSLLTLSIVGRLQTIFNIEAPSTIFMDHPTIGDFERFLQGFFSQPKTEHVDEDLENPDQGYSSLDTTQQNSPLASLVPSGTSTPISLFEGDSQILRLAIARETGIPVEKIVGSTCLNAIGLDSIMALSIMAQLESSQATDLGHTAFFKSRTVGELENNLGFASSVAVPQIPFHKKIIEDHDDQIQQPSLYTATSIFLQRKPGTLGKSLFLLPDGSGSAASYAKLPSLTSPSSSIAAVIGLNSPFLRKPEACTCGIPGLARLYLEEITRIQLRGPYSLGGWSIGGIIAFEAACQLLASGQEVENLVLIDSPCPTVVEPMPHALIRYFDSVGLFSSIPNKDTKTRLFEHFAASVASLRSYKPSVLPALKKELSVTIIWAKMGIRAPPGTTEVKLEEKDRKPAEFMMSDRTEVQVGEGWGWKELLVNNKKGAGSVKMRSVLVRGNHFSMMDEPWVQHVGREIEVALET
>Dibbae1.cluster026_L0_CDS17_ProteinId__GeneId_jgi.p_Dibbae1_1026
MDRMTQIYVFGDQTSDFDAGLRRLLSIKNNAILTAFFEQLHYSLKVEIGRLPGLEREKFPRFTNFIDLLARYRESGNNPA
LESTFTCAHQLASFINYYGDGSQTYPLPYDTYLVGLCTGLLAAAAISSARTAAGLLPAAIEAVLVAFRVGLRASEVRNRL
AQGDPVSVCWSVVIPSLSEESASNLLNEFYESQTIPPSSRPYISAVTPNSVTISGPPNVVDDLLDSPPFANIRSARVQIH
APYHAPHLYNQVDISAVIALSPSDPSSAHSPRIPIISSATGKLIDATDYTSLVKKILEEILIEPLRWDKALEGCKAAVKA
SGVLRCTVLPIATNTTQSMISALGDLVDIKVKINDSLTKSLDNIRTALPTGRPEHSKIAIIGSAGRFPDAANSELFWDLL
YKGLDVHREVPPDRYDLKTYLDPTGKKKNTSQISYGCWIENPGLFDARFFSMSPREAAQADPGQRLAITTAYEALEKAGF
VPNRTPSSQRDRVGIFYGMTSDDWREVNSGQNIDTYFIPGGNRAFTPGRINFHFNFSGPSYSVDTACSSSLAAIHLACNS
LWKGDCDTALAGGTNVMTNPDNFSGLDKGHFLSRTGNCKTFDDDADGYCRADGVGTVVLKRLEDALEDNDPIEGVIVGAY
TNHSAEAVSITRPHAGAQAFIFDKMVNEASIDPSDVSYIEFHGTGTQAGDAVEMKSVLDIFAPTCHTRRPEQTLHIGSAK
ASVGHAEAASGVISLIKIMLMMEKNTIPPHCGIKTKINHTFPTNLKERNVHLAKHPTTWVRQKGQKRKVFLNNFSAAGGN
TALLIEDAPMPANSVHRDSRSAHLVAISAKSIQSLKKNVQALEAFLRASPDLSLPKLSYTTTARRMHHNYRVIVSGSRLE
EIQEALNSPSLCEEIKPVTTALPNVAFAFTGQGAQYVGMGKQFYKIFSQFRSDIQRFDSIGQSQGFTTILPLIDGSVTDI
EELSPVVVQLGTTCLQMALTRLWISWGVQPTVVVGHSLGEYAALNIAGVLSASDTIYLTGKRANLLQEQCTAGTHAMLAV
KASISTLSTFIDGKTTEAACINTQEDTVISGTIAQIEAMSDTLTDHGIKSIKLKVPFAFHSAQVQPILNSLEAAAQGVTF
NKPSIPVISPFLGNVVTDVGTFGPRYLSRHCRETVNFLEAVKAAKAMRIVTDNTLWVEIGSHSVCSSMIKTILGSETTTL
PSLKRKEDVWKVLTGSLSTLHSVGIDIQWNEYHRDFKGCHEVIRLPAYNWESKNYWIQYVHDWCLTKGNPPALTVPLVVP
SRLSTSSVQRIIEEHIEKTRATIIVESDLSEPHLNAAIKAHTLNGAALCPSSVYADIALTLGDYVRTLFKSDKKHAAMNV
SDMVIEKPLIAKKEGTQLLRASVQADWVSNHIAINFYSVTEKGQKTVDHGRCMVKYGDPDAWVEEWRRITYLIQDRINGL
EKGVNGGKSHSIKRGMAYKLFAALVEYDQKYRGMEEVILDSAQLEASARIVFQASEKDGNFYQSPYWTDSLGHVSGFTMN
ANDAVDSKTQLYVNHGWDSMRCSRKFSSEKTYRNYVKMQKANGTMYVGDVYIFEGDTIIAVFGGVKFQGIPRRLLDSIVP
PTITPRTPTISTTGKSTYSPTTCRPEQALSMIPQSSGKPVSAPSVYKKPANLGIVGRAMTIVAEEIGVPLAELSDSSSLA
DFGVDSLLGLTIAGKFREQFDVEVESTLFANCATVKDLKDLFSQGLKDGYSLEPVKIASSASSATEWSLEDTMSESSLTE
DRGESDTSLEDDDVNTMASIRLILANEIGVPIADLKRSENLSELGMDSLMSLTVLGEIRETLGIDLPAEFFIEHPTLDAI
EAALGVKPKAVPPPPLPTQQIYLPMDKKLESKLTPTATSILLQGNPRTASKMLFLFPDGSGSSTSYAPIPLIDSDVAVYG
LNCPYMRNPQDLRCGLEGLTVPYLKEVRRRQPTGPYNFGGWSAGGICAFDAAQEVIREGGQVERLILLDSPFPIGLEKLP
PRLYHFFESIGMFGDGSKAPPEWLLPHFMAFVDALDKYRAVPFRPATAPATFLVWATDGVCKHPGDPRPERIEGDPKEMW
WLLDNRKNLGPNGWDTLVGGENLRIEAMENANHFSLMEGENARKLSQFIGRAMT
>Dibbae1.cluster028_L0_CDS14_ProteinId__GeneId_jgi.p_Dibbae1_2087
MKSLATIPSLLVFGPQTDLPSQEILAELRQELIENPRLSSLRDAVKNLPGFWQTLIDFDPSLSHVPGLNYLGDLQRWIVD
GGAFPHHLSNLPNVYALPVTVILQITQYVRYLDRLGEKDPHRLVLKGLQAGGIQGFCVGFLSAIAVSGSENEVEIAAAAA
ISFRLAVCVGAYVDQDGAFSEQPNQTACVAIRWRSDDVNEKEVTDVVRTYPDAYISSINDDACITVTAKTADLASLTEKF
QARSLRVKNVHVHGRFHSAVHSSAVDKLMKFSVHSAELRLPTVDKLRAPVRSTVNGEIITEGSLSRIALENTLLKPADWY
RTLQGSILQLPETHKVAAFAGFGNHIPPSLVQNSGLQVFSLGSLEASNSRLVNGLTNGASVNGTHKSTNGILPEEKAPES
QYPAHSIAIVGMSGRFPGADSLEELWELLLSGNVMVERAPSDRLRLPGPETGDQSGTQWWGNFLRNPDAFDHRFFKKSSR
EAIAWDPQQRILLEVVYEALESAGYFGATSSPEPNDYGCYIGAVMNNYYDNVSCHPATAYATLGTSRCFLSGCMSHYFGW
TGPSLTIDTACSSSLVAINTACRAIWSGECSRAIAGGTNVFTSPFDYQNLRAAGFLSPNGECKPFDASADGYCRGEGVGV
VVLKPLATAIKDNDNIFGVIVGSAANQNQNCSHITVPHSGSQINLYQKVMDSAGVKPESVTYVEAHGTGTGVGDPVECQS
IREAFGGPSRETVLHFGSIKGNIGHTEATAGIAGLIKVLLMMQHGKIPAQASHNRLNPKIPSLEPDRMAIPRSVLPWNPP
VRLACVNSYGAAGSNAAVMIRQKPAKTARALNGSQNAITQLSKYPLFISAASASSLSMYCQKLLDWLKHQRSESAEILAS
NLTFNLADRANHSLSHILSTAVTDIADLEEKLALAASGTSIAMAPNPKPVVLVFGGQESDFVGVSEDVCQSSSLFRHHLD
ACNDILISLGFDGLYPAIFQHAPVSNLVTLHSALFSVQYASAKAWIDSGLEVSAVVGHSFGQLTALCISGTLSLPDALKL
VTGRASIMLKYWGPEPGSMIFLQADRQKVSEILDSLKSLGDSDNLEVACYNGPKSHVVVGSAKAVDALEKFITSSPSLRD
SVRTKRLRVTHGFHSKFTEPLLPHLISLAKEIEWKRPTIHLETCDDAQSITEPDFRLVAEHTRRPVFFQRAVERLAQRYS
QSTWLEAGRGSSVIQLVRGSVAESQGHLFLSPQLTTSNALGSLTDTTIDLWKAGYAVQYWPFHRSQKSQYQFLSLPPYQF
EKTRHWLPFTGRGAEKEVLPDPVQETPIIYELLSFLRFKDDSKKEAIFRIAPQSDRFKSMLGGHVMAGQSLAPASLYFEV
AARAALFLQSDTTATSYVPTVEDLLMKSPIGLDTTKDIILSLKRIDDSRPSWLFSITTQAPPSAKGHISEPFEQSTGSVH
LRKRDDVSAAQNFRRFETLTGHRRYEEIMNHPDAEKMQGNHIYRAFNHIVHYGENFRGIKNVACVRMEAAGRVVISVDSN
DPPDQRLCDTPMTDSFMQFAGFLVNYFNNPSLEDVLVCHKIEHIEIGGDFTPDAREWIVYSTMTEGGETDASSDAYVFEA
ESKKMVMAAFGFRFSKMSQSLLARMLKSVNKSSASGKPEDKTVDQAKERTLVEASESPAKADKLAKKSSSHRADLLKVLH
SVTDIPMEDLKDESTLDDLGIDSLMATEVLNDIRAVLGLTIDLTSFLFFPNIQAIAAYVDSKLGGGGDEESDDSEVETPY
NETDSPAPEVDTPATEVDVPSSHGGALGKSFFPEQSAPTPQALSRSVEALSRPSITSAYDAFKEIRFGYDQLAVGTKAAN
FWADAYPHEARLVLAYVVEAYAELGCDLKKLQPGDSVPEVQSLARHKQLVRQFYRVLEDGHLISATKAGFVRTDTPVDTT
PAETLYQKILDPYPQHANVHKLVKVVGSELAACLKGDKDGLQLVFGNRTNKHTLEDMYENWPLLRTPTLLLGDFLMKAFT
NFSGSGKFRILEIGAGTGGTTKYIVNHVRSHGIPFEYTFTDISASLVAAAKKTFKGVEGMSFELLDIEKPPTKEYEGAFH
VIIATNCIHATRKLDVSLLHLRKMLREDGALTLVEITQNMFWLDIVVGLFEGWWLFEDGRTHALVNEKHWERLMKDAGFK
EVLWTDGSTPESKTVRVIGAFPTAPPASVSATKDSKKATKAMLESVIYKKLGDKEIYADVYYPVDAELPTTKMPIALMIH
GGSHIIFSRKDIRPAQTRLLLEKGFLPVSLDHRLCPEVKLSEGPMVDVCDALEWARYKLPYIKLQRSGLQIDGERVVVVG
WSSGGQLAMSLAWTAPQRGLKPPEAILAFYCPTNYEDEWWRHPIQPIGAEDKGDQYDVLEAIQDEPITNYGVVGAWEPLS
DPRIRTDPRCRIVLHINWKAQTLPVIIGGLLSKKKAAAASSSKDWHALPQPGLDEIIPVSPLAQIVRGNYQTPTFLIHGT
ADDLIPWEQSQGTYRALVDRGVTAGLVLVEGAPHICDLSSDPESEGWKAALEGYEFLCSYVF
>Dibbae1.cluster033_L0_CDS19_ProteinId__GeneId_jgi.p_Dibbae1_2816
MTALPSLIVFGSLRTWPSVGELQELRDSLLQQEHLRHVKEAVCRFPELWETLLANDATLEPVHGMVAAEQLATWISSGEA
PSRSTTHHNITSLPLTIVSHLCDYITYVQQTGLSHSSILDHVAKAGGVQGFCAGLLSALAVAGSRDEEKVGLYGALSVRL
AFAIGAYVDLDSVRNGPASCLALRWKSPNSLATVQRVLDKHNLTYVSVIRDANEATVTVPASGISDVSRHLSNEGVSVLD
TGLTGRYHSPNHHGALEKVLQSCKQSGDVRFGEQHIVRSNTNGEVFLHDDAVMAVSRDILLERSNWHAVSSEAALRLVES
DGMSLLVLAVGSDAVPSSVSRNVKVKVVKTSSVRQTRAQAVPRQAEMLQNYYPAHAIAIIGMSCKFPGADSPDEFWQLLL
KGTSMVMPVPLDRWPKTFSTRGNSAKGRFWGNFMRDIDSFDHRFFKKSSREAASMDPQQRLLLQGAYEAMESAGYFFSSP
ATRARDIGCYLGLCATDYDANVASHAPNAFSTLGTLRAFLSGKISHFFGWSGPSLTFDTACSSSAVAIHTACRALQAGEC
TQALAGGVALFTSPYLYENLSAAHFLSPTGATKSFDAKADGYCRGEGVGLVVLKKLSVAVADGDDVLGVIGGSAVNQNDN
CVPITVPNAVSQGTLYHKVAQQAGILPHKVSFVESHGTGTPVGDPIEMDSIRTVFGGSQRRSQLVVSSVKGNIGHLEGAS
GVAGLIKAILQIENRTAAVQASFQSLNPKISPLGPDRITVPSSNLALTDSFLTACVNNYGAAGSNSAMMIMQPPARKFPS
ELLSPSKYPILIAANSLTSVVEYCRVLRDYCQQRTDKRRLLGSIAFHLARRQNQSLPYVLATTASNLQDLEAELTRQLTE
SMASIQQRPSCPGLVLVFGGQVRDYVGLSRQLWEQSTVLRFHLDRCDEIVRSMRHPSLYPAIFQSEPIANIVTLHSAIFA
LQYASAKAWIDCGLAVDALVGHSLGQLTALSVSGILSLEDGLKFVAGRASLMKTHWGPEAGAMVLVEADLETLSSLPHSL
EVACYNGPSSHVLVGGKASVDEFEESASRKGMRLKRLQVTNGFHSKFTDPLIPPLKELASSLRFNKPTIPIETCSEGSSW
REPTPDLLAEHTRDPVFFGQAVQRLASSRGFCTWLEAGSDSGVTGMVRRALDSSEATQHGFQPMSLSKPLALDTVVDTTT
QMWKRGHSLQFWNFHRLQRGQYETLRLPSYQWEKNKHWLELLPPSPAPATASVPTQLLVAEQPEQIPQLVILVRRDAESA
LFKIDPRCDEYQRFVSGHVVAGSPLCPATVYMEMAARACRLLFTQEPPPLLGFSDLRIDSPLGMAVDRDLTMTLRPQSKQ
SWEFSVASHTKDTERSATVSHASGTLELQTDAEAIDREFSRYERLTGPDVIEALYQDPDSESIRGPMLYKIFSRVVEYGG
PYRGLKSVAAKNGRIAGTVVSLPESIDDTSLTHPPTVDSFMQTSGIHANSIYPCPDDEVYVFTTLDRLQFGAGFVPGSAQ
ASPSASSWMIFSNLTSSGTKELANDIFVFDAVSKRLVVLILGARFNNVRLSSLAKVLSRVNDGANSSRTPPIPETRDHVP
VSTHKSLRASVSVPEPVIAETAALDGRRDSIFNDICILFERVAEVPRSNVKGNMSVDDLGIDSLMMMEVISELSSHFAIH
LPIEDMECLSDVDSLVSYLLKKGCGPKGSSTPSSGTTSTIQSSRSSTNAASSLPSSGSLTPADSNASQQLEQLAKLLQEH
LELTSTPSLDANLADLGLDSLLAIELGSDIEKLFSVSVDLYQLDEKSTFRDLVRLAEVDGSSLASGTTRPTALGQAPPDK
TQTTHHSDDEARLEPRTPQPIVHSVDLPDLREVFDEVRFDFDTFSQQEGFTDFWRTVYPYQERVVLSYTADAFKKLGGDL
VSIQAGCTLPKFSILAKHEHLLERMHKILADGGYIHGQQNSSYTRTSKPFDLDAPQVMLNEIISKFPLHASEHRLLDVTG
SRLAECLTGKVDPLALLFANKTNRQLLADVYDLAPMCRATTRLLANFMTQAFPPNHKGETFHFLEVGGGTGGTTKFLVEY
LTRCGVPFTYTFTDISSALVSAAKKSLAAYDCMRYAVLDVEESPRPEFVAKFHAIISTNCIHATRNATSSLANLRAMLCP
DGMLALVEFTRVLYWFDLVYGLLDGWWLFSDGRRHALADTSFWERSLLAAGYKHASWTDGNTPESRTLRLICGFNSAAAR
AQKNRPSKRAGVPMETVVWKHVDGLELCADIYYPPPGMTDAATTKRPIALLFHGGGHVVFTRKDIHMKHIKTLLERGFLP
VSVDYRLCPEVNLAQGPMTDACDALAWARSTLPHLQRAHPDVQLDADRVAAVGWSSGGHLAMTLAYMAPMNGVLPPDVVL
AFYCPSNFEAEWWKNPIYPRSVQESPDTKYDLLEGIRDSPIGGYKPDTAFGAHMTLKDARWRIIIHYNWKAQLVPVLVRG
LPSKANVTNNSINAKNTDYWEALPMPAVEDIQAVSPYAQIVQGRYRTPTFLVHGDCDDLIPWQQSRDTVEALVAQG
>Dibbae1.cluster042_L0_CDS7_ProteinId__GeneId_jgi.p_Dibbae1_7154
MATPSLPSLVVFGSQTTWPHSKCLAQLRTLLSYEPRLQSFVAAINELPTLWEALVQFDPRLKQVPGLESINALKSWIEEG
ELVSSYETTPNVLLSPLTIIIHIVQYFHFLRSNDCGATQSRILESSRSGGIQGFCTGLLSAIAVGCSKSEESISENAAVA
LRLAVCIGAYVDLDGAFADPPNEVMCFAVRWRSESQKDVLHSTIRSYIDAYISVISDATTVTITASKSSSISLMQRLVKE
GLIVRPISLEGYFHSPFFKDSAAKFSKFCDVYGLRLPTADDLLVPLRSNSDGEVVTAGSLHEVALMSIMTEVANWRLTIA
SAVARIGKDGGTRVLSIGMVDAIPASLVRESRLNVIKFGDADLSLESFVPADLTTPGATTPSTSGQDVGFPDTAVAVVGM
ACKFPGANSAEEFWKIISSGTSMLQELPPARFNTKDLRRSPKLKFYGNYISNVDAFDHRFFKKSGREAQSMDPQQRLLLQ
CAYEAMESAGYWGETSELPDDIGCYIGVCATDYDDNVSSHNPTAFSSVGTLRAFLAGRISHTFGWTGPSITYDTACSSSA
VAIDAACKAIHLGECSQAIAGGATVFTSPYFYQNLAAASFLSPTGQCKPFDAKADGYCRGEGVGLVVLKKLSDALAAGDD
ILAVVASSAVNQNSNAVSITVPHSPSQMKLYQKVAKQAGINPADVSYVEAHGTGTPVGDPLEFESIKQVFGGSHRQHILS
VASVKGNIGHLEGASGVAALIKTILMMHHNTIPMQASHTTLNPKITGLEVDKIMIPTTSQAWDAKFKIACVNNYGASGSN
AAMIICQPPSVPSVSPNIQLSRYPIFLSANSPASLSAYCTVLLNYVSDISTVSLDGTVLASIAYNLAKKQNRSLPHVLAT
TIASLADLREQLATVISNSETIISAPKKVNPLVLAFGGQVNNHVGLSKEVFDSSNLLRTYLDRCDRAVQFLGHQSIYPAI
FQKEPVEDVVLLHSMLFSLQYSCAQAWIDSGLHIDAVIGHSFGQLTALAISGVLSFEDGLKLVCGRASLMQTCWGPERGS
MMVLEADTRTVTRLISLIQGHRLEIACYNGPTSHVCVGTEAGIQALEQAAYQQSVGFKKLCVTHGFHSRFTDPLLPGITK
LARELTFKAPTIPIETCSDGRSWMTFGPELIAEHTRTAVFFGQAVERLTERFGPCTWLEAGSASSITGMVRKALTNSSTH
TFHSVKLGNGMGPITDTTLSLWQGAHKVQFWPFHRSQKSQYSQLNLPPYQFEKTRHWLEWIDTSQEPPKLQIVKEESLVP
MLLSFVRQDHAKEEAEFVVDPRTEEYKLYVQGHGVLAHPLCPATLYMDLVAQAALQLEGAEQSKYLPCIDELDIKAPLGY
NVENSIALSMTKKKEAAVPTWDFVFSSHPRQDGPKSGIKEHATGKISLVKPDNAELNTNFDRFGRIVSARRCKDLFEDPK
AESMQGKLVYKSFSKVVHYGEHYRGIRNVAGKDFEVASQVVMPTCPDILKKTYLNPMEIDSFMQTAGLHVNLLIDIPDTD
VLVCTKTDRLLPGPRFRDSEANSKSWLVYSSFSWIGDKEVINDIFVFDAVTKGLVMTILGVHFHRVTITSLTKVLSRLNT
VQPQITFVEAGRPQVISTFQPEQVTAKLNEIKSALEPPAEKMRKPARLELAGIDMAVRKLLARLMEIPVDAINMDSTTEE
IGIDSLMLTEVISEIHQTFGLEVEPEDLYELPDVKSLANFIRSKKGGSEEDEESSNFSTTAGIWTPVSADIEKVMASSNS
PENDNIVSQLAQLVAGYLETSERMQANTNLADQGLDSLLGMELANDIEQTFRVQVDFTHMTADSTFGELCDIVLKAVKPA
LLSVPAQPNRVSTNVLESVAEKALPTISISGEGSPATLVGAQRAFEQIRYDWDIYGKQFGAANFWKELFPMQMRLVLAYI
SEAFANLGCDLSALRPGDRIPEIKSVLPTHQNLMNRLHKILKEGELVISNGTGIVRSDKAIDQTTSSQLHEEIVKAFPLN
AADHKLLKITGSQFSQCLTGAADPLQLLFRSKEAKDLMEEVYTSEPMCAATTELLCGFLGKAFGNYKGDGVFRILEIGGG
TGGTTKRCVDFLSKLGIPFTYTFTDISSSLVAAAKRKFAHYNFMEYLVLDVEKTPPEKFSNYFHTIISVNCMHATKNLTV
SSMNARKMLQSDGFVSFIEFTKAIYWFDMVYGLLKGWWLFHDGRKHALADDTFWDKSLKAAGFKHVSWTDGTSLESRSIR
IITGFNSPPEDFALNPKHIGRKADVHMETLVYHQVDDTLLCADIYYPAASEIIQKKRPVALMIHGGGHIMFSRKEIRPKQ
TQLLLDKGFLPISIDYRLCPEVDIISGPMEDVCHALRWARETLPRLHLDCPGLEVDGSKVVVVGWSSGGHLAMTLGWTAP
ARHIQPPGAVLSFYAPIDYEDGFWKHPNHPSSTLSLSTTTTYNILDALSPKPLTAYNVPASHKPLHGWLAPSDPRSCLLL
HMNWRGQALPILTGGLTPTSRSSFSPSSTNAHALPQPSLEKRIAISPLAQIRLRTYSVPTYLLHGAGDDLVPCGQAERVY
VALREKGVLCQCKVLKGAGHLFDLGRDGEEEVREAIDWLERIVFGNRDGSSAAAKTN
>Dibbae1.cluster045_L0_CDS3_ProteinId__GeneId_jgi.p_Dibbae1_7883
MITRVTVFGGQGSRFLFSKEAVSRALNNVRRSTKAAFLLSRCHAAFLDELLHFQNNGAASVIDELKPVTRPEDLLSPSIS
PDNPIMQGVGLCVYQLLEYLVYAVPESLSLDSALPIQIDEAVGFCSGVLPAVVLCSSSTIRQYIDYGIQAVRLAFWIGYR
VAEHCEGQCGHGWMEFGPWAMALTGKQVDYEEVKKRVDSFNAKHISSPKHQLSVSAINGASSISIAGSGPALQEFQSCSG
LAGTFEVVPVYGLYHGGERSLPILQRVLNDCECRGITFPDLASLQIPLRSSSTGSFVDVKQGADAGQLLELALRSILIDA
VQWQATWKNITQIALNVDLYVEILAIGPISRSLLPLRHTVDTSSRARVKILDSLGNEARNETIMDTLEYKDSIAIVGMSV
NFPIGSDKDTFWESLQNGLNVVQEVRSSKRMHNLTYLHRRKVPNLRFDVSSYPGDSTLKAARHGNFLAKPWEFDHEFFKL
SPREVKSMDPQQRLLLQAAVRALDDAGYSPDSTPTFQRSGMGCYIGVATDDYRDNLRNDIDVYYSTGKPERRDDDCLISN
>FNP050_L0_CDS1_ProteinId_QEN17973.1_GeneId_
MPHRLPSHGASLGLIFGPQAMNFDSNTFTTLRAKLVKDRHSQWAIDAIAALPAEWSAVSGNVAIFKQYDAGKALQNLNEW
LKTGHVPPADIPFCNVLLAPMVVIDHVISYLEFLQSAFPDLDDDEELPASAKESLETLGLSLGTLSAFAVSSSSTLSEVK
KHGATAIRLAMLVGAVGDAEDLAREPEEGALSFSAFWKSTELHDLLHTSLDAIPEAYISVAVDEKRSTITTSRSKASSHM
QDLRSSGLYIAEVSIRGRFHWDGHESTLQELIQYCDRNLQFQFPDTSRIVLPSHSVTGGEYITQEDGSLHAIALRAILVD
LSQWLETITGAYGSESSKGIKSVVCFGPERCVPSALVRRLGSKLTHVLDVDLPTSALPKQLLQSADVSSTNGVKIPASIK
GQSPARQHPIDIDANDDKIAVIGMACNVPGGEDMDEFWKILVAGKSQHEELPRGTGRFEFETPWREPYTKTKWYGNFIKD
YDVFDHKFFKKGPREMLNTEPQHRLLLHAAYQTLEQSGYFSKPDYDKHIACFLGPGHVDYASSVNCYAPNAYTATGNLKS
MCAGKISHHFGWTGPILTLDTACSSSCVAIHYACRSILSGEVSAALAGGSNVLSSVEWYENLSGAQFLSPTGQCKPFDAK
ADGYCRGDGIGLVFLKKLSTALADGDQVYGVIAGSKVYQNVGSTTITVPNADSLATLFKDITKQARIDPAKVSVVEAHGT
GTPVGDPAEYEAICRIFGGSQRTDVLSLSSVKGLFGHTEGASGVCSLLKVLLMMHENAIPPQASFGSMNPGLKATTQDNI
EVPTRLTPWKPNTQIALINNYGASGSNSSLVVTEPPAFETFDHEALQYRAFPFWIPGLDDKSIQRYATRLRAWFQRHHSS
SKDLSMRNMSFQLAFQSNRTLPQALVFKAASVSDLESKLKAFENGTLNSISSAATSQRPVILCFGGQISTYIGLDREVYE
NVAVLRQFLDQCDETSVSLGFPSVFPHIFQKEPIYDLIKLQLALFAMQYSCAQAWIACGVEVAAVVGHSFGELTASCVSG
TVSLQDAITMIAGRARLIQKKWGTDSGAMIAVDTELSGVNDLLAKTREGSGADDNPSIACYNGHRSFTLAGTTKSIEQAE
SILKQDATFSSTRWKRLNVTNAFHSVLVDSLHHDLQSLGKRIVFNEPKLHFERSTKERMSGKPNSDYIAHHMRNPVYFDH
AVQRLAKDFPAAIWLEAGSNSTITSMANRALSSSAASSTSSFHAVSITTDKSFDLLVDSTLKLWKEQLNVSFWAHHRSQT
HQYTPMILPPYQFEKSRHWLETKPPPKPEPIPVEKSTTQAVETSKGFTSFAGYIDGNQRSLRYRINSNHETFQRHVNGHI
CAKLAAVWPSSIQIDMVLDALMNLRAEFKDLSYQPQISNIVHHRPLLLDNSKDYWLELVAKDDKGLTWDWNFSSSSGLGS
KSTICTSGVCSFCSATDPNRLAEFQTLERLSSRRRCVELLEARDVENIMQGTANIYRAFSEVIEYTDDYRYVKKLVGHNN
ESAARVVKKHYGKTWLDYLLFDGLGQTAGMYVNLMADKANVSEKGIFMCETINRWLRSPTIRSHESLPTDWEVYAVHHPI
SDKKYVSDIFSFDARDGSLVEVVLGASYNKVPLPVMRGILGSQSSTTRLDAITANAEIPSQAGIGSQQPHLNFKPLSALP
ALSNGTTGTENPQIKSKTNKVKKVPTRKSGGSDLETPAKTRNILENLTGVEASSINDDSNLIDLGLDSLLSMELIRDVED
IFKVDLDAEQMLDLTDFASLVKYIREIRGVLEEQNVDDSESESEELQQQATPIDSATRQNHEKLTMNGTGLLTNGESVPE
VPLDSTLVLDAFRYIKEASDDFIVKNKFETYCAEFMPRSEEVSIAIFCNAFEELGCPIRTATAGTRLERVQHLPKHKKVV
DYIYKALEKNAGLIEISGEEIIRTSVPCPSEQTEAMLESLLHDRPAQDAEIQLMRITGAAFGKCLAGKADVLPLLFGSIE
GRALLTKLYATSTLSNTILQQLEVFVEKIGSSWPKDGGPLRILEVGAGTGGTTTKIVPVLARLGIPVEYTMTDVSSFFTA
TGRTKFKEYPFMKFKTVDIEKEPDAKLLKTQHIVLGSNVIHATRVLSVSLSNIHKMLRPDGLIIYHELTSQLLWADIIFG
LVEGWWLFEDGRDHALQSPQHWEKILRSVGYGHVDWTDGTRPEAKIQNLIFAMASDPTYDREPLPTASIMTDVADQVATV
NAYVCQYSSNFQFRRNSASRATGLSSGRCVLITGATGSLGAHLVAYCAERLDVSKVICFNRTSQTAGVARQAKAFKSKGI
SLEVNTNPKLEVIETDASKDQLGLSPSEYAALVDSVTDIVHNAWPMSINRGVRSYEGQFRVMRNLVDLARDATMQRPEPF
KFGFQFISSIGVVGMYPLLTNNFLVPEHRMPVESVVPSGYGYAKLVCERMLDETLHLYPQAFHPSAVRINQIAGSTRSGY
WNRNEHLVFLIKSSQTLNALPDLQGHLTWCPVDTVAATLGELLLDNANSVASAHPIYHIENPSRQSYSEMIRVLADSLFI
DHANIIPFYDWVQRVRDFEGPVTENPAKQVVDFFDEHFLRMSCGDLVLDTVKSREISATLRARGVITSDLVNKYVEAWRR
AGVLR
>FNP051_L0_CDS7_ProteinId_KFH44362.1_GeneId_
MARLATHAAPAAKTLLLFGPGAMVLDESYFSRIISFVRDDPASQWALHAIDDIESRWESLSESIPRLQRTPGVSHARKLS
KWIRTGAIEPRSTVANLPNAILGPLVIIAQLVEYLQHSKSYGQGFQVPPAAQTEAVGCCLGVFSALVVSSSASWAQFSHN
AAAVLRIVFVLGALSDAQAASDEQAVPGAAGPSVSLIAFWRGGQSVATLKKALEKYPGVSFALFISKNSPFFGAVSNFHL
QTVGITATETEFHGRFHAGQLYETDLRALLAFSKKHPLFQLPDSSCLVLPTRVNSDIVMTSEEDLLQSATRAFLVEQFNW
IKTFRSAVSSSLQDRNSRVIEFGPERCVPPTHLRRLNSQITHFDFENSVNTLVDSGTEAKPGMAEDDVAVIGMSCKVAGA
DDLDEYWKILLEGKSQHRELVPNDRFAMETPSRPCEDGDEKKKWYGNFIGDHDAFDYKFFKKSPREVLHMDPQQRLILQA
AYQAVAQSGYYHNPNADRRIGCYIGVVANDYENNIACTNPTPFSATGALRSYIAGKVSHYFGWTGPGMTIDTACSASTVA
LDLARQAILSGDCSAALVGGTNFYSTPMFFQNLAAGSFLSPTGQCKPFDTEADGYCRGEAIGAVFLKKLSNAIADGDQIM
GVISATAINQNMNTTPIFVPNPVSLTGVFRSVLEKSGLDVKDVSVVEAHGTGTPVGDPAEYDSVRQVFGGASRAGRKSLQ
IGSVKGLVGHTEGASGVVALIKILLMMQEGRIPPQASFNSMNPSIKASASDNMEITKIPLPWDDDFKVALINNYGAAGSN
ASMVVKEAPKSLPEGRSDQEASETLRAATSSLKYPFYISGLDDKSIRAYTTRLRAFLKDKVTSGDRLGIENLAFNVNRQS
NWSLRQALVFSSGSLEDLDKKLEILETFSPPATRPAILCFGGQVSKFVGLDREVFEKTAALRHYLDRCDSVCNKLNAGSI
YPGIFQREPIDDPSLLQPLLFAMQYSAAMTWIDCGVEPAAVVGHSFGELAALCVSGALSLEDALTMIVGRSTIIRDAWGP
EKGSMIAVEADLEDVESLLAAANSRLGGDVSRDGATIACFNGPRSFTLAGSVGAIDALQQAILARGATQPALKHKRLDVT
NAFHSTLVEHLKPDLEALGRKLSFGQSKIPLERSTQLHEDHPFTAAYVANHMRQPVYFNHAVQRLAKQHPEAIWLEAGSN
STVTAMAGRALGMPKGSAFQAVNLTGSSQVFQHLVDTTMNLWKAGLRVSFWTHSRRQTYQYAPIILPPYQFEKHRHWLEF
KPPVKPVGESTSSEKDVVKAEVFPTGPFTFLGYGDKGENECRFVINTTVKQYTDVVSRHITARTAPTCPLIFALDLAIQA
IMSIRPELANALRPQIYNVVNQFPISDQSRHVLLSFERLRTDAVGWNFKFTSNVEGTGETANLSGQLYFHPVDDARTSLE
FSRFDRLVTHARCLCALEAADDADHVIQGRSIYKVYSDIVDYGDQFRGLQKLVGRPNESAGRVIRRRSSGSWLDFTVAEA
FAQVGAIWANCMAGDRRIADDSIHVGTSIEQWMRSPDALRRMSEGAYQYDQPEEWHVLAQHKRIQPGDSYITDIFVFDAA
SGSLEEVILGIRYTPIPIGQLLLPKICTAPNTVAPIANRNIGVGSFASPAVATGATFTPVWNNTSQSLLAQPMIEPSARA
ETQKKDARADIWAKLQPVLADISGLDLEEINQSDSLADIGIDSLMGMEMAREVETTFNCSLEQSELVSIVDVPGILDLLQ
RTLGHHDRNGSLETSAASSSENTPASTNEALPSTPDSMDVESVQVIESYGKPDKTFDLAPPAVLEAFRETKARTDHFLRT
RACAGYLDGVSQKQTRLCLVLTSQAFKQLGCDLEAAAPGQVLHPVPFVAKHQRFHEYLYKMLEETRIIDIDGDVITRTAI
PLPSQSADAILEALMRHHADNGSSHQLTYNVGSRMADVLSGKADGAQLIFGDSKNRELVANFYGELPFNKLYFEMMAEFL
TRLATKLRLASQNIPLRVLEMGAGTGGTTKVLVPMLANLGIPVEYTFTDLSPSLVAQAKKKFKQYPFMKFAVHDIEQPPS
GPHLMGSQHVVVASNAVHATHSLKVSAQNIRKFLRPDGFLMLLEMMGPLHWVDVVWGTLEGWWLFDDGRTHAIVDESRWE
TELLGAGYKHVEWTDGKLAENRVQKLLIALAADAPAEQQLDGLPAALAKLGGDAHTVPDEGVDDLISTADEYVRRTAEGF
SMPVNAGTAIDDAPNSGKCVLVTGATGSLGSHVVSHLASLSTVDTVYCFNRRPPPMGSARAKDTGISAHRDPLQRQIESF
GSKSIQPHETMLAKLKVIETDSSEPQLGLDNDEYDELASHVTHIIHSAFPVNGLRSLEQNEPQFVSMRNLVDLAAAISAR
RKPGFKVSFQFISSLSAVGMYPSVHGGEVQVPEEQWHIDSALPNGYGGAKVVCERILRETLGRHPDRFRAMTVRLGQLSG
SVKTGYWNHMEVLGFLFKSAQTLRAFPAVGGVISWLSLEDASASLADLLLRDAPDCYPVYHVDNPIPRRWEDMIPVLTEA
LGVPQKGVVPLREWLRRVTAYPGANPWDNPAAKALDFFDHKFEHMSCGGVTLATDKSREHSPTLRAVQPVSDEVVRKYIQ
TWKASGFLR
>FNP085_L0_CDS9_ProteinId_OPB37950.1_GeneId_
MTTSTIASSVADAPKATTFVFGGHIGTQSKKSLEKPVKQFLSGPNATWILEAVSGLPHYWEALVEKIPEIAGAVSGAELL
KDFDSWLRNGISEGDLLAPETELPNILIGPLMVAIQLDQYWRYLEFRLDDVAISDPQAELVKQQQQKQQTTTRPVETLGF
CAGLISAVAVASSHDRAEFEKYGAVAVRIGMLMAALVDARESRDEARGMGGSVSFGTAWRSGTKQGNDLTSIVSSLSPDA
YVSVLFDEARATVSTSERVAPTLVRRLRAAGVTAVPLPFKGHMHTPGVERKRQTEALIELCRVGPNSAGLQFPAASQLAL
PTFSNSADGSHVSPDETDLTGMLLRAILTQQFNWAGTMSKLLSASATAHKEVSLVAFGLDQCIPPTITRKFGPKQAHYEQ
LESHIESWKLQKISSLALATAKTAAPPPVNGPTLTVKDEPQTSVTQGKSNEDVIAIVGMSIKASGADDLEEFAAMLKTGK
SQHELITAERMTPDMLFREPEEDPKKKKSYYGNFLRDSDAFDHKFFKRSPRESQAMDPQCRLAMQVAYQAVEQSGYFTEP
KLTSKEQEHVGAYLGVCGVDYEQNTACHAASAFTATGALRSFITGRIAHFFGWTGPAMTFDTACSSSTVALHTACRDLLS
GEATSALVGGVNIMTSMQWMQNLSAGSFLSPTGQCKPFDADADGYCRGEGVAFVFLKKLSDAEAAGNTVLGTIRATAVYQ
NLNITPLFVPNVPSLSQLFKDVIRKAGVDPSEISLVEAHGTGTAVGDPAEYESVKLALASPHRNAVVPIGSVKGHVGHTE
GASGMIALVKVLMMMRDNFIPPQASFTRMNPHTHASPADMMEVVTELRPWTAERKLALLNNYGACGSNASVVIDYSAPKA
LENRLQAQTATETRQPFWIPGFDVRSIAAYSKALDTFIRGRTGDKKVNLADVAFNLARQTNPSLPQGLIFSCQSLEELQG
KLAQAAVATKETAAAAGIVVSKSERPVVLCFGGQVSTFVGLDRALYERVAVLRHHLDACDAAATAAGLSSIFPAIFSREP
IPDTVQLQTALFAMQYASARTWMDSGLASKIVSVVGHSFGEITALCVAGVLSLDDTVKLVAGRAKLVRDAWGPDSGAMMA
VEADEAVVQDLLKEANSNGDGSASIACYNGPRSFTLAGTTKAIDAVAATLASNSKFSGAGIKSKRLNVTNAFHSVLVEQL
VDDLGKVGRELNFHDALIPIERATEQESTGSLDWTFVPSHMRQPVFFNHAVQRLAKKHPQAIFLEAGSNSTITVMASRAL
AQVNSANTLAFQAVSITNTEKGLDGLADATVALWRQGLRVNFWPHHHSQASEYVQLLLPPYQFEKSRHWLEVKSPLEAVT
KAAQAMIAASGVSTTGVGRVTEVEDPKKLPLWTFIGHQEAKGNKKLARFRINTSSDSYQRLFASHVIAQTAPICPATLEI
DIAIEALFSLNADWRASGYSPTVHDLITHTPVCANSARTFYMDLSPLDKTETKWHFNLHSVAGNGGDSQAHAEATVRMHA
PTDASYLQKFSRYERLVSHAQCEALLKLGLDSDGVEVLQGRNVYRAFTEVVDFGPVYRGVKYVVGREGESAGVIHKQHQG
HTWLDVPMSDSFGQIAGIHVNLLTDDLPPADMFVATGCELLMRSPKAQPDVSGKENGPSVWHVLARHERQSDKAYTTDVF
IFDASTGALTEIMLGLQYARVSKASMSKILTRFTADQEFLRKPTGASAAAAVAHPPPVTVTVPSASVTAPIKTSSKPKKT
KQKEKGFDITDAVRNLVAEVSGIDASEITLDSEMAEVGIDSLMGMELAREVENKFKCTLNQAEMMEAVSLRQFVACVAKA
LGDAGTDAAEQDSDTADSDSAVEFMRSDETDDTASDITTPEPEEASTFSKPVSLAAGPATSNLTLNASDILECFGHVKLR
TDDKIREFGIDSIARVGLASSNRLCTALVVEAFDELGSPLRTATPGQLLDRVGFLPQHGRMMEWVYGFLEHEARLIDIDT
VTGQITRTHVAVPRKNSADLLDELVAAHPESAIPNRLAYYAGKNLAGVLSGSTDGIRVIFGSAEGRRLVQTMYCDYDFNR
MHYDQMAEVITRLSSRLTQTGETLKVLEMGGGTGGTTNVIAPLLASLGIPVEYTFTDLSTSMVANARRKFAAQYPFMRFA
VHDIEKPPAAELLGQHLVLASNAIHATRSLLESASNVHQALRPDGFLMILEMTESLPFVDIVFGLLEGWWLFNDGRTHAV
VTAEHWERALHASGFGHVDWTDGERPENAFQKVIIALASGEPTARLPASVASTEETKVVDRGDVAAREAEAERLVASYTA
GWATPALNSAVIDTSTASSPAVVIVTGATGSLGAHLVQSLAERQNVATVVCVNRQSSVPADQRQAEAFSSRGIALSPSAQ
EKLRVYETDTSKPQLGLPTQEYTWLAANATHIIHNAWPMSGTRPLKAFEPQLQTMRNLLDLAREIALGNPKTRVGFQFVS
SIGVVGYADTSAGPQILEDRVSIASVMPSGYTEGKWVCERMIDETLHRYPGLFRATVTRPGQISGSSRSGFWNPVEHFAF
LVKSAQALRVWPDFSGRLQWLPVDRSASVSVDLLQLEKGGDSAAYPVYHIDNPVGQPWEEMSPVLAAALDIPSQNVIPYA
DWIMRVRRSPLSADENPAARIIDFLDGHFERMSCGGIILDTQKAKEHSATMAAQGAVDADIARAYVASWKAMGFLK
>FNP092_L0_CDS6_ProteinId_ESK96613.1_GeneId_
MAPTTTFINVPVFAGHGTTAMAASSTREQAIADASHPSGALLLSSFHRAFLRERASLSSEDLDDLALPDFSTPQEFLSII
GEQPISNSLQSNLSLLLVQALRYLAHVEAGSLSESLNPFTEFLVSNVDHKVGVAGFSSGILPACAVACSQDSLSFIKHAV
ELFRFAFWLGLRSQQYQTKATRELTKSHGEKTRQFWSRVIMGQSESEVRAAIDIFAVQNPTLPQIYITAISDDTTFTVSG
RPDALSAFIETLPSTSRIFNLTVDTLYHSPCHQDGLRAQVLADVTRRGVIFPTLDNLIFPLRSTSTGELVNESNDGTTLL
ENILDMIVVQPVKWHLVTDALSKAPPVDIPIRLLNFGPGTGLTRSMVKAFSKDIVSTQDLTSENAAKRLEGATTEGQIPI
AIVGMALNMPGAPSAAKLWELLENGINTVSEVPSERFNISEYNKPSDPKSRRAMKAHTGNFMADPSLFDAKFFRISPREA
KSMDPQQRILLQTAYEALENAGYVPNATPTFQQDTFGCYVGVATDDYVQNLRDEIDVYYSTGTLRAFLSGRISYAMGFSG
PSIVIDTACSSSCVSVYQACRALSNGDCNAAVAGGVNVIASPDMMIGLDRAHFLSPTGQCKPFDASADGYSRSEGCGLFV
LKRLSDAVAENDNILGVIRGVEVNQSGNAHSITHPHAPTQVKLFERLLEKTGVDRHRINVIEAHGTGTQAGDPNELESIR
KTFATGRPKSNPLHITSVKANIGHLEAASGSAGLAKLLLMLRHRTIPRLISLKNLNPLIAPLDLDNTAIDTAACEWAPSE
PGLPRLAMLNNFGAAGSNGAVLLEEYVAPPRDDPITAPITLPFGLSAKDSIALDQLRQRYVDYLRLPENEGTSLYDIAYT
MTARRQMYPFRMAVTASSRQELVEKLLQASGTQAKESNAEVAFVFSGQGGQYLGMGAALYETCPVFKTHVDECRSLLSCM
GFGDILSIISPSGERSGLSATDELEVYQTAVFALEYSLAQLWMSWGLSPVAVVGHSLGEYAALVIAGVLSLRSALFVIAS
RVRLMLRKCEMNSTGMIAINNGPAEVQKILDSTPLFESLSVACYNSVSDCVVAGPLTGLKALKSYLDDEIRCKSTILNVP
FGYHSAAMNPLVDDLNAVLETVKLHPPRIPVVSNVFGSVVEPGDGTVFTSTYFSRHCAEPVKFSDGFATLLADAELAANV
WIEVGPHPTTLPMMKACPALPKDIRLLPSLRKNQDPWSTLTTSLSTLYAEKSDVAWRNVFSHLGSVSCVDLPTYPFTNVK
YWVKFEESEATVHTATPLPAQQSVDTINQFSLLRSWVQRPSTANGNVAIVEVPISVLSKLISGHQVGEHPLCPASVYHEL
AMAAIKLATTNKPGHYIALRDIDYAKPLVHAENDTRNIRTVVSIPDGSWKVISHSSDESVHCTGKFSWDNVGKAALKFQQ
YRPILSREIASVIDNVDSELFSTRTMYDIIFPRVVHYSKEYHSARCLTVHPSGMEGHATVKIPHASTPGQYVVHPVFMDT
LLHVAGFVANMRAGANDAFICSQVDSVKVVPELVNNDATYDVFCRNAWLPEEGLILADAYAVTTGTSPKIVAHLKRMHFR
KVRLASLKRALKHAQGGSTAPTRTAAKSASSVVAAKTSASPAQVKVRGKGEDILDQVRKAVADTCDVPMTSMDISADLTS
FGVDSLMSIEIFGRLQALFPDAELDPRVLSHLRTISEIAAEVASKAGDLSPAATSEAESSSPAPSTPSNCGGNVLDQVRQ
AVADTCDLPVTSMNISADLTSLGVDSLMSIEIFGRLQMLFPDADLDPRILSHLHTISEITAEVTSKVGDASLATTPESSG
TAVEDVVADTMVMEEQGADVKTVIAGVLGIGADEFNDDTDLESLGLDSLTSIEVMQAVQDNLSISIPQHLLASHPTVRAI
NEFVSSQRKPPKTEAQSGNVAKAPVLSAAALKALALDEMPAPLIRDPTSQRTPLFLIHDGSGLANYYGRMSSVQRNVWGI
FNPNFATSEPWTDLKTMAAKYASIISSTARGPAIIGGWSFGGVVAFEAARQLMSAGHSVKGVVLIDSPSPVNHVPLSDAV
IDSVVNLDSRAAKSDISRLVKRQFQMNSAMLGKYEPSTGGHYPPLVLLRSSEGYQRPNVSVPIWLSDRSDPRQAVSGWQQ
VVGTEVRVMDITGNHFEPFSPAHIPSVSQRVSEACSYLESL
>FNP095_L0_CDS4_ProteinId_ERF77221.1_GeneId_
MDDSVQPNPSMPPILVGSTQASCQLFLFGDLTTSFEQDLRRLLHVKDNATLHSFFEKVSAAFRTEFGKLPARQQALLPRF
TTITDLLANLGETEGKPALSFALHCLCEIGQFIRYFGEGSRPYPSDANTYLVALCTGSFAAAAISTSRTLSELIPAGIEA
VLAAFRTGLCSLELRNDIERPSSRIPRSWSAIVSASEAQAAELLQSFNSKNTLSGSSRLFLSAVSPNSITISGPPSILHN
FLASVSLNSYCLPNESPFHAPSLFGSYEVNEIISYFPDELLGSYKPRIPLLSAASGKPIVAEDFKTLLHTVVSDTLCEQV
RWDNILRSLVEDVFQQKSFKECTISPVLSNAAHLLSSAITRATKINVTTTNLLNLGVSDSQPARPTGKFEQSKIAITGFS
GRFPEAASNEEFWELLSAGRDVHRTIPEDRFNWKTHFDAAGKVKNTSRVQYGCFINEPGLFDARFFNMSPRESQNTDPAQ
RLAITTTYEAIEMAGLVPNRTPSTQQDRIGVFFGVTSDDWREVNSGQNIDTYFIPGGNRAFVPGRISYFFRFSGPSLSID
TACSSSFAAIQTACNYLWRGECDTAVAGGTNVLTNPDNFAGLDRGHFLSTTGNCNAFDDGASGYCRADAVGSVILKRLED
AQADNDPIFGVIDGAFTNHCGQTESITRPHEGDQASVFNRIMRNSNVNPLDVSYIEMHGTGTQAGDATEMNSVLSVFVPG
RERMPHHPLYLGSAKANVGHAEAASGVSALIKVLMMMKNNQIPPHCGIKTKINRNYPLDLKERNVNIALKTVPWHRTDCV
GGKRTCFLNNFSAAGGNTAVLLEDAPLPQSENTAIETRSVHPVIVTAKSVQSLKQNIESLITFLEKNPSTSLPSLSYTTT
ARRIHHNYRTICSGSDIESIRDALRQKASSSDIKPIPNVTKLPKVAFVFTGQGCLYAGVGKQLFETVSHFRADILRFDNI
AQRQGFPSFLPVVDGSVANVGELEPVVSHLAVTCVQMALSRLWISWGVVPSLTTGHSLGEYAALYAAGVVTASDAIHLVG
TRAQLLSKHCNKGTHTMLAIKASLDSIKPRLSASVCEVACFNQPASNVISGPSEEISRLMREYQSDGFECIELDIPFAFH
SAQVEPILELFERAANGVQFHAPSIPYMSPLLGRIISDGDVLGPSYLARACRNAVNFQGALQAAKASSVVNEKSVWLEIG
SHPACSGMIKGTLGTHALTIPSLKKATDTWKVLASGLESLYLSGIEIDWNEYHRDFESSHKVLELPRYCWDLKNYWIQYR
NDFCLTKGDDPPPQKEIGAAPAVEQKPVPLYISPSVQRILEEHNAADVSTLLAESDIHDPRLAPIFQGHNVNGTALCPSS
LYADIALTVVDYMLKTNDMQNDTTGLDVGDVKVDKSLIADSNAVTQLLRISASANWSTKVVSLALYSINAQGRKLADHAK
CQVRITEKQSWFQEWKRSSYLIKSRVTSLYKGVDGGDSHQIKRGMVYKLFSSIVDYDARYQAMQEVVLDSNELEATAQVS
FQVDDEGFNFNPCWIDGLGHIAGFIMNGNDNVHSKDQVFINHGWDTMRCATKFRKGKTYRSYNKMQLVSGSLYAGDTYIL
EDDNVVAVIEGVKFAGIPRQVLNQVLPPKSGAAGPAVTKSRSSTQSKPVPMATANPLPKSTRTATATPLPKQAISPPNSN
TKHTKASPTNSIVPLVLAIIAEEAGLDAAELGPSSEFADYGIDSLLSLTITGRIQEELGLDLPSSLFVDQPTVKEFTVFL
DSSNNRPLLSSPSGNSTPVSNPEQETLSEATPEDYETDATSVTDGQSVMEIIRATIAAETGVSLEDLTPSTSFSELGVDS
LLALTIMGKLGEVLETDLPQTLLADNDNLSEIEKALSLKLKGPDLNRNPVATSPRADPFDPEMPPHATSVKLQGNPKNAT
KTIFLFPDGSGSATSYASIPKLSPEIVVYGLNCPWMKTPQDMKCSLEHLTSKYIIEIRRRQPKGPYYFGGWSAGGICAFE
AAQQLASQGEETRRLILIDSPNPVGLENPPQRMYDFFESLDFFGMNGKAAPSWLRPHFNAFISTLDHYKVKPFSGPRLET
HLIYARDGICKHPSDPRPEIRPDDPREMLWLLNNRTDFSGRGWDDLVGKENLKIQVLDEVNHFSMVAPGPKIQELGAFIA
RAME
>FNP117_L0_CDS2_ProteinId__GeneId_
MLGHRDFTTLPLSRREFLLFGPLALSFDQAAFEHLRKTIVNSEEHRWALEVLGSLPQYYATIVNAFPGINGRNEVQLEDL
KGALHSGKPLATSFPLPNTLLIPLVMVLHLTEYSRFLQEISEELESGIDLFDASRHNKETVGFCTGLLSAMAVSSAGSRE
DFRKYAAVAVRLGLLVGVVVDSHDISSAQGPSKSISASWNSAQKREDARRIMDEFPQAYISVYYDEDRATITAPASEISD
LHRRLRASGIVTAEIGLNGCFHADCYLDQLDPIIQFCDSQPDFQLPDASKVVIPTRSNATGELIRDGALHQHALRSILVE
PPQWFESFTAVRDACAEDEGAIIFSFGPERCVPPSLLRVLSQKVVTVEDLDVLKRYQYSYSENDIAVVGMSCKVAGANNL
EEFWDLLCTGKSQHREVPKERFSFETVFRDVDSKRKWFGNFIDGHDQFDHKFFKKSPRESATMDPQQRHLLQIAYQAVEQ
SGYFHSANPDRQIGCYMGVCACDYENNIACHAPNAFSATGNLQGFIAGKVSHFFGWTGPGLTIDTACSSSAVAVHQACKA
IITGECTAALAGGTHVMTNPLWFQNLAGASFLSTTGQCKPFDAKADGYCRGEGIATVFLKKLSAAVADGDQILGVITATA
VQQNQNCTPIFVPNVPSLSDLFRVVVKQSRLQPSDVTVVEAHGTGTAVGDPAEYDSIRSVLGGSSREKTLALSSVKGLVG
HIECTSGIVSLIKVLLMLQKRMIPPQASFTTINPAIKATPADKINIPTTVKTWDAEFCAALINNYGASGSNASIVVTQPP
VGTVKPSAETSGLKYPFRFCGMDEQSLRRYSKIFRQFLNRKSYSAQDLSLRNISFNVNRQSNRQLDRTLLFSVKTLEELE
QKLVTFENDNDSITSLALPKSKPVVLCFGGQVSTFVGLDRTVYERVAILRKHLHTVDAVARSIGLKSIFPRIFETTPVSD
TVHLQIMLFASQYACARSWIDSGIQPVAVVGHSFGELTSLCVSQSLSLEDAVKMIAARATLIRDAWGPEKGAMLAVEADL
EDVQKLLAESSAGCQDVQPATIACYNGPRSFTLAGAVAAIDAVAEALATPAFSSMKNKRLNVTNAFHCALVDPLLDRLEE
SARELTFRAPVIPVQRATEYQTEELPTSRFVADHIRSPVFFNHAIHRLADKYPSCVFLEAGSNSTVTNMASRALGNPSSS
HFQAINITSHNGWNNLVDATMNMWKSGLGVHFWAHQPSQTKEYALLLLPPYQFEPSRHWIELKNPPKLTAAPAIEEVKKE
EAKVPNTLLTFVGYQDSERQQARFRVNTMIPKYDKLIRGHIIAQTAPICPATVQLDLVIESIRSIRPELASTEHEPQIHA
VENLAPICVNPLRAVWVEVTADDVAQGTSWNFQVYSDDLQNGFSKTIHTTGRVIFRSISDVSLKYEFARFERHFRHQTCV
ELMRGGEVDEVLQNRNIYKMFAEIVDYGEDYRGLQKLVSKGNQSAGYVVKKYNPESWLDGHLADSFCQVGGIYVNCMTDR
VPNDMFIANGIEQWMRSPKMRQQDPRPESYHVLATHHRPSDKAFLTDVFAFDSTTGVLIEVILGISYVKIPKASMSKLLS
RLTVNDSASCPTNMPLLSKSASVNLFDAPENLSTPSLSVAPTQQSAPALSLSKVKKVKNDGPDKGQLTQRIKSILAELSG
LEIAEIKDDSELADLGIDSLMGMEMAHEIEKAFTISLPESDLMEVVDVPSLIKCVRKAMSGDADSAEYTTEQSTSEAADS
DDKSTNYTTPSTPGEEALDMDKSMREFLGKEGTELNLPFETVMKAFNETKNMTDDRIAEYQQTRYVESVLPMQSQMCVSL
VLEAFDQLNMRIRTAPAGEKFTRISHPKEHTRLVDYLYKMLEDASLINIDGEVITRTAIQVPRPSKEIFDELVSQHPDQN
AADKLTFYTGSHLAEVLKGETDGIKLIFGTQDGRELVSKLYRDWPLNRLFYRQMEDFLERLTSKLDISQGVIKILEMGAG
TGGTTKWLVPLLAKLNIPVEYTFTDIAPSFVAAARKKFSKQYPFMKFRTHDIEKAPADDLIGSQHVIIASNAVHATHSLS
ESGKNIRKALRPDGVLLMLEMTGTLHWVDIIFGLFEGWWYFDDGRTHAVTHESRWAKDLQAVGYGHVDWTDGVRPENKLE
KLIIAFASGGRYERLHIPRPLESASADCAARQAVVDRYVQEMTAGFGAATGVSPSAPLAHQEPKGCCVLVTGATGSLGCH
LLAALTSLPTIASVPQLGLLEEEYNYLLNSVTHIVHNAWLMNAKLPLRRFEPQLQIMRNLLDLAYGISLQRPMEKVSFQF
ISSIATVGHWPIWTGKSSVPEERMAIESVLPTGYGDAKYICERMIDETLHKYPDRFRAMVVRPGQVAGSSTSGYWNTMEH
FSFLVKSSQTLNALPDFDGVLSWTPVDVVASTLVDLLLLPEDKTPYSIYHIDNPVRQPWKEMNVVLADALHIPRSNIIPF
EKWIQRVKDYPRQVEGAEGDNPAILLVDFLDNNFIRMSCGGLLLETKKSREHSKTLANLGPVSAETARLFIKSWIDMGFL
SP
>Grascr1.cluster017_L0_CDS14_ProteinId__GeneId_jgi.p_Grascr1_9691
MSSGIDTIRSFDVQPHLKDVLRNRHDPVIGSFLSKAYNAIRLGIFELPPEVRDDLPRYTCVDDLLSWKQDGGQCLPLDMA
VTCMYQLASFMSHASTTYPTKDSRIVGLCTGSLAAAAISCSYSVIDLIPKAVDAVMVAFHTGEHAAETAWRVEPLDTANN
SWSKTTAGLLLFQGQQRQKRCKSFASKRYPYISAYAPNGLTISAPPQTLAQLTSSADIKDFKSITIIAPYHAPHLHTQHD
VDRIVGSLAPRSTTSDPVYIPVFSTAGSVPEEGTFETSIKAAVTHILLQPIRWRDILGNVQAWLELATPTSFDIVQIASK
SEQLIHASLRQTNLRSLFAAPKPSEQAHVKQVSSDDPGRPKLAIIAMSGRFPGAQDNEAFWNLLHQGLDVHKPVPELHWS
AKTHVDATGVRKNTSATSFGCWLDNPAVFDARFFNISPREAPQIDPAQRLALMTAYEAIEQAGIVPDATPSTRRDRVGVF
YGVTSNDWMETNSAQNIDTYFIPGGNRAFIPGRINYYFKFSGPSYAVDTACSSSLAGIHMACNSLWQGDIDTAIAGGTNV
LTNPDFTAGLDRGHFLSRTGNCKTFDDSADGYCRGEGIGTIIIKRLDDALADHDPILGVILGAYTNHSAESESITRPHVG
AQRAIFTPPGLILILSAMWKCMGPAPRLAMTGTQAGDAGEMSSVLDTFAPALDRVEKVRNENEALYLGSAKANIGHGEAA
SGVSSMIKVLLMMQKNMIVPHCGIKTKINHKFPTDLKARNVNIALEPTPWERSSIPSQYRRVFVNNFSAAGGNSAVLLED
APPKLESPDCLVDPRNSHLVALSAKNGVSLQGNLKSLLGYLEEHPTVSLAKLSYTTTARRIHHQHRVMLTVSGIDDTCNQ
LAAALSDQIGMTRPKGAPKVVFAFTGQGAQYPGMGKQFCELFSVFRIELARLDQIAQGFGFPSFIPVIRSDKSDVGVFEP
VVVQLASVGFQIALRRLLASWNIKPTAVVGHSLGEYVALNAAGVLSDADTIYLVGKRAELLQSKCKRETHAMLVVKGSVK
EIDRILVDKRHEFACINSPAETVLAGTNEEVSSFQESLANAGLRSTLLKVPYAFHSSQMEPILAEFMKLASGVTYSQARI
SILRPLDGSIVNGGGSFDPEYLARHTREPVNMLKALLTAQNHSFLTNQTVLLEVGPHPAILGMVRSTLGPQATLLASSQR
GRTALQVMGTSLKTLYMLGADIHWGKYHSDFKGSHEVIPLPAYSWDLKEYWMQYVNDWSLRKGDPPMVIEETTKLESTTI
HRVVEESIDSNHGHMIVEANIARKDLSPLVQGHEVDGIPLCTPSVYADIALSLGSYLLKRYGGPNRQENLVDVSDMTVSK
ALILRAHATEQLLQAHLEVNWPSNTANIKYMTFNDHQKLQEHSRCTLYFKDQSLQQQLQRGSAKIKQKMKALRDDIVAGV
TARFNRPMVYRAIRPLARFHDDYRAIDEIVLNSNTLEASSHLSYGAVAREGTYHTHPAMIDSLTQSCGFAMNCNDSTDLD
QEVYMNHGWGSFQLFKPLDFEKQYTTYTRMSEGEDKLWRGDVVVFDGEEVVAFFGSIAIQGVPRRVLGVILSLESGIKSR
QRPSSRQRPSQNRPTPVAASVPKSRASKSNPDSAGSAEAKLATALKIIAEESGLSVSDLTDSTVFADAGIDSLLGLSICA
RLKEDLGIDIDFNAIFFDYPSVSDLKRLFGSSETSLLATDDVTAPSTFTSTTPRSSVSGASTPASEQSISLPKLNVVHAI
KIIAEESGIAADELSDNTDFADVGIDSLLSLVIVGRFRNELNVDLQHESLVLECPTIGDLKRYLLGNTAPASASYAPAPS
GPDPSVVTFKPPSESVRKVSTPAQTNDQTAHVASRQSNVDEYIRQYTANFVVPVPAPPSGALKGMEQVVIVTGASGSLGG
HLTEQIAQDPKVKMVVCLNREKNVEPYLRQQKAMREKGIRSFDQIRPKLWVLQTDTAKPKLGLSNSDYEQLVSSATHLVH
NAWPMSAKRALSGFESQFRVMRNLIDFASDVVARRSTDFRFSFQMVSSIGVVGHYGLGNGAARTMVPEEHTRTLDAVLPN
GYGEAKWACERMLDETLGKFPARFRAMAVRLGQIAGSKRCGYWSPMEHFGFLIKSSQTLGVLPDVPGSLYWTPVEDIAGT
LIDLVLSSRDPHAIYHIDNPVGQPWSEMNAILADALGIRKLVPFEEWVALVRDSPPRNNPASTLLEFLDDNYLRMSCGGL
VLDVSKTLSHSKTLAQVGPVSEEVARKYIHIWKEIGFLS
>Grascr1.cluster018_L0_CDS18_ProteinId__GeneId_jgi.p_Grascr1_10051
MPCMELYTGNGDLDGGRSFTGLADDSRHQGEYRASPINHQKQAASTPWLSSFLNELGNVINAETRAITLDRALQNSLGHF
SSLQELGEQYRHSTDELGVVRTILLHCVGAGTLLQWVKREPDLLGRHARTEWLGLSGGLLTLSALAIAEDFESLYYALLE
ATRVVVRFCKLTSVRSRAVEDQTGTWGWAVLGIALDDLRKALDQFQETAGIPITKRAKVAVTGPGWSTVIGPPSVLSIVI
DRCPDVKNAAKNPLEIKALQHTLEISSTEIDYIVGHKSPLLGRSLTRPSYRPWGIDEPPTDYANWGDMLRDACLQVLVRP
LDIVQVMQSLSSKLVGVESVRVLQAGSSSHAPYLASVLKTPGREVSIFDHYSLLHADDGGAAVPPGRIAIVGMAGRGPGS
DNYEEFWELIMAKRDLCTEVPKDRFDVDEYHCSVHERGDKACGMTTRYGCFMDNPGHFDSRFFHISPREAMLMDPNHRQF
LMSTYEALEMAGYSNGKTRTTDPNRIASFYGQCADDWLHASHPTTGCDAYTLQGVQRAFGPGRPAWQFKWEGPTYSLDSA
CASSTAGIHLASMSLLTKDIDMAIVGAANILSYPHSFTCLSDAGVLSDTGNCKPFRDDADGYCKADFVGAVVLKRLEDAV
AHNDNILAVVASSGRNHSGNSTGRNHSGNSTSITTSDAAAQERLFRKVFHDAQVSPDDISYVEMHGTQVGDPAEVGAIAN
TFKHRRRIDGPLNIGGVKANVGHSEAAAGMAELMKCIMMFENDTIPPQQGMPHALNPKLPALSELNIKIPSEPQEFKNTS
DKPRRILLNNFDAAGGNACMVLEDYCPNKDKGSVDPRSCHIVTVSARTKASFQANKSKMIEWLRANPDTRLEDVAYTTTA
RKMHHPFRFSCPTSSVQDLIGSLEATNTKTSPSLSPENLPVVFCFTGQGSHYAGMGAELYRTSPVFRETIDLCVATCDAY
KFPSFIKLITDTKIDMSTKNAAQTQLAIAALEIALTAFWRSAGVEPAMVMGHSLGEYVVPGRSSCPIASGAMRTWDLCNA
RAAKLRGNSCINGPSATVVSGMSEDLSQFQEDAKIRGKTLSIPFAFHSFQVDAILQDYISVAGSVTYSAPKIPVASTLLA
QVIHEPGTFNQDYLAQQTRQSVDFVGGLHAAKSNLKDAFWLEVGPASVCTSFIQATISPPAAKIIHTIDAKVSNWTSVST
AMSAAYKAGVNIDWLSFHRCYENNLELLRLPAYAWDMKNYWITYTDKGRELIANAKEASASPEPFLATCTQYLIEKYSSP
KIQVKFRASISDPEFLALIDGHKMQQIALASGSVFCEAALSAAKYVLEYSGRNGVSAANMTVHDPDLLIPLTKTLVGVDG
ELITTAIMDSPSSNTISVSWKAISKTASHEMGSITVKVSNPEKIQVGWDRMSYFVKAAMDDLIKKAKEGSGHRMQPSIFY
ALFSKGVEFSSTFKGVQEAYIAPDFQQAAALITLPSDPPGSRFTQSPYWSEALVHLAGFMVNGNPGRSSRTTFVVMGFES
AEQTVVFEPNRQYMTYTRINRWEKETAFCDAFVFELDSSKIVMQVLNVRYTELPAATWRHVLEGGHGGSKQSTASSHSHG
AVERKFKSSGAVEGKGQIAADSTASNVQATTEQPKEEASGPSVFDLLLKSIVKSTGSDPSEFTDDTALADIGIDSIMAIE
VAGAVRNEVDIDLAASFVFEYPTIGDLRRAFGEQSKTSEAAEEAVEEALESSSEHSDAESPSTSPRLSESNSVATPSSSV
ISIDNENTMIKKDTPLPQEVQPSEEDKSPQPTVKITLLQGRPDPSKTSLYMMADGTGSIATYIHLPRFKSKMPVYGIDSP
FFRCPSRMTGRGGIEAVAKLVVDALVKAQPNGPFYIGGFSAGCMVAFEVSRQLGAAGRKVDGLILIDLSCPRPTSLSESE
IKEESRVGTEIFKTAVASDGLWSTAGYTLDHMNAYFLAMRLYNPPTMTDKERPARTAAIWAEKGMINRVAGDADTMKKVA
DNNLPSKAYPGYMEDPNLGPMGCLLPDKTEADLGPNGWERYVGGEVMALSVPGTHLDLPMPGTVHLTHKQMEKAFEYFTA
AG
>Grascr1.cluster023_L0_CDS8_ProteinId__GeneId_jgi.p_Grascr1_12423
MAEAFEVFLFGDETGDFREPLQKLCERQTGVAFTNFIDNLNKVLREEVRRQPRHVKQQIPPFLDVLDLVKQYRDSPSRNQ
ILETTLACVCQLASVISFFDDRPSQYIVPSETALVGLCSGLLAATAVSASQSLLDLIANALRTVRVAFRLGVKVNSASQR
LSTTHDVKINPSWSRLVLGIQKEVAISEVTQFNQRKSLPKANQAYISSNSKDVVTVSGPPATLKALFAESEVFGKRKTVP
LDIFGPFHASHLYSDADIDEIVQPVVDVESALAPPVIRVISGVADSSLADTGMEDFLRDIVRNILVRPLSFDRVLSTVVS
EANESGKRACRISSVGPSNASSSLVSALRAGSKIEASVGEQLGLTKVPKEPTGPSTKIAVVGMSARLPSADDLEGLWSLL
EQGLDVHRRIPPDRFDVDAHYDPTGKKKNTSHTPYGCFIEEPGMFDPKFFNMSPREAYQTDPMGRLALVTAYEALEMSGF
VPNRTPSSMLDRIGTFYGQTSDDWRQVNAAQSIDTYYIPGTIRAFATGRINYFFKFRGPSYNVDTACSSSFSAIQLACTA
LQAKECDTALAGGLNVMTTPDLFAGLSRAQFLSKTGSCKTFDNSADGFCRGDGVATVVLKRLEDAEADNDPILGVILGTA
TNHSSEAISITQPHGPAQEFLYRKILRNTGVQAQDVSYVEMHGTGTQAGDGTEMKSITNVFAPRGQVRGPDNTLHLGAIK
ANIGHGEASAGVASLVKVLVMLQKSAIPPHVGVKGTINKTFPTDLDERGVRIAFKQTPWSRPSGGKRRAYLNNFGASGGN
TGLLLEDGPLSQLDDNDPRTHFVVSVTAKSAFSLEKNVHNLVSYLDANPDVSLPKLSYTTTARRMHQPYRVSLVASSISD
AKKALLATQGVPVKAVSPKPPKVSFVFTGQGAHYPAVGRQLFEDSEQFRSDITEFNRIGRNQGFPSILPLIDGSVTDVDS
LSPVVLQLGQACVQMALANLWMSWGILPTAVLGHSLGEYAALNVAGVLSVSDTIYLVGRRAELLQKSCTAGTHAMLAVAT
SLDSAQKLLVGEKLEVACINGPRETVISGSTEQMISFSKTLKSANVKCVLLPTAYAFHSAQVEAILDPLDDLSSSVSFGN
PTVPVISPLLQKVLTGSDAFGPEYLTRHARETVHFQGALAVAKNDGLIDQNTIWVEIGPAPICSAFLKSSLGSETAAVPS
LRKKEDAWKTMTNALSALHLKGLQIDWHEVHREYDSSHAVLRLPTYTFENKNYWLEYTNNWCLTKGEAIEVPVKRIKDGR
LCTSSVQKVIKEEIGKKIRLIAESDLSNPDLNAAVTGHLVNGSALVPSATYAEMALTIASYIQRKVNSKAENVGMDVRHL
EIVKPLIRDAKKQQTIRMTATADQPLKSVKISWNSVSTDGKLGELHATTTVDYGDTKAWAASWSKTDYLFRSRIDVLLEG
AKTGKYTKVNRDKTYEGFAALVTYDKKYHGMKEVVLDNKNLEATSLVEFTAKENDGDFDYNPFWIDNIIHVSGYILNGSG
AVDSSKQVYISHGWESLQVTRPLSATKKYHNYVKMIAGPRQTMAGDVYVFDGEEMIAFAGGVKFQAIPRAVLNRLLPPVN
GAGAYPKTQSSVPAKTTSRAQKPSSQASAKKALIPAITKTAPPPSSPVAKPQSATSSAVKEFLNIVSEELGVEPSELPDL
AEFADVGLDSLMALTITGRMREELDLDVPTSMFTDNATVGEAKKAILALGGGSTPTAEDESPPAQPTQQVSKPRTTKSQA
PKPQTTKSSVVKGFLDIVCEELGVEASELTDEAEFADVGLDSLMALTITGPKAAILTLGGQSSTGDDDDEEDDDASEIDD
SNEVDAATDSTTTTDAMSGSEMTGRPSTGMTTPNPSTGKATEKLLNIISEELGADEAELIETNEFAEMGLDSLMSLTITG
RFREELDIDIPTSFFTDYPTITEARTAMSALLGSGPASGGVTPYTYTENTTPAPASETSVSTPDAETQSISSFEETETKE
SLRPATSILLQGNPKTATKTLFLFPDGSGSATSYGKFTPIAPEIAVYGLNCPYMKTPAEYTNGIEGVSAQYLAEIKRRQP
SGPYYLGGWSAGGVLAYSVAYQMIETGENVERLVLIDSPCPINLEPLPSPLLHYVDSLGLLGNPSAKAPPEWLIPHFEAS
IANLAAFVPYPMDPEEAPKTLMIWAEDGLDKDAVKEGKGFKRERGEAKSVKFLLDSREKIGFSGWDKLLGEENIKRMFVE
GNHFTMIREPEVKQLAELLRRGLGA
>Grascr1.cluster027_L0_CDS19_ProteinId__GeneId_jgi.p_Grascr1_12945
MTGHAVDILLFGDQAVDTYPYLRHLLTRREHTAVLSSFLKQATSNLRADIAALPRSQRQILPNSHDLLEFIEAYRNFQGS
NSAVSNALLVIAQLAHWIGLAEESPDILSSKKCIIGNSVGLLSAAAVSSFSSLASFLPVAIEHIRIAFRLGVEVDAVSER
ISSAESGKACWSKLVPGVTQGSVNDLLAAFHKHSAVPAPKQAYLSSIGPPGVTISGPPETLTSFFDTTALKDSRPIDSEI
YGVYNAPHLYGDVSINKIISSSDAESTDAIEKARPRIPVFSTSTGSAFAADSCKSLITQAATNILRETADCNAVLEECAS
RVMGSKCRVAPIGPTLDSESTVSQLQEKEVQVVSLFETALGSVQRRGTGNHKSSKIAIVGMSGRFPGGRDIHEFWEMLSK
GLDMHKEVPADRFDGQAHYDPTGKGRNMSHTPFGNFIEDAGLFDPRFFNMSPREATNTDPMQRLAIMTAYEALEMSGYVA
NRTPSTKLERIGTFYGQTSDDWREINEAQDIDTYFITGGVRAFGPGRINYYFKFSGPSFSVDTACSSSMAALQLACTSLW
AGDCDTAITGGLNVLTNPDIFSGLSKGQFLSKTGNCQTFDNDADGYCRGDGIGTVILKRLEDAEADNDNILATILATATN
HSAEAISITHPHAETQEALYKKVLDQAGVDAHEVGYVEMHGTGTQAGDNTEMTSVTNVFAPADRRRKPDQKLYVSSVKAN
IGHGEAASGVCALIKVLLMLRHSSIPPHAGIKREINKTFPTDLAARNVHIPMQTTPFPRGKDNRIVYINNFSAAGGNTAL
LLEDAPRRKITGIDSRQTQVIGLSARALSSLKDNLKRLSAYLDSHPETALGSLSYTTMARRIHHNYKVSFTATSVAQLKQ
ALDKAAETDIEPTSTAPNVAFTFTGQGSHYASLAADLYSTSTSFRSDLINYDSLATSLGYPSFLPLIDGSVSDIATLSPT
LVQVGLTSVQIALYRLWVSWGVKPSVVIGHSLGEYAALHASGILSISDAIYLVGERARLLEKNCTAGTHAMLACKSGVAG
VQDVINACGAEVACINGPSETVLSGTSSVIDSAKEMLDARGLKGTKLNVPFAFHSSQVDAITEEFAQIAAGVTFSKPTTP
LLSPLFGNVLTGSSVNAEYLCRHAREAVNYLGAINAGQDASLIKPTTVFVEIGPHPVSLGFVKAALGVAQAGGPSLRRND
AAWTSIASTASLLYNKGVEIDWNEYHKDFLSAHQMIELPSYAFALKNYWIDYKNNWCLTKGDPVAIPETIPVPKLSTSSV
QKVVHEEYSDGKGLLIAETDIHSGDLFPAISGHKVNGNAFFPSSLYGDIGLTVSQYMFRRIWDANPETPIPGMNVRDMEV
PQGLVAKPGTEQILKITAKADRAANRVNFSFSTGKTEHALCVVEFGDKAAWELEWSRSAYLVEDRTKALHARAEDGLANI
LSSGMAYKLFEALVDYAEPYRGMRRVVFDAKNVEATAKVILQPVLQGQNFVCPPYWIDSVGHLGGFCVNANDELDSKSQV
YISHGWESMRLARPLEAGKEYKTYVRMLPGEAKMVVGDVYLFDGDIVIGVFSGLRFQCIPRRLLEMMLPSPNGAKKTIAA
PVEQVQTTVKTTTEQEKVVVKVSQPAGAKAGPSVTSQTMDIVAEECGVALSELADGNSFADLGVDSLMQLAISGRMRETL
ELDIPSTLFVDHPTIGSLKAYLAPFEKGLTDAAPIDDSSSGSSSPHSSQFTGDETSTVSSPTSSPPDKDLYSQDKVSRAV
EVIASQRGVHVSDLAATPFIAGTPPVSVPTVPAPQRQAQSIILQGSPKTATRNFFLIPDGGGSAASYVPIPEIAKGMCVF
GLNSPFMKVPEEYKCGVVGIAEMFVKEIQRRQPEGPYALGGWSAGGVIAYEVLQQLLRSSQIVSHLILIDAPCPLIIEPL
PLTLHQWFNSIGLLGDPTVPMSKKLPPWLLPHFGASINALSTYNARSLFDPHGLSSQLKTVSIWCEDGICKDESDPRPDP
YPYGHAQWLLETKTDWGPQLWDALVGRDKVGTTRTPGNHFTMMKGENVSFTYPRSEDWRWDCVC
>Grascr1.cluster043_L0_CDS4_ProteinId__GeneId_jgi.p_Grascr1_5432
MADDLLVYVFGDQTYDIGSLLSKLLHTYGDPMLSEFLERSCQALKDEVAKLQPSQRVLCPRFSNLKHLLPFWRANTLNPA
LSQALFCICQIGTFIKLVIRELSETQRPFPTRENACLTGRCTGLLSATAVSGSSNPSTLLFLGVHTVAVAFRLGACAWDS
GSRFCFGQGEADAYQSWTVALAGADEETLVQAIERFANENVLPKSSTPYISARITQTQYSISGPPDVLDSFLSATNLARA
SIRLSITAPYHAGHLYCDEEVDSVLSGLLNVAAQVDSLTSQIPVISSTTGEILPSAPFPKALRNAIKECLQTPIHWDLVA
NGVFSHIRSRLRDGDFAVHYIAMTPDALESSTRKLLGDPGLESRHHAIETPKTSVPMNPRLTPMTRDKIAITGMSGRFPQ
APSMEALWQILVQGVDTHELVPYTRWEARTHVNNITNSPGKNVSGTGFGCWLHDAAQFDARFFNMSPREAPQVDPAQRIA
LMAATEALEQAGIVPGRTLSTEKDRVGVYIGSTSNDWMETNSAQDIDTYFIPGGNRAFIPGRINYHFKFSGPSYTIDTAC
SSSLAAIHLACNALWKGEVDTAIVGGTNAISFPTAGLDRGHFLSKTGNCKTFDDSADGYCRGEGVAIAVLKRLSDALADK
DPIQACILSIGTNHSAEAESITRPHVGAQHALFDNVLSDAGVDPTSITYCEMHGTGTQAGDAGETASVLDALAPIHPPAA
ARKAHQPLYIGAAKSNIGHGEAAAGVTSLAKVLLMLKTSIIPPHCGIKTKINHKLPNLQARHTFIAREPVQWPRPEHGAR
QVLLNNFSAAGGNTALVLEDAPEVALPSLPDARSHHIVAVSAKTPASLEKNIRNLISWIDQQSDATNLTLSKLSYTTTAR
RMHYPHRVMVSGHDLSSTSRSLRQSLESNEGKTRAIGTPKFVFAFTGQGTTFDGTGVELYNKFSDFRADIRCYDRICLRL
GFPSIRGFFERQTSVQDNMNPILLQLASVCFQMALSRMWISFGILPSVVVGHSLGEYAALYTAGVLSQVDVISLVGRRAQ
LLEKACERDSYGMLAIRSSAVDLETLLGTPGKDYEISCLNTRQGTVIGGTKAQMSAVRPLLKRQGSSHTFLEVPYAYHTS
QVDPILESLRSLARSTTFRRPTIPVVSPALGKVVYEREDFGDDFVAQHCRATVNMLDALTIAKSNGILTEKMMGIEIGPA
PVVVKMVKDSVGDSFRAFASCRKGEDNWKLLAQVLQSAYTAGAEVDWMAYHKNFASCQQCLSLPSYSWDLKDYWIQYVHD
WSLRKGDPPARISHQLLPTTTIHTIIRDTLSLSGGELVVDANLSREDLNPMVQGHKVFEVPLCTPSVYADIALTIGEYMM
QILGLDTSSFAPEVADMTIQAALVANFANSSNDREQLLRTSVQFDATERSATCTFSSVDTKALLIISVQNTGKVIEQHSH
CLVRLFEIGATRDALGETTSIVRSRIASLRSRVGSSGNTFRFSRAMIYKMVGQLADFDPKYRGLAEIILDNDLLEATGTV
SFGNMPQVGTFHTNPAHIDALSQLGGFVMNGNENVDLDKELFVNHGWESLQFFERIDPTATYLTHVQMREGKDKLWSGNI
VISDADKVVGLIRGVALQGVPKRLMQYIVKTANNRVSGSAPAGSTSRLPVQETIQTSTVRTLTTTKTAERSVDLQQHPQT
SIVESAMQILIQESGVSANELTDRTHFSNIGIDSLLSIVISSRIREELGVDLDLSSLVELDTISGFKHHLQEISGLVQEP
LQTTQNPSSLVPMTHDELRIVTAPTSVTWNSALSIIAEESGVGITDLTGDIRFADIGVDSLLSLVIGSRLRDELGIEISN
MLFGVQFPTVGELESHIVGTRQDGVEGNEGSDASSDHSTRASPLSQINDHSGSPNSEISKASSRSSLVSESATLDRFKPA
WSLSLQGSSSRAAKRLFLFPDGCGVATSYLSLPKISPSVAVVGFNSPFLRSSEGVSSRDLPGVLASYCEALRKHQPHGPY
HLGGWSAGGILAYAIAQQLMAGGEEIASLTLIDSPSPTRGLDRLPRRFFDHCAKVGIFGTELSLISGAEGSAQKSPEMPE
WLMSHFEATIELLHEYCAIPMSATGNRPQRVRIIWAGACAFDGERYPLLPSPATVEEDTEGMKFLTERRTDFGPGEWAQL
FPGIEIKVDVVEGEHHFSMMRGRGAEVLGELIGLDMGITK
>Lobpul1.cluster004_L0_CDS6_ProteinId_1283523_GeneId_1283523
MSLPSLIAFGALASLPASDRLDQLRNALQHQKCLKPIVKIFQELPLLWRALSNQDPSLNSIAGEAAADHLAQWINGAGVA
QIVEDKGNVTRMPLTTIAQIADYISYLRQCDEPLGHQSVMKSVAAGGGIQGFCIGLLSALAVASGKTEDDVGRFAADSVR
LAFCVGAFVDLDRHRNGGDCKASTLAVRWKSPTMLEDIQHLLSRHPDTYIAGIRDIRDVTVTVPGSVVELLLEDLSQVGA
SVRDTGVSGRYHIPIHEGIPRKILETCQAQFSPTLDGQSLVRSNTDAHLFSDESAALLALECILGERADWYSTISTAVSE
LNKSRANAFILSFGTDAVPQSVARSFPVVKSTMIADQVNGVVNPEIPALAPDAAASIVQGYPKDAIAGNSMLSEIPESRF
GRGRPARSNNSLRFWGNFLRDIEAFDHGFFKKSPREAVSMDPQQRILLQVAYEALEMSGYFAESSRPEDVGCYIGACATD
YDFNVASHPPTAYSATGTLRSFLSGKLSRYFGWSGPSLVLDTACSSSAVAIHTACTALRTGQCSQALAGGITLMTSPYLY
ENFAAAHFLSPTGGSKPFSADADGYCRGEGGGLVVLKRLSDALRDNEHIISVIAGSAVNQNDNCVPITVPHTSSQGNLYK
RVTGQAGVTPNKVTFVEAHGTGTPVGDPIEMESIRRIFGGPEREAPLIVSSAKGNVGHLEGASGVAALIKAILQMEHRLA
PRQALFKTLNPKIPALEAENLCIPTANVALSGERLTACVNNYGAAGSNAALIILEPPGKGVTHQRKSETSISPRPKKFPI
QLAAASAGGLLAYCKALDKFCDQLRCARDLPEHSQIISDVAFNLATRLNQELSFTFTATATDLDQLHAQLRQQIVAGNAI
RQRPKEPPVVLCFGGQISDKVALDKGLWQDSTLFRSYLDMCDNTLRAMGYPGIYPGIFQTETVTDVVILHSIIFATQYSC
AQAWLESGLKVNALIGHPFGQLTALCVSGTLSLRDGLRLVAGRASIMQKYWGSESGTMIAVEIDQQTLEGLQTAFRESNT
SYSFEIACVNGPTSHVVVSDKASAGELETKLTERAIRYRRLDVPYGFHSRFTEPLLPYLEDLASSLAFHEPHIPLETCTD
TSSWTTPTAKLISAHTREPVFFGQAVQRLQAKLGPCTWLEAGSDSSIVGMARRALGQSSATTNNFVPLQLNKPNSFEFLV
DATVALWTAGHRTQFWSFHRSQKAQYDYLRLPPYAWETSKHWLDLNMSAALPSNDKTEMPPAAKVELPSVPIRLESSDSS
GHHFVITPSSEEYQTVVKDLESLGSSVCPSALYVELASRAVRMADKGEGNALLSIRAFQVHSPLGPNVHQTISLDLLRLA
QGWKFKVTSADGSSDSSKPGESVCHAEGTVYLKTADRSLDDEFCHYERLTGHAKIVSIADDPRSESLRGNVIYKMLVRAV
NYPQWYRGVKNVAAVDSRVVASVTRTVGVPEIVSKNITTQLPVLESFIQVASLHANCLHECLGGEVFQFTKADYLQWAAD
FELHGHENCVEGPWDVVAYTSTSAGEVVYDIFIYNAATARLVLLILGVHFTNLRQPVTIPASLNTNLEPARDVSTLMNAN
ADSAETGAIGQLPAIPQPQAEPNKPGKDAKTCIYEDICGLLEKLADIPKDQVPRGSSFDDIGVDSLMMIEVISELSTLFH
VELPVDELEELTDFNSLVSYLHGKGCVGPYGLQDVFMRLRFDFEKYAEQTGAKGFWTNVYPQQADLVCSYVVDAYHKLGC
DLASLPAGQQLPSMNTLPKHRHLVAQLRNILVDSDYLEARSNKVHVRTAKPFVSTSTATRYERMLQQHPLYASETKLLHV
IRSRLADFLIGKAEPLSLLFGDKHNRELLADFYANSQMLKAATRLLGEFVSSTFSAAQSEGTLCMGAGTGGTTKYLVELL
TRCGVSFEYTFTDISMALVSQAKRNFSGFPQMRFMTFDCDRPAPQELLQKFHIVISTNCIHATSNLTTSTANILPTLRED
GALCLLEFTRNLYWFDLVFGLLDGWWLFSDGRQHALANESFWNSSLRTAGFKHASLTDGNTEEAKTLRLICAFKGEAKEA
GNATQPSGTIMKRAGVPMEEVLWKRVGALELSADIYFPKTPDPPGKKRPLALLIHGGGHFLFGRKDVPMKHVRSLIERGF
LPISTDYRLVPETTLSEGPMTDCCDALKWATETLPTLSLAGPTVKPDPTKVVSFGWSSGGQLSMSLGYTAPAKGIKAPDA
IFALYPPSDMESDHWHKPCYPLAAEEEPTEIMDILAGVRDNPGDREVDRAIKIVEYAPVSEKRTMALSLTLKDDRAKIIL
HMCWNSQTIPILVHGLPHKDSIPATDKTDWKYRPPACVEQIQAISPLWQIRQGNYKTPTFIVHGNGDDWLPLSMSEQTIK
ELKDRGIPAGLSVPEKCGHAFDLFPVGDPLGVGWTAIEQGYEFICSQLGMS
>Lobpul1.cluster011_L0_CDS6_ProteinId_1260783_GeneId_1260783
MGVLPALPSLLVFGPQAELPSQEVLAGLRQEITQTPSLSSLKVAVKDLLRFWDTLIDFDPDLRQVPGAKYLSDFQHWISD
GGAFPHHLTSNPNVYALPVTVVLQITQYIRYISGLGLKDPHRHILDGLLDGGAHGFCVGLLSALAVSSSQTEADIAAAAV
NSVRLAVCIGAYVDKDGRFGESPDQKSCVALRWRDDDADAKDEVIALVRTFQDAYISSINDLACVTITAKATDLAALSEE
LRARGYRVTSVHVEGRFHSAVHSSTVDKLTKFASSTREVQFPGVDKLQVPVRSTVNGEIITEGSLVRVALENTLSEPANW
YGTLRAAVAQLAKDVPKIAAFAGSGNHIPASLVQGSGLQILSLGNTFTNGLNLTSGIIPPPVHGFVNGTSVNSTSVNGTN
PEYPPHSIAIVGMAGRFPGADSLDELWELLLSGKVMTQPAPVDRLGLPQTGDHTGTKWWGNFLNDPDTFDHRFFKKSSRE
AIAWDPQQRILLEVVYEALESAGYFGAGSKEPDDYGCYIGAVMNNYYDNVSCHPATAYATLGTSRCFLSGCMSHQFGWTG
PSLTIDTACSSSLVAINTACRAICSGECSRAIAGGTNMITSPFDYQNLHAAGFLSPSGQCKPFDTGADGYCRGEGVGVIV
LKRLEDALNENDNVLGVIVGSAANQNYNLSHITVPHSGSQINLYRKVMSAAGVDPKSVSYVEAHGTSTGVGDPVECRSIR
EAFAGASRETNLHFGSIKGNIGHTEATAGIAGLIKVLLMMQHGKIPAQASHNSLNPKIPALSPDKMAIPRSIVLWNPPTR
IAMVNSYGAAGSNSAALIRQYQTKTIKAAASQLSKYPLFISAASTSSLSMYSQKPTIWLRHLQSEGTTIEVSDLTFNLSD
RANHSLTSVLATTVADMDELEQKLTPIASATAVIAVPSPKPIILVFGGQESDFVGLSEKLYWSSTLFRHHLDTCNDLLLK
LGYNGLYPAIFQRTAIIDLVTLHPALFSIQYSSAKSWIDSGLGVSAVVGHSFGQLTALCISGILSLEDALKLVAGRASIM
LKHWGSEAGSMIFLQTDEPTVSEILSTLKTQGQGQSTEIACYNGPKSHVVVGSSRDIDALESVVTNSISYRTSVRTKRLQ
VTHGFHSQFTERLLPHLEVLAQSLEWKRSTIHLETCDEVQSLSEPDYRLVADHTRRPVFFQSAVERLAKKFPQTTWLEAG
RGSSVTQLVQDSVAEGQGHTFLSPQLTTPNAQDSLTKVTVDLWKAGYSVQYWPFHRRQKAEYQHLGLPPYQFEKTRHWLS
FTGRGGQKEEVAAPIVETPTTYELLTFLRFKDNSKTEAIFNIAPQSDRFKSMHGGHVMAGQSLAPASLYFEVAARAALFL
AEDIEGTIYVPTTEDLIMNSPIGLDTNIEILLCLKRLDPLHPSWSFSITTQAKGALHSSSPFEQSTGRVHLTKRDNAQAA
QIFKRFETLAGFRRCEEITNHPDAEKMSGKHVYRAFNHVVHYGENFRGIKEVSCVGFEAAGKVMISVDPKDPPDQRLTDT
PMTDSFMQFAGFLVNYFNNPSLENVLVCSKIERIEIGGGFDPDAKEWVVYSNMNQGGDTDASADAYVFDAKSRKMVMAAF
GFRFSEMSQALLARMLKSVNKGSASAEKTEKPVTAECAAESPVPQANMPAKKSSSKREKLLKVLHEVTDVPLEDLNEDST
LEDLGIDSLMATEVLNDIRSNLCLTIDLTTFLFFANIKELIAHVDAKMGVSEGQSSELSTPGKDTPATVEDVSLSNSEPL
ANGAPISNGIVEITHSVPQSRPCITSAYDSFKVTRLNYDQLAAGTKAVGFWSQVYPDQARLVLAYVVEAFANLGYDLKAL
RPGESVPDIQPRTLPRHEKLVRQLYSILEDGRLISAAKSGFVRTDILVDTTPAETLYQAIIPRYSESANVHELVKVIGSE
LAPCLTGEKDGLQLIFGDRKNKHTLEDMYANWPLLRTPTLVLGDFLLEAFTNATGSGKFRILEVGAGTGGTTKYIVSHLQ
SHGIPFEYTFTDISSSLVSSARKTFKGVEGMKFELLDIENPPIADHQGAYHVIIATNCIHATRNLDVSLLHLRQMLREDG
ALTLVEITKNMFWLDIVVGLFEGWWLFEDGRSHALIDELHWQRLMKGAGFQGVLWSEGKTPEAATVRVIGAFPSALETRN
GIKKVKKAPKAALETVVYKKIGDQEIHADVYYPVDPPAKKLPVALMIHGGSHIIFSRKDIRPAQTQLLLERGFLPVSLDH
RLCPEVKLAEGPMVDVCDALDWVRNTLPNLKLQCPGLQVDGERVVAVGWSSGGQLAMSLAWTAPQRGWRHPIQPIGAEDT
GAEYDVLEAIQDTPITNYGVVGAWEPLSDPRIRTDPRCRIVLHINWKAQTLPVIIGGLLSKNRATKSDVRDWKALPQPEL
GEIIRVSPLAQMVRGNFRTPTFLVHGTSDDLIPWQQSQRTYSALVEHGVEAGLALVEGAPHICDLSSDPESEGWKAALEG
YDFIGSYVL
>Lobpul1.cluster016_L0_CDS7_ProteinId_1156581_GeneId_1156581
MASQCNVYVFGDQTFDFHPRLTRLLRTRDAPVLSWFLDQAYCKLRAEIGLLPAQEQAHFPRATSLADLSTWDRRQLHGLP
SIQSALSCICHLGYVISRVETHGHPFPASDAVVTGFCTGALSAAAVSCCLSVSELLPVAVAIVGVAFRVGHLTSTVRKSI
STSIEPWSLAVSGATAESLTEAIEAFSDSWRLPVTSRPYVSAELPDSITISGPPEILDKLRNDERFARFRTASLPIHAPY
HSPHLFTDTDLEGILQSISAQSFKLHSAHVGAVSSTDGGVTKSGDLYSRLESALGQVLMEPLRMQPLCEGLASYIKANGG
DVVHIVPIDAYVTSLASTLERFLDGCTIRVLSEQDQVRPSLQITGSASRSKIAVIGMSGRYPSAENNREFWELLLQGRDV
HKEAPSLHWDVKTHVDTTGARKNTSATGFGCWLEHPEAFDAQFFNMSPREAPQVDPAQRIALMTAYEAIEQAGIVPDATP
STRKDRVGVFYGVTSNDWMETNSAQDIDTYFIPGGNRAFIPGRINYFFKFSGPSYSIDTACSSSLAAIHVACNSLWRRDV
DTAIAGGTNVLTNPDFTAGLDRGHFLSRTGNCKTFDDTADGYCRGEGVGTVILKRLEDAVADNDPIQALILGAYTNHSAE
AESITRPHVGAQKAIFSKILSDACVDPRDVSYVEMHGTGTQAGDLGEMNSVLDTFAPKKQFRANDSALFVGSAKANIGHG
EAASGVTSLAKVLLMMRNNIIPPHCGIKTAINHKFPKDLLERNVHIADGPVEWTAANGKPRRAFVNNFSAAGGNSALLLE
DKPLNYQRTAEEDLRTAHAIAITAKHASSLSRNVEAMLEYIKENKDDLSLGQLSYTTTARRIHHQHRVMVTGGSVSEIQN
SLRKALTNRDGAQRQPSAPKVVFAFSGQGSQYVGMGRSLYNSSNTFRCLLHRLDKLAQSFFFTSFMPYFLNDRANASQEY
SPVQTQLATVAMQIALSRLWTSWGIVPDAVVGHSLGELSALNSAGVLTDAETIFIVGRRAQLLQERCTKGTHVMLAVKAS
MKMVEPILAGVDYEVCCINGPSEVVLGGLRDHVTLVEERLKANRLPTTFIDVPYAFHTSQVDAILDDFELELQGIAFRKP
AVPFISTVLGDVCSSDRELDPSYLRIHCRCTVKFQAALASAQQQKVISPKALVVEMGAHNVLTRLLRSCLGSEVTAMPTL
QRDQDDWAVIADAVSQVYRSGKDLHWQEYHRGFEASHKVLQLPAYNWNLKNYWMQYVNDWSLRKGDPPLVVAATKLQSST
IHTVLEDCAEKIVVESDLCHSELNRLIQGHVVDQIPVCTPSVYADIALQIGKYLVERYHPELHGSQLDVAEMTIRKALIA
KSEGTQPLQTTAEVDWAKNEARCRFATFDAKGKPSVVHAQSVVRFCDESLRKSLQGTSADTKRRIENLRASLESRAAERF
NRTMVYKMIRPLAQFHQDYKTLYEVILNSQTLEATSKVDLKDVCAEGRYYTHPGYIDGLTQSGGFTMNCNDSNDLDVEVF
VNHGWASFQMFEPIDPSKTYTTYVQMFEGKDRMFRGDLLVFSEQGISASYQGICLQGVPRDVLRRILQFEAKQQAPGNAK
ALEAGPALQTKSPLKAANATTPVKSSKSQPAPPPRSEIASIVVSSTTTLPAKPTAKSPFSKILNMISEESGIDVGDLGDD
ITWPEIGVDSLLSLQITGRIREEIDVDMDLDDLLGRFPTVNELRSFFGSEIDVAAQPKEALAIVSDVTGIAEEELTDEAV
FADIGVDSLMSLMLTSRLRDELDLDIEDDTFWARFHTVGDLRGFLSDSSDSEEAPSSPRSSLVDNTGTTTPVTPDLIPLE
RSVALKTPRDPCSVPSASSVVLQGSLKKARTILFLFPDGAGSATSYSSIPAVALDVAVVGLNSPYYKDPTNFKCTIDELI
DAYLIEVRRRQPMGPYHFAGWSAGGMLAYHATYRTIMSGEEMEHLILIDSPVPKGLDHLPQHFYEFLSKHQLFGHGTNAG
TAAPPPDWLFPHFNATIDTLHDFVASPLPEGTAPKTSLIWAGEGVLSDLKVELPPHPDDTEGMKFLTTNHTTFSGNGWEE
LFPGEKLQISVAEGANHFTMMRDPYAPKLARFVFESLF
>Lobpul1.cluster030_L0_CDS9_ProteinId_1263102_GeneId_1263102
MAIYTPSRSDTEMTAKVKLVYFSNEFPHDDLQNLFLELHQHSKSRRHPILARFLEEATLAIREEVQQLPTALKALIPPFE
TILNFSGFADLRKGQLCGSIDGILLCTLELGTLIGNYENSPDAFDFDTVGTSFAGLGIGLLATAAVSLAPTLADLPLTGA
QVVRQAFRLGVLVEEVSQNLQPRDLTDTGTPDTWAYVLPDVAADEVQQELNAIHAKEKTPEASKIFISALSATSVTVSGP
PARLKSIFQTADFFRNCKSVALPVYGGLCHAKHIYTEENVHDVVRTRSMELLNSQFSPRIPIYSTSTGKPFPATNATNLF
EYIITEVLTQPIQWDNVIQGVIQQVQNIGASQCQVLVFRISLPIHDLSAALKKLPDFEASTEELIPWIHDKTATDEGRSR
GPLQSKIAIVGMSCRMPSGATDTEKFWELLESGLDVHRKIPADRFDVDSHFDPAGKRVNASHTPYGCFIDEPGLFDAPFF
NMSPRETQQTDPMQRLALVTAYEALERAGYVANRTAATKLPRIGNFYGQASDDYREVNTAQEVSTYFIPGGCRAFGPGRI
NYFFKFSGPSYSIDTACSSSLATIQAACTSLWNGDTDTVVAGGMNVLTNSDAFAGLSQGHFLSKTPNACKTWDCEADGYC
RADAIGSLVLKRLEDAEDDNDNILGVILAGATNHSAEAISITHPHAGHQAYLGRLVLNRAGVDPLDVSFVEMHGTGTQAG
DAEEIQSVTDVFAPITKRRNAKNPLHIGAVKANVGHSEAAAGVTAVLKVLLMLQKNAIPPHVGIKNGLNPTFPKDLDKRN
VRIPYEKTEWPYVPGKKRIAVVNNFSAAGGNTTLAIEEGPVREITETDPRSTHVVAVSAKSKISLKGNIERLLAYLDKNP
HVSLANLSYSTTARRYHHNYRVAIAASDVAQVKKHLTSALGSVDSHKPIPTTGPPPVAFAFTGQGGSYKSSNLELFHHSP
YFRSQILHLDALVRGQGFPSFVPALDGSHPKDHQHSPVITQLALVCTEIALAKYWGSLGVKPNVVIGHSLGEYAALHVAG
VLSASDTIFLVGQRARMLEQKCKMGSHKMVAVRASLAQTQKSLEGKLYEIACVNSPKDTVLSGPVADMDAIIPLLEADGY
KCFSLDVAFAFHSAQTDPILDEFEAIANSGILFQTPHLPVISPLLSKVIFDDKTVNASYMRRATRESVNFFSALETAHEI
GTIDDETAWIEIGPHPVCMGFVKSILSPVNLAVPSFRRGDDNWMTMAQSLATLHCADVQVGWNEFHRSFEKGLRLLDLPT
YAWNDKTYWIQYNGDWALTKGNTFYDAEKGLNKTQITSPVPKSSLSTSTVQQIIEQNFNGTAGTVVMQSDLMQVDFRAAA
WGHKMNGCGVVTSSIHADISYTLGEYLYKKLKPGSKEVHMNIAGLEVLKGLVANNNTDTPQLIQVSVATADIHSNTAELK
WYNVHADGTVDDPFASATILYGDPAEWLVSWVPSTHLIQGRIQDLERLAESGIANRFTNNMAYLLFANNLVDYASKYRGM
HSVVLHDLEAFADVVLSTEKGGSWTVPPFFIDSVAHLAGFIMNVSDAMDSKNNFCVTPGWGSMRFAKPLVAGAKYRSYVK
MIPTAEDPSVYLGDVYVLQDDVIIGMVGGIKFRRYPRILLSRFFSAPDDSKAPRVATATSSKPAVTKPATPQAAPKLAPT
PAPKPAPASTPAPTPAPAPAPAPASSLVPAPASEPAVNGAEDPNTTTAKAIQIIATEAALDLTDLMDDASFAGLGVDSLM
SLVIAEKFREKLGVVVTGSLFLDFVTIGDLRNWLQEYYD
>Lobpul1.cluster035_L0_CDS5_ProteinId_1082851_GeneId_1082851
MPEPVSRPNRGRKVLLFGSQALAFDKASANQLRSTLLNMPALDWVLGAITDLPRHWDALCKAVPTLRNIPGARLLEDLKF
WIETGKFKEASFPLPNIILTPLVVITHLTQYEIMHERDQLESPTSLDFPASTIDNVETVGLCTGLLSAAAVSCSEDLMQL
HRHSAVAIRLAMIIGALADAEDKLAGVDGASKSFSVAWSSPEIRAYVSVLIDKHRATVTSPKRIVLPLQQELKTAGAIIA
DVSLRGRFHNECHRADLERLIGFCDVHPEFQLLDASSAVLPTRSNSGGHYIRGGKLQDVVLQSMLVEQSDWHSAFAELEA
SVLTHDDSLIVSFGPERCVPPVLARKLGARLVQASDFDEATKPGLSLNFITPKGPVNNNKKEPSDNAIAVVGMSCQVPGA
ADLEGFWKLLRAGQSQHVEVPSHRFSIETAWRELDKKRNWYGNFIQDHDAFDHKFFKKSPREMESTDPQHRLMLQVAYQA
VEQSGYFGLHKLDKSIGCYIGVGNDDYENNIACHPANAYSATGNLRSFVAGKISHYFGWTGPGLTIDTACSSSAVAVHTA
CRAILGGECNAALAGGVNIMTSPEWFQNLAGASFLSPTGQCKPFDATADGYCRGEAVGAVFLKKLSSAIADGDQVYGVIA
GSVVLQNQNCTPITVPNAVSLHDLFHTATRQTGLEPGQISVVEAHGTGTPVGDPAEYDGIRSVFGGPTRSGTLSLGSVKG
LLGHAESASGIVALLKTLLMIHEGAIPPQPSFQTINPSTYASSSDKIEIATSEKPWKIDFRAALINNYGASGSNATLIIT
QAPNANRKAEHSTSIQPSSTKYPFFFSGLDASTLRRYSDRFVKFLQSKRNSGKNVSIANLAFQLSRQSNRTLNQALIFTC
SSTNELDEKLTEFRNGCGTLTASTQRSARPVVLCFGGQVSTFVGLDRQIYESVKILRSYLDQCDAVCQSLGLDGLYPSIF
QRSPVPDIVNLQTMLFAIQYSCAKSWIDCGVQVAAVVGHSFGELTALCVSGILSLTDALKMISGRGRVIKNSWVGDKGSM
MAVEADLGDVEKLLELSSKACSGEPAATIACFNGARSFTLAGSTSAIEMAIRLAATDPVFSSMKSKKLNVTNAFHSTMVE
PLMTELERVGQGLNFKEPLLPLERATEFESSDKLTAQFVADHMRKPVYFNHALQRLSQRHPSCIWLEAGSNSTISMMAGR
ALGWSRSCHFQSLNVTSDSAFQSLSEATVQLWKEGLNVSFWPHHPSQTPEYDPLLLPPYQFEKARHWMELKTPQKVVVEQ
LVQPQIVELPKGLWTFIGYQDSEARSVRFRVNTMTQKYSDYVSGHVIAQTAPLCPSTLQLDIAIDALMSLYPEFQDSDLQ
PQLQGMNSHAPLPIDPSRFVWLDAEARNNDSLVWNWKMVSNSGQEGSPVTLHVSGSIAFRLADDPQLHNEFAKYERLVDR
KRCLRLLDSNDVDDVIQGRNIYKSFKEIVDYAEVYRGVQKIVGKDNESAGRIAKIYNGETWLDTGLGDSFCQVAGIFVNS
MTDRSDKEMYVSDRIDQWIRSPKLVASSSRPEVWEGYACHHRPSEKEYISDVFIFDGRNGALLEVILGIRYQRVSKASFG
KMLSRLTNGQASGPAAPCAPFQLEISSGVAHPASAGISKTVKLSTVKKVTRSPGPDISSNIRDLLSKLSGLEPHEIKADS
DLAEIGIDSLMSMELAREIEIALNCTLDNSYIMNLTDFQSLVKFSSHVNGINEVPSTVNDVTYLANGVSSHTNGINEAPS
TVNGVFGSSTTDNILSPGTILDAFEESKQATDHFITEYKLANYVDHCLPISTELCVAYIVEAFEKLGCSLRDAKPGQKLD
RIRYLPKHEQFMNFIYNLLENHARLVDLDGTEIRRTATSVPAKSAEALLGDIIRKFPEHAADHKLTHLTGAKLAECLTGE
LDGLQLLFGSPESREITSTMYRESPINLVWIRQIEDFFKRVLPRLSTKTGPIKILEMGAGTGGTTSKMGALLASLGVPVQ
YTVTDIASSLVATARKKFKEYPFMEFKVLDIEKPPATDMLHSQHIILATNCVHATHSLTNSTTNIHNLLRSDGFLMMLEM
TEPLPWVDLIFGLVESWWLFDDGRRHALASPSLWQETLQAVGYGHVDWTEGNRPEASVQRVIIALASSPRYDRVVIPPKP
PMNQATDLVARKAAIDTYIQNYVQGVSMPVPSNTTYIPKSTDQCVVVTGATGDLGSHLVAYFAALPHVRSIVCLNRYNSR
EATLRQREALTSRGLSLGLDALSKLKVFETDTSKPMLGLPSSAYEHLADNVTHIVHNAWPLSLTRPVKGFESQFKVMRNL
ISLASEAASKRLQGPKIGFQFISSLTTVAYFPIWSGNARVPEERVTVESVLPIGYADAKLVCERMLEETLEKQPERFRPM
TVRIGQIAGSNITGQWKTNGVLAFMVKSAQTLRAIPNFQGDLSWCPVDDTAVALGELLVSNVQPYPIYHIENPSRQPWRE
MILVLAAALDIPRSNIIPFQEWVQRVRQFPGSMEADNPSGRNVEFFDQNFVLLACGGMILDTAKSTEHSRTLRARGPISD
DLVRKYIRSWKEMGFLYKD
>Lobpul1.cluster037_L0_CDS8_ProteinId_349436_GeneId_349436
MTSPRIDVVERRRVIIFGGQGSSNIFSSAATLTAEEDAKSSIAGAILLSNCHAAFLKACLSLDLDSRRKLGVDPNNFHEL
KDFLAPPQRFHDNAIIQGTTICLYQLLHYLAEIALRDPDFDTSRRRILETTGFSSGLLSATVVATSRTIEEYISFGVEAF
RLAFWIACRTKINGHKFTNAQDQMKSWSLVVLGLSQDELQARLKEFQEQTNRRHIGISAILSAAVVSISGPTRDLQAFKE
RLGSTTNTKFAHIDAWYHGGDQLQSVVEEVLQDTKRQKIEFPEFEKLQIPIRSTLDGSILDTQIPNDSLAHWVIRHILLY
SVDWVKTSQNIAEVMANQGIVVPQLFSFGPSSESLLMAIKFQDFQPRFELQDVSSFKYGGPPSHQDGIAIVGMGVQFPKG
EGEEELWETLSEGLSAISEIPESRFKISQYFSPTEPTRSRQMPTRHGAFLDDVWKFDNLFFNISPREAKSMDPQQRVLLH
TAQAALEDAGYLRDTTPSSKAASTGCYIGVATGDYVDNLRNDIDIFYTPGTLRAFNSGRLSFVHKLSGPSIVTDTACSSS
LVAIYHACRALQNGDCTTALAGGVNVMTSPDMYLGLSRGHFLSPTGGCKPFDASADGYCRAEGCGVFVLKRVSDAIAEND
RIHAIIKGVELNQNGNAHSITHPHSETQVDLFQRLFQKADVEPVSISVVEAHGTGTQAGDVGEVVSLQRVFKKTHSMDHP
LVISSIKGNIGHSEAASGAAGLAKLLLMLRKREILKQANFTQLNPRLTGLKDDGIVIPTENHSWQHSKLQPRRALLNNFG
AAGSNAALILEEKMETPRGEDDRSSYIFNISAKSQHILQVFIERFQRFLRQSSSRLSDICYTASARRQVYEYRISIPVSS
IKDLQTKLGNINVTTIEPSRASKRMVFVFSGHGSLYSGMGYELMHTSLLFKEWILRCDAIVQSLGFPSFLSFLHKNTESM
SFDDEIVTSQCACVALEYSLAKLLISWNIVPDYVAGHSLGEFAALAVSDALSLEDTLRVVATRAQMMTKYCAIGASGMLA
CKISPSEADRILEGEPAMTSLNVACRNTDADCVVSGPWDQLVHFEKVSKKQNFKSKKLDVPYGFHSSSMDPIVEALTKLS
SSLTWRSPTIPVASNVFGRLFNKEDFTSNYFALHVRQSVRFRDSIQDISEKGGFEQSVCVEIGPHPLVLPMMSGILTKNY
TLLPTLQRNQDAWLSINATLSQLSLVKNDINWRAIFEGSQGTMISIPKYPLIKTAFRIPYQERSTGVDPVPPFCDTGFNL
LPRSIASRSSEDTLLFETSMAVLEPLISGHNVGGFAICPASVYHELFLEAASKVLGVSDYQFFAVSNMTFVNALIYEPSQ
KARPIYVHISKSKINDSAEVKLTVGTSENPKATLCCRAVVSIESAIDTKPRWLKEAAMVKRQCHYFNNANRHSKFQTKVL
YETIFTRVVRYSEEYQTLIELSVSDSSLEGIGSFKLPQEARIEDYVVIPAFTDTLLHTAGFIANLSVRSDEICICSNVES
IEILQNKIDFRETFTIYCSLIDVIKGSILADGFAVNSVGNVVAIARSMEFKKLQLSSFHTLLQANAKPEGKRELVEDEKS
LNESSSESSSSSSVATPITPNNNRYSVSKALLGILSDASGFPEQDLNSSQYLAELGIDSMMQIEIASKLKQAFPGSSVDH
ASLAECDTIQALSDAIASVQVNSDDGVMHIPNGHDSGPNEDQTGALQNWALEKSQDRNPVVLHTSYSKAVPLYLFHDGSG
QVSVYTKMLDVDRDLHAFFDPDFPTQKPLVTSLAQMAERYCSNLSKSQTPSLIVGGWSFGGVVAFEAAHQLRLAGFHVKG
LVLIDSPYPRNHQPLPREIVSSVLDRSFSNSHVKTNLLNEFHQNAALLGKYSPPSRSPIKTIMLRSRDTLDTDALCGVTY
EWLSSQKARNHAINGWEQVVGGKIEVLEIPGNHFQPFAEQNAGFLSCPFPYAPRLIIRNVGGAWCSKKS
>Lobpul1.cluster041_L0_CDS6_ProteinId_1084884_GeneId_1084884
MAKQQQKLYLFGDQTYDVRQHLKDLLRYRTNPVLEEFLVKAYDAIRMEIFTLPPQVRDSLPRFACLDDLVLWKQDGKRCV
PLDMAVTCMYQLGVFISHESLKFQYPDTDNNRILGLCTGALAAAAVSFSRNTLDLIPLGVEAVIVAFKTGVHVSDLAQRI
EPLQDFDQSWSMVVASSAAAGVVETFCEQSWQLLPLTKRPYISAYTPKGITVSGPPSSLSQLRSFAGFEKFRSMSVPIYG
PYHSSFLYSETDIEHILEGLASNAAAHPNGIPVISSAGTTVQGGDFSVLLKAAVRQILLHPIRWDNVIEELQSWLQTLTH
TEAAPTAFSVVPIGSNQEHLIYTALQQTTLYSLLPPTAPPSRPSPLDSITGPSPKQPKLAIIGMSGRFPGAQNNEAFWDL
LYQGLDVHKPVPAFHWDSKTHVDPTGTAKNTSATPFGCWLDDPAAFDARFFNVSPREALQMDPAQRLSLMTAYEAIEQSG
IVPDATPSTRRDRVGVYYGVTSNDWMETNSAQDIDTYFIPGGNRAFIPGRINYFFKFTGPSYAVDTACSSSLAGIHLACN
SLWRGDIDTAIAGGTNILTNPDMTAGLDRGHFLSRTGNCKTFDDDADGYCRGEGIGTVIIKRLEDAIADNDPILAMILGA
DTNHSAESESITRPHAGAQQALFNKILNKSAVNRYDISYVEMHGTGTQAGDAGEMNSVLSSFAPPLSEVKTGRRNDQSLY
LGSAKANIGHGESASGVSSLIKVVLMMQNNTIVPHCGIKTKINHRFPTDLQERNVRIATQPTAWERSSDPAKPRRAFVNN
FSAAGGNTTLLIEDAPIKREIPSLDGDIRTIHLVAISAKNSSSLQGNLRSMLEFLKQNRDVQLDQLSYTTTARRTHHLHR
VMLTGSRTEEICNQIEMAIQDETGMKRPKSAPKIVFTFTGNGAQYSGMGKQLFEHFSLFRNEVRHLDQIGQSLGFPSVLP
VIQSEEQDISIFAPTAVQLATTCVQIALGRLWASWDITPVAVVGHSLGEYAALNMAGVLSDADTVYLVGKRAQLLEEKCA
QGTHSMLVVKGSLDAVASVLEETKFEIACINSLIETVLAGPNEDVSVFQSLLAAAGMKSTLLKVPYAFHSSQMDAVLEQF
KKLAIGVTYAKPKLPVLCPLDGSVVVDEGKFGPHYLARHCRETVNLRAALATAKSNKIITDQTITLEIGPHPAISGMIKA
ELPHVASLASMQRSRSPFQVLAAALKTLYSAGAEIRWSEYHQDFKASHKVIPLPAYSWDLKEYWMQYVNDWSLRKGDPPI
VINAGNAPKLESTTIHRAVEESGDTNKTHIIVEANLARKDLSPLVQGHEVDNIPLCTPSVYADIALSLGTYLLDRYRPNK
QERLVNVSNMTISKALILREKVAEHLLQAHADVDWTSNAATIMFMSFDTKNKLQEHARCVVCFQDRSLQETLQKDAFKVK
HKMQALRDGIVNGDTARFNRPMLYRMIRPLARFHDDYRAIDELVLNSTTLEASSKLSFGSVKRGGEFHTHPAIIDALTQS
CGFVMNCNDSNDLDVEVFMNHGWRDFRIFEPIDFDKEYTTYTRMHEGTDKLWHGDVAVFDGDNIVASFQQVSMQGVPRRV
LKIILSIESGAKSQTKQAARKNESLPAIPATSRTVIAPPKTHPEPGPETKVVTASKGAKALSIIAEESGIDVDDLTDDLM
FSDAGIDSLMGLTISARFKEEMDFDVDFDALFYEYPTVKSLKELLGDSGVSTIPIEDAFNKPSSSTSGSTTPSLPNSNIS
RATTPDPGNSISFQRALAIVSEESGVAIGDFTDDTSFADCGVDSLLSMVIVSRFRDELEIDIPNESLFLECPTVLELRRL
IEEDTTESKDMSPAPLAERKPEPTPAPAPAPAPKPEEAPIRSETEMASLTTRMKAVKQYVQKYTACFSGPSSSPSTHSTT
DHEKIVLVTGASGSLGSHLTYHIAQLPDVKTVVCLNRENNSEGYVRQQKAMKDKGIRFPETLKHKLQVFQTDSSKPRLGL
SKGDYEGLVNSVTHIIHNAWPMSTKRPLSGFESQFQVMRNLIDFACEAASRRPKSFKFGFQMVSSIAVVGQYGFGSNTRI
VVPEERVGIESVLPNGYGEAKWGCEGMLDLTLHQHPDRFRTMAVRLGQIAGSKTSGYWNPMEHFGFLVKSSQTLNALPDM
VGGLYWTPVNDIASTLSDLVLADNVPYPIYHIENPVGQPWHEMTSVLAKALHIPPSNVIPFQEWIERVRKAPQKNNPASA
LVEFLEDNYLRMSCGRLVLDTEKALEHSKTLREVGPVSETVARKYIHIWREIGFLSSTEEDRARFGEERARLW
>Lobpul1.cluster051_L0_CDS1_ProteinId_565180_GeneId_565180
MPVVFFGDQIADLNESLRRVHQSKDGTVLVQSFLESSASALREEVGALPRVLRDRIPSFTSIFDLVERHVRSGVPNPALE
NALLCVCHLANFIGYYEQQPDQYLESDDSCILGLGAGLLSASAVACSRTLMDLPLIAVKIVRIAFKLGAVVGRVSEQLHQ
HGEARESWSMLVSEATEAKVQAELDAFHTRMNISKPGRAYISVIGGGVCTVSGRPSRLRQLARESEFFKEAKTQEISTYG
LYNAGHIYGEAEAQEIVGSNIDHIRAVLRPCRSVLSTVTGRKLIASSASALLQLAVREILTQPIRWDTLRQGAAGLINEF
GGFDGRVLAFATTHAANSLISALESQSQVNLVLEDVTAWCSDPELVQPRGRFNNSKIAIVGMSGRFPGAASVDGLWQLLE
QGLDVHKIIPKDRFNVETHVDPTGKKTNTSHTPYGCFIEEPGLFDPRFFNMSPREAAQTDPMHRLALATAYEALEMSGFV
PNRTPSTQLSRVGTFYGQTSDDWREVNAAQNIETYFIPGGVRAFVPGRISYYFKFSGPSYSVDTACSSSLAAIQIACTSL
WNGECDTAVAGGVNVLTAPDIFAGLSRGQFLSKTGSCKTWDSNADGYCRADGVGSIVMKRLEDAKADKDNILAVVLGSAT
NHSADAISITHPHAGNQSYLYESILHSAGVDASDVSYVEMHGTGTQAGDLTEMRSVTDVFVRKDGKRRRDQPLHIGAIKA
NIGHGESAAGVTALIKILLMLQRNAIPPHVGIKNSLNPGFPSLNELNVHIPFQKVDWLPANEKPRVAFLNNFSAAGGNTA
LLIQDGPQRTISAEVDSQSVHTVAVSAKSISSLERNIKQLIAYVEKNPNVSLPSLAYTTTARRMHHNYRVAVSASNPKEL
KDALVTRLGEGKFTPISSKAPKVAFVFTGQGAFYPRLGKQLYENSSQFQKDILYLDSLVKTLSLPSILPAIEGSSDDDEK
LSPLVVQLALVCVQIALAKLWNSWGIMPDVVIGHSLGEYAALNAAGVLSVDDTIHLVGQRAKLLQENCSAGTHAMLAVKA
PLSTIEAATNGLSFEAACVNTAKDTAVSGTVEEIDEIKQVLGRAGHKSLKLDLPYAFHSAQVEPILDSFQTIADGVVFDA
PRIPVISPLLGKVLYGSEDLDATYLRRHAREPVNFLDAVQAAQDEGVLDAKTVCIEIGPHPICSAMIKSTLETDNIMAPS
LRKSEDPWKTLSTSVSLVHCSGLRINWSEVQRDHEPSCRLLNLPSYSFDDKNYWIDYANDWCLTKMEPRITNVIESKPVL
PKSQFSTSTVQRVVEEEFYDDTGKVVIQSDLSNPVFHALVSGHKVNDNCLCPSSIFADIAYTLADYTYKNLRPDQAKAGI
DVGQMEVAKPLILKNNGFEQTLQVTITANLNAGQASVRYVSVNPEGKEIIEHAKCIVTYANASDWLSSWGPNSYLIEGRV
DGLKNAVAKGKAHQISRGLVYKLFGAAVQYDERYQGIDEVALDSARFEATSRVSFKTTEKDGIFFFSPYWIDSLAHLSGF
ILNGSDAVDSKNFVYISHGWKSMRFAKELYSTGKYEAYVKMQPVGENVMAGDVYVFEDNAIIGVVGGLKFQRIPRQALNL
LLPPANALTKSALAHSSKALSSSPASRNKPKAINMPKALPQKRAKTSKPSKSVISSHRASRKGKQSLSPKVTTVALKIIA
SEADIDLSELLDECAFANLGIDSLLSLQIAGKFREDLDIDVPSSVFVDYPTIGELRHFLSKFDQDSSSTEPSSPSSVSSA
SSSSSEDQDDSDGSEVSVLTTPSEIDIEVASVVSEKAISKKTISNEVISNKVVSSNSSDTTMLIRTTIAEQMGIALEEVS
GSNDLLSLGMDSLMSICILGSLREQTDLDLPASLFLDHPSIDAIEEFLGLKPKPAPRERAKVDTKRKSNRRSSSRSFPSA
VSILMQGNPKTATKTLFLFPDGSGSATSYASIPNISPDVCVYGLNCPFMTTPEDYTIGIDGVASLYLEEVRRRQPHGPYY
FGGWSAGGVVAFEITQLLLRDAERVEKMIFFDSPCPVNLEALPARLHHFFNDIGLLGSGDKGPPSWLLPHFDASIKALSA
YKAKPIPDFSKAPKTLAIWAQHGVARYPTDPRPAPSPNDPKSMKWLLNNRTDFGFNGWDQLLGGENISTTSVEGNHFSMM
KEPLIRQLAKLIKEAME
>Lobpul1.cluster057_L0_CDS5_ProteinId_1267156_GeneId_1267156
MPIVLFSHQVADVCGQLRLIHQSRKSTVLVDSFLERAFAALRHDVCTLPREARSQFVAFNSVFDLSERHHNAKTQRLEIS
SALLCITQLAHFFGFFEQHPDQYPVPGDDDLIIGIGLGQLSATAVSCSKTIVDLLGPAVEAVHLAFRTGAVVGRFSSNTQ
RMDVDEGHWSMTVAGSAEAIELELQVFQDQMNIPKSARAYISMVDMKSCSISGPPSRLRQLKSNVKLLEKASDQTLPVTG
FWNAFHVYGKDQVSEVLENRLSALDELAAPCRAILSPSTGELIQPSSSRLLFTRAVDDLLRRRVLWKALQQTVGEHIQSK
SVASNQIVSFEVNPNPETPFITLRAETKITIERQDIASWCSSSASHKPQGRFYHSNIAVVGMSGRFPGAADNELFWKLLE
QGRDMHQKIPKDRFDVETHVDPSGKRVNASHTPYGCFIEEPGLFDPRFFSMSPREATQTDPMHRLALVTAYEALEQSGFV
LNSTASTQQDRVGTFYGQTCDDWREVNAAQEIATYFIPGGVRAFAPGRISYYFGFRGPSYSIDTACSSSLAAIQIACTSL
RTGECDTAVAGGVNILTAPDIFAGLSKGQFLSPTGSCKTWDSKADGYCRADGVGSIVLKREEDAINEKDNILGVILATAT
NHSADAISITHPHAGNQSYLYESVLHTAGIDPLDVSYVEMHGTGTQAGDITEMQSVTNVFAPDTSGRGRDRGSDHALHIG
AVKANIGHGEAAAGISALIKVLMMFQKNSIPPRVGIKNTLNPAFSNLESRNVRIPFQKTKWPRIDDKPRVAFLNNFSAAG
GNTAMVLRDPPQRTSPLQVDPRSVLPFVVSSKSLSSLRNNIQQLILYTKGAPEASLASLSYTLTSRRMHHNYRIGVAASD
LDTLRSSLIAEAAKGDFTPISSKPPAVAFVFTGQGAFYASLGRNLFEMSTLFRSEIMHLNELAMTQELPSFLPAIEGNVD
QEHQLSAQVVQLALVSVQIALVKLWHSWGIMPSVVLGHSLGEYAALYAAGVLSEHDVIHLVGRRAKVLEEKCTAGTYCML
AVKASVAKIKTVTHGLPFEIACVNGPSDTVLCGSVEEIERISQLLTREGYKCIVLDLPYAFHSAQIEPILEDFELLAGGV
TFSKPRLPVISPLLREVVEAEGVFSPAYLCRQARETFDFAGAVRSANDSGIFNPKTVFVEIGPHPICSNMIKASLEYKPL
TVASLHKAETRWTTLSKSLCSLHCTGLEIDWREFHCSFAACHELLNLPAYTFDNKKYWIDYVNDWCLHRTESRSAKLAEP
SKEISKLSTSSVHRVVSQDFDGVVGKVVVQSDLSDPALRAAILGYLVNGVGLCPSSIYADIALTLGDYIHKELKPNATNF
HMNCGEMEVMKPLILRDRGSESQILQVTINANLGEGQANLRYATVNAQGKEIVTHATSTVTYEDGERWVAGWASKAYLIE
GRIETLKHQLVSNKADQISRGLAYKLFSALVQYDEKYQGMEEVILNSKIFEATSRVRFQSGEKDGTFFLSPFWIDSLAHL
SGFILNGTDAIDSRNFVYVSHGWKSLRISRPLSRTITYNSYVKMQASPNNIMKGDVYIFEENTFIGMVGGLKFQRILRSM
LDTLLPPVSSVSSQPKKLNQQLEQRSTPTKPVKNIQSKSLKNALQGKRKPPEPITKLVPSLAEAATPSSGTIVSQVMSII
SQESELPMSELLDECAFPDLGIDSLLSLQICGKIRESIQINIPSSVFVEYETVGMLRNYLQGFEEVNEVSLTTSLSASSD
DDGDRDLESSASSASSIKSVGSKNSTSQDPINAKQHTRKGIMMLFRNTIAEQMGIGLEEVIGSNDLLSLGIDSLMSICIL
GILRQETSLDLPSSLFIDHPSIDDIEVFLGFSEPSAAIPTKRSKRQHGIAKAISTLSLPPPHSSQAVSILMQGKPNGAAK
VLFLFPDGSGSATSYAGIPPLDPLIAVYGLNCPFMTNPSDFDNGIVGVASIYLAEIRQRQPSGPYHLGGWSAGGIIAYEA
VLQLLADGEHVESLVFFDSPCPINLEPLPSRLHKFLADVGLLGGERMKPPSWLLPHFEATIKALARYEPAPIEDKALAPR
TLAIWARRGVCGGPGDPRLETWDDDPTSMKWLLEDRTDLGTNGWDALLGSDAMELESVDGNHFSLMKDAKQLRQLAGLVR
NFLLQD
>Lobpul1.cluster059_L0_CDS7_ProteinId_1089558_GeneId_1089558
MIETSSRLRQPMSGPLVLLFGPLELSFDSAAFTQIRETVLNNENHHWILDVITELPHCWRTVTKELPNLQAGPGFKHLEH
LKRAFLTEQPLETAFPLSNTALIPLIIISHLTQYMALLKRTGVEHDDRVDVFAASKRDRETLGFCTGLLSAFAVSSTDSK
EEFCKSGATAVRLSMLIGMVVDARDATSELGTSKSLSTAWNSIDSGEEMLRILKDFPGTYVSVHYDETRATVTTAASMAS
KLQMQLRASGIVASEIGLYGRFHVEGYRAELDSILEFCDNHPGFQLPDASALVMPTRSNHDGSYITQGSLHHHALRSILV
ESPQWFHAFAAVHASSLTSKDATLISFGLERCVPPSLVGRLSQQIVHVADVEPTVLPFETSQKDRRTNLCSDIAVVGMSC
KTAGADNLEEFWDLLCAGKSQHKEVPRDRFGFETAFRAADPERKWFGNFMEDYDTFDHKFFKKSPRESATMDPQQRHILQ
IAYQAVEQSGYFHNPHRDRHVGCYVGVCSCDYENNIACHAPNAFTATGNLKGFIAGKVSHHFGWTGPGLVIDTACSSSAV
AVHQACRAIISGECNAALAGGTHVMTNPLWFQNLAGASFLSTTGQCKPFDAKADGYCRGEGVAAVFLKKLSAAITDGDQI
LGIIPATAVQQNQNCTPIFVPNVPSISDLFQIVTNKAGLKPGQISVVEAHGTGTAVGDPAEYDSIRRVLGGSVRNKPVTL
SSVKGLVGHIECTSGIVSVIKVLLMIQKGMIPPQASFNVMNPAIKASPADQISIPTSLQAWDVSFRAALVNNYGASGSNA
SLILTQSPFMNSRGATVGATQAPVGAKYPFWFCGLDEESLRRYTKAFCEFLGRKSYSKKDLLLPNISFNLARQSNRLLDR
ALIFSARSVDELKEKLGAFQKGDAGVASTTGAAAKPVILCFGGQVSTFVGLDEGLYKSVAVLRKHLDTVDAVARSVGAES
IFPGIFERAPIQDTVKLQVMLFAMQYSCACSCIDSGIQPAALVGHSFGELTALCVSQTLSLEDTVKMITNRATLVRDTWG
SEKGAMMALEAELRDVEKLLAETSNVFKNGKPASIACYNGPKSFTLAGSVAAIDAVADMISKTTIFSSMRLKKLNVTNAF
HCALLDHLLERLEQSAQGLTFREPKIPLYRATEFPTQEKLTPKFVADHMRSPVYFYHALNRIAKQHTSCVFLEAGSNSSV
TSMASRALSNPSGSHFQAVNITGENAWNNLTDATMSLWKVGLDVHNWAHQSSQTEENTPLLLPPYQFDKAHHWTELKMVP
KTEATPATNEVAPESKRLPDTLLTFVGYQDKQKRVAKFRVNTMIPRYDKLIAEHVVAHTAPICPATVQLDLAIEAIRSIR
PDLAAAKLEPQIHGVNNQSSICINPGRFVWIEADGDLAAGAGLWSFQVFSTDSWESTARTIHTTGQISFRCVDDMVFKLE
FARFERLITHQRCLELLQCNDAEDLILGRNIYKTFAEIVDYGEDYHGLQKLVGRRDESAGYVIKKYNPESWLDAHLADSF
CQVGGIFVNCMTDRAATDIFIANGIEQWIRSPKLRQEDPRPDAFNVFATHHRASDKAYLTDIFVFDASNGALMEVIFGIS
YIKISKVSMSKLLSYLTAADSKTNLADILPPFEEAEAKPLIAISSFEMPPQPTVQVGAIKAPKPTNPTKQPAQDDPHPKV
KAILPELSGLELDKIKDDSELADLGIDSLMGMEMALEIETAFKIRLPENDLMNITDIPGLVRCVRTAVSGDAGGGDETPE
DSESESDDIDSSPSVSASSDVETNLSSPAGELETYEGSKDLKLPSATVLEAFNETKHLMDERIVEYKQTKYVEAVMPLQT
KMCISLTLDAFEQLGCALRQAKANQKVARISHPKEHSRLVDYLYKMLEKESQIISVNEDTITRTAVPCSLESSEEVLQEL
LARFPDQDAATKLAFYTGSNLARVLKGETDGIKLIFNTAEGRELVSGLYGDWPLNRLFYTQMEDFLSRLISKLNMDGKPL
KILEMGAGTGGTTKWLVPLLAKLNAPVEYTFTDLAPSFVAAARKKFKPYQFMKFRTHDIEKAPAEDLVETQHIVIASNAV
HATHSLGESTKNIRKILRPDGFLMMLEMTGTLYWVDMIFGLFEGWWFFDDGRTHAVTHESRWEKDMQLVGYGHVDWTDGQ
RPENKVEKLIIAMASGSRYEKSPISLNIQTMNSHSADCASRQAVVDDYVKKMTDGFAAAVDAASSPTSPKGNPLGKCVVV
TGATGSLGSHIAANAALRPDVTRVICLNRRSKQSPTERQHQSFVKKGVVLSKKGADKVKVFETDLAKPCLGLSNDDYEFL
LNSVTHLIHNAWLMNAKWPIKHFEPQMQIMRNLIDLTREISSRKPPGIKPTFQFISSIATVGHWPISTGNKNVPEERMPI
EAVLPTGYGDVKYICELMLDATLHKYPDRFRAMVVRPGQVAGSSTSGYWNPMEHLSFLWKSSQTLKALPDFDGVLSWTPV
DDVASTLVDILLLPDDITPHPIYHIENPIRQGWKETIPVLADALDVPSQNIVPFPEWVRLVKDHPRQVEGPEGENPAFLL
IDFLDDNFIRMSCGGLLLDTAKSREHSKTLANLGPVSEDLVRQFVKSWKEMGFLSK
>Lobpul1.cluster067_L0_CDS4_ProteinId_768635_GeneId_768635
MSVNFNGRMMASVAVFCPQSKAPGETYLNELQSFLRRSKYLQPFMQDILDLKDVWTILANEREEIADLGQGLRYMHNLSE
WISTGKSSQIANCMSGILSLPLLVVIQTCQYFQYLELHGISHSQFMAQLRAGGGIQGYCGGLLPAIAIACSKDEAEVVKN
AAIAARIALAIGAYGELGDDESVPGATTIVVRTKRAGQGDELVKKFPGSYISAVTDPKTTSIVGPVPVLLKLQAYAREQG
LLVQEMHIRGKVHNPENAELAQELCKLCDRTEILQLPHASNLQAPVRSNKDGELITEGSLTHEAIDIILASRCEWYTLLT
ELAKDLDLSGRRAHIFATFGIGDCIPLSPFHKLQLQITKVDVQSLVAESTQRVRTDRMKGDYSYPRDAIAIIGASCRLPG
ANSMEELWDLLSSNTSRHTEVPSDRFDLPGSFRASQDRKFTDKRKFYGNFVDNVDHFDHVFFRTNPKEALNMDPQQRVLL
ELAYQAMESSGYLNSHRRESGDPVGCFIGASFAEYLDNTNAHPPTAYTSTGTIRAFLCGKISYYFGWSGPSEVLDTACSS
SLVAINRACKAIQTGECSMALTGGVNIMTGMNNFLDLAKAGFLSPTGQCKPFCQSADGYCRSEGGGLVVLKLLDQALAEN
DQILGVIPGIATNQGGLSASITIPHSPAQKKLYQTVLRQAGLKSDQVSYVEAHGTGTQAGDPLEIASIREVFGGQDRTNL
LNVGSLKGNIGHAETAAGVASLLKILAMINNASIPPQASHKSLNPKIPALEVDKMSIASKVTRWEADLLAACVNSYGAAG
SNCALICCEGPPQKTELSKQIVTAEAGSTYPIIISAASPESLYANAENLGRYLQKTTPTPNLGDVAFTLSERRKIHRQVF
VTSASDINGLAQSLRNEAQTSLEIPQTLKRVVLAFGGQTKKTVNMEKTLYEAHPRLRNYIDECDKIVIELGFPTLLPSIF
QSEPLTDVVTLQCGTFAMQYACAKCWIDAGLQVEAMVGHSFGELAAMVVSGILSLRDGLKLIGSRASLMAKKWGPERGTM
LVIHSSHKIVQDVIANINEGSAEPEIEIACYNALASQVVVGSSLAIGRTESLLNSNPRFSGIRSQRLDVTHGFHSKFTHG
ILDDLDEVSASLTYSEPEIPLETCTAESIDHISATRPSQHARDPVYFSDAVQRIEKRLGPCIWLEAGMDSPIIPMIKRAL
TAPGDHSLQAITMSDSQAPSKLFSNVTANLWREGILVSYWNFLPPRRNAYKQIWLPPYKFQPTGHWLKNIDRVVEEQKSA
VVEKVAVAKIAQEPVVPLRLVNFGKGASKNDRSREFDICLGTHRFTKIVSGHAVRQRPLCPASMYMECAAMGVQLLQGHI
EAGTLCFLDLSFQAALGVDLAREASMTLEKSNEAQAWNFVIKSYSKTDPRQRVSTHAKGKIMLTAAPDFRTYERLIAYRM
DELETKSNTEKLMSNRAYGLFAQVVHYADFLQGISHIILDDAEAIANIDLSEEAQFSLEESSVTQHCDTVVIDTFIQVVG
LSINSSTLVTSEDVYVATGVDHVSMSSACDFHNRKSWTVYTKYTTTGEGQAAGDVFVLTREGALAMIITGAQFTKLLISK
LERFLDSANSKPSQGTAVENKSLSQVPVKFSETTSTATSIEGTETPPDMDSSRATTPEAVDDGAEKSLRDIIASYTGISP
AEIPHDGDIGDLGVDSLAAVELAEELQTQFGKEITAEDLLICTYGALSELLIPFSSTKKAPLPTTNNSGPQAAPPTRPSS
ASASLSPNISASPQKEQGNQVALKLLSDTSGAPIASISSKATLMELGIDSLSAVELKGDLEDAFEIDIEDDRFTLDSTVK
EILDFLGVGGASPVASSLPAASTKPTNRAGQDEYSSSEKSAPAEKGQSKMVELASPMEALVQCEASFDQAATQRGFLNYW
TEAAPKQDELLLAYICEAFKALGSDIGQIPRGLQVPLIPHKPRHEKVMNRLLEILEKHGLLTRQGSDLIRSSGQTPSTPS
QQLHEQFLVQFPWYAGEARLMALTGPKLADCLTGKTDAVSLMFRGSAAQKVMEDYYCASPMLSTLTEQIVTFLRTIVASS
STTSSDTPIRILEVGAGFGGTTTRLAQVLQASGLPVSYKFTDISPSLVKGAKAKFSKYPWMEFQTLNLESDMPDSLRNTY
DIVIGTNCVHATTNKTKTVSRLKSLLNVQGFIVLSEVTELVDWYDIVFGLLDGWWLANDGSTYPLQPPESWVRSFEQAGF
SKISYTRGPSPESNTQRLLVASNNQKVTAPLRDKEKRPAMHTVVYKEVDDTVIEADIYLPAHASANAMPVALMIHGGGHM
VLSRKAVRPFQTAFLLAHNVLPVSIDYRLCPEINLMDGPIADVCDAYAWAQTGLQAVVRSKGVLIDEKRIVIIGWSTGGH
LAMTTAWKSKEAGLKPPVAILSFYGPTDFESGDLDGRRPDLFLKRQLPLDKIISSLPTKPLTSYHAIGTVSGHLGWVRPG
DPRSELVISLFKDGHGLPLLLNGIRPSNSKPWSTPPAAHLIATISPLSHLRHGTYTTPTFLIHGTEDEIVPYHSAVTFSE
VMREMRVRGGLGEVKGARHEHDLAVREGGKGWWEAVGVGYDFLFRELGL
>Lobpul1.cluster071_L0_CDS2_ProteinId_1269993_GeneId_1269993
MAAPLSVYLFGDQTAQFRDDLGALSLVGGNPILNTFLDQAALGLRQEIQSLSRSQRDRFPSFCNFLDLLAIDPSKPLHPA
LQLSLSSVHHFAILLCQKTSELERSTSADVSYTFGFGTGLLAAAAVSCCPTPEQLLPVALETVLISFRLGLLAASAGDQI
NVDKTNLASWRAKILTDNSESVLHQLEEFSTQKNLSTWLKPYACGVAHDSVLISGAPTLLSEVIEAYNLTASELPIFAPF
HSSHIFSDNDVERIVQTFSPTLVNVTSKLRLLSHLDGKAAPPRTLQSLLTIAVKAILRENLASDEILPCIKDIVQSHVAQ
PCTIISIGTSSGLKLAGMIQDNDIGTDEVNYVDNEAIVKGVSGSQQARQPKIAITGFSGRFPEAENIHSFWDVIHGGVDT
HSETPKSRWDVGTHVDPTLKRKNTSGTPWGCWLDNPGLFDRTFFSISPREAPQMDPAQRLALMCAYEAVEMAGIVPDATP
STMRSRVGVFIGSTSNDWCETNSAQDVDFYFIPGGNRAFIPGRINYCFKFSGPSFSIDTACSSSLAATHLACNALWRHDI
DTAIVGGTNILTNPDVTAGLDRGHFLSRTGNCKTFDDGADGYCRGEGVGIVVLKRLEDAQAENDPIHGCILSAVTNHSAE
AESITRPHVGAQQALFSQVLAKAGVHPYDVSYIEMHGTGTQAGDGREMTSVSETFAPWPQGDPRSRPNDLHVGSVKANVG
HGESVAGVTALIKVLLMMQKNEIPPHCGIKTKINQTFPPDLEERRIKIAKQAMAWTRTNKPRRVVLNNFSAAGGNSCILV
EDGPVHAAGSKRPRPDTRPAHVVTLSAKSQKALEANIRSLAQFLQTSDAMFLPDLAYTTTARRAHYNFRSSYVAQTIQDL
SKSLEQDAVHPPQQFRGPPKIIFAFSGQGANHAGMGKYLYDTNATFKMDLDRFDAIVQAQGFGTFLPYMRGIEEATHEAS
PLTVQLAHVSLQMALARLWGSWGIVPAAVLGHSLGEYAALNYAGVLSDFDVLWICGQRVKLLDTHCQAGTHTMLAVRSPQ
HEVAASLGGIAIEIACINSLRETVISGANEDIDLAAQQLESKGIKCNRVKVPYAFHSSQLQPIMDDFAKILGRVSLKSPA
IPVLSPLLSTVIKVGDEIDTDYLLRQCRETVNLVGAVRAAEAASILDDRTHLLETGPSLVLARLMQRTMEKPPTIIPSLE
PKQDSWLVLSRSVAAAYRVGCNIDWAQYHRDYDHAVVQPPSYSWDLKNYWMQYVHDWSLRKGDPLPAIKSFAEPRLEMAT
TCCQKIVSADFTGDTVHAVIESDLQSKDLRPVVEGHKVNGIAVCIGAVYADMAVSSAKSILKCFENDTANTAFLVKDMDM
QEALIVNDGPEPQLVRIEANCVWQQKKVKVEISSADSKGQMRKVHAKATVAFGDKQQEQQNLRQSPGLTASQIESLKSSA
ASGLTERFTTSMAYRMVASLAHYDASHKGVKEVYLNSTSFEACALVSSTINERLPGDFSVHPCVFDSILQLATFVLNANE
NSRFDQEVYVVRGWESLFLDGILTPDNEYETYVKMTARDKDVSVGDIAIMKENSLVGCITGVRVQRVPRRLMDVMFRPKT
DMATTQAPLSDKLTVKSEIKKVLTAEKAPSGPSKLDTALAIIAEESCISINDLEDQNLLSDIGIDSLLILVIASRFREEL
HMDLNPSFFMEMNSIGAIKSYFNDQAPPPSADSGRETPADSSDTTTPGSSDASSVSDESESGEADVNSKEHGAAGKKIPV
STSIILQGTLNPKTKTMFLFPDGSGSATSYMHLPRVHEDVAVVAMNCPYMTNPKDMQGSFEDITRILLAEVRRRQPKGPY
YLGGWSAGGAFAHLAARMLIEAGEEVKSLVLIDAPCPIGLGKLPQAFFDYWRKIHQPGEMVGDRPLPSWLMDHFKAVNEN
LRWYNANPLPRGHSPTIYLAWAAKGTDNLAAFPGRHLLTPDESADLGFLMDDKTDFGTKGWEKLVEGNITIETAMTSNHF
TITRGEGAKLLSGLIKKACFGPN
>Lobpul1.cluster074_L0_CDS2_ProteinId_1274420_GeneId_1274420
MASEMRFLLFGDQVVDRHNYLRRQLLSGRTSPTLGSFFHRVNLALRREIAQLSPLEAKNIPDFSAIDELLDRTHSESALH
LGIESALLCISQLAHYIEYASALHGQSGKLFDSYAVGISTGVLAAAAVALSPAVPALIPLGVEVVLIAFRTGLHVGTVAN
LLDLQRDGTSWAFALPGMTDAEAQRMLSNFHEDKGIPISNNAYISASCDEWVTISGPPSTLKQLFKSSGLLNVNSRMIAV
HGPYHASHLHSEVDVEKILKSSDPRAVRFLDQYKTRLPVQSTSSGSWFDINTGAGKLLTAAVRDILNEPLRMGQVLSSCV
DAVTSLKCLKTRIISCGPTELESTFVATLKSKTTSTIVVDDASGETSTIPLGQSTATPKRPKIAIVGMAGRFPNAADHEK
FWSLLEAGLDVHKKIPKDRFDAEKHYDPAGKIRNTSHTPFGCFIDEPGLFDPLFFNMSPREALQTDPMHRLGLASAYEAL
EMAGYVPNRTPSTKLDRIGTFYGQTSDDWREINAAQDVDTYFITGGVRAFAPGRINYYFKFSGPSFSVDTACSSSMAAIQ
LACTSLWAEDCDTAVAGGLNVMTNSDIFAGLSRGRFLSKTGNCQTFDNDADGYCRGDGVGTLILKRLEDAEADNDRILGV
VLDTATNHSANAVSITHPHAPAQETLFKAVMDNSGVDPHDKSLHLGSVKSNIGHGEASSGVTALIKCLLMLQKNRIPPHC
GIKTTINQGFPKDLNARNVHIAFKPTPLTSADGSPRRIFVNNFSAAGGNTAMLLEDAPSRFIPRNDPRSDSVIAVSAKSK
SSLRANLRRLVQYLDERGPLQLADLSYTTTARRIHHNYRVAFSCNSIAMARDMLASKSDDSTNPVPSVKPQVAFVFTGQG
SHYKFLAKQLYENSTQFRSDLLSFDNIGYNQGFPSFLPLILEDSELYGASPMVLQLGLCCIQMALVRLWASWGIEPDIVL
GHSLGEYAALNAAGVISASETIFLVGERARLLHDKCFVGSHAMLAVKTSAKSVKEAVAKVSEVEIACINAPQETVLSGPV
AEIDKAADELRVKGIRCTKLNVQFAFHSTQVNPILTQFQRLASSVVFHKPKVPVISPLLSGVLSESDNIDEEYLSNHARG
IVNFHGALESAQQLGLINDKTVWLELGPHPVCSSFIKSGLGQSIRMASSLNKNMEPYKSISDSLAFMHTSGFAINWDEYH
RDFLDCLHVLDLPAYAFDNKNYWIDYVGNWNLHKGQTNGLAILPGVATPSLSTTTVQKVISEVVEADKATLVVESDVSRA
DLLAAISGHQVNGTALCPSSIYADMALTVGNYLYKVLRPDAPTTSMNVCKMEVSKPFIANTSGDSGQVLRLTTKLDVLLG
RADLLFTSGNGNSEVEHAKCHLEFGSGSAWLAEWQRNAYLITGRINSLKKDAASGNAHTMLRGMAYKLFGALVDYDPKYR
GMKEVILDSPQLEATSQVVFQTTEADGTFFCSPYWIDSVAHLAGFVVNANDALDSGKQVYISHGWESLRFAEPLSALKTY
RSYVKMQTVEGNMALGDVYILDQDRIIGMVGALKFQCIPRQLLNTFLPPKGSLAMPKPILSRSPPVSKVTSPITTKSTKK
VPAKVSVDSTIKPSITALAFGIIATETGIQVNELTDGTEFVSIGVDSLLSLAITGRFREELEFEIPSSLFVDYPSVGAMK
QYLAQMNSGDVGDLLDNRSAGNLTPSLDSDSDSIPDEASSAPTSPGSPSELDPLSMVIRETISCEMGVDIAEVVGATDLT
SLGMDSLMSLSILGVLREKTGMSLPSTLLLDNLNIAAIEKSLQIGPVEHTPKRKDKLLLEGVRNSPKISKPDRVATSVLL
QGNPRISTKDFWLVPDGGGSATSYTYVPEISRKIAVWGLNSPYMTTPEEYTCGVVGMATIFIREMKRRQPRGPYNVGGWS
AGGVIAFEIVRQLTEDEQTVEVLALIDSPCPLIIEPLPSSLHRFFGSIGLLGKGDGALEQLPPWLLPHFAASVQALSTYT
AQRIDPARTPKVFTIWCEDGVCKYPDDPRPDPYPYGHAQFLLENRVDFGPNLWDEYLDKSKIFPRQMCGNHFSMVRPPYV
EKLTEFLREALL
>Lobpul1.cluster077_L0_CDS2_ProteinId_1271477_GeneId_1271477
MEDSVHILLFGDQTGDYRSIFRQVLHVKDNTFLTSFFEKAYSALRDEVAQQPRAVRDQISGFTSIADLVARYSDSTDAKS
NPLESALTCISQIACFICHQGSLSEDYPAPSNTRIIGSCTGLLAAAAVASSHSVVELLPAAVEAVRVAFRIGVLVSEVRD
EIEQRADNAPSWSAVVSGIQESDANSILDKFHDENCTPASSRAYISAISPNALTISGPHLVLDQLLQSVDLGKTKPLRLS
IYGPYHAAHLYREDVLQSILRPGSGTLESQTPKIPVLSTESGNWITVSTLGQMLEVVIRDILVRPLRWEKVLESVASAVK
ESGSSRCTILRLGPSNAGQSLVSALRQYKDIETSLDDRFIGDIQNLEPEESSGRLAHSKIAICGLSGRFPDAADPEAFWK
LLEKGLDLHREVPKDRFNVDTHVDADGKRTNTSHTPFGCFIENPGLFDPRFFGISPREAAQTDPMQRLALVTAYEALEMS
GYVPNRTPSTQLDRIGTFYGQTSDDWREIQAAQKVDTFFIPGGVRAFGPGRINFHFKFSGPSFNVDTACSSSLAAIQLAC
TSLWANDCDTAVAGGMNVLTNPDIFSGLSRGQFLSKTGPCQTFDDDADGYCRADGVGTVILKRLEDAEADKDPILGVILG
SATNHSAEAVSITHPHAGAQEFLYKKVLNAAGVDPHDVTYVEMHGTGTQAGDATEMRSVTNAFAPENRRRRPDQTLHLGA
VKANAGHGEAASGITSLVKVLLMMEKSIIPPHCGIKGKINRTFPKDLEERNVHIAFKPTPWIRPEGKSRRLFLNNFSAAG
GNTALLLEDGPPGVARERNDPRSSHIVAVSAKSEFSLKENLKSLVAILDESAMDLPSLSYTTTARRIQHNYRVAVAGPDI
SKVKDGLSFISRDISQVPTKKPKIAFVFTGQGSQYASMAKQLFETSPQFQSNIKQYDALCVNQGFPSFQPLIDGSVSEIQ
DLSPVIVQLGAVCVQIALSKLLSSWGIDPTVVVGHSLGEYAALYAAGVLSISDTISLVGQRAKLLVDKCEAGSHCMLAVK
GSVASIGHLLDGSTFEIACINAPEETVVSGTNINIDLLSEELKERGFKSTKLTVPYAFHSAQVETILDDFETSAKGVTFN
PPAIPVISPLKNDVIKDDQVFNPFYVRRHCRETVNFLGGMEAAKHSAVVDDGTLWVEIGCHPICSNMIKATFGAVKATPT
LRRNEDNWKVLTSSLCMLYSEGLNIDWTEYHRDFDSSHDLLRLPTYRWDNKNYWIDYKNDWCLAKGDNKIAEEIPEPKSK
LSNSSVHRIVEENFNDQDATIIVESNLAEPELKEVIKGHNVNGFGLCPPSLYAEMALTTAEYIHQEWKPHVDRIAMNVCD
MRVEKPLIVEEKEQQPLRVAGSANFVTKEVKFTYYSVDGEGKKTVTHAMCGVKYEDAETWLAGWDRTQYLVKSRIDSLVD
GVQNGDNHQIKRGMAYKLFGGLITYGPQYRGMEEVILNGAELEATSTVAFAPGAKGNDFFISPYVIDSVAHLSGFVMLAN
ESAEPSKEVYVSHGWQNCRFARPFSMEKKYRAYVKMQKSAAKAVMGDVYVFEENSIIAVVEGLEFHLLPRQLMDSILAST
GGKSKAAPKSNPAPKAQPSPKVSAPTKPKSSSKPKSLPKPTSPKKASGQVTNQAIGICAEEIGVPTSELSEEKSFAEMGV
DSLLSLTVSGKFRELLDIEVPSTLFVDYPTVKDLKQYLAQFDSEEAGQDDSAEAESSVSTEDASSATTPVLETDSQSSVT
SDEEPLDPKVSEGHMATMIRSTVAEELGVAAEEITASTDLADLGMDSLMSLTVLGKLRESTGEDLPSDFFTEHATFGDIE
KRFNIPPEPSAIPKPERESGSESKHTKKSPPATSVLMQGNPKTASRTLFLFPDGSGSATSYAQIPAIGDDVAVYGLNCPF
LKCPEDFTVGIPAVSTLYLAEVRRRQPHGPYVLGGWSAGGVMAYETALQMQGQGEVVDRLILLDAPCPIRLDPLPSRLHH
FFDSVGLLGGGPEGHPHGPPDWLLPHFDKSIKSLTDYRPEAVDPAHAPRTYVIWATDGVCKSPQDPRPEPEHDATDESPS
AKWLLYNRTDLQYNGWDRLIPANKFAAVESVADVNHFTLMRKPATGEVGTFIRRALK
>Umbpus1.cluster004_L0_CDS10_ProteinId__GeneId_jgi.p_Umbpus1_102355
MAQRHLLLFGDQTVESYPTIKHLARQSKDSVTLQTFLRRATDALQSQIAKLNAFERARFFSFNSILGLAEAHVQSGVNDV
VVSTVLLCIAQLGSLIIHAGNDPSILESTSSCDTHILGLCTGLLPAAAAATSRSADELLKLAPEVVCVSLRLALETSQRS
IQLEQSTESWAVVVCGIPAAEQQKAIDHFHKSHTLPLGKYAYISAEADSSTTISGPPSTLALLFSSSDILSSASKVKLPI
CAAFHAPHLSKPEMSRIVGSSPLLDIHPKENAHIMSTGSSSTISAESLRLLLHQIIDDVLSNPLYWTKTVQAIVSSLGKA
DVILTTLGPTTVTKSLRRILETAGIKVTETGAVNLPQPDNIRGGSGDIAIIGMSGRFPGGESLDEFWKSIEQGRDLHKKI
PKDRFDVETHCDPSGVLKNTTVTPFGCFMDHPGFFDARLFNMSPREAAQTDPTQRLILLTTYEALEMAGYSQDGTMSTDS
RRIGTFFGQTTDDWRESNAGQNIDLYYVSGGMRAFGPGRLNYHFKWEGPSFSLDTACSSSSASVQMACAALLARDCDTAV
AGGGNILTGSPMFSGLSRGSFLSPTGSCKTFDDDADGYCRGEGVGSIVLKRLEDAIADHDNIRGVIKSVVTNHSAHAISI
THPHAETQERLYRSVLQSACMEPSEVGYIEMHGTGTQAGDTIEVESVTNIFGQGRKKDNPLYIGAVKANVGHGEAAAGIT
SLIKVMMMMQKDVVPPHPGIKGHINHRFPPLAKMNVHIPGSQIAFKAPSGGDGRRRVLLNNFNATGGNTCMLLEDGPQRV
VDGVDPRSAHVIAMSARTSTSLQRNKLNLLEYLNANQDISLADLSYTTTARRMHHVFRTAHAVGTTKELIGSITKDLASA
NESSRGSGKPSIAFAFTGQGSQYPGMGKQLFDTCATFRESILEFNGICLRQGLPHFLEMVTDSKGDIAEMSPTQIQLGLV
SLEVALARFWQSCGIEPDVVIGHSLGEYAALCVAGVLSDSDMLFLVGNRAKMMEEKCTANTHAMLAIQSPVESVLQTLKS
EQLSSCEIACINGPSSTVVSGPIEDVKTLKHRLQASDIKTTLLEVPYAFHSAQMDPILSDFEVIARHVRFAKPTIAVAST
LLGNLVKTEGIFTEQYLARQARHKVDFVGALRACTSQGVVNEQTLWVENGPASVCLGLVRSTLDLSPNRSLPSLKPNEDC
WKTITKALANAYNSGAKILWPDYHKEYENALTLLDLPTYAFDLKDYWLQYEGDWALKTNDTVSTSLPSPAFSTTCLQRVE
TETYSNDKGSVVFVSNAAEPKLYAAIQGHLVTGVGLCPSSVYSDMAFTAASYIHSKMEPSKPIPAMDVAKMEVFHPLIVL
PNNPDQLIRVSAVRTAGADSVDVSFSSQNGSDTRDHGHCSVHFGIGEEWKSKWARNAYLVKTRIDGLTNSAQVGVSHKIL
RKMVYKLFAALVAYDEKYHGLEEVFMDSELHEAAATVKFQTSAADGNFTYSPYWIDSIVHLAGFVLNGSVNTPEDVVYIS
HGWKSLRIAGPLSEDTCYGSYVRMQPTGSRGVYAGDVYMFEGSEVVAVCTGLKFQEMKKNVLQTLLGTSKGPMQTKESHL
RGPATTVDTSAGARASKKRVAKASGSSARKQTTNSATSRPSFSGVLHAIASEVKIDVTDFADDSNWGDLGIDSLLTISIM
SNLRTQMGLDLPTAIFTMYPTVTELRAFFEDQYGGPDPVEVVDLDDSDSSTDVDTPSNELDSSVTSVSSSDPMGAADVFI
SAVATETGIDASEIEPSTLFADLGVDSLMSIAVLGAVKDRTGRMLPASIFTDYPSVADLRKALGNPSEPQQSSPKPKPKS
GSQYSSHPVFLQGRLNTGLPTLFMIADGAGSAASYLNLPPMPFGIPVYALESPFLHCPLEFTCSFEEMAKMYVEEIRNLQ
PRGPYMLGGWSLGGIHAYEVARQLIAQGEKVKGIIMVDSPCPKALPHMPDPTIELMEQTGVFIGIKRAGKPDQPMPLSTK
QHLVSCVKALKVYEGIPMPPGHRPDHVEMIWAKDGVFERVSETIKQAAEPEPAGAPEAEETHGLKKDWLTAERKSFGPNG
WDRLVGDMVCHAIDGDHFSIMNPPRIKVTGAIIYSAVKKFME
>Umbpus1.cluster005_L0_CDS11_ProteinId__GeneId_jgi.p_Umbpus1_102407
MNVVLFGDETANVRAIFQRVHHYKQSSALVGSFLEKAYTALHEEAMAVPKSMRETIPDSTSIFDMMERYYDIGIPNPATEGALLCISQMASFMGSFEERPDDFIDFEICFIGWGIGLLAAAAVASSRTLATLPTVMVEIVRIAFRTGTLVSRVSQQLQQPGHSKEAWAMIVYDVTESAATEALDDYHTSKHIPTSDRAYISAVSKGTVTISAPPSRLQQLLDESELFKNTKTVQIPIYALYHASHLYDMEDVQEILQPSASHLEGIHHAGRPVLSTVTGQEFSVSSTFELLEKLLHEILVEPQRWDAVQKGVVSEVNESDISICRVSAFGTTHAAAGLVATLRSKTSVDVAQEDLAKAHEPIEIERRLASVDKIAIVGMSGRFPGATSCEELWEVLEQGRDVHKTIPRDRLNVDTHYDKTGKKKNTSHTPYGCFIDEPGLFDARFFSMSPREAAQTDPMHRLAIATAYEALEMAGYVPNRTPSTNLHRVGTFYGQTSDDWREVNAAQTIDTYFIPGGVRAFAPGRINYHFKFSGPSFSVDTACSSSFAALQLACTSLWAGDCDMAVTGGLNILTAPDIFAGLSRGQFLSKTGGCKTWDASADGYCRADGVGTVILKRLEDALDDKDNILGTIVGTATNHSAEAISITHPHAGAQSYLYESVLHTAGIDPHDISYVEMHGTGTQAGDSTEVRSVTDVFAPKHRSRSHPLHLGAVKSNVGHGEAAAGITALIKVLLMLQKNAIPQHVGIKTAMNPKFPQDLKERNVHIPFQNTPWPATKKRVAFLNNFSAAGGNTALLLEDAPPKVKSTARDPRSSHVVAVSAKSISSLKKNTERLISYIEENPDTSLSSLSYTTCARRIHHNYRVAVAVNSINELKGLLGATLEKTPTPISSIVPKVGFVFTGQGAFYPSLGQRLFIDSPSFRTDITDMDNIAVGQGLPSFLSVIEGSLSSEEAGSLSPLITQLATTCVQIALAKLWNVWGLKPDVVLGHSLGEYAALNAAGVLSVSDTIHLVGQRAKLLQEECTSGTHAMLAVKASLPSVQSAANGAPFQIACLNAELETVLAGTIEEIDSLSKTLTAAGLKNMKLNVPFAFHSSQVDRILDSFEDVASAVLYDSPNVPIISPLLGKVISEGGSIHPNYLRRHARETVNFLGALQAAHDEVLVDEKTAWIEIGPHPICSGMIKSILPGANVNASLHRTQEPWTTLTESLSNIHCAGLPVDWTEVHREYDESHQLLNLPSYSFDNKNYWIDYVNDWCLNKGDTPQAKTIEGPPEKLGPWERKSKLSTSSVHVIVEENVDGAKGKLVVQSDIQEDVFSTAINGHSVNGAGLCPSSIYADMAFTVAEYLYKQIRPGENVPHMDVCRMQVVKPLILNKNSNAMQIVQVTATADLDSGKAELRYASVNPAGKETFQHAQCTVEYVHAADWLSEWARNAYMVTGRIDMLKKSTADGALPKITRGLAYKLFSALVRYDERYRGMQEVILDSSQFEATARVSFQTDEGHFFCSPYWIDSLAHLSGFIMNGSDAVDSKTYVYISHGWKSMRFARPFLKTHKYRSYVRMQPSPSEANVYEGDVYIFEEEENIIIGVVGGLKFQRIPCATLDNILPPDAKPKAAAATAPPATAQQAASKAKAVPAAKKTKSHVPAANTPKPVKEKKEKDITARAFEIIAGEAEVEPVELQDECTFASLGVDSLLSLAIAAKFREELNLDVPGTLFIDNPTVKKLKIALSQSSSATATPEDSEKSGSDATPVVTSDSSMSDAEDEAEDEAPKRKSPKDQAASSQGEVENLNILLRTTISEQMGIPMEEVVGENDLNSLGMDSLMALTTLAILREETGMELPPTLFQDYPSIVALEKFMAPTLESSTAPSKPKSNPARNKQSSKTPDLSQYPKAQSMLVQGDPKTATTTLFLLPDGSGSATSYANISKIGRTVCVYGLNCPFMTTPKDFTCGIKTVSSIYMAEIQRRQPHGPYTMGGWSAGGVVAYEVACQLLAIGETVDRLILLDSPCPLALEPLPSRLHHFFDRIGLLGSGGAKPPAWLLPHFEASINALTAYNDKAEPMDRAKAPKTFAIWAREGVCGKPGDPKPPVSDDDPKSMKWLLNNRTDFGYNGWDRLLGAENIRTTNMEGNHFTIMRTPRNQQLGKLIAQGLDI
>Umbpus1.cluster007_L0_CDS12_ProteinId__GeneId_jgi.p_Umbpus1_106039
MSDQIDILFFGDQTVDTHAFLKSVLTRGKSNPLINSFIVKASALLREEVAQLPSLDRQSIPNFSTVQELSDRHHEGQLVN
TAIESALLCISQLAHYLGFAGDNDSKDFNPSKTVIVGLCTGSLAAAAVASSPSAATLTPLALEAVRIAFRTGLHVGISAR
RVYQVVDNQECWSFLIPEISELEAGEAIDVFHKERAIPVSRRAYVSAVGSNVITVSGPPSTLHHLFEATNTFRGTRRIQI
PVHGPYHAPHLHGDASLQKILGTHNGCESHIIDHFHPKIPLLSTTSGERFTATSTRQLLEQVLNEALNETLRFDRVLDGC
VASVRRSDATTCRIVPLGPINSIHGVVSVLKKGTEASIVLENNSSFMSAKLPYNTRTPANLAESKLAIVGMAGRFPGAAD
HEKFWQLLEQGLDVHREVPKERFDPKTHFDPTGKKKNTTHTPYGCFIDEPGLFDPRFFNMSPREAVQTDPMQRLSLVTAY
EALEMAGYVPNRTPSTKLDRVGVFYGQTSDDWREINAAQDIDTYFITGGVRAFGPGRINYHFKFSGPSFSVDTACSSGMA
AIQLACTSLWSGNCDTAIAGGVSVMTNSDIFSGLSRGQFLSKVGPCQTFDNEADGYCRADGIGTVIIKRLQDAEADKDNI
LAVILGSATNHSAEAISITHPHAETQESLYKKILDEAGVDALDVDYVEMHGTGTQAGDGTEMRSVSNVFAPVSRKRRSDQ
SLHLGAVKANVGHGEAASGVTALIKCLLMMQKNSIPPHVGIKTIINQTFPKDLDERNVHIALKKKPWQAKAGKKRVVFVN
NFSAAGGNTALLMEDGPSSFPGKPDPRPTHIIAVSAKAKSSLRKNLERLISYIDDNPSASLPDISYTLTARRIQHNYRVA
FPATDVAQARAELVSKLNDNTNPVSSTLPKVAFVFTGQGSHYPALGKDLFEHSSQFKSDLLDFDSIGRGQGFPSFLPLID
GSVSDVQSLSPLVVQLGLTCVQMALSRLWKSWGVTPDIVMGHSLGEYAALNVAGVLSVSDTIFLVGERARCLQDRCTVGT
HAMLAVKAPLSSFHGLPSGLDGKIQVACINGPQETVYSGLSEDINKAVDHFSSESIKCTKLNVPFAFHSSQVDPILASFE
EIAQSAVFNKAEIPIISPLFGDIISAGDTISPDYLRRHAREPVNFLGGFQSGQTKKLIDDATLWVEIGPHPICLGMVKST
IGLRTGGAPSLRRGESAWKTVASSLCQLHTGGLKIDWNEYQRDFTDSLHMLDLPKYAFDEKNYWIQYVNDWCLTKGDVPN
PAVLAIEEKKSLSTTTVHNVIHEEVKDGKVKVVIESDLSRPDLHAVVAGHVINGSCLCPSSLYGDMAMTVADYMYKLVRP
KAQKIDLNVCNMEVTAPLIAKMSGQEAHIVRLSAITNTSLDQAELVFSSGEGKSRTEHAKCTVVYGDGSAWLAEWQRNAY
LIRARVEGLKKSVDAGGAHRIFRGMAYKLFAALVQYDKKYRGMEEVILDSVELEATACLAFQTTEADGNFFCSPYWIDSA
AHLSGFIVNASDVVDSTNQVYISHGWESMRFAQPLSADKTYQSYVKMQPAGGKMMAGDVYVFDGDTIIGVVGGLKFQCIP
RALFNTFLPPPGVPQSAKARKITPEPPLQVKIPGTIETPKSTVIVSQDTAKLVVSVTGRALTIIAEEVGISPDELADPID
FADLGVDSLMSLSISGRMREELELTVQSSLFIDYPSVGQLKGFLAQFDTEISMGEIESQDVGSGSTTPELESATRTPKHE
EDGPPTPPSSTATPDVGVLVEEVASAPKLAALGIDQSMSASLHEGMQEKTGRAVPLLIPDNLNVQYLEEALNPTGQAHKV
SAPHRSATSVLLQGNPRKSSKTLFLMPDGGGSATSYIGIPDLSPEVAVFGLNSPFMKCPEEYDCGVVGIAAMFLIELRRR
QPHGPYLLGGWSAGGVVAFEAAQQLLQAGEAVEKLILIDTPCPLIIEALPSSLHRFFNTIGLLGDGLRSERKIPAWLLPH
FAASVTALSQYTATKMDPAKAPKTTAIWCRDGVCKYPSDPRPDPYPYGHAQWLLENRIDFGPQQWDAFIPVENITTTSMP
GNHFTMMREPNVHHLGGLIASAILD
>Umbpus1.cluster010_L0_CDS5_ProteinId__GeneId_jgi.p_Umbpus1_106964
MDTPSSQSTEMMNDFTTKLVFFSNEFPNDDLQDLFRRLQRNSKDRRFRCLATFLEECTAVVKEEALKLPKSLQNLLPHFQ
TVLSLADSGGFRRGPLGGALESALLCVLEIGMLIGYYEGQNLPYDLPRSSTTLSGLSIGLMAAAAVSVSASLAELALTGA
ESVRVAFRLGIHVDGVSQSLEPRDPDGNLDSWAYVVTGLAAEDVQREIDQYNTDSSNPELTKVFMSAADKNSVSVTGPPS
RLKSAFLHSQVLRYSKHLPLPVYNGLCHASHVYNTNDINNIVNGSEPKCSRSRRVQIPLFSSRTGKLYPAEDAGSLFEQI
CTEILTGGIYLDKLTDGILNNISNSEKPECQVLLFRTSLIAKGLLLAIESDLPQVTVIRHDLIDWSTKGLDSRIPRSPKQ
SNLAIVGMSCRLPGGANDLELYWKLMVEGRDVHTEVPADRFDLSTHFDPSGNTANATETPFGNFIDSPGMFDAGFFNMSP
KEAEQTDPMHRLALVTAYEALEMAGYAPNRTPSTNIKRVGTYYGQASDDWRELNAGQNIGTYAVPGGERAFANGRINYFF
KFGGPSFNIDTACSSGLAAVNAACSALWAGEADTVIAGGLNVITNPDNFCMLCKGHFLSKTGQCKVWDKGADGYCRADGI
GSVVIKRLEDAEADNDNIIATILAGTTNHSAEAISITHPHAGAQKDNYNQVMQDAGVNPLDVDYIELHGTGTQAGDGVES
ESVSDVFAPLMPRRRADQRLHLGAVKSNIGHGEAAAGVASLLKVLLVYQKHQIPAHVGIISEMNPIIVAKDLEKRNVGLT
MEITPRPKVKGKNRYSIVNSFGAHGGNTTLLLGDAPEKPKIGEDPRSTFPVTVSAKSKASLRGNVEALLCYLDQNPDTDL
GDLSYTTCARRIQHNTRIATSAASIAQLSEFLKSSLQNVDSIRPVQNGTPAVTFAFTGQGVFYKGISAQLFRDFPFYRSQ
VLQLDQIVQQFGFPSIVPAVDGTIENDASPLVSQLTIVVTQIALARFWALMGIKPSAVIGHSLGEYAAMVVAGVISAADA
IFLVGKRAELLLATCETDSHDMLSVRASVEDIKKFSSGNNSYEVSCMNSPNDTVIGGTRKDIEATRTALESNGVKCLLLN
LPFAFHTTQVDPILDSFERIAKHIAFRTPNVPIISSLLSNCVFDGKTTNAKYLCRASREAVNFVGALEAAEDLGIIDDKT
VWIDIGPHPVCGSFVRSYIPNAKVVSSLRRDEDSFATIANSLATLHREGLPVSWNEYFRPYEKAHNLLTLENYKWNEKNY
WIQYVGTWTLDKAHPQNPNKKSALGTLTSHGSSLRTSSVHQIVSEELRDTTGELTAVSDIMHPDLLAAVNGHFMNGCGVA
TTSIWADMALTVGEYLYKRMAPKTKDVHMNLTSVEVLHAQIAQKVMSSAQLLQVEANIDMIARTSTIHWYNVSEDGIRSE
HSYASATLRFEDPALWQTEWDRVTHLVNGRIEALSRMAADGTANKLSKNMAYTLFKNVVDYADKYRGMQSVVLNDYEAYA
DVTLVPEMHGTWHTPPHWIDSAFHLAGLIMNGSDASNTKDFFYVTPGWDSYRLAKPLKAGASYRSYVKMFPIPEPNMYAG
DIYLFQGDAIVGMLGQIKFRRVPRMLMDQFFSPPDTTKKSSTVESALKPVACTPAPAAPKPAAVPQKAKTEAPAVPASKP
AEKTPGPVLEATKSATSKAAAPAISDENSVIADCMRLIARETGLDPDDLTDDAAFVEIGVDSLMSLVLSEKFRSELKLEV
KSSLFLECQSIRELKEWLEQYC
>Umbpus1.cluster018_L0_CDS2_ProteinId__GeneId_jgi.p_Umbpus1_102584
MDTRSLPYLLVFGSQTTWPSKQYLNQLRAFLLLEPRLSTFLSAIRQLPTLWQTLLEFDPRLERVPGPSSLDALQRWIEKG
ESFSASEEPLNVLITPFTIIVHLIHYLHYLSSNDAKVTHATLLDSTQVGGIQGCCTGLLSAIAVACSKCEDDVVKHAATA
LRLAMCIGAYVDLEGAFASPPNRTTCLVVRWKWETGRGALLETLQSYREAYISVVSDASTVTVTCLKSDSDSLMKKLKAQ
ELTVKAISLEGRFHCSALATSANRISELCASNEELQFPRANRLQVPLRSNSDAQVISDGSLHDAALQSIMTKVANWHLTI
SSASYQSGPTGRPSSLVVSIGPVDSFPQSIARDLGLRVTRIRNFNLLSDDLGRPEFMELPAVKRETGPDLSFKDSTYPDH
AVAVIGMACKFPGADSVDEFWHLLNSGASMHQEVPAERFPTHAHRRSPGKTFFGNFVRDADAFDHRFFKKSSREAASTDP
QQRLLLQVAYEALASSGYFSGALDVGDDVGCYVGVCASDYNDNVAGHNPNAFSSLGTLRAFLTGKISHFFGWTGPSVTYD
TACSSSAVAIHAACKALQLGECSRAVAGGVSLFTSPYFYQNLAAASFLSLTGPTKSFDAGADGYCRGEGLGLVVLKKLAS
AVADRDNVLGVISATAVSQCSNTVPITVPHSPSQIKLFHKLLALANLKPTDISYVEAHGTGTSVGDPLELESIRSTFGGS
YRPHVLHVGSVKANIGHTEGASGVAALIKTILMMQHKIIPRQTNFSRLNPKIPALEPYQMAIPRSSQEWNSDTMVACINN
YGAAGSIAAMILCQPPKTVSDVDHQTSALPKYPIFLSAKSPTSLRAYCTALRDLLQHLSSTSPPGNLLANLSFNLAEKQN
RSFPHLLTTTVSTLAELNDQLHIDASTSKASLCDAAKPKPVVLAFAGQTNSFVGLSEEVYHGSALLRSHLDHCDVIIRSL
GQKGLYPGIFSTEPQEDIASLHAMQFALQYSCAMAWIASGLRVDKLVGHSFGQLTALTISNSLSLVDGLKLVCGRALLMQ
EHWGSERGSMVAVEADFDTVSELMSSVQARGHRIETACYNSLKSHVLVGAESAIQAVEQTLADSAAPIHGTKYKKLNVTH
GFHSELTEPVLPHLYKLAEGLTFKEATIPLETCSDAQSWAVPEPKLIAEHTRTPVYFRQAVERITHQLGPCAWLEAGSNS
SITGMARRALGTENNVQHTFHPINLSGSTAMSFLADATVDLWKNGHRVQFWPFHRSQKCDYKQLDLPPYQFEKSRHWLEW
VDGVQQSSPAVAPNKKEKGEPILLSFVKFRDQNQLEAEFCVDPKSEQYRLFVQGHRVLANPLCPAPLYVELVVQAALTFD
STLKADTIVPCVEKLEIKAPLGYNQDRDIKLLLKKIEGGVATWQFELYSQSQTNGSEDTDNIQQHTTGIVILWPKGDLDL
LSGLERFQRLVGQDRCEDLLADHEAEAMQGSLIYKVFSKVVHYSEYYKGVKSISSKGREVAGRVILPPHGLDALHHTVSN
PLAIDNFIQVAGLHVNSLNTCGDNEVFICTKIDRIQFSSQFGPSTTGEDRAWSVFSYFSSKSDKELTNDIFVFDSAGRNL
VFLVFGARFTKVLMSSLTKVLSRSNTAQNQQKDTLPMGFVAGHAPQDSAVHLGVDSVHETISPDLSRKRIQDPSAIPCQK
DNRLSMENELRDLLSKITDVPVAAFRDESTMEDLGIDSLMITEITTEIRQVFGIDIPQADLQDLPDFETLKEYLRSKRGD
NHTDGAVSSRDPGDPSELLSSHSPAVSKEIPPSNASMSKKDHTIRLAQVVAGHLETSPTNLFRHTNLADLGLDSLLCMEL
ASDIKDSFAVTINITQLTNESTFGELSDMVLQASPLSLTTSLTEDGMSAATTTAGTPISAESDNTPVPGTLTTATTQPAS
LVSAQRAFEKVRYNYDILTKETGFFDFWKLVYPSQARLVLAYVVEAFSRLGCSLASLQPGERVPKITALPKHERLVTVLY
EILRDASLIEFTGVHFVRSEVLIDTTSASELYHGLLCSYPKHAAEHELLNVTGSNLAQLLIGAADPLQLLFGSKKNKELL
EEVYTNGPMYEAITKLLGTFLGAALSADNDGRKFHILELGGGTGSTTKHILDILVQLGISFSYTFTDISSQLVAAGRRKF
AKYDFVDFMVLDIEKTPPMKFNEHFHIILSTNCIHATRNLESSLSHIHQMLREDGFVSLVEFTRNMFWFDLVFGFLEGWW
LFEDGRQHVLADEAFWEKSMKASGYKHVAMTDGTSLEARTLRIITGFPARPESRTYQTSAIPSQSKPPMETLAYKTADEN
VLCADIYYPGASETSKSKRPVALMIHGGGHIMLSRKDVRPRQIKFLLDNGLLPVSIDYRLCPELNLLQGPMTDVCDGLRW
ARDELPNLRLKCLGIQVDGNQVVVVGWSSGGHLATTLAWTARLRNVRPPEAILAFYCPLDYEDEFWRQPNFPGNSSSYSS
KDYDLLEAVQDKPITSYNVSANERATGGWMSATDPRSRIILHMNWKGQALPVLCNGLPSKRSVAAGDLKKYQSLGQPSQE
QIVAISPYAQIVRDNYKTPTYIIHGTSDDLIPWQEAQRVYDALKAKDVPAGFSILKGAEHLFDLHGDLEGDKLRAGEYVE
ASPCESADLPQTRLEPILLRYATQNGFRLRFDTEFLSFSEDEKTGKIESVVEDLVTGSKLSIRSKYLCGADGANSSIVRE
LQLPLHDEPFQGLALNVLIEADMTHLMTHSTGLLHILTRPDKPQPSFGLIGIARFVKPWTEWVIVLLAAPGVTEITATDD
EIKGRVEELIGDDSVEVKLKRISKWYINECYAERYSKGNIFCLGDAVHRHPPHNGLGSNTCIQDAYNLAWKVAYVLKGHA
DASLLATYNDERQPIGKYIVRRANDTRRLHSALYAVLGVFEPASEDRVNTLAELKEDSPRGIERRAAFQKAIEDLEEERD
GLGGEMNQLYQSQAIYTDDEQEAPPAAKTVRAVTLYYRQNTYPGSRLPHAWLSKPVQFGPRGPQISTQDLAGHGTFTLFT
GIGGKEAWASAAEKASTLLQIDVAVYSIGWGQDYEDPLFRWVERRGVEEKGAVLTRPDRTVAWRCKTLPAEKECGQKLIV
VMKRILGLS
>Umbpus1.cluster020_L0_CDS14_ProteinId__GeneId_jgi.p_Umbpus1_102878
MELVYFSNEFPRDDLQNLFRRLHNHSKDKHHPILAQFINETTSAVKDEVRRLPTELKQLIPPFETVLSWAENTELRKGLI
CGAVDGVLLVVIQLATYIGYAENHPKELSDFANTCLAGLGIGLLASTAVSLSSTLADLPLAGADAVRLAFRMGIHVQDVS
ENLEARELSESPDTWAYVVHNVDPAAAQKELDAMHSREEIPHTGKIFVSAISRTSVTVSGPPARLKALFNKSEFFRESKF
IALPVYGGLCHASHIYGLQDTQSIVHGSSLNTLSTKSWPVMPVYSTSTGLPYPAMNAAELFECVVLELLTQAIYWDHVIR
GVVDRVKCTVASEAVLYCFGNSIPLNDLNIALKSSMPNLEVSINNLMPWISQVAPRDTTPRSTAQSKLAIVGMSCRLPGG
ATNNEKFWELLEKGLDVSRRIPADRFDIDTHYDPTGKQLNKSMTQYGCFIDEPGLFDAPFFNMSPREAQVVDPQMRLTLV
TAYEALERAGYVGNRTAATQLQRIGTYYGQAADDYREVNQGQEVSTYYIPGGCRAFGPGRINYFFKFAGPSYSIDTACSS
GLAAIEVACQALWNGEVDTAVAGGVNVLTNPDGFAGLCNGHFLTKGLNACKTWDATADGYCRADGIGSLVIKRLEDAEAD
NDNILGVILGAGTNHSAEAVSITHPHAGHQAYLSRQVLRQAGVDPLDVSYVELHGTGTQAGDHEEMQGIMEVYAPLTKRR
NKDQPLHIGAVKANVGHGESAAGTTALIKVLLMLQKNAIPPHVGIKTEINPKFPRDFDKRNLHIAFEMTPWPQVPGKRRL
AAVNNFGAAGGNTTMVLEEAPIRDITEADPRQTHVIAVSAKTKGSLAGNIERLIAHLDAHPDINLAELSYTTTARRYQHS
HRVAIATSDVAHLKKQLTSRLEKIDSTKPVGKSGPPPVAFTFTGQGASYKSMNLELYRDAPTFQEHIQHLDSLARGQGFP
SFIPALDGSHPKDHAHSPVVTQLALVCTEIALAKYWSSLGVKPDVVMGHSLGEYAAMHVAGVVAANDTIFMVGRRAQMLQ
EKCKIGSHTMMAVRASPAHIAESSGGKPHTIACVNGPSDTVLSGTKEQMDEVAVPLEAAGYRCIKLDVAFAFHSEQTDPI
LDDFEAMSKTGVLFQEPKLPVISPLLGKVVFDGKTLNANYVRRATREAVDFLSALENAQKISTISDETVWIEIGPHPVCT
GFVKSTIPLTELAVPSIRRGDDNWKTMAESMAALHLAGVGISWNEFHRPFESRLRLLDLPTYAWNDKNYWLQYNGDWCLT
KGNTFYEAEKEAARAKTAPKTPLASEIQTTTVQQIIEETFNGSAGTVAMQSDLMQPDFLAAAHGHRMNNCGVVTSSIHAD
IAYTLGGYLYRKLYPKAKNVNMNIVNLVVTKGLVAQNNNKTPQLIQVTAATADVHSGVVDLTWQNVDNDGNVHEPFATAN
IFYGDASEWLSSWTPITHLIHGRIEALERLTTEGKANRFSRNMAYTLFASNLVDYAEEYRGMQSIVMHELEGFADVQLTT
KESGIWTVPPYFIDSVAHLAGFIMNCSDAMDTQNNYCVTPGWKSMRFAKPLVPGAKYRSYVKMIPTVEDPTVYLGDVYIM
QDDAVMGMVSGIQFRRYPRILLSRFFSPPDKMAAIEGKPKAAASQAPVPAPAAPKAAAPEPKPAVSRHDSGLGGEDEQSK
PLSTNLPTAAPAPPKDAKPAATDAAAPSVESAAASGSITAKALMLIAKEAALEISDLEDEASFANLGIDSLMSLVIAEKF
RTELGVKVGGSLFLDYPTIGDLRKWLEEYYS
>Umbpus1.cluster023_L0_CDS10_ProteinId__GeneId_jgi.p_Umbpus1_103538
MARQTHVYLFGDQTFDFDGGLRRLLHVKDNAVLISFFERVQHAIRIEIGELPFQTKELFPRFFSLIDLLAKHREAGSNPA
IEKMLASIYQFACFFDQHAEGSQSYPLPSETYMIGMCTGLLTAAAVSCCQSISELLPVAVQAVLVAFRTGLHAMEVSTRV
EKPVGASKCLPASSQAYISAVALNGLTVSGPPSALEDLVKLEQFAKLGAIKIPVHAPYHASHLYEEADLECILEKTLSEP
CASRQVRIPIISSTTGEPTYASTFASLLHAVLREILLEPLRMDRIQEGLASILGTSGTSHCKVTPIATKAGQGLVAALKK
AGHAGIKLDDGAKTAEETGPTGRTGQSKIAIIGMSGRFPDAESPEAFWDILYQGLDVHKAAPAFHWDVKTHVDAEGKKKN
TSGTPYGCWLKDPGMFDARFFNMSPREAPQVDPAQRLALLTAYEAIEQAGIVPDATPSTQKDRVGVFYGMTSNDWCETNS
AQDIDTYFIPGGNRAFTPGRINYFFKFSGPSYSVDTACSSSLAAIHVACNSLWTGDCDTAIAGGTNVLTNPDFTAGLDKG
HFLSRTGNCKTFDDGADGYCRGEGVGTVILKRLEDAQADNDPIQGIILGAYTNHSAEADSITRPHVPAQRFVFDKILNGA
NLDPYSVSYIEMHGTGTQTGDAGEMQSVLETFAPATALQPRTAQEPLYLGSAKSNIGHGESASGVTGLAKLLLMMRKNII
PPHCGIKTKINHKFPTDLKERNVNIALKPTPWTRPESGTRRALLNNFSAAGGNSALLLEDAPTFTVKNQYDPRTSYQVAV
SAKTASSLKGNLASMMAFLKNSRDLSLSSLSYTTTARRIHHPHRVIVSGSDIEEIKIRLEAAIARGDGATRPKCAPKIAF
AFTGQGSQYPGMGKQLFEGFAHFRSDIKRFDQIGRSQGFPSILPLIQAEGGDISEFEPLVVQLGSACMQMALARLWTSWG
LTPIAVIGHSLGEYAALNAAGVLSDSDTIYLTGKRAQMLQERCSRGTHAMLAVKASVARINASSDQRMYEIACINAPEET
VLSGTNANIDKVAEDLAAQGIKGTKLKVPFAFHSSQVQPILESFAAAAQGVTFHKPTVPVLCPLLGKVVTEAGTFGPAYL
SRHCRETVDVLGALKAAKDAKVLTDNTFVEIGAHPVVSGMIRATLGSTNAFLPSLQRGKDTWKVLSDTLASLYASGAEIR
WAEYHRDFKASQEVIQLPAYSWDLKNYWMQYVNDWSLRKGDAPEVRITQEAAVIEEPKDLTPNTTCVQRMLEEKMDGAKG
LLVFESDILRGDLAPIVMGHTVNGVSLCTPSVYADIALTIGKYLLDRYKPDSKNRTLGVDDMTIEKPLIARSKGPQMLRT
SVDVDWTANTVVCKFYSVNEAGQKTIQHAWCNLGFANAAEQLTEYNRNAYLIRHRMVELRKGLETGQCQKFNRSMCYKMV
SSLAGYAPEYRGVDEVILDSTTLEASSRVCFQNTKKEGTYYLNPCYIDSLAQTGGFVMNANDGVDLEKECFVNHGWKSFQ
FFKEIDPQKSYQTYVRMQKSEHGKDEWAGDVMIFDDEDTIMAIVKGIVLQGVPRRLMNYIVSAKDNSQAAAERSTVRPPK
TGAPSPMVKAAPAAPKAAAPKTVVAAAPKAPAPAASNNAASKTWTSVLGVISEESGVAVSDLTDDSHFADMGVDSLLALI
VASRCREEFSLEVESAIFMEYPTVKALKDWFLGQSGSAPAESVTAVPEPVYSAPEPVYSAPAPVYSAPVPQILVQQAAPS
VDSSGAFQTWDSMLAIISEESGVALSDLTDDSHFADMGVDSLLALIVASRCREELEVELESAMFIEFPTVGALKGAFLGA
AGEPESNEIDVITGPSSCASSMPGTPYNESYTAYETDVTEPSSDAETEVARLSAKIPPSRSIVLQGLPQTAKKTLFFLPD
GCGSASSYQHIPRVDANIAIVGLNCPFMTTPQNMKCTVDDLAWAYLKEIRRRQPSGPYFLGGWSAGGILAYNCAQKLIKQ
GEEVKNLILIDSPPPFGLDRLPKRFYDYCNRVGLFGDGGKAPPEWLIPHFNASIEVLHEYYATPLPAGIAPRTDMIWACD
SVMEGRPDIPRLAPHPDDTEGMKFLLESRTDFSPNGWEKLLGGAKITVEKSKNANHFTMMQAGKAQRLADLINNAMA
>Umbpus1.cluster027_L0_CDS4_ProteinId__GeneId_jgi.p_Umbpus1_105504
MAPPLSLYLFSDQTTHAREDLRALLLERGIPILTTFIDQAALSLRQEIQSLSWAQRERFPSFCNFLDLLAIDASKPLHPA
LQLALSTVHQFALFLCQRSSQLESSNGGDVGYTFGFGTGLLAAVAVSCCPRPDKLLPVALETVLVSFRVGLLAADIGEQI
VADKTSPATWRVKIETDKPELVSRQLEEFCTRKHLPTWSKPYVCSVSDKSTLVSGSPTLLSEFVDTYNLSASTLPVYAPF
HGSHIFSDNDVERIVQSFSPILSDVPSKFTLLSHLDGKATNPQTLHGLLAAAVKAILREHLASDDILQSIENTVQPEVAQ
QCTIISIGTSIGSKLAALIQDNGISPGTVTYLDDKAILTGITSSDHTKQSKIAITGFSGRFPEAENIHQFWDVIHGGVDT
HAETPASRWDVKTHVDPSLKGKNTSGTPWGCWLNNPGLFDRSFFAISPREAPQMDPAQRMALMCAYEALEMAGLVPDSTP
STMRSRVGVFIGATSNDWCETNSAQDVDFYFIPGGNRAFIPGRINYYFKFSGPSFSVDTACSSSLAATHLACNALWRKEI
DTAIVGGTNVLTNPDVTAGLDRGHFLSRTGNCKSFDDGADGYCRGEGVGIVVLKRLADAQAENDPIYGCILSAVTNHSAE
AESITRPHVGAQQALFSQILGNGGIHPDDISYVEMHGTGTQAGDGREMQSVSSTFAPWPPGDPRARDSDLYVGSVKSNVG
HGESVSGVTGLIKVLLMMQKNEIPPHCGIKTKINQTFPPDLHERRIQIAKKPTPWNRTNKPRRVLVNNFSAAGGNSCILV
EDGPGQGTETKRPDTRPAHVITLSAKTQTALEANIRSMANFLQTSEAVSLPDLAYTSTARRVHHNFRSSYVARTVLELTK
ILEQDAANPPKQVRGPPKMIFAFSGQGSNHAGMGKYLYDTNATIRMELNRFDTIVQDQGFGSILPYLRGIEEATHEASPL
TVQLAHVSLQMALARLWKSWGIMPAAVVGHSLGEYAALNYAGILSDFDVLRICGQRAKLLAAHCQAGTHAMLAVRSPQQE
VATTLDGIAVEIACVNSRGDTVVSGANKDIDVASQQLESRGIRCSRIKLPYAFHSSQLDPIMESFSTVLEGLTMRHATVP
FLSPLLSTVIKVGDEVGKDYLLRQCREAVNVVGAVEAAQAASILDERTHVLEIGPSLVLARLMQRTAEKPLTIMPSLEPN
QDSWLVLSRTAASAFRVGCNVNWAQYHRDYDHSVIQLPSYSWDLKNYWMQYVHDWSLRKGEPLPAIPSSSAGSRLELATT
SCERVVSTDFTATGVRAVIESDLQSKSLKPVVGGHRVNGIAVCVGSVYADMAVACAKSMLKCYQDDTTNTAVLIQDMDMQ
EALVISDIPEPQIVRIEANCLWQEKKVEVSICSADSKGPSGKVHAKATVVFADLQKEQQKLREGTTSPVSQIEALKNGVA
SGDTERFSTSMAYRMVASLAHYDPSHKGVKECYLNSTTLEASALVASAEKDRLPGDFSLHPCTFDSILQLATFVLNANEN
SRFDQEVYVVRGWDTVFLNEAVTPDEQYETYVKMTARDSDNAVGDIVITKDKILLGCIKGVRVQRVPRRLMDVMFRPKAE
KGANHKPSNDTFPAPEIKSAEGNSPGDSAMLDKALSIIAEESGISLNEFKDEDLLSDIGIDSLLILVIASRFREELQLDL
QPAFFVEVCSIGAIRAYFGAQSSTIATDNGVETPSDLSGSGTPKSMEASTPASSVSDGTKTPDGLLDGKDSIAAAKQSPV
STSIILQGTMRPTTKTMFMFPDGSGSATSYMHLPRVHEDVAVVGLNCPYMTRPKEMTESFVEITTILLNEVRRRQPKGPY
YLGGWSAGGAFAHCASQMLIDAGEEVKALLLIDAPCPVGLGKLPQLFFDYWRTIHEPGGMVEDRPLPSWLMDHFQAVNAN
LRDYTAQPLTPGHSPKTYLVWAAKGTDNLAGFQDRHLLTPAESEDLGFLMDDKTDFSTRGWERLVEGEITIERAMASNHF
TITRAEGARIVSSMIKRACLTQS
>Usnflo1.cluster002_L0_CDS8_ProteinId_884194_GeneId_884194
MVMASKVVLFGDQTVDPCPLIKQLWRQSKTSLTLQAFFRTTYTALRQELAVSDIFDRSKFPSFDSISALSEAYSQSSESN
QTVFTVLLCIAQLGLVLSREDNDENFIDFISTSPTYLVGLCTGMLPAAALAFSNSSTQLLELAPKIVCVSLRLGLEAARR
SAQIESSSESWAVVVPGVGLQEQREILLRFHHAHGIPDSKRAYISAESDSTVTISGPPSTLASLFSFSETLRNARRISLP
INAAFHAPHLGDPDVDAAVGALLNDDEYHLRTDAIIISTSTGQQFPGRSLGEALKQIVRDVLSESMRWSAVTQAIASKFR
DQDAMLISVGPVRATNSLLREMANAGVKTIDSFEIQPLRQSQSRNTSGDIAIVGVAGRLPGGETLEEIWANLKEGKDLHK
KANRFDVNTHCDPTGKIKNTTLTPYGCFLDRPGFFDARLFNMSPREAAQTDPAQRLLLLTTYEALEMSGYTPNGSPSTAT
DRIGTFFGQTLDDYREANASQNIEMYYVTGGIRAFGAGRLNYHFKWEGPSYCVDAACSSSALSVQMAMSSLRLHECDTAV
AGGTNILTGVDMFSGLSRGSFLSPTGSCKTFDDEADGYCRGEGVGSVVLKRLEDAIAEGDNIQAVIKSAATNHSAHAISI
THPHAGAQQNLIKQVLREADVEPHEIDYVEMHGTGTQAGDATEFTSVTKVLSDRTRDNPLHVGAVKANFGHAEAAAGTNS
LIKILMMMRKNAIPPHVGIKGRINTKFPPLDEVNVRIDRTLTPFNAHARGDGKRRVLLNNFNATGGNTSLILEDAPKAFT
TGQDPRKTHVVAVSAKTAKSFVQNKERLLAYIESNPEVRLQDLSYTTTARRMHHDTFRKAYAVETMEHLAQLLQKDLSSP
SEPTAITRPSSSIFAFTGQGSQYIGMGRQLFETNASFRRNILDFDRICLRQGLPSFKWLVENSLPDQSVPSPTESQLALV
SIAVALAYLWQSWGIMPSAVIGHSLGEYAALCVAGIVSVSDALYLVGKRAEMMEKRCVANSHAMLAVQSGSEAVQQIIST
KKELSCEIACFNGPNNTVVSGTRKDVGLLAESLDEMKIKKTLLELPFAFHSPQMDPILDDVRTIASNVKFLRPTVPIAST
LLGSLVRDEGDITADYLARQARKPVRFQEALYCLRSEGIVGDDTLWVEVGAHPLCHSMVRSTLGLSPTKALPTLRRDEDN
WSTISKSISNAFDHGAKVMWTEYHKDFRSALKLLELPSYAFDLKNYWIQHEGDWSLTKGDTTVAKSTPAVPRQTFSTTCL
QEVENETFTQDSASVAFSSRLAEPSLHTAVRGHLVNNVGLCPSSVYADVAFTAAWYIASRMAPSEPIPAMDLSSMEVFRP
LIVDKETSQVLKVSASLNPGEQVVKVLISSQDAKGRQEHANCSVMYGDGQQWMDEWQMNAYLVQSRVDQLLRPIHPSNVH
RLLKEMIYKQFQTVVTYSKEYHNIDELYMDCELNETAANIRFQPTTGNGNFKYSPYWIDTVAHLAGFILNASTKTPADTV
FISHGWQSFRIAAPLSDQKTYQGYVRMQPVGTRGVMAGDVYIFDGERIVVLCKGIKFQKMKRNILHSLLSTNQEEAPPAR
FNASKTKVQSSSIVPVAATTPSASDARGGFPKVLQIIASEVGIDVSELSEEAKISDLGVDSLLTISILGKLRPETGMDLP
SSLFITYPTVAQLRGFFIDKSPTPESIPVAATIPSASGSHGSFSKVLQIIASEVGIDVSELSEEAKISDLGVDSLLTISI
LGRLRPETGMDLPSSLFITYPTVAQLRGFFVDKVATPECTADDEDSEISSGSTSRTPGSPASQSSLMSVASTPAEPDVVA
VLMSIIAREVGIEVSEIQPSTPFADLGVDSLLTISILDSFKSEMRMSLAATFFHENPTFTDVQKALGVPSMSQKSQAPPS
NFAELSIKPAKQALRAKSVLLQGRSAPNRPAFFLLPDGAGSLFSYISLPPLPSGVAVYGLDSPFHNSPEHYTISFEEVAA
IFIQEIRSIQPRGPYMLGGWSLGGILAYEASRQLIAQGETVTNLVMIDSPCPGTLPPLPSPTLNLLEKAGIFDGLSASSG
PITERTRLHFLGSVRALENYTVKALPAGRSPGKVTVIWAQDGVLEGREDTGGEEWMAGSSGGDAYADMEKAKQWLTGKRT
SFGPSGWDKLTGTEVQCHVVSGNHFSVMFPPKIEAVAKAVATGLPA
>Usnflo1.cluster009_L0_CDS7_ProteinId_817430_GeneId_817430
MSSRFEIASGTKILIFGSQALAFDDESARQLRSALRDGPCFSWILATISELPSYWRSASEAIPLLRHSPSGKVLDDLRDW
LRTDTLTQLSFPLPNAILTPLVVISHIIQYSHLLELVLPEFSEHQNLPPAFKRTTETVGLCTGLLSAAAASCSANQSQLQ
RFGAVIIRLAMLIGSLVDAQDASAGFEGESRSFSISWGSPKLGAQVTEILGHYQQAYLSVLVDENRATLTASKDTVLSLQ
RELRTVGVSVSDLGLRGRYHSQCHGDNLQLLIDFCDSQLALQLPDATELALSTRSNTGGDYVKGGKLHHHILQSMLVEQS
DWHGVFKKLHSASTDHHTLVISFGSESCAPNSFVRRLGSRFIQLADLDQTRNALTTRLFETKDPERYERRLAENGVAVVG
MSCQVPGAVDVDEFWKLLCSAKSQHTEVPGERFSFETAWRDTDPSRPWYGNFVQDYDTFDHKFFQKSPREMASTDPQHRL
MLQVAYQAVEQSGYFTRPGQNKHIGCYIGVGLVDYERNIACVPANAYSATGNLKSFVAGKISHYFGWTGPGLTIDTACSS
SAVSIHSACRAILAGECTAALAGGVNIMTSPEWFQNLAGASFLSPTGQCKPFDIKADGYCRGEAVGAVFLKKLSLAVADG
DQILGIIGSSAVYQNQNCTPITIPNAVSLSGLFGHAIRDAGLEPKQITYVEAHGTGTPVGDPAEYESIRRVLGGSIRSDI
LSLGSVKGLIGHTEAASGIVALIKILLMIQGNSIPPQASFDTINPSINASLSDNMEITTSVKDWKVGFRAALINNYGASG
SNACLVVTQSLQPKLKALPNGSVEDVDLKYPFWLCANDEQSLRAYSARLCRFVQSNRESAKDLSIENLAFQVSHQSNRSH
RQALIFSCSSVHELEEKLAAFERGEKTVSVTTCPALRPVILCFGGQVSTFIGLNRQIYEKVAILRGYLDQCDGLCRSFGL
DSIYPDIFQRSPAANIVKLQLMLFAIQYSCAKSWIDCGVQFAAVVGFSFGELTALCVSGVLSLQEAIKVVAGRARLIQEQ
WGVEKGAMLAVEADLVTVENLLVKSNKACMREPGAPSIACFNGPTSFTLAGSARAIDTIIEMTSKDPEFSSIKSIKLNVT
NAFHSSLVEPLMKDLEDLGQKMQFKEPNIAFERATEFESTERLTARYVADHMRHPVYYSHTVQRLSQRYHDCIWLEAGSN
SNIATITSRALRNPKSSHFQSVNITGDGTFDSLTEATAQLWRQGLNMSFWAHHSSQSSQYDALLLPPYQFDKSKHWIELK
NPTKPVAGSVEQTQSPERPEALWTFVKYLDKDQRSVRFQVNTTNQIFEDHVSGHIIAQIAPLCPSTLQLSIVIDALLSLY
SDMVDMSLQPQAQEITSHAPMSIDCSRAVWLDAVLSNTHSLVWDWKMLSTSAQNAELATTVHSSGRVIFRPTNHPELQNE
LAKYERLVDRNICQRLLNGIDVDELITGIKIYKRFAEIVEYSDLYRWVQKIVSKGNTSVGRVAKAHDGDKWLDTGLADSF
CQVAGIFVNSMTDRSPSNVYISEKIDQWIRSPTLGSGSSGPDTWDVLAIHHRPSDKKYISDVFVFDPRNGALLECILGVH
YQRVSKNSLGKVLSGVTSGPKISKTALSSSHKETEDPDRPKAPAYAEDIPKAKPPAPKEEMKASVPNISGGVREILTNVS
GLEPDQIRDKSDLVELGIDSLMAMELVREIESVFKCTLPMEQFVDLTDFQSLVTCIQKTLDPVEDEVTVENSVTGQNGSV
DNGPQVNGVSAPPASAKDLPATAVLGAFRESKQATDSFITQFKMGGYVDNVLPKSTELCVAHILDAFEELGCSIRSAKPG
QGLSRIQYLPRHEQFVQFLYKLLEKDARLVDTAGSSTITRTNISPTTKSAQALLQDLVHHSPDHIYDHKLTYLTGQKLAD
CLTGRVDAIQLIFGSQEGRDIVSSMYGKSPINLAWVRQMEDFLKRLLTKLPADGDPINIFEMGAGTGGTTAILIPLLASL
SVPVHYTISDLSPSMVAAARKRFKDYSFVEFRVFDIEKPPAADILHSQHIVIATNCVHATHSLKQSTKNIHDVLRADGFL
IMLEMTKTLPWIDLIFGLLEGWWLFDDGRQHALVPPSVWERTLQSVGYGHIDWTEGHSPEANVQRLIIALASGSRYDRVP
MSLKTLQTEPTNLTVRQTAIDAYIQQHTRDFTPSFPSDEIEVPSHPDGEVVLVTGATGSLGSHLVAHLAELPNIKGVICM
NRHSSTEVEYRQQQAFKSRGIYLDSKALSKLSVIESDATKLMLGLPSSKYETLCNNVTHIVHNAWPMSVTRDIKGFASQF
KIMQNIIDFACDISCRRLKGSKVGVQFISSIATVGNYPLSMDTVRVPEERVTVESILPTGYGDAKLVCEKMLDETLHKHP
DRFRTMTIRIGQIAGSTSSGYWNPVEHFAFLIKSSQTLKVLPNLEGSLSWCPVTDVAATLGELLLSHETPYPVYHIENPR
RQSWHEMILVLAGALDIPRENIISFHDWVHRVRQFPGSTETDNPASKLIDFLDTHFIRMSCGGLILDTEKSQEHSTTLRN
MKPVGRTVTPEVDNEVFLLSFSHTTE
>Usnflo1.cluster016_L0_CDS8_ProteinId_886548_GeneId_886548
MAKQQQKLYLFGDQTYDVRQHLKDLLRYRNNPILEEFLVEAYGAIRMQLFTLPPQVRDGLPRFTCLDDLVLWKQDGKRCA
PLEMAVTCMYQIGVFISQQHSKSQYLDTDSDRILGLCTGALASAAVSCSRNTLDLIPLGVQAIIVAFKTGVHVSDVAQRI
EPLRDSDESWAMVVAGSAAAGVVESFCAQSTLPLIKRPYISAYAPRGVTVSGPPSSLSQLRSSRGFETLRSTSVPIYGPY
HSSPLSSETDIEQILDSLAFDAAAHVNRIPVISSAGTTMQGGDFRILLKSAVEQILLHPIRWNSVLEELQSWLRSLTHTE
AAPTAFSVVPLGSNQEHLIYTALQQTSLSSLLPPAALPSRPPLDGTTGPSPKQPKLAIVGMSGRFPAAKDNEAFWDLLYK
GLDVHKPVPAFHWDIQTHVDPTGATKNTSATPFGCWLDDPGAFDARFFNVSPREAAQMDPAQRLALVTAYEAIEQSGIVP
DATPSTRRDRVGVYYGVTSMDWMETNSPQDIDTYLIPGGNRAFIPGRINYFFKFSGPSYVVDTACSSSLAGIHLACNSLW
RGDIDTAITGGTNVLTNPDLTAGLDRGHFLSRTGNCKPFDEEADGYCRGEGVGTVIIKRLEDAIADKDPILALILDADTN
HSAESESITRPHVGAQESIIKQILNKSAINPYDIGYVEMHGTGTQAGDAAEMSSVLSSFAPPLSQVKKGRDDDQALYLGS
AKANIGHGEAASGVSALIKVLLMMQKNTIVPHCGIKTRINHRFPTDLEERNVRISTQPVPWERSSDPAKPRRVFVNNFSA
AGGNSALLIEDAPINNEILSSDGDTRPLHLVAISAKNGVSLQGNLRSMLEFIKQNRDVRLDQLSYTTTARRMHHPHRVML
AGSQTDEICSQLEAAIRDETGMKRPKSAPKVVFTYTGNGAQYPGMGKQLFQIFSGFRNDMRRLDQIGQSLGFPSVLEVIQ
SEELDIGIFAPTAVQLATTCLQIALTRLWASWNITPVAVVGHSLGEYAALNTAGVLSDADTLYLVGRRAQLLEENCALGT
HSMLVVKGPLQAVASALKETEFETACINSPIETVIAGLNENVSDFQSLLTAAGMKSTLLHVPYAFHSSQTDAVLEPFEKL
AADVSYMKPKLPVLCPLDGSVVFDGGKFGPHYLARHCRETVNVRAALATANRDKIITDQTTTLEIGPHPAVSGMIKAELP
HVASLVSMQRGRTPFQVLVPALKTLYNTGADIRWSQYHRDFKASHNVISLPAYSWDSKDYWIQYVNDWSLRKGEPPLLIN
AGDKPKLESTTIHRVVEESDDTDKTHIIVESNIAREDLSPLMKGHEVDGIPLCTPAVYADIALSLGTYLLDRYQPTKQER
LVDVGNMAISKALISKEKVDQQLLQAQAEVDWTSNAGTIVFKSFDAKNKQQEHARCVVRFQDRSLQEALQKDAFETKRKM
QALRDGVATGETSRFNRPMVYRMIRPLARFHDDYKVVDEFVLNSKTLEASSKLSFGDVKRGGEFHTHPALIDALTQSCGL
AMNCRDSTDLDIEVFMNHGWGGFKIYEPIDFDKEYTTFTRMYEGAEKKWHGDVAVFDGDDIVASFQKFTMQGVPRRILKV
ILAVESGAKSQAQQTTRTAEPSPAAHAPSKTVSVPLKAHPEPRKVVTESKGAKALSIIADESGIDIEDLTDNLVFSESGI
DSLMGLTISARFKEELDLDIDFNALFFEYPTVKSLKELLGDSGVSTTPIENEVDGSSSSSSRSTSPSSSTLRVSGATTPD
SGNSINFQRAIAVISEESGMAIEDFTDDTSFADSGVDSLLSLVIVSRLRDELDMDISNESLLLDCPTVMDLRKLIEGDTV
ESKTISPVLQAERKPEPTPTPTLTPTPATEVPVKSETEMASLKARKEAVQKYVQKYTESFSGPSSSPSNRSTEDYENVVL
VTGASGGLGAHLTYHLAQLAEVKTVICLNRENKSEAYVRQYKAMRDKGIHFPDTLKHKLQVFQTDTSKPRFGLSEGDYEG
LANSVTHVIHNAWPMSVKRPLSGFESQFQVMRNLIDLAREAASRRPESFKFGFQLVSSIGVVGQTDFGSKTKIIVPEERV
GIEAVLPNGYGEAKWGCEWMLDLTLHQHPNRFRPMVARLGQIAGSKTSGYWNPMEHFGFLIKSSQTLNALPDMVGDLYWT
PVNDIAGTLSDLILADNVPYPVYHVDNPKGQSWSDMTSILAKALRDPPCDVIPFHEWTSRVRNAPQKNNPTATLLDFLED
NFQRMSCGGLVLDTKKCQEHSQTLREVGPVSETVARKYVQIWREIGFLSSTEEERARFGEERARLWGS
>Usnflo1.cluster020_L0_CDS2_ProteinId_929272_GeneId_929272
MASQRLLLFGDQTLENLPLIRSIVHRSRRSPLLQRFLQQATDVIQLEVSKLDRYEQESFFDFETLLSLAEKNANLRRPNE
MVNTTLICIARLSHLIIFAERDPTILGSSEFTTHVGLCTGLLPAAAAVVAQDSGQLLHYGLEIVAISFRLAHEIKLRSRR
VETEPGSWSYTVVGVNHEQAQAILDDYNHQDLPNHKHAYISTFSSTWCTISGPPSVLTRLWHSSTPIGEASRLELLAHAA
VHSPHLPCLDVHKILASSAMFLTTPVSANVRILSPCNGEPYRFLDLRDLLLAIIQDVSQNQMDLVQTFRKAASGFKGGKN
VHLLVIGPTAHSSSMQAALEESNLTVSLGNPTEDLVQHISTRDGSGLIAVVGMSGRFPGSESIQAFWESLQLGQDLHCEV
PKSRFDLREHFDVSGTRKNTTSIPFGCFLDNPGLFDNRLFNVSPREAIQMDPLQRLILMSSYEALEMAGYGQHNSPSSAS
RRVSTYIGQVTDDWRDVNECQGVDIYYVPGVTRAFASGRINYHFKWDGASYNLDTACASSSTAISLACSALLSRNCDTAV
AGGGSILASPRNYAGLSKGSFLSPTGNCKTFQDSADGYCRGEGIGVVVLKRLEDAIAENDNIYGVISGWGRNHSAKAASI
TQPHAETQAYLYKKVLEQACTSPEEVSYVEMHGTGTQVGDIVEMESLIKVFGEGRRKDNPLIVGAVKANVGHGEAASGVT
SFIKTVMMLREKSIPPQPGAPFTLNHKYAPLSEMNIQVADRCIPFQPPLGGDGKRRLLLNNFDASGGNTCLVIEDPPPPK
ARKGRDPRSYHVVVCSARTSGSLLGNKGRLLDFIKAHPETKLSDLSYTSTARRLHHVKRQSYYASTLDDLVLQLSADLSR
DPALLTKSLKTSPLAVFTFTGQGSIYPGMGKQLFESCSRFKSSLFSYQKICDSHGLPQVLDIFADLNLDLTLKSIVQVQL
AITFLEIAMADLLMSWGIRPSLLIGHSLGEYAAMCVSGVLSVADTLYLVGKRSALLEERCKSGAYAMLAVGASVEQLEPA
LSTAQFNSCQIACINTPNKTVVSGPINSLHKFRDEIQSTRIHTTFLEITYGFHSSQVDPILHDFECSAKTLNFAHPEIPV
ASTLMAGTVVKEKGIFSPTYLARQAREPVNYAGALQACAEAGLVNANTAWFEIGPEPVNLSLVRNTLNNRPELLLPTLKP
NEDNWKTISQAVSGAYKSDITPDWTEYHKEYVSALGLLELPFYAFDLEDYWTTYSESLVSDTPREAKLPTNPVSDSFVPS
TTLQNLQQSFQYENGASAVFSSALSEPTLFAAINGHLVDGTAVCPASVFCDMSLAAAKYLYTKSNLEDGKSTMLLQDLEI
THPLIASGKDMLQKTIEVNASITHGSKLVKITFNSSNSGSCPVHEHGSCAVRLGEAAKLQENYHDSSKEAKSKLDLLVES
AKTGQQLRLPKLIVYKLLASLVQYDAAYQGMDEVYLDNSHKDAAALVRLNTIQNAGTFTCNPYWIDTVIHLAGFVLNGDV
TKPDDVAYISTGFKELFILDPLRPNTEYAVFSSIQEEKKGISSGNVYVFRGQRLLGVCAGISFQRMTKKTLNIILEKSEI
PAQSEASEHSADSKTTLSPASTAATSVSSESQSRIVQSVLAAVASETGYSIDDIQPSTSFEEIGVDSLMSIAIVSAVKRM
TGVELPGSFFQNHPTMADVTNEFAPDESSSSPSVPTTTPSITHKDNDLEQTSHTPALFDNLSRSSTINHENLSDTVNIDP
ALDKTLHTPIDLSQFSSRCVLVQGRATSKATPLFLVADGAGSAAAYIHLPPLPSGRRIYALESPFLADPSKYTCRAEQVS
DIYLVALRKAQPEGPYILGGWSAGAVYAYELSRRLLNQGETVKGLILIDMRVPKPMPDGLQPTMELVEEAGLVIGLTRAG
QAASTVSKITKQHLLETVKALMVYTPRPMDPDRRPAHTCLIWAKKGLKERQQQGLAREEPDENLEENSPYFGNVMEDPNT
GLRSWFYAKRTSFGPNGWDRLVGDDIDIQTIDGDHFSIVTPPHVKILGQILRNAVEKAVGS
>Usnflo1.cluster023_L0_CDS5_ProteinId_971309_GeneId_971309
MPARSSNSEMASVAIFCPQSKAPQESYLDQLHSFLCQNRHLKPFLQDIIDLQNVWSTFASERDDIAALDQGPRYMQNLSE
WIITGKSAVIANSMSGIISLPLLVIIQIGQYFQYLDLHGVRHADYLAQLRKGGGVQGYCGGLPPAIAIACSRDEEEVVKN
AAITMRLALGIGAYGELGDDAKTPGATTIVVRLKRVGQGEDIVNRFPGSHISAVTDPKTISMVGSVPVLAKVQAYAREQG
LLVQEMHIRGKVHNPENVDLAEELCNLCDRNTESLQLPDARTLQAPVRSNKNGELIRKGSLTHEVVNTILASRCEWYTLL
TELAKDLDLTGRRSHLFATFGIGDCVPLSPFHKLQLQITKFDVLSFISEHVSSATEPSLEDHYAFPKDAVAIIGASCRLP
GANSLDELWGLMSEGTSRHVEVPTNRFDLHGSFRASQDWKFAGKKKFYGNFIDRVEDFDHAFFGTNPKEAVNMDPQQRIL
LETAYQAMESSGYLHSHQREAGDPVGCFIGASFVEYLDNTNANPPSAYTSTGTIRAFLCGKLSYYFGWSGPAEVLDTACS
SSLVAINRACKAVQTGECTLALTGGVNLMTGINNYLDLAKAGFLSPTGQCKPFDQSADGYCRSEGAGLVVLKMLNQAVAD
RDQILGVIPGVATNQGGLSSSITVPSSPAQIKLYKTVLRQAEMKPDHVSYVEAHGTGTQAGDPLEVASIREVFGGADRSS
LLHLGSLKGNMGHCETAAGVAGLLKILAMIKERRIPPQASHSSLNPKIPALGPDKMCIDSKAERWEAPLRAACVNSYGAA
GSNAALLCCEGPRRYVEAGTDAIDIEQLGSTYPIIVSAASKESLHAYAQSLQLYLQRTVPKPSLGDLAFTLSERRKRHRY
RFVTTASGISSLTQSLASNAHISFEAPQKARPVVMAFGGQSKRTVGLEESLYQCHRPLRRHIDSCNDVLIGLGFSSILPS
IFQSEPIENLVLLHCGTFAMQYASARCWIDAGLEVDVVIGHSFGELTAMVVCGILSLHDGLKLIATRACLMETKWGAERG
KMMAIHASPEVVQDVIASLKEAKAGNETEGGEGQPQLEIACYNAPSSQIVVGSSSSIAQTEELLRNEVRFKGIRSQLLDV
SHGFHSKFTEPLLADLDRASASLTFSEPNIHIESCTADQLQQVLPNRPSQHAREPVYFSDAVRRIEKRLGPSIWLEAGMN
SPIIPMIKKAVAIPDDHFFQAVNVKDAHIPMASLSEVTANLWQQGVSTSYWDFVSPKNSDYKQIWLPPYQFQATPHWLAN
VDRVMEAQQKIPEVVAPKTEPERPAKPLRLVSYQDVSGGSAPSKHFKISVATQRFTRIVSGHAVRQRPLCPASMYMECAA
MAVQIIQGGLEAGALYFADLVFQAALGVDLSRDVLLTLEESHEKSWTFVIKSAPKLDSKPRYVTHGKGRVGLAAPPNLRS
YERLISNGMSELAGKSNAEKLKSTRAYGLFAQVVHYAPFLRGISHITMDGTQAMANIDLPVSDLNTDESTATQFCDTISI
DTFIQVVGLLINSSNMVTSEDVFVATGVDSTAMSAKCDLNECNSWTVYTRFVPSGDSQAVGDIFVLRRDGTLVMTIVGVH
FTKLLISNLEKFLDSANAKPAKAQITAPQTKVIPSLSNSSSETTSEEGDGLSADMSRATSMTSGVDDLEDLGAPYNEAAE
SLTNIIADYTGLAAEDIGKDALMSDLGVDSLAAVEFAEELQSRFGNEITPEDLMISSHEALCKLLLPAPSPKVPLQNSKA
ASSHIQQRAPPAAQPAAKLHSTPGNSELRQKVLRLVSESSGAPVDSMHDEASLQDLGVDSLSAVELKGEFEDAFSMEIDD
DALTLASTLKEVMEFLGVGQAQETTPPPAVASKPSVDVTGVKTAGQKSAGTGQTSGPALLADPMKALVECEASFDDAADE
RGFSRYWANVAPKQDELLLAYILEAWKDLKVDLWKISCGEEVPEVQHLPRHKKVMQRLLEILEKHDIIKRQGSGFIRGGK
ELSSKASGDLHENFLAQFPRYGGEARLMALTGPKLADCLTGKTDAVSLMFKGSTAQKVMEDYYTRSPMLSTFTEQLVRFV
GIVSNKSDTSGGAPIRLFEVGGGFGGTTTRLAEVLQASGVPVEYTFTDIGPTLVKAAKSKFAQYPWMKFQPFNMESDVPA
ALKGQYDIIIGTNCVHATTSRTASLSKLRQLLSPDGFVVLSEVTELVDWYDIVFGLLEGWWLAKDGSTYPLQPPESWMLS
MKEAGFSSSSYSQGPSPESSTQRLLVASQKKVNVPPRNIPAPLNGRGNALVETVVYKEVAGTKILGDIFLPNHNSGKAMP
VALMIHGGGHMTLSKRAIRPAQTSFLVANGVLPISLDYRLCPEVNLIDGPMTDVRDAYAWVQKGGLQDVLHYRGVKIDTK
RIVVIGWSTGGHLAMSTAWTTKEAGLEPPKAILSFYGPTDFESGELDVRRAEMYPERRLSMDQILKSLPTRPITSYHNDD
VDSTGLGWVRPGDPRSELVLSLFKEGNGLSLMLNGIQTDKADSWHEPPDPKRVVAISPMAQLRAGKYTTPTFIIHSEKDE
IVPFQTAVKFVAALKEHGVKNGFLPVKGEKHIHDLTLKPGAAKWDSQVGPGYAFLLGEIDK
>Usnflo1.cluster031_L0_CDS9_ProteinId_179021_GeneId_179021
MAILIYSPWPVSDRLDQLQNALQHQKCLDPIVKAFQELPKIWKALSDRDPSLNSIAGEAAAAHLAQWISGTGFAEIAENK
GNITRMPLTTMAQIADYVSYLRQCGEPIGHESVRKSVAAGGGIQGFCIGLLSALAVASGKTEDDVGRIAADSVRLAFCIG
AYVDLDRHRNGGDSKALTLAVRWKSPTMLEDIQRLFSRYPDTYIAVIRDVRDITVTVPASVVEQLLKDLSQMGASVRDTG
VSGRYHIPIHDGIAKKILESCQTQFSPTLDGQSLVRSNTNADFFSSENTALSALECILGERADWYSTISAAASKLNELPA
KSFILSFGNDAVPQSVARSFPVVKSTMVADRVNGVVEPENHALLPDPEASTVQGYPKDAIAIIGMGCRFPGADSIDEFWD
LLTEGKSMLSEIPEARFGRGRPARSNNSLRFWGNFLRDIEAFDHGFFKKSPRESVSMDPQQRILLEIAYEALEMSGYFAE
SSTPEDIGVYIGACATDYDFNVASHPPTAYSATGTLRSFLSGKLSHYFGWSGPSLVLDTACSSSAVAIHTACTALRTGQC
SQALAGGITLMTSPYLFENFAAAHFLSATGGSKSFSADADGYCRGEGGGLVMLKRLSDALRDNDHVISVIGGSAVNQNDN
CVPITVPHTSSQGNLYERVTRQAGVIPNKVTFVEAHGTGTPVGDPIEMESIRRIFGGPDRENPLYVSSAKGNIGHLEGAS
GVAALIKAILQMEHRLAPRQALFKTLNPKIPALEPDNLCIPTSNVALSGERLTACVNNYGAAGSNAALVVLEPPCKSATD
QKKSEITVTSRSKKVPIQLAAASAGGLLGYCKALDKFCDQLRLTRDLPEHPQLLSDLAFSLATRLNQELPFTFTTTATDL
DQLHSQLRQQIAASNAVKQRPKEPPVVLCFGGQVSDKVALDKSLWQESTLLRHHLGTCDNTLRAMGYSGIYPGIFQTEAV
TDVVVLHSIIFATQYSCAQAWLGSGLKVSALIGHSFGQLTALCVSGILSLRDGLKLVVGRAALMQKYWGSETGTMIAVET
DQQCLEELQTAFRTSNGSHSFDIACFNGPTSHVVVSDEASADELETKLTERAIRYRRLNVPYGFHSRFTEPLLPYLEDLA
SSITFHEPNIPLETCSDRTSWTTPTAKLISAHTREPVFFGQAVQRLQAKLGPCTWLEAGSDSSVVSMARRALGQSSAATN
NFLPLQLNKPNSTEFLVDATMALWNAGHRAQFWNFHKSQRAQYDYLRLPPYAWEKPKHWLDLDMSSALPSSEKKELPPVT
KVELPPVLLRLESNDSRGHHFVINPNSEEYQAVVKGLDSLGSSACPSTLYVELASRALKIAEKGEGNGLLSIRDFHVHSL
LGPKDQTISLDLLQFTQGWKFRINSADGSSNSSNPGQLVCHAEGAICLRTADSSLDDEFCRYERLTGHQKAVSIADDPRS
ESIRGNVVYKMLGRASNYPEWYRGVKSMSSVDSRVAARVGGTAGIPEIVSKNITTQLPILESFIQVASLHANCLHECVAG
EVFQFTRADYLQWAPGFEPHEHAKSAQGAWDVVAYNSTSAGEMAYDMFVYNAITAKLVLLILGVHFTDVRQPVTIPAGLN
PNLAPALDMPTLTNTATQRAESGTVDQPPAVSQPQAKSHKPSKDNKTCIYEDICGLLEKLADIPKDQVPGESSFDDLGVD
SLMMIEVISELSLLFHVELPIDELEELTDFNSLVTYLHGKGCVGTTFVDNGDGASSPSSSGTSSPPDSMGSSAMTTPPGS
LKMADEADPIATKANLSAVPAMSSGLGMQPLDLGPYGLQDVFTRLRLDPEKYFQQTGATGFWKDVYPQQAELVCSYVGDA
YRQLGCDLARLPAGQQLSSMNTLPKHKHLVKQLHNILIDSGYLEVGSSPVPTRTAKPFDSTPTAAKYERMMQRHPLYDPE
TKILHKIGSRLGDCLIGKAEPLSLLFGDKQNRELLGDFYANSQMLKGITRLLGEFVGSAVSAAQSGGTLCILEVGAGTGG
TTKYIVEFLTRCGVSFEYTFTDISMALVSQAKRNFSSYPQMKFMTFNCDQPAPQELRNKFHLVISTNCIHATSNLTVSTG
NILPTIREDGVLCMVEFTRNLYWFDLVFGLLEGWWLFTDGRQHALAPESFWKSSLGAAGYKHVSLTDGDTEESKTLRLIC
AFKGDAKEAGNSVKPTGNVTKRAGVPMEEIVWKRVGTLDLTADVYFPKTPDPPGKKRPLALLIHGGGHFLFGRKDVPMKH
IRTLIERGFLPISTDYRLVPETNLFEGPMNDCCDALKWATQTLPTLSLAGPTVVPDPTKVVSFGWSSGGQLSMSLGYVAA
SKGIKAPDAIFALYPPSDMGSDHWHKPCYPLAAEEDPAEVTDMLAGVRESPIIEYAPVSEKRTMALSLTLKDDRAKIILH
MCWNSQTIPFLVHGLPHKSSPAATADPTNDWKTLPPATVEQVQAISPLWQIRQGNYTTPTFIAHGNNDDWLPLEMSQRTI
RELRERGIPCGLSVPEKCGHAFDLFPVGDPLGTGWGAVEEGYAFICKQLGMD
>Usnflo1.cluster035_L0_CDS8_ProteinId_219482_GeneId_219482
MASPHILLFGDQVVEKLSSLRDLYSISKTRPQLRRFLREATDGVHCQLSALTPNERRGFGHFSDLLELAQWYAAQEHPDE
IAGATLITTTQIGEYLALAEDNVSILNTGIHNVYQLGFCVGLLAAAVATAARDTSEVIKLGVETVAISFRLGLELSRRAK
SIEDTDKSWGCTLVGTAPDEIQQRLDTFNEVLPAPRHAYMGVITHAWATIFAPPSTLELLYVSEVFHDIPKSPLAAAIAV
HAPHLWPIDTHSIVGNSPVLDITLPARTIVSSSTCAPFDASTLHELLQLVVLDVARNPLWLEDSVKALGLMFEDTSEMTL
TAVGPTPHTPMVKQMLQKSVEKVHLGERAKAHLAHSNARGGSDLIAIVGMSGRFPRSDNLNEFWDMLEAGTDTHEEIPDS
RFPLNEFYDPSEETKNSVLTRFGCFLKNPGDFDNRFFNISPREAFQMDPLQRMLLMTTYEALEMAGYAHNATNSTRSSRV
AAFFGQTTEDWRTINDQQGTDTHYLPCSNRAFAPGRVNHHFKWGGGYYSIDTACSSSSTSVYLACNALIARECDMTVVGG
GSLCVIPELYSGLSRGGFLSSTGACKSFADNADGYCRGEAVAVVVLKRLEDALRENDNVLAVVRGTARNSNGGVGSLTHP
SEAAQEALYHKLLRQAGVDAQDVGYIEMHGTGTQAGDTAEMNTVRNVFAQSRSRDNPLHVGAVKANIGHSEAAAGVVSLI
KTILMLQRHRIPPQPGYPFVLNHKFPFLDDANIRVADGRSQLIPWSDGDGKRKLMINGFDAAGGNTSMLIEDAPQQLSKQ
RDPRSHHIILCSARTSGSLAANKSRLQQYLMETPDINLADLSYTTTARRLHEVFRDAYAVNSVEELIHQLSTSDGERQPS
PKSPGSPLVFAFTGQSSQYTGMGATLYKTSPRFRRTLDFYEALCAHQGLSSFIEVIHGTQDITSFSAPQLQLAIVALELG
LAQYWQSLGLQPTLVIGHSLGEYAALCTAGVLSVSDTFYLVHERAALMQDRCMGSYAMLATPLAADSIQALLNAKGRSSC
DISCFNGPSLTVVSGESGEVESLQAELKAKKLNATRLQVHYGFHSRQMEPILNDFELVAKRVHFGQPMIPVASTLTGTVV
TSRDVFNAQYLTQQMRCPVEFLGAVRACEAEGLIQNSSVVFEIGPHPVCLGLLTSCLADAKPACFASLRRGQDDWRAIST
CLSGAHLAGLSVDWQEFHKDYLDCVKLLDLPTYAFEVKSYWTPYQRQGDTAPEKISPPKMISDFSTTCLQRVESLDSEDG
KLSATFVSHSSEPNLLKAIQGHIVDGVPICPAAVFADMAYTATKFLLHQTGGVTADMSVLELVDLDMTQALVVTQKDPQQ
IIRVSAVMEEVQRSVTIRFSSTTTSASTEHGTCRVIVGEEESYWKAEWSRMQKLVKGRIENLVTSAATGLAHQMKRALVY
KLFATLVDYDRSYQALQEVYIDEFFEDATARMTLDQAAALGSFTYSPYAIDALVHLAGFILNGDLAKPNDDLHIANHIGS
MRIVGELSEGRQLTCYTAIRERTSRGATICDVYVFDGVSLVALCTGIHFQKLTRAIFGALTGKDSSATSGSFVMAKPLPQ
KFRRPVQEADSASSDDEQTSSTSGLPTSTASSQTSIDTPDLCTMLIDVVAARTGMDVEEIHPTTAFADMGVDSPMSIAIL
TDFKKLAGMELPVAFFSSFPTVAEVREELGSTPALAKPTPVQAPVKARTSKPKVPNSTVQPGGNRSAITQSDRLLRIVAT
ELGIDQHELTPSVDFASAGVDSILSIKILSKFKTETGTELPAAFFNSNATVAEVREELDEDTLVPQRQSKFTTSSLLEPM
AKDRDSMRLLANVSEKPAPATMTRARREDPKPTRLARGPLDNKKPIPLAASKPVPDSRTILIQGKARSREAPLFLATDGS
GAVAAYIHLPPLPQGRRIYALESPFLESPEDYTLTVQEMAEVFIKSIRKIQPHGPYLIGGWSAGSIYAYEISYRLTLMGE
KVIGLILMDMRVPHSVPDAEVVTMAFVEKTGAFTGVNRSSNFLHGLSEKQKMHLTSTVRALIKYDPIPFPEDDRPCQTHL
IWATKGLNESSDPNERDERITGPAAMGPAGSDKALSSMSMKEFEIELKSWFFAKRYHFGTNGWEDFVGDNIAIHKIEADH
FSMVAPPYVKDLGTMVLKAVDDFEKFEG
>Usnflo1.cluster037_L0_CDS6_ProteinId_972629_GeneId_972629
MEWIGSSSSEQSTFTPSSTPNSSLEPAKMILGYFSNEFPHDDLKDLLRHLHVHSKDIRYPTRYENGLDEEFCHSFSVDTY
LAGLGTGLLSTAAVSLSSSLTDMPLAGAEVVRLAFRLGILVDEVSQNLQPRQVSEAGPEDSWAYVVPDVTADEVRRELDA
IHKTEKIHEASKIFISALSQTSVTVSGPPARLKHVFLKSSFFRDRRSVVLPVYAGLCHAKHVYDNNHVNSIIQTSSLDSL
DAKLTPRLPIFSTSTGRPFSATSAKELFRKIIEEILTQAIQWDNVVQGIVQLAKDVGASECQLLVFRTSVPIHDLVTALN
SDLEQSKITTKDLIPWITRSDTRPSKANGAAQSKIAIVGMSCRMPGGANNTEKFWQLLESGLDVHRRIPADRFDVDSHYD
PSGKRVNTSHTPYGCFIDEPGLFDAPFFNMSPREAEQTDPMQRLALVTAYEALERAGYVANRTAATRLERVGTFYGQASD
DYREVNTAQEVSTYFIPGGCRAFGPGRINYFFKFAGPSYSIDSACSSSLATIQSACTALWNSELDTAVVGGMNVLTNSDA
FAGLSHGHFLSKTSNACKTWDSEADGYCRADAVASLVMKRLEDAQADNDNILGVILSAGTNHSANAISITHPHAGHQAYL
GRHVLNKAGVNPLDIGYVEMHGTGTQAGDAEEIQSVTEVFAPNAGGKRRSAKSPLYIGAVKANVGHSEAAAGVTAVLKVL
LMMQKNAIAPHVGIKNSLNPLFPKFLDGRNVQIPYQKVEWPRLPSGRKRIAMVNNFSAAGGNTTLALEEGPLRDEVRAEE
ADPRPTHIIAVSAKSKVSLRGNIERLLGFLNADADSLSSLEHLSYTMTARRFHHNHRVAFAASDVSQVKKHLHSALGNVD
SHKPISSSTGPPHVAFVFTGQGASHKSYNLEMFHHCPSFRTQILHLDKLACSLGFPSFLPVLDGSHAQDYLHPAVMSQLA
LVCVEMALFKYWASLNVRPDVVVGHSLGEYAALNAAGVLSASDAIYLVGQRARLLELKCQAGSHKMLAVRASVEQIGTSL
TASGATYEVACLNGPNDSVLSGPAANMEAATPLLEKDGYKCFILDVPFAFHSAQTDPVLDEFEELAVSGVLFQPPQLPII
SPLLDKVIFDEKTVNAKYMRRATRESVNFLAALRTAHNIGTIDDDTAWIEIGPHPVCVNLIKSSLGRTASQIAVPSFRRG
ESNWKTLADSIANLHCAGVNIEWNEFHGPFEKRLRLLDIPTYAWNEKNYWIQYNGDWALTKGNHFYDEEKGIGAFPKSLP
EPGSVSSLSTSTIGSVLEESFRDTAGTVLIQSDLSQRDFRTAVWGHKMNNCGVVTSSIHADIAFTLGDYLYKKLRPHGMP
RDVNITNLEVLKGLVANSNPDTPQLIQVRVSTENIDSNMATLIWYNVREGMRTEEPFATATLIYDTATVWLSSWIPTTHL
IQGRIQELERLAAAGQANRLSNSMAYQLFASNLVDYAAMYRGMQSVVLYGLEAFAEVTLAIDGVHSGNYTVPPCFIDSVA
HLAGFVMNVSDALDTGSKYAVTPGWRSLRFAKPLVPGGRYRSYVKMIPTEDDPTVFFGDVYVLQDGQIMGMCEGIQFRRY
PRILLSRFFSAPDDPHAPPVAHATKAITPTKVTPAAATAAIRTPAINPQAASPPAVHLVAMEPSSTPAATVGSSLHTTVA
VEEAATPANIDSTSAKAIGIVASEAALDLTDLTDDASFAELGVDSLMSLVIAEKFREQLGVVVNGSLFLEYPTIGDLRSW
LDEYYT
>Usnflo1.cluster038_L0_CDS8_ProteinId_821296_GeneId_821296
MHKSTGMADADGGILRPARDNTILAACTGSVAAIAAACVTSVTDLITISPEVISIAVRLGLEALRRSDNIEPSNDSWTIA
VLNFSLSPIQSVLDVFHQSQPFPLHRRAYVSGSSSSSISISGPPSTLRLLLANSVELRESRVVPVPVTGAFHALHLEIPN
IDDIIGQSDLLDLHVKHQTSIILGSGRVLKESDMIFKDLMHTALTDIFQQPQDLSVIEDTLESYTQGKDSHISVIGPTNF
KTQCERVPKPTWVRSPAASIPRQLDQSLRPLNEENDIAIVGMSGRFPGSDDLENFWKTLSQGHDLCQQIYSMLMFRMSPR
QAAQTDPTQRLVLLCTYEALEHAGYSCESTDASRVGTFIGQSSDDWREVNAAQDIDKFHIPGGNRAFVSGRLNYHFGWDG
PAFGIDTACSSSAASIDLACAALLSNKCDAAIAGGGNIMTASDIFAGLSRGGLLSPTGSCKTWDETADGYCRADAVGVIV
LKRLKTAISNRDNVLAIIKSAATNHSPLAMSITHPHAPTQAKLMHTVLKEADMKPDQVGYVEMHGTGTQAGDIAETSSVQ
AVFGGHRTPDRPLYIGTVKPNIGHSEAASGVTSVMKAVMMFKKSTIPRHVGIKTVINKKLPDLKGSNILIPVVETPFLAD
PLGSGRRNILVNNFNITSGNTSLVLRDGFQPAIEGKDPRSAHVFTISAHSPAALQGNLSRFSGYLSQEHRISLPSLSYSM
TARRMHHSLRQAFVAKNVPDLLAAVKEGLVNTSSSITSQRPIPVIFVFSMQASQYVGMGKKLFETSSVFRMSILRSERIC
QNLKLSSFLELITDSAVSLANYSSLQSQLALTALQVALADLWRSWGVEPVAVMGHSLGEYAAMFVAGVYSLTDMFYLIGR
RAYILEKTCVAGAYTMLSVYMALDALESILRKSDLSECTIACHNSRDSTVVSGPANQIQMLKCELEEKRVEATLLQLPYG
YHSAQMDPALEEFEAVALEVPFQKPHIMIASTVMSTIIQKECSINAKYFVQQLRKPVKLLETVQELELQGVADNKTLWIE
LGPGAVCTSMVRNILGTSPEHCLTSTARSRDDWETLAKSLAKAYRAGIDIKWHEYHREYDKSHHLLELPSYAFDLKSYWI
QYEGDWCLRKGRTAPAPKAVSPHPSLESTTLQKVESEKLGVDEAFVVFVSDLQEEHLYSAITAHEVNGAGLCPSSIYADM
AITAASYIWKRINPTDQMPVFDVSNMKVSKPLIVSTNTTSQIVNISAKKESTSNDIKMSLASLNGTGSVQHADWIVSPGN
SKSWMRKWAKHAYLYQYRIASLKHSSTASPVHQLLGSMVYKLFSVLVTYGPKYRGIQEIFMDGESLEATARVSFQSNATD
GKFACSPYWIDSLAHISGFVLNGSDTTPQDTVFLSHGWDSMRFAQPLSEDCSYTTYVKMQNTSEKGVMAGDVHVLLDDVV
IAVVAGLRFQAIKKKVLSTLLPEINERAPLQSPAPSPSSQTSRFLSPGQDSDQSGRYQSSNTSAASSSSAAPLRANPAIL
EKNAIFADLGHDSILIPETEAKLRSDLAIDASSSHPVKPSAMRDLERHGVQTHAANPVKDDLRNSNTEHERASHTDNTGS
AQSKQSINDFNPNQKTQRLTKIIADELGINVTELEPNARLEDLGVDSMLTLSIIESVRSLTGQNIPANFFVLYPTLADIQ
TFFEPVTQYPPQIPARAQRETAIGNPASRNAIQYEKPAPLRHEVSQPPTLKTPPSRCSTTLLQFPVDVTVNSPALILLPD
GSGSPASYTALTALHPCLRVVGVSSPFLTNPSAYNVSLVEVSTIFSNTVMHAVPKGALILGGMSIGGVYAHEVAKQLLEQ
GREIKGVLLLDSPCPQGLAAIPPDMLLQVLEALESLGTFKRPGREDAKLPRNGREHYFRSAIALEQHEHSPPSAAARRIP
CEGIFATRGFVDSLSEADVVKVEAVLQGASPARDWLLRKSPMIGPQGWQDLFEEIRFETIDANHFSFFKEAHIPDLARLI
TSAVKRLLGEV
>Usnflo1.cluster041_L0_CDS7_ProteinId_270683_GeneId_270683
MAPQVLLLFGDQTSEKLLAIRRLARVAKTSPPLQRFLREATDVVQTEVAKLSLERRNAFSAFDNLVSLAERHAKQECPDD
VISTALITIIRLGDLMLYVQSHPRIFEDQETAIHSLGLCTGLLPAAVAAVSRNSDDLHRFGLEIVAISIRLMEAIRNRSQ
QIEARPGTWAYTVVGAGADDSEAVLQDFHQSQNLPDYNRAYIGVASRTWTTIFGPPSTLDKLWKHSPQLGLAPKLKLNAF
AAVHAAHLPMIDMERIVGESPVLMTPLTSKVRIVSSSTCKPFVASDLGTLLYEMSLDIAQNTLRLTDTVSTIVSDLRRIG
DVDLVVLGPTAHTSLVQGALREKYINVNTISEPEPPVSAHDLRGGSDLVAIVGMSGRFPGSDNVYDFWDTLQKGQDFHKK
VPLSRFNIDEHYDPSGTLKNSLNTQYGCFLEQPGLFDSRLFNVSPREAAQMDPLQRLLLMASYEAMEMAGYAPDGSASTN
TKRIATYMAQTTDDWRSVNECSGVDIYYIPGIARAFTPGRLNYHFKWEGAAHSIDAACAGGTTSVALACAALLARECDTA
VAGGGSILTAPGVWSGLSRGGFLSPTGNCKTLRDDADGYCRGEGVGVVVLKRLEDAIADNDNIQAVINSSARTYSADAVS
ITQPHAESQAKLYRRVLQEASVDPLDVGYVEMHGTGTQWGDLMEVQSISEVFAEGRTKEYPLVIGAVKANVGHGEAAAGI
TSLIKNVMMFREPDSIPPQPGWPFKLNPKFPRLDKLNIKVADGKTPFMPRPKGDGRKKLMLNNFDAAGGNTCIVLGEAPE
PPQKGQDPRSYHVVACSARTSYSLRANKERLLQYLQSDDDIELSNVAYTTTARRMHDVFRSSYVAHTSKDLIRLISNDLE
QPVVAKPKSGSGHSRVVFAFTGQGSVYPGMGKQLFETSATFRDSIFSYQKICDSQGLPYVVDIIADDNADIESKNMAQMQ
LAIVFTELALAELWKSWGLQPDLLIGHSLGEYAALCVSGVLSVSDALYLVGKRSTMIMEKCTPGSSGMLAVAASAKTIEE
VLANQDLASCEISCMNAPEMTVVSGTHKDLKSLQVSLNARVRTTFLKVTYGFHSAQIDPILKGLETSASGITFAKPQIPI
ASTLIGDIVTEVGTFSPEYLARQAREPVNFSGALNACKSKGYADDQTLWMEIGPDPVCLGLVRSTLELPSERLLPSLKSN
EENWKTISNAVSRLYLAKQPLAWVDFHHEYLGCLTLLELPTYAFDLKDYWSSYKQELLVPGAPQSQAKLPAPAPAGPERI
HLDTTCVQWVEKESFKGDDISATFSSNTSEPKLFAAIQGHLVDNTAICPATVFCDIALTAAKYLYEGANPGKPVPPMSLW
ALDITHPLVVPVSDPQQIIEISAAKSAAHDWSVHVTFNSKDKASSHEHGSCDVRFGKHDERKAEFARSLHLVNKRVDTLA
SSAVAGLSHRLQRPIVYKLFTSLVHYGEKYQGLEEVYLDNTGYGDTAARVKLGPNADAGTFTESPYWTDTIIHLAGFVLN
GDVALSSDEAYISAGFEAFHIFEKLSDTKTYTTYVSMQPNEKGNVMTGDVYVFDGDRLIALCGGLYFHKMTKKVLRIIFG
QGGQAPAKKAAQPKVTAPKAAAPAKPEPQAASTETSKQKSLPDSDASSAYDSSASSANESSPPSSVDNDNEPDVAKALLA
IICAESGFDAADMEPSTEFADMGLDSLMSIAIISAAKRDLDLELPATFFTDNTTVADITKEFGKAPAAPVAAATPAPPAP
PAAPAVETPTQVKEVPAPVPALKPVHSTEYMANDPEPYERLSDFETPNSSGKSSPAPEMMNPIKATIPAPRSTPKARKAA
QPKIEAASAKADLSQYSSNVVLIRGKRSSKETPLMLITDGAGSAAAYIHLPAMKTGTPIYALESPFLRDPFAYECSVEEV
CALYVKGLKKTQPEGPYIVGGWSAGAVYAYEVSRQLLEAGEKLLGLILIDMRVPKAMPDALEPSVELIESAGLFTGVERA
GQAESPQAKKLKQHLVSTVKALVFYTPKPVDPSNRPLNTTLIWAQKGLSEAGKENVLDLPAGEGSTMAEEHGEANMGQGD
ETETGMKSWFFAKRNAFGPNGWDKLVRGKVDCHVIDGADHFSMVVPPKVKILGQILEGAVRKAIADEN
>Usnflo1.cluster055_L0_CDS6_ProteinId_891540_GeneId_891540
MNEMRIFLFGNQALVNRAQIQQQLVASRGNPFLNLLLQRCSDALRHQVSQLSPLERKGIPAFNTIDELNDRAGDRDAHEG
VQSALLCISQLVQYTQYVGGIRGRDNLGLESCVVGLSTGLLSAAVVALSPTIPALMPLAVEAVLIAFRLGLHVRTTASNT
ELSTAQDEDSTWSYEIAGQKESEARKALDEFHQDKTIPQSHQAYVSAFGSDSVTISGPPTTLKQLFQTSSAWTSSRVAIQ
GYGPYHAPHLHKGVGIDQILHSKSSKTSELLAAYSLDLPLMSTSSGALFDKHLDAPALFAAVIREILTETLSLPKIVDGC
TKMATEMNCGECSIISFGPSHPKNAFTKAMMSETGIKVALHEASAAKTSEAPSAFGDAPRTSKRPKIAIVGMAGRFPNAA
DHEKFWDLLHAGLDVHKKIPKDRFNVDTHYDPTGKIRNTSHTPYGCFIDEPGLFDPRFFNMSPREATQTDPMHRLGLASA
YEALEMAGYVPNRSPSTRLERIGTFYGQTSDDWREINEAQDIDTYFITAGVRAFAPGRINYYFKFSGPSFSIDTACSSSA
AAMQLACTSLWAGDCDTAVAGGLNVMTNSDIFSGLSRGQFLSKTGNCQTFDNDADGYCRGDGIGTVILKRLDDALADNDR
ILGVILETATNHSANAISITHPHAPTQETLFKKVMDDAGKDPHDVNYVEMHGTGTQAGDGTEMRSVTNVFAPASRTGQRK
KSLHLGSVKANVGHGEAVSGVTALIKCLLMMQKNQIPPHCGIKKTINQSFPQDLSARNVHIAFKPTPLVSNDGSPRLIFV
NNFSAAGGNTAMLLEDAPERPALKDDGRGDYVITVSAKSKSALRANTKNLVHFIKHNPNTRLPDLSYTTTARRIQHNYRI
AFNCDSLSRASDILASKADDAIEPVSSVSPPIAFAYTGQGSHYTALGKQLYDISKHFRFDIQSFDNIGQNLGFPSFIPLL
NGDVDAQDLSPLVVQVGLSCIQMALTRLWASWGVKPDVVIGHSLGEYAALNAAGVLSVSETIYLVGERAKLLQEKCTANS
HAMLATKSATSLLKESFADFPGVEVACVNGARETVLGGTVNDIDQVAEKLSTQGTKCTKLNTQFAFHSSQVDPILADFEH
KAKSVTFKKPQIPIISPLLSTVLSESQVVDEHYLSRHARETVDFVGGMAAAQQLGLINDQTVWVELGPHPVCMSFVKQEL
GHDVRTASSLRKGTMPYKTISESLAMLHINGVSIDWNEYHRDFIECVQMLDIPSYAFDNKNYWIQYSGDWNLHKGQLIGP
ASSPVIEAAPKLSTSTVHKVISEVVEQDKATVVIESDISRPDLLAAISGHVVNGTALCPSSIYGDMAITVAEYLYKLVRP
NTETVDVNVSHMEVFKPLIANDGGKGQTLRLWATTPDITTGRANLVFSSGSGKSETQHAKCFVDYGSGTTWLAEWQRNAY
LVKGRIEKLKQDAGSGKAHRMLRGMAYKLFGAFVEYDSKYRGMEEVILDSPELEATAHVSFQTKESDGNFVCSPYWIDSL
CHLAGFIVNANDAVDSSKQVYVSHGWESMRFAEPIKADKTYRSYVKMQPLPGNMVAGDVYIFDGDRIVGMCGSLKFQCIP
RTLLNTFLPPRGAPAQKSPVAGKAAPKAIAAKPVKKSAPAHVQIPKKSGPSTTTLVLDIIASEVGVSVDELADGIDFANM
GVDSLMSLSISGRIREEIEIDAPSSIFVDYPTVGALKGHLNTLGPSPQEIDTEAVYSSGSSTPSLDSDDAFSQGSAATPL
SPPDSPGTPSDSESLSMIVRQIISEEMGVDVAELSAADDLSSLGMDSLMSLSILGILREKAGLSLPADFLADNQTIKAIE
TALHIGAPAPPPKPQARSRRATPEQEAPVPQLTKPISTPTTTITRTSKAKKPALPERFASSILLQGSPKTAEKSFWLIPD
GGGAPTSYIFLDEISPKLAIWGLTSPYCKTPEEYMCGVVGIATKFIHEIKRRQPKGPYHLGGWSAGGVISYETTRQLIEM
GDVVDTLIFIDTPCPLIIEPLPGTLHRFFGSIGLLGEGDGAIDRLPPWLLPHFAASVHALSTYDAAPIPESKCPNVMAIW
CEDGVCKEESDPRPDPYPYGHAQWLLENRTDFGTNLWEEFLDERKITCRQMPGNHFSMMKAPYVQHLSGFLREALA
>Usnflo1.cluster061_L0_CDS11_ProteinId_892226_GeneId_892226
MSPPALVVCGPQTSLSSTQYLTRAQQSLTGNPKLAGFVDAINDLPRLWNTLVKTDDRLRAASGRETIEALQQFVQGGRFP
KTPEASNNTLFSSLTVIFEITEYFNFLASDQSHAEVLQTAASAGIQGFCTGFLVAAALACSKDEDEIVRNASVALRLAFA
VGAFVDLDATAREVACLTARWRDNNDEHHVAEVLKDYPAAYVSVVPDTKSVTITTSKATIAALSQSLTARGLFSKTIELE
GLYHTLALKEALEKLLALSASDKSLQFGNAPLVPLRSNVDGQIIGQSSLEQTALEILLTKVSRWDTTLLNALTDMADRSQ
KTVLTLGPMDSIPALTLRELSADMIIASGSKTLVTGSATPEPDIPGVIEASDYQYPVHAVAIVGMACRFPGADSAEEFWD
LLSAGTSMVRNIPAERFPTKGLRRTPRLGPENFWGNFLSDPDAFDHKFFKKSSREAQQMDPQQRLLLEVAYEAILSSGYF
GEIPDDSQADTGVYLGIGATDYDDNVASHPPNAFSAVGTLRAFLSGKLSHYFGWHGPSVTYDTACSSSAVALHSACRAIA
NGECSRALAGGANVITSPKLHQNLAAASFLSPTGATKAFDAKADGYCRGEGVGLVVLKRLSDAIAEGDNVLGVIAGSAVN
QNSNESAITVPHSPSQVKLYKKAAALAGMKTRDVSFVEAHGTGTPVGDPIEYESIKDAFGGPQRDSTLYLGSVKANVGHC
EAASGIAALIKVILMLQNGQIPVQANFSKLNPNIKYSESDFIEIPRKTQTWETNFRAACINNYGAAGSNCTLFVCEAPSV
SVPRSTAAVAPRYPIFISAHSEPSLKSYCGLLSDVVGKNDLADVAFNLADKESRFLSQNLITTAATAGELQGKLSAKKLQ
SSVSKAKPLILAFSGQTSNVVGLSKAVYNGSTIFQRHLDQCDSVLRSLGLPSLYPGVFSAQPIDDLVSLHTKLFAFQYAN
AMSWIDCGLHVDAVMGHSFGQLTALCISGSLSLVDIIKLLAGRAALMQDFWGPERGAMIHVDAEVATVDKLIASIDALDP
PHHVSVACFNGPSSQVLVGPESAINNTEHALTDPHQFAGTIKFQRLTTTHGFHSEFTEPILGRLSELAEQLDFNSPSIPL
ETCTKGQSWSKIEPRCISEHTRQPVYFEEAVRRLSDRYGPCTWLGVGPSSAIIRMVERAQGKSLSSSHSLLPVRLDSPDS
LGVLADVTANLWTLGHRVQYWPFHRCQKASYTPITLPPYQFEKSRHWLEYVDMTSSKVPETAPTQDAAEPVTLISLAHGQ
SKTAREVVFKIDQRSEEFRILTTGHAVVGNPLCPMSLYVELASRAALIMRPNSDQVANVENLEIRSPLGMSTERSITLTL
RQAAGDGAVWTFNIDSKRITPDGNAASITSHASGKIRSQAPKHQSLLNDFSRFERLVDHRLYKALTSDSSANSMQGAVIY
KVFDLVVHYADYYHGVQSISSKDHRVAGRVAMPPNQKALDETITHPLAVDNFLQVAGLHVNSLSDCGSNEVFVATQIDQI
QPGSLFNPKGDVAQSWDVFSSFSRSSGKEVINDIFVFDPVDQRLLMFILGAHFTKVSTPSLVKALATVNSNQPTSAPRVA
TSAEPPRPKAEREEIEATDPAPVESTKHLKSVQLADAVLQVLNKVADVPVEEESKDATFEDLGIDSLMINEVLSELCDFF
AIDIPMAEFRSLQNCRSLCAYLEGKGARSPASVYSDTSTTDSPLGSSSASSVDLGDFADEMETKDSDFSDVSGKLIKIIA
EHLEVPVESLTNESILADEGLDSLLGMEIISDIAERLQITVTAADLMPETTFGGLAAVLAERRGGSRSPAAKKVLRTVAP
APTTVASSGATPIRPPTNPDAFTSVENAAQIFLENSKYAYDSFARQLGFADFWAKVYPTETRLVVRYVVDAFEYLGCPIT
SLVTGQEVSVKRSLATWWLERDMGQLYNILYESGILEKEGDRFVRTNTTIESTPASKLLSEILEKFPQHVVEHELLDITG
SQLGPCLSGDKDPLKLLFGNKATRDLLTDFYTNAPLFLAGTMVLAEFLSSVYKAKKGPGPVCILELGAGTGGTTKYIVEH
LLKEGIEFEYTFTDLSSSLVATARKNFKSWGFMTFKVLDIEQTPADQFLSRYHTVISTNCIHATRNLTTSLSNIRKTLRP
DGFVSLVELTRNIPWYDLVFGLVEGWWLFNDGRTHALSGPDNWERNMKAAGFTSANWTEGSPEAGTLRVVAGFQGEMPAV
AGKEVELKPVSTSKKPSVETMTYKKSDGLGLKADVYYPAESSISSRSRPIALMIHGGGHVMLSRKDVRRKQTQLLLDNGF
LPISIDYRLCPEVPITSGPMTDVCDALNWCRTTLPTIRLKYNIAVNTEKVVVVGWSTGGHLAMTLAFTAIQRGIRPPTAI
FALYCPTDYEDPCWQSPNYPDSDAYPELQRMAASGDYDLLEGVQTSPLVGYNVPPARRALGGWMDDQDPRSRIALHMNWA
GQALPILLRGLPSKSALPPHVDPRTYHSLPQPSQREIQSISPLAQIKMGVYRTPTFLVHSKNDDLIPWQQSRRFIEALRD
AGVECGIRCPEELPHLFDIIPGCDGDGKGWEAILEGYRFLLKAV
>Usnflo1.cluster063_L0_CDS6_ProteinId_463564_GeneId_463564
MEIFLFGDQKADCHVFLEHIFSLKGNLLLSSFLARVNTALREEVFRQPQRPYHEAIPIFDSVQQLVEHHYASDQRAPAVE
SAIVCLAQLSHFICRFEEFPESYPNPASSDHSSLHLLGACTGLIAASAVASADSLITLLPLAVEAVRIAFRTGAFVSDVA
GRLAGRPETSESWSTVVVVTDKEAAEIAVGKWNQTHEAALSNQIWISAYTTNTITISGPPSKRKQLLAEPEIFSQAAQMN
IRIHGPYHASHLYNDGDVEKIIGPSAHTAFGHSKMHFSVHSNVTGRPFAATSSSDLLKQCLTEVLCKPLRWDRLLEESRS
GSLAPLNTVCKIHTFGPSDLTSSLISAVKSSGDVRITATDHHSWLRRERNVISGKTKDTASDIAIVGMAGRFPDAANHEE
FWNLLEKGLDVHRTIPTDRFNATTHTDPSLRKKNTSYTPYGNFIKEPGLFDAKFFHMSPREATQTDPMQRLELTTAYEAM
EMAGIVPGRTPSTKHDRIGTFYGMTSDDWREINAAQEIDTYFISGGVRAFGPGRINYYLKLSGPSVVVDTACSSSFAAIQ
LAYTSLQAGNCDTAFAGGANILTNPDIFSGLSRGHFLSRTGNCRTFDNEADGYCRGEGVATIIMKRMEDALADKDPILGV
IRGTATNHSAEAVSITHPHAGAQQSLFEKILRDANTNPRDVTYVEMHGTGTQAGDAVEMESVSRVFAPPKLPRSSAQPLY
LGSAKSNIGHGEAASGVSALIKVLLMIQNSAIPPHCGIKGIINQNFPNDLEARNIRIATKKVAFPRPAGGKRVVFINNFS
AAGGNTGLLLEDGPEMMPIQCQDVRSCHLVTVSAKSLASFRKNLERIQSYVSRISDIDLASLAYTTTARRLHYNYRAAFA
VSDSKQLEVAFADTQGRHHSPVPSQSPQIAFAFTGQGSQYSEMGKRLFHTSGEFRAEIEYFDGLAQAQGLASFIAIVNSN
VENVQTWSPVATQLGLVCIQMALFRLWIHWGLQPSVVIGHSLGEYAALYAAKVLSAADIIFLVGTRAQQLEKKCTPETHA
MLAVKAPYAVVQKAISGTAVEIACINSESEIVLSGCQSDVESFSETLRTDGIKSQKIDVSFAFHSSQVDPVLASFRAAAD
AVIFHTPEIPVISPLLSEVVRNHGIFNSHYLARHCRETVNFQGGLAVARESGTVDEKTLWVEVGVHPVCAGMIKSSIGSS
VVVAPSIRRGEDPWKTIANALCTLYTSGVNINWSAYHRDYEVSLRYLQIPTYSFDEKKFWLQYVNDWTLTKGDPPKLAPV
IEAPPQISTTSVHRIIESKVDQNTATAVGESDLAHPLLHKVVASHAVNGTGMCPSSLYADMALTLADYTYKLLRPEVENV
AMNVRSMVNPAPLLLKGSSEIQHQLVRITSTLNLGSREATIRIDSLPDSGKKAAIHAQCVVAFEDASEWASSWEKIAFFV
RTRVDLLEKKCADGQAHRLLRGIVYKLFGSLVDYSYLYQGLKEVVFDTANLEANAQIDLQASPQDGTFYLPPYFIDSVGH
LAGFIMNGNDEFDTKNQVFISHGWESMRLPTTLQSGRKYHSWVKMQPLAGDGKTFAGDVYLFDEDQNVIGVIGGLEFQCI
PRQLLNTFIPPTNPHTTQPKVSQTVQAKFEAPCNPAIVNTTFEPAKSLAGPKVSGVSDMLARALHIVAREVGVDTEELGD
EIQLVDLGVDSLMTLTLSGHFREELELDIESTDLTDCLTVGDLKVLLGSGDTDAPSQHSSDESDSGENTGLTTPEGEAPA
VKPYLVTGDDLGADEQDVISLIRSTIAEQMDLDLEELSETTDLSTLGMDSLMSLNILGILSEKTGRSFELSLFADNNSIE
SLREALKSDTKPLISPVSTSSNSPEKAATSLISPRVTSILLQGNAKTATQNLFLFPDGSGSPTSYSFIPPISPRGLCVYG
MTCPFLKKPTSWTCGVRGVTTMYIQEILRRQPEGPYLIGGWSAGGVFAYEATRQMAAMQKANPTKNFHVEKLLLLDSPCP
VALEPLPSRLHIFFNQIGLLGDGNPEHTPSWLLPHFQATIDSLKAYEPVLMKDDPFDAPETLLIWCTDGVAGNPGDPRPP
RQDDDVAVMNWLLDHRTDFSSNGWEKLLGSGNFSCTTVPGKPFHDDERAYCCAATG
>Usnflo1.cluster067_L0_CDS8_ProteinId_917619_GeneId_917619
MDTPSSSSTSSGDLLPEMKTKIVFFGNEFPNDDIRELFRRLHRHAKDKRFSFLASFLEESAATIKEESSKLPRPLQDLIP
SFNSVLTLADHGDFRHGPLGAAMESALLTVFEIGMLIGHYERNSLEYDLSCTNTTLAGLSIGLLAGAAVAVSSSIAELVR
AGAESVRISFRLGVYVDNISKSLESYGDEGSVESWAYVVTGLGVEHVKEEIDKYNCESSNPEMTKLFISAADKNSVSVTG
PPSRLKAAFRSSQRLRYSKYLALPVYDGLCHAAHIYSTDDINFVINGSEAKWPRTQRVRLPLISSKTGRPFPARISGELF
EQIGAELLTGTIYLDNVTNGILSRISDTQAAECQVSLFRKSIVSKGLLEAIESDLPHVMLKREDFVDWSANDLEPRIPRT
KKQSKLAIVGMSCRMPGGADTNDLFWNLLVEGRDTHGHVPPDRFDLKSHYDPTGNTESATQTPFGNFINNPGLFDAGFFN
MSPREAEQTDPMARLALVTAYEALEMAGYAPNRTPSTRLKRVGTFFGQASDDWRELNGSQNISTYAVPGGERAFANGRIN
YFFKFAGPSFNLDTACSSGLSAVQVACSALWADEADTVIAGGLNIITDPDNYAGLSNAHFGADGYCRADGVGSVVIKRLE
DAEADNDNVIAVVLAGATNHSAEAISITHPHAGAQKDNYTQVMQSAGINPLDVGYIELHGTGTQAGDAVESESVGDIFAP
NAPRRRPDQKLLLGAVKSNIGHGEAAAGIASLIKLLMVFQKNQIPPHIGIKTEINPTIAKDLLGKRGARLVLENTAWPPL
KNKKRYGVANSFGAHGGNTTMLLEEAPVKNKVGKDPRCVFPIVVSAKGKHSLKANLESLLSYINKNPNLDLGDLSYTLCA
RRFHHSSRVGSAVSEIAQLPKFLTKSIENAGNIRAISIDTPPVVFAFTGQGSFYAGIASQLFKDFPSFREEILKLDRLVQ
GFGYPSIIPVFERSSTEDFSPLITQMSITVLEIALVRFWALFGIKPNAVIGHSLGEYAALVTAGVLSAADAILLVGRRAE
SILATCEVGSHVMLSIRASAELTPELVQKSCDGNDKYEISCINGPNHIVISGLRSEIEATRGSLEEAGMQCNWVDVPFAF
HTAQVEPMLDKLETAASRVTFKTPCVPIISPLLGRCVFDGKTINANYIRRACREPVNFVGALKAAEESGIVDKATVWLDI
GPHPVCGTFIKSQFSDAKIASSLRHKEDNWLTFINAMTSLYCEGLNVNWNEFFRPHEKARQLLELNAYSWNNKNYWIPYY
GTWTLDKAFAKDKTSVLGPFPSTGSSLKSSLIHHVVREEVLETTGGLTVISDMMHPDFYSAVQGHVMNGYGVATSSIWCE
MILTVSDYLYRRMDPKVTDVNPKVTGFECFQGQVTRKDKSMPQLLQLETSIDMSTNSMKYGWFNVNSEGVRASNAFAQAT
VEFEDPAPWKLEWERVSHFVVGRIESLTQMAAEGTASMLSRNMAYTLFQNVVNYADKYRGMQSVVLHDYEAFADIELTAE
RHGAWHTPPHWLDSVSHLAGLIMNGSDASNTKDFFYVTPGYENFRMIERLEAGAKYRSYVKMLPTKDPHMHSGDVYILRD
GQIVGLVGGIKFSRVPRILMDQFFSPSDAKKAVKHASGAKSDATAAAKADTHGAETKPAPQVESVSASHEPTNKAFTTSR
AMTPQNAPPVKTKVEATPQHIPTTVVQENVVNKVDAAMAEDSRAVADALQLLSQETGLDREELTDERTFLEIGVDSLMSL
VLSEKLRNEFGLEVKSSLFIECPTLGEFKGWLEQYG
>Usnflo1.cluster072_L0_CDS8_ProteinId_900319_GeneId_900319
MGETAYVYIFGDETFDYSKDLQTLVHQNDDPLVISFFDKTYHALRAEIGSLPQLRQRDFERFSSFAELSAQKMETVLHPS
LDQALSCAYQLARFIRHWPYPKATRSCVIGVCSGALAAAAVASSTTFSNLLPAAVRSVVVSFRTGLRSAEAGLMINPSKD
FHGDWSLLVSKLTTGEAQQAIIDFSEDSYLPIVSLPYVSASSDSSVTISGPPSSLTRLRESPYLAKFQTTALPIKTPYHA
PHIFAESDITSILSTTSPDFWSNYHVAIPAVSTANGDFIWANDFPSLLRAAVGDILIRPLRWDKVGMPVVVHQIGISADG
RIRIALKQGGCDAPLILDQSRSPGPTDLLDAHSSESRIAIVGFSGRFPNAENTESFWELLNKGRDVHKEVPPQHWDAKTH
VDPTGTRKNTSATPFGCWLDHPELFDAKFFNISPREAPQIDPAQRIALLTAYEAIEQAGIVPDTTPSTRRDRIGVFYGVT
SNDWMETNSAQNIDAYHIPGGNRAFIPGRINYFFNFSGPSFSVDTACSSSLASMHVACNALWRSEIDTAIAGGTNILTNP
DFTAGLDRGHFLSRTGNCKTFDDEADGYCRGEGIGTVILKRLEDAIFDGDPVHGIISGIYTNHSAEADSITRPFIGAQKD
IFRKILNGAGVDPYDIGYVEMHGTGTQAGDGTEMQSVMDTFAPENARRKRNHDQDLYVGSAKANIGHGEAASGIASLIKI
LLMMENNTIPPHCGIKTKINHTFPKNLQERRVFIANKPTPWKRPHKGARKVFINNFSAAGGNTALLLEDAPILTYNEDHE
YRTTHVIAVSAKSASSIQGNLDALVSFLDKIQPEEISHLSWTTTARRIHHQHRVMVYGSDLQTIKTKLRRAFEAKEGAKR
PASAPKVAFAFTGQGSAYPGMGKELLGAFSSFRDDIHRLNMIATSLGFPSFVPFLASNGEERPQLLPIVSQLAIVCLEMA
LARLWTSWGIQPQSVVGHSLGEYAALNVAGVLSDSDAIYLVGKRAQLLQDCCLPGSHSMLAIRTSLKPDSNAIQKILKGK
KYEIACIDSPEEFVISGSSDEIRTVHQRLADSNIKATMLDVPYAFHSVQVEPILSDFQRAAQGVSFHPPAIPVLSPLIAS
VVHEEGVFSPHYLSRHCRKTVNLVGALGAAHTSGFATDKTFFLEVGPHPIVSGMIRTTLPQAIALSTLQRKTDVWQTMSQ
TLSTLYVAGVDIQWREYHRDFKPSQRVLRLPNYSWDLKEYWIQYVHDWSLRKGDPLFLQSLPTREVLPAEQTLPRLESTT
IHEVIEETVNDQRGLLVVQSDISRSDLNPLVQGHKVNGVPLCTPSVYADIALSLGSYLKRRHWSHVKKHGIVVADMVIQK
ALIAAPRGPQLLQTNVELIESERSARCIFATVDSNGLKKAEHATCTIRFSDPSEVQNLQRKVPEIRSRISTLRKMLESRE
TYLFNKSMIYKMVATLADFDPKYRALDEIVLDSAGMEASSVASFDGIQNEGTFFTNPGYIDALSQSAGFVMNANERSNLE
LEVFVNHGWEAFQLFETLTPDKRYETHVTMSEMTGKMWKGDVFVLDEDRVVALFKGIALQGVARRLLHYILSTESASQTG
AKDLKGSSPARETASKLLPQAQEVNRTPLGPKTNDLMDAEPKTLSIPLNPKAEPRKKREAKNPDNKSARVIKKALEIVSE
ESGIASEELVDGAVLSDVGIDSLLGLMISSRFQDEISIDIDSSTLFSLHTIGGLKDFLRRTYAGRAVENSNEDDGMADSE
STGSCPKLNYQPDDTHKTDVTEREEKEPARYLANESRDAASITGGQFGRVVEIISEESGIHVNDFNDATVFTDVGIDSLL
SLMISSRISEELDIQAAADNTLFTTCNTIRDLRHLLAPTDNATMTMSATEREMNRKNIETASIETSDTSSDEMSLDTSIP
FSQLRRATSVILQGRPWTCSKTLFLFPDGAGTASSYTNLPRIHPDLAVLALNFPFVRHPQEMTCSLDQLMKSYLDEIKRR
QPVGPYNFGGWSAGGILAYRAAEILIHQGEEVESLVLIDSPVPKGLDRLPQRFYDHLASIDLFGKAMPGNNTGLPPHLFA
HFNATIEVLHDYHAKALPLNTLKRITIIWATDCVIDGVILPKLPPHPDDTEGMRFLTEKRTDFTAQGWGDLFPGMQIDIE
SVKHAHHFSLMQHLPQAQKTSQIICGAVGL
>Usnflo1.cluster078_L0_CDS5_ProteinId_894321_GeneId_894321
MSPKMDILIFGDQATDYHNNLRTKLHQKDLPTLTSFLDSANAAMKDEVSHQSILTKKALPDFSTLLDIVDWLDGANISNP
AIESAICTLSQVACLISFLQATSKHLDDSNTRIIGSCTGLLAAVAASSSRSLADLPALGVLLVRIAFRVGVAVADARERM
QQGPSRQGSWSVAVAESSQEKMRELLGQFHAGENIPALNQVYISAVSSHSLTISGPPSTLQRLADSSPASQSLRQVQLPV
YGPYHCEHVFNEKCLQDILQPFQETLGSYESRVPVFSSHTGELFQASNSFDLIGAALEEILRKPLNWDRVIQGTCSEMER
SGVSECLIFPAGPAEVGRGLVSALQKNKRSCVAAVDETLWNFAPDANASNQSSGKFADSKIAIVGMSGRFPNAANHELFW
ELLEKGTDTHKIIPKDRFDESHIDPSGQRKNTSHTPFGCFIDEPGMFDARFFRMSPREATQTDPMHRLALLTAYEALEMS
GYVPNRTSSTRLHRVGTFYGQTSDDWREIQEGQDIDTYFIPGGVRAFAPGRINYYFKFSGPSYSVDTACSSSFAALQLAI
TSLRSGDCDTAVTGGMNVLSNPDIFSGLSRGQFLSKTGNCQTFDNEADGYCRGEGVASVILKRLEDAEADKDNILGVMLA
SGTNHSADAISITHPHAPTQQHLYKQLLNKSNIDPNDICYAEMHGTGTQAGDGTEMQSVTNVFADPNRKRRPDQPLYLGA
VKANIGHGEAASGICALIKVLLMMEKNAIPPNCGIKGVMNQGFPKDLIARNVHIPVKATPWPRPNGQCRRVYISNFSAAG
GNTGVIMEDAPLVLEPQTHDPRSTQIAAVSGRSKSSLRNNLQRLIDFIGDNPAIALPSLSYTTTARRMHHNYRVAVAESD
LSTIRKSLASSLDKDIAPIAPDVPSVAFVFTGQGCHYNALGKDLFEHSTQFQNDIHQFDTIAQSQGLPSFLRLVNGSLSD
ISDLSPVVVQLGQTCVQMALTRLWMSWGVTPAVVIGHSLGEYAALNAAGVLSIADTIALVGKRAQELIKKCTPGTHAMLA
VASSISSIEPYIADREIEIACINSSSETVLGGSNEGIDEVAQELSRNGVKATKLRIPFAFHISQVDPVLDSYEEIAKGVT
FNPPSIPVLSPLLGDVIRNGGSFNPNYIKRHARETVNFTRGIEAGIRDGSLNEKTVWVEVGPHPVCLAMVKKQMGTTSTA
VPSLRRKEDDWKVINSSLVSLYGSGVEIDWNEYQRDFNPLQRLLRLPTYSFDLKNHWIDYTGNWTLTKGEAGAIQEAPEP
TPKLSTTSVQKIVEESIGDSEASVTIESDISEPRLKAAIQGHMVNDTALCPSSLYADMALTIADYLHRQLKPNAEMPALS
CGAMEVDKPLIASKGSEPQLLRVDGSAQLNSRDVRLRFYSVMSEGKTKVEHAKCTVSYVDSEAMLTTWSRYRYLIKPRVE
ALENGVNNGMAEMVHRNMAYSLFGSFVKYSAPYRGMKKVALNSEEYEATAKLDFQTTAGDGDFLCSPYWIDSVGHLSGFV
LNVKEALGNRTNVFVSHGWESMCFARPLSKDRTYVSYVKMQPAGGKMMAGDVLLFDEDEIIGVIDGLKFQCIPRTLLNTF
LPPAGGAAQKSTAKVGFKGDAQNTNKAKPKGAPAPTSASPVKKTQTGLSSRALNVVAEEVGVPTSELSDNVVFEEMGVDS
LMSLTISSRLREELSMDLSSTLFTDHPTVAEFSKYFAANESADATAVETECKSIGSRTPTSDRSGDFSVEHTASTTPLSS
AGDEELIEAIRATIADEMGVPVEEILGETNLASLGMDSLMSLTILANLRETTGQDLSSDFFVENPSMAAIENTLCPKSKP
ILPTSAVVEKSAQVTSVVDKSAKEIPAKTTATSLLLQGNPKTASQTLFLFPDGSGSASSYASISPISPSTTAVYGLNCPF
MKNPSQFTCGIPGVSALYKAEVQRRQPMGPYCLGGWSAGGVVAYEVAQQLIQEGEIVSNLILLDSPCPIRLEPLPARLHR
FLDQIGLLGTGAGEAPEWLLPHFDSAIKALDEYKPTPMDAAKSPKTFAIWATDGVCGNPEDVQLPREEGDPKSMRWLLEN
RTDFGSNGWDELLGGDGKMRFATVGGNHFTIMRDPKVKELAALIKRGLE
>Usnflo1.cluster088_L0_CDS6_ProteinId_895525_GeneId_895525
MGTYTPPSDTSDLNRKLSLIHFSNEFPNDDLSYLLRQLHNHSKHHEHPILARFLREASRALRQEVSQLRAELAHLVPAFE
SVTSLAGETQLRKGPLCGSVDGVLLCVLQLATYIGHCECFPETHASIRCNGLIVGLGIGLLVSTAVSLSASLDDVAVSGI
KVLRIAFRLGVHVSDVSKDLETPDTETLDSWAYVVYGLTAGEAQKELDIIHTRDSTPAASRIFVSAISETSVTISGPPAR
LKALFRTAGFFRDRRFTQLPVYGGLCHAPHIYTFEDVRKVVGKSSLASRFKPALPVMSTSTGQPFMASSATDLFEQVVSE
MLTKPITWDNVIRSVVERVTKTDIRNVNILVFRVSLPSQQMSSALTATGPDLVVETEDFIIWLNTNVEREIHEPQGSMES
KIAIVGMSCRMPGGATDTEKYWSLLEAGLDVHRKIPADRFDVESHHDITGKRMNTSHTAYGCFIDEPALFDAPFFNMSPR
EADQTDPMQRLALVTAYEALERAGYVANRTPATNLTRIGSWYGQASDDYREVNTAQEVSTYFIPGGCRAFGPGRINYFFK
FAGPSFNCDTACSSSLATIQAACTALWAGDVDTVVAGGLNVLSNSDAFAGLCNGHFLTKTPNACKTWDADADGYCRGDGI
GSIVMKRLDDAEADNDNILGVILAAATNQSANAVSITHPHAGHQADLYRQVMTRAGVDPFDVSYIEFHGTGTQAGDAEEM
KSITEVFAPIKGKRRTAKQPLHIGAVKANVGHGEAAAGVTAMLKVLLMLQKSAIPPHVGIKKDINPGFPKDMDKRNLHIP
FKTTEWSRTPSKKRIAVVNNFSAAGGNTTIALEEAPVREKTGSDTRTSHVITVSAKSKISLKGNIQRLLAYLDKNEDVSL
ADLAYSLAARRYHHNYRLAIHAVDVTSFKKQLTSKLEGVESQKPIPATGPPPVVFVFTGQGAADKSMNLQLYHDSSFFHA
QIQNLDRLAQRLGFPSFIPAIDGSYPKDHSFSPTITQVAHVCIEIALTKYWELLGVKPEAVVGHSLGEYAAFYAAGVLSA
SDAIFLVGSRAQMLESLCTAGSHKMMAVKAARADIEDAVKDMPYDLACVNGPKETVLSGTTEQMEALAVPLQEKGYRCIF
LDVLFAFHSAQMDPILDAFEETARKGVLFHAPTLPVVSPLLGKVIFDEKSLNPEYVRRATRQTVNFLSAIESAYATQIVD
QDTVWVDVGPHPVCAAFIKSILDPPPTAVGSFRRGEDNWTSIAQSLGQLHCAGVQVRWDEFHRPFEPSLSLLDLPTYSWN
DKRHWIQYIGDWALTKGNTFYDAEKGLDKAKASITNAPVSNLRTATVQQIIEETFEGSFGRVVMQSDLMQPEFLAAAHGH
KMNGCGVVTSSIHADIIYTLGEYLHKQLVPKAKTVDINIVNLEVTKGLVAQNSTKTPQIIRVTATTTDINTAAAHLVWEN
IAGDGSASDPFATCRILYGHATEWLSSWAPLTHLVQGRIESLERLAAEGLANRFSHKMAYTLFAQNLVDYADKYRGMQAV
VMNEFEAFADVTLKQVQNNGSYTVPPYFIDSVAHLAGFIMNVSDASDTANTFCVTPGWDSMRISRPLVAGQKYRSYVKMI
PTSEDPSVYLGDVYIMQDGVIIAMVGSIKFRRYPRLLMNRFFSAPDSATAKSYANTGAPAKEAAPPTSTIRSTPAVAPPK
AAPPPKAAPPPKAVPAPNPTAPTPAAPAPAPSAPAPAADQVGDSDSTARKALKLVAMEGGLEMSDLHDDAAFVNLGVDSL
MSLVIAEKFREDLGIAVAGSLFLEYPTIGAMRTWLEEYYS
>Xanpa2.cluster003_L0_CDS7_ProteinId_1655435_GeneId_1655435
MPDDTNIFVFGDQTADPRERLREQLLAGRTNLLLGHFIHRVDSALKHEISQLPWPERSSLPNYSSIEQLSRSSSTEQIVH
PGLLGALLCVSQLAQYFEFASINQQHTRVLSNTVVVGLCTGLLAGAAIASAPVLSGLVRLGAEVVLIAFRVGTYVHRIAL
QIEIPEAGANNSWSTAVGGTTRAEAHTALAQFHQHNGIPISRQAYISATSLSSITISGPPLTLRRLSNSEFAPGSTWFPI
IINGPYHAQHLHAGVDISSFLPSLGCLQDYQLLLPIVSSSTGEYFDPSLSTRDLLQLIIYDILRHPLRLDRIKDQCVDVA
KKWLGRQCTMHLWDSSLSSMSLFTNVRKEAGIGVVLNEHSVHSPDPNGLHRSSGNSKKSKIAIVGMAGRFPSAADHEKLW
KLLEAGLDVHRKIPADRFDVEKHYDPTGKGRNTSDTPYGCFIDDPGLFDPRFFNMSPREATQTDPMHRLGLTSAYEALEM
AGYVPNRTPSTRPDRIGTFYGQTSDDWRDTNAAQKVDTYFVTGGVRAFAPGRINYHFKFSGPSYSIDTACSSSMAALQLA
CTSLWAGGCDTAVTGGLNVLTNSDIFAGLSRGQFLSKTGNCQTFDNDADGYCRGDGIGTLVLKRLEDAEADNDRVLGVVL
ETITNHSADAISLTHPHAPTQETLFCKVMHEAGIDPHEVSYIEMHGTGTQAGDNTEMRSVTNVFAPTARKGQRRKPLHLG
SVKANIGHGEAVSGVTAVIKCLLMLQHGMIPPHCGIKKSINVGFPQDLMARNVHIANKKTPFSSIDGTPRRIFVNNFSAA
GGNTALLLEDAPPQRRGRDDLRRHWVIAVSAKSRTALKANTIKLIQYIDDTPELRLADLSYTTTARRMHHNYRIAFECSA
LPGARQVLLSKISKIDDAIDPGQGKPPHVAFVFTGQSDYAPLCRDLYELNSHFRADILSFDSIANRQGFPSFLPLVRGDA
AIDKLSPMVVQVGLTCLQMALARLWAAWGVVPGVVLGHSLGEYAALNTAGVLSISDTIFLVGHRAKLLEERCTVGTHAML
ASKASAEVVSSMIAALPGISIACINGPHETVLSGTATDFDVAATMLSAQGVKSKRLDLQHAFHSSQVDVILDEFEKVAGA
ANFHKAKIPVLSPLLSDVISDNIDASYVSHHARGTVNFSSCIETAQKMGFINNQSVWVEIGPHPVCSNFIKATIGPSTAT
FPSLNKDTPPYKVIGSSLAGLHLAGVDVQWGEYHRDFLDCVQMLDLPAYAFDNSTYWLQYTGDWNLTKGQTPGVVPVAEA
PKPSLSTTSIHRVLSEVVVEGEKATVVTESDLSRQDLFAVVGGHVVNGTALCPSSLYADMAFTVGEHLYRLLHPHGPTAQ
INVCNMEVVKPFIAEATTKGQIIRLSATAHLATKKADLSFTSGSGISITEHAKCHLEYGSAVTWLTEWQRNAYLIQSRID
RLKTAACAGTAHRMLRGMVYKLFAALVDYHAIYQGMAEVILDSPEFEGTSHVAFQATESDGKWVCSPYYIDGVAHLAGFI
LNAHDTLDSSKQVYISHGWESMRFAEPIQATKTYRSYVKMQKAGHNMMSGDVYVLDGERIIGLVGALKFRCISRQLLNSI
LPARVLAPVVVDQGLAPKSVARRPSLQTMNLRQRCSTSLNQRERWSISSRKPTQPITDKALDIIAAELDVSVNDLEDSLE
FVNLGVDSLMSLSITGRIREELEIEVQSSLFRDYPTVRGMKEFLSQCDLSEVVQEIHEETSGNLTSDLDCSDAISFNGGA
ISTPISIESGSKMADSWEALSMVVRETVSREMSVEMSELLATDDLASLGLDSLMSLTILGALRETTGLSLPATFFLENNS
IQAIEESLHVSLRQKTTELNANAQANEPQETTNAAVPEGSATSVLLQGTPKTAAKTLWLVPDGSGSATSYVFIPPISRDM
AIWGLNSPYLKTPEGYQGGVVGMSSIFLKEIKRRQPEGPYYIGGWSAGGVMAFEIARQMTDADDRIDTLILLDAPSPALI
EPLPPSLHEFFALTGLLGGGGPGEIDKLPPWLLPHFRKTVEALSTYKPKKSLLKQSPKVFAIWCEDGVCKYPSDPKPDPY
PYGHAQWLLENRTDFGPNGWDEYLDGDMITTRRMAGNHFSMMKEPCVARLGEFLREAFA
>Xanpa2.cluster017_L0_CDS13_ProteinId_1615524_GeneId_1615524
MAMQILLFGDDRMDTLECAYRLTQSSKQSSNLREFLRKGTDVLQIESAALGTDERHDISGFEDFRAIVEATAQQKISDEM
ITIPLMCLLRLGELILYVEKEPCVLASTEGRSYLLGISVGLLPAVAALMSKTVVDLFGYGLEIIAVSVRLGHELRVRTKN
VAGQTANFLTYGVKYVDYQHVRCVLESFHQRQGIPPHQQAYLGLISNTEGSLFGPQPVLSRFWNEHPMYAPVTELSLTSA
LAVHAPHLPKLDTQKVVGRSTLLATVVEKDVSLVSSGSRKGYPSMRLDDLLHQILEDIGNNAVEINEALRKLTSELSGAG
NITLVVPGSTPYTTLVREVLQNDSFNIALADRPHDKTIMQRNREGSNLIAIVGMSGRFPGGEDLQKFWATLAQGRDVHEQ
VPISRFDLEVHFDKQGITRNTATTPYGCFLERPELFDHRIFRISPKEALQMDPIQRILLMVTYEALQMAGYTTSGTSSTH
ATRIGTYIGQTADDWRDNNESQGIGAYQISGTNRAFTPGRLNHHFGWEGGSYSFDTACTSSVAAINAACSALLARECDTA
VAGGGNLLTSPQSWAGLSRGGFLSKTGNCKTFRDDADGYCRGEGVGVVILKRLEDARLDRDNIQAVINAYGKTHAKGSLS
IVQPNAESQRRLYAKILKRADVSPTDIHYVEMHGTGTQAGDVAETESVKSIFGVGRTKDNPLFIGAVKANIGHGEGAAGI
ASLIKSVLMLREGRIPPHPGMPFPLNHKFSSLEEVHMRIPGESIVYNARPNGEKRRIFLNNFDASGGNTGMIIEDNEDLG
PKKSDPQHSLNSNRERLIRYLESNSANDISDVAYTTTARQMHHILRNSFVVRNTRELIQKLKGRETQKSTDGPCRKSDEV
PVVWLFTGHVTLYTGMGRQLFLTCARFREKIYSYQRICNALGLPYALELISGPGEGGPEKQSLVQEHLAIVILEVALADM
WKLWGITPTLILGHSLGEFAALCVSGVLSITDTLFLVGKRATLIELRCHPFTHAMLAVNMSSGDVENIITTEQLRSCEIA
CENAPKQTVISGTNDDIKLLERYLINYKAKAKLLSAAYGFHSAQEQPVLHDFEAAARGLFFAPPSIPVVSTVTAALVDDI
GHFNPTYLRRQVRGRVKFLDALLTCSTKGLVNDQTVWFEFGPDPVCLGLVQSSLGVNPGRIMAAIKSTEENWVTLSKCLA
KAYEVGIRVDWTEYHKEYQDCLRLVELPAYAFDMTSFWTTYDQMKMGPGERATSGQRNDRSQIPATPFRTCLQYLTNETR
HSNALSLKFTSSTSEPNLHRIIQGHRIDGVAICPLGVFCEVAYSAATYTTRLQDKSNQAVPIVSLHDLVVGHPLVVSAHR
PSQDMEVQATKVDEADIIDISFRPTTPLTFEYGSCRIRSGERAWWRNNLSRHFSLVKKRIRTMTQNPVSTESQKLFKPLV
YKLFSDLVGYTEDYQALEEVILDAGCREAVATIKLQPTKGNGSFTHNPCWLDGLLQLAGFVLNGDPTRSNDVVFISTGFQ
ALYILEELNINTGYTAYVCMQDDDPKDLKSGDIWVCIGDSLVVLCEGVRFKRMHRKSLAAILKETDEIKVTGPTQQQKCP
LREPTAESSIENLEMTSPGMISCPMPSGAISQTDDPAPDLPSPPMTEHDTVKDFFQPLLKIIASETGFTVADMEPTTSFS
ELGIDSIVGSAVIAAARSQIGIDLPAEFFVELRTIEEAEIALARLQGKYHSDQEVATGEHERVQTASPLSAVPPLKVNWE
GNHKDQEPTISPINHSMSEQGPTSVTSKQPLSRVVLLHGQASSVDTPVYLVPDGAGSASAYLNLPALLGGRRLLALESPF
LRNPQDWQCTIGECTELYIRALQGSQAHGPYIIGGWSAGAIFAYEICRQLLQMGEKVKCLLIIDMVLQQPMLKNIEPTLE
VLEQIGLFTGIERSGQSSSTVSSSLKEHFSRTVKAVADYKPRPMDVASRPGKSCLIWANRSLRGHTRPLDREGTESQIHP
LSGDGDDNAITELKETLFGEREDYGPNGWDDLVGPIQCHVIDADHFSIVCHPSVKQLGEILEQVLNEADAEWSASTANRE
>Xanpa2.cluster020_L0_CDS11_ProteinId_1577527_GeneId_1577527
MNTPSSNSSMDGSKMKLVHFHNEFPNDDLRDLYRRLQVHSKDKKHLILAAFLDNATSAIKEEVQKLPRALKDLIPPFESV
LNFADYASLRQGPLSGSVEGLLLCVLEIATFVGFYEESNEEYIFDASNSCLTGMGIGLLAASAIAISQSMSDIPFSGAEA
VRVAFRLGVLVDEVSQNLEPREEGSSPDTWAIVVTGVTESGVQKELDTIQSKVNIPETGKIFISAAGESSVTVSGPPSRL
KALFRNYGFFRDAKFIQLPVYGGLCHAAHVYNEKHVRSITRTPALDALDIVRRPRIPVLSTSTGKQYPASSCTELLELLV
TELLTQKIRWDNVVDGAIEHSKYLAVSDASLFVFRPSLPVQDLVSAFKKVKDLNVSMEEMVPWIASKAKESQDSRGSLQS
KIAIVGQACRFPGGADDTDKFWEILEQGRDCHQKIPADRFDVDSHTDITGKRMNTSGTPYGCFVDDPGLFDAPFFNMSPR
EAAQTDPMQRLALVTAYEALEKAGYVANRTSATKLQRIGVFYGQASDDYREVNSNQEISTYFIPGGCRAFGPGRVNYFFK
FAGPSFNCDTACSSSLATLQIACTTLWAGDADTVVAGGLNILTNSDAFAGLSNGHFLSKTGGCKTWDINADGYCRGDGIG
SVVLKRLEDAEADHDNIIGVILAGATNHSAEAVSITHPHAGAQSYLYEQVARRAGVNPLDVDYVEFHGTGTQAGDSVEMK
SITDVFAPIVGRRNKKQPLHIGAVKANVGHGEAAAGITALIKVLCMLRENAIPPHIGIKTEINPGFPKDMDKRNVHIPFE
KTAWPRVPGKKRTAVVNNFSAAGGNTTIILEEGPIREVTEVDPRSTHVVTVSAKTKLSLRGNINRLLKYLDTHPDTSVAD
LAYTTSARRVHHNHRFALPVSNVAQVQQSLNDCLEKLDALKAVANLGPPPVAFAFTGQGASFKPEHLQLYHDSASFRNQV
QHLDNIAQIQGFPSILPAFDGSAPPDESFSPVVSQLAHVCGEIALAKFWATIGIKPSVVVGHSLGEYAALHVAGVLSASD
TVYLVGSRARLLGETCTPGSHVMLSVRGSVSQIQDSASPKPYEVACINGPKDTVLSGTQEQMDSVVESLKADGLKSLKLD
IPYAFHSAQVDPLLKDFEKLAKDGVIFKAPMLPVISPLLGKVIFDEKTINAKYLCRATRETVNFHGALDFAQQLTTTDEK
TVWVEIGPHPVCTGFVKNTAASVNIAVPSMKKNEDNWVTLADSMATLHCGGFDIDWNEFNRPFESSIKLLDLPTYAWNAK
NYWLMYNGDWNLKKGNTYYDTKEEPKAITAPEPVSSLSTSTVQNIIEEDWTENTARVVMQSDLMKPDFFAAANGHFMNGC
GVCTSSIHADIAFTLGKYIYEQLRPGTKKVDMNVSDLVVIKGLIAQKNSKKPQRIQVTAMADLTESKADLRWHNVNDDGS
LADEEHGFANATVYYGDSDAWLNDWARTEHLVQGRIESLSRAANEGTVTKVNRNMAYKLFASLVDYAEKYRGMHSVTLNG
YEAYADVVLTKEKSGTWTIPPYYIDSVAHLAGFILNGGDSVDNKNNFFVTPGWGSMRFAKPLEAGGKYQSYVKMLPTAED
PNIYLGDVYIMQDGHIMGMVGAIKFRQYPRILINKFFTAPDGSSKGDSKTPAAKKADPPKKAPEPKKAPEPKAIEAPKAE
EKPVEKPAPAEKAVEKAPEKPAEGAGKKGHNALEDVDADSTAAKAIKLIENEAGLEDADMVDTATFAALGIDSLMSLVIA
EKFREELQVTVGGSLFLEYPTVGDLKAWLTEYYA
>Xanpa2.cluster022_L0_CDS22_ProteinId_1660610_GeneId_1660610
MPPDMNILLFGDQATDYHNNLRNKLRERNNPILTSFLDQANAALCEEVARQPRLIRDTIPSFSTLLELVDWFDSAKTSNP
AVESATCTICQIACLISYLYQSSSQFDPSNTRIIGSCTGLLSAVAASSSTNLSRLPALGVLLVRISFRAGLLVASTGNRL
QQDSSTLCWSIAVMGMDRDPMSDLLRQFNSDEAISIAKQAYISAIGIHSLTISGPPSTLERLVHSVPAFDALRRAPLPIH
GPYHAGHLYNQTSVETLLRPYRESLESYQSTIPVVSSSAGKPYASSNTLTLVQKALEEILMKPLHWKLITECVAFENASK
CTVLPAGPADVGRSLIAALKNNNCPAFLDNSLWLSIPEKRSSPSGKFADSKIAIVGMAGRFPNAANHELFWQMLEKGTDT
HRIVPADRFDQAHIDSTGTRKNTSYTPYGCFLDEPGLFDPRFFKMSPREATQTDPMHRLAILTAYEALEMSGYVPNRTAS
TRLHRIGTFYGQTSDDWREIQEGQDIDTYFIPGGVRAFAPGRINYFFKFSGPSFSVDTACSSSFAALQLAVTSLRARDCD
TAVTGGMNILTNPDIFSGLSKGQFLSKTGNCQTFDNNADGYCRGEGVATVILKRLEDAKADKDNILGVILESATNHSADA
VSITHPHAPTQEYLYKELLNRSGLDANDISYVEMHGTGTQAGDKTEMESVSNVFASRSRQRRPDQPLHLGAVKANIGHGE
AASGICALIKVLLMMEKNAIPPNCGIKGVMNQQFPTDLQARNVHIPVQTTHWPRPIDQVRRVYVSNFSAAGGNTGLLMEE
ARLPAIQDSDDPRSTHVITVSGKSKSSLRKNLSQLVEFIAQNPRCSLSSLSYTTTARRIHYNYRVAVTESSLAKVKDSLF
AAQEKDVYPISPAAPDVAFVFTGQGAHYAGLGNQLFQKFSQFRSDILEYDAIAQSQGFQSFMTLIEDTKVDVAGLSPVVV
QLGSVCVQMALARLWVSWGIVPAVVLGHSLGEYAALNVAGVLSASDTIHLVGMRAYELERRCTPGTHAMLAVAASVSSIE
ACMPDSPLEIACINSSSQTVLGGSMEQVEQAAQQLSSNGIRSDKLRIPYAFHISQVDPVLDIYEKIASGVTFSTPSIPVI
SPLLNMVVRNAGSFGPAYVRRHARETVNFPNGLDAGFQDGILSEKTVWVEVGPHPVCLAMVKKMLGPTISAVPSLRRDAD
TWTVLSASLASLYTSGLEIDWNEYQRDFNAAQQLLRLPTYGFDLKNYWIYYTGNWTLTKGDPAAVAELSKPVPKLSTTSV
QSVLEEEFHESTGTVTIESKVADPTLRKAFEGHQVNNNALCPSSLYADMALTVSEYLYKQLRPDNEVPAMSINRMEASKS
LVAGQNDDQRLRLHGEADIDAGRVKLHFYSVTSEGKKRTDHAKCIVEYVDAAAAILNWKRYHYLIKPRVEALMSGVNVGT
AEKMHRNTAYSLFGSFVKYGASYRGIEEVNLNLEEYEATAKLAFQTTDKDGTFVCNPYWIDSIGHLSGLVVNVREALGDK
AQVFISHGWNEMCFARPLSRDKIYRTYVKMQSIGGKVMAGDVVLFEEDEIIGVIDGLKFQAIPRSLLNTFLPQPGAKASQ
PSIAPKVASQDRTPVQKPKPPQAKEQPKQAPRGISDRALEVVAAEVGVPMSELSANVVFADIGVDSLMSLTISSRLREEL
DTDISSTLFVDYATVGALVKHFSPQEPSAAAVPELSSSSSSSSLQTKSSFEIVPTPASDPGEEDIVEVIRATIADEMDVQ
VDEIIGATNLASLGMDSLLSLTVLAKLREATGKDFSSDFFIENPSVEAITNTLAPKSKATIPEPLIKERFPPQPPAEKKA
VPPNSPPATSLLLQGNPKTATKTLFLFPDGSGSATSYTTIAPIGPDVAAYGLNCPFMKTPEQFTCGIAGVSTLYKNELRR
RQPHGPYYLGGWSAGGVVAYEVCQQLIAEGETIARLILLDCPCPLRLETLPARLHVFLDQIGLLGTGMGTAPKWLLPHFE
YAIKALDAYKPRAIADAAKAPPTFAIWATEGVCPKPEDRERLIPAREDDTRSMKWLLNDRRDFGANGWDELLGEGKMQFR
TIKGNHFTMMRKPQVDELAALIRKGLE
>Xanpa2.cluster035_L0_CDS10_ProteinId_1663406_GeneId_1663406
MPKEQQKLYLFGDQTYDVRLHLKDLLHDRSNPILEDFLAKAYNAIRREIYTLPPEARDDLPRFTCLDDLVLWKQVGRRCV
PLDMAVTCMYQLGTFISHEDSKCQYPDPEQDHILGICTGALAASAVSCSRNTLDLVPLGVEAIIIAFRTGVHVSDTAQRI
EPSQDLDQSWSMIVGGTEAARMVEIFCEQTMLPMTKKPYISAYAPRGITVSGPPGSLLQLRDFPGSANARSTSVHVHAPY
HSSHLFCKTDVEHIIGDIADHLIAQTKRVPVLSGDGTTVKGGDFGILLRIAVEQILLHPIRWDSVIHELQAWLQSSSSTA
VSPTAFSLVPIASNQEHLVYTALQQTALRSILPPSAPPSKSSQSEEIAWPSPKQPKLAIIGTAGRFPGAKDNEAFWDLLY
EGLDVHKPVPDLHWDAKTHVDPTGAAKNTSATPFGCWLDDPAAFDARFFNISPREAVQMDPAQRLGLMTAYEAIEQSGIV
PDATPSTRRDRVGVYYGVTSNDWMETNSAQAIDTYFIPGGNRAFIPGRINYFFQFSGPSYAVDTACSSSLAGIHLACQSL
WRGDIDTAIAGGTNVLTNPDFTAGLDRGYFLSRTGNCKTFDDNADGYCRGEGIGTVIIKRLEDAVADNDPIRAVILGADT
NHSAESESITRPHSGAQQALFSKMLSRSALDPYDINYVEMHGTGTQAGDAAEMTSVLHSFAPALDEVKKARTDDQALYIG
SAKANIGHGEAASGVSSLIKVILMMHKNTIVPHCGIKTTINHKFPTDLDKRNVRIALQPKEWKRSAEEKPRRAFVNNFSA
AGGNSVLLVEDAPNQPEIPNLDSDPRSVHLIAVSAKNGTSLQGNLRSMLGFLKQNPDVRLDQLSYTTTARRSHHIHRVML
AGSRTDELCKQIDTAIQDGTGTKRPKSTPKIVFTFTGNGAQYPGMGKQLCDSFSRFRNETQKLDQIGRSLGFPSVMPVIE
SEDQDISIFAPVLVQLGTTCLQIALTKLWASWGILPMAVVGHSLGEYAALHTAGVLSDSDAIYLVGKRAQLLEEKCAQGT
HSMLVVMGALDTIASVLKNTEFEVACINSPKETVVAGLNENVSIFQSLLSDAGIKSTLLKVPYAFHSSQMNVVLEPFEKL
AAGATYAKPKIPVLCPLDGSIVTEEGSIGPHYLSRHCREPVNLRAALANAVSHKIITDLTTTLEVGPHPAVSGMVKAELQ
THTLLVSMQRGRSPLQVLAGTLKTLYAAGTDIRWLEYHRDFKASHKVLPLPAYSWDLKDYWMQYVNDWSLRKGDPPLVIN
AGAPRKVECTTIHRVVEESGSTDKTHIVVEADIARKDLSPLVQGHEVDGIPLCTPSVYADMALSMGTYLIDRYQPAKPDR
LLDISDMSVSKALILKEKAGEQLLQAHSDVDWSSNAATTIFMSFDVKGNLQEHARCIVRFRDRSLQEKMQKDAIDTKRKM
QTLRDGIVSGDTARFNRPMAYRAIRPLARFHDDFRAIDEMVLNSSTLETSSKLSFGSVKRDGDFYTHPAIIDALTQSCGF
TMNCKDDTDLDNEVFMNHGWGGFQIFEPINFDKEYTTYTQMREGTGGLWHGDVAIFDGDDVVASFKQVTMQSVPRRVLKV
ILSIESGAKSQPNKAAPKTATAPAAISKTASVPPQSRHVSHPEVKATASSNGAGAQALTIIADESGIDRDDLTDNLIFSD
AGIDSLMGLTISARFKEEMDIDLDFNALFYDYPTVKALKEYLGDSAADPTLVDDGAEVDTPSSTTSGTTTPQENITGATT
PNLGNLVSFQRALAIISEESGVAVEDFTDDTSFADSGVDSLLSLVIVSRLRDELDLDISQDSLFLECQLVGDLKKLLVED
ADHSNDDTSPAPLTEAKPSPVDASEPAAPKRTPKETAALTIRMKGVEEYVEKYTAGFSAPTSTSSKHSTSNDGKVILVTG
ATGGLGAHLAFHLAQISEVKTVICMNRDNKTEGYARQYKSMRDKGIRFPDTLKHKLQVLQTDTAKPRFGLAEGEYQHLVA
SVTHLIHNAWPMSAKRPLSGFESQFQVMRNLVDFGCDAASARPAGFKFGFQMVSSIGVVGQYAHGSKTKIVVPEERVGIE
SVLPNGYGEAKWGCESMLDRTLHQHPDRFRTMAVRLGQIAGSESSGYWNPLEHFGFLVKSSQTLGVLPEMGGGLYWTPIN
AIAGTLSDLILADHTPHPIYHVENPVGQSWREMTAILAEALHISASNVIPFDGWLERVRNAPPKNNPASTLIEFLEDNFL
RMSCGELVLGTKKTLEHSQTLRGVGPVSETVARKYIYIWREIGFLASTEEEKAQFPAERARLWGYE
>Xanpa2.cluster036_L0_CDS10_ProteinId_1583226_GeneId_1583226
MNFTRLDSRAVGFSRGQISFCAITRTGGRSSGCYIGAATEDYKDNLRDGIDVFYSTGTLRAFLSGKISFVHSLSGPSIVL
DTACSSGLVSIHQACRALNNGDCTTAIAGGVNTISSPDMYLGLDRGHFLSPTGGCRPFDASADGYCRAEGCGVFILKRYT
NAIQENDQIYGLIKGVELNRSGNAHSITHPHSETQVQLFQRLLLKSKIEPSTISAIEAHGTGTQVSNLALIPQQANLTQL
NPGFVGLEETGIIIPFANREWQHSKTQPRRAMLNNFGAAGSNAALLLEEHVEAQQKKHTGIDRTSYIFNVSARTAAAQRA
CIKSYCDFLQTTKPQPHIRDICYTATARRVLYSHRISLVCTSIEDLEAKLGDLDVSNFQPCPTSKGVVFAFSGQGSIYRG
MSEGLLSSSPFFRNEMCNCDKIVQDLGFPSFMCYFVKEDGLQTTSTGAEDLITSQCACVALEYCIAKLFMSWNIIPTHVF
GHSLGEYAALAVAGVLSLEDTLRVVASRARMMAERCKTNESGMISCKVSPSVADQILAFEKATPELAVACRNSNHDCVVS
GPLSQLHHFEQICKIKPIKAKRLDVPYGYHSSSIDPILEALEELGRTVTWCNPTIPIASNVHGRLFQSRDFQSNYFAKHA
RDPVRFVEVIEAIRTAKGLTDSICLEIGPHPTVSTLVKSNAGSSSTPCYPVLKKGVDAWSSLSSVLSKVALVKDEIDWRE
IFEGCRPTTISLPGYPLSGATFEVPFSEPVSKGRESTVSHYSETGFALLPRLNLTQCTEQVHAFETSSAILGPLISGHNV
GGTAICPASVYHELTVEAAQIVMSPLRGHVWTVKNMSFVHPLRYDPGHSVQTIALYLNKAEDGTFEVKIASSTSENAQST
IHVMSVVSMMDPVATKARRQKEAALIKRQAFYFSTTDSHSTFRTKVLYERMFTRVVRYAKEYHTLKELNVASSNLEGYGS
FKLPSASLTKSYIVPPTFTDTLLHTAGFIANLSVEPEEICICTRADAVEILYENLDFGDNFTIYCHLFDDIQGAIVADAF
VLNSSGQTVALCCGMEFKKLRLKSFQKSLQSAITPKPQATESPEKTPNDGTTVTPSPTGIATPKMMENNIQDVRKAIIKT
LSETSGFSEQDLANASSLGDLGIDSLMQIEIASALKQAFPQSSINQDTIAAFDTVQGLENDIASKTNPGTPLTNGTPISS
GHGSSTPRSGRSFSMNGLSNGSSSPPSGPVVNGHSTPYSRSRSSTLGNATSDGVLHHDPSHFRPALLQLSSKREGTPIFC
FHDGSGQGSIYGRIANIDRTLYAFSDPDFATNNTRPQSLSEMAERYAATFSKAETPNVILGGWSFGGVVAFEVAQILRRL
GFGVRGLVLIDSPYPENHEPLPEEIVRFVLGRSAIKNRVKGTGESLHLRTEFQANATLLGKYPARQDRCDIKTVVLRSRD
SFDSSGLCGVQYEWLESQTARTEAIKGWEAMLGQRVDVLDIPGHHFQAFDEQNAGAKFRSILEVSC
>Xanpa2.cluster049_L0_CDS10_ProteinId_935663_GeneId_935663
MPLTTVASPVDRSQICNVLLFGDLTVAFEDDLCQLLHCKNDATLRSFFDQVNLAFRQEFTLLSTEDQSWLPQFTDLIDLT
ANLNDAASAQALRFALLAVYQLGRFINSDIYPDAASSYLVGVCTGSFAASAISASRTMTELVPAAVQAVLVAFRVGLHSL
KMQRHIEPWSDEGSRSWSQIFSLSEAKAQEILRQFNSEARLARSSQLYVSAVTPSTVTISGPPNVLERFTSSFSLQAHPT
SIQTPYHAPHLNDIEDIDEILGCLGDERFGNYRPHIPLLSAAAGTLMEAEDFAGLLRQAATEALCQQVRWDKICSGLSSM
LSQNPSWTSCIVSPVASNAASLLNCALQRDTTLSLTISESLNIKVESDHMSPAAGGYQDSKIAIVGYSGRFPEAASTEEL
WEILKAVRDTHRTVPEDRFDWKAHCDGSGKTKNASQVKHGCFITDPGGFDARFFNISPREAENMDPGQRLALMAVYEAIE
MAGLVPDRTPSTRSDRIGVFFGVTSDDWREVNSGQDIDTYFIPGGNRAFIPGRMSYFFRFSGPSISVDTACSSSFAAIST
ACSFLEQGKCDTVIAGGTNVLTNPDNFAGLDRGHFLSRTGNCNPFDDSADGYCRADGVGAVVLKRLGDAQADNDPIFGVI
AGSSTNHCGQTVSITRPHEGDQLSLFKHILRHTHTDPTDVSYIEMHGTGTQAGDATEMGSVLSTFAWDHRRSNLTLPRPL
YLGAVKANVGHSESASGVTALIKVLMMMRYNEIPPHRLDGQLNHHYPADLAERNVHIPFKTTPWRRDIYARDKRISFLNN
FSAAGGNTAILLEDAPCRAASLVSTDPRTVQPVTVSAKTAKALEGNTRALIEYLERNPATSLPALSYTTTARRAHYKFRL
LVSGADITVIKAALQRRVDHSIKIKAITSEPPKVVFAFSGQGTIYTGIGRQLFEQVAVFRTDILRFHRIAQRQGFPSFLP
LISGEGSVEVETADPITSQLAAVCVQMALSHLWQLWVGPPTSLIGHSLGEYAALYAAGVLSASDTIYLVGSRAQLLHKYC
TKSTHSMLAVKAPWTAVVPELADSACTIACINSPTNVVVSGPATSVKRLSEKFGSKRVEVALLDVPYAFHSAQVEPLLAH
FETLASTITFHKPRVPYMSPVLSTVVNETGILNAAYVTQATRECVNFQGAIEAARDAKLVNDTTLWVEIGLHPTCSGMIK
QTLGSHIVTAPTLRKDADTWKVLMDSIERLYQAGVNIQWNEFHRGFEAVHEVLPLPRYQWDLKNYWIPYRFNFCLTKGDD
PATFAPQTPLAPSVALSTGPSLSSSVHSVLEEQNSTEKSILLTQSNLHDPRLTPVISGHRVNTAMLCPSSLYADMALTIV
KYMLKSNGLLDDAVGLDCGTMSVQRSLVARPDATSQLLRVSAEAIWSSQRVSLRFFSVDDNASKLADHASCTVKITEKQN
WLDDWKRSAYLIRSRIESLRLAVDTGNSHKLKRGMVYKLFRSLVDYAPSHQGMEQVILDSECLEATAEVKFKVGHQGFDF
NPCWIDSLGHIAGFIMNGNDKLSTKEQVFINNGWEAMRCGKPIEHGKTYTTYNRMQLESGTTYAGDTYIFEGQELVALFE
GVKIQGVNRSMLDNLFPGKARVAAAKAAPAAVASKRAATQGSVQKPPASSRQKAAPMQDQSSKCKGALKIIAEEAQIDRD
DIDLDTEFADLGVDSLLSLTIASRLQQELGIDVSSATFVEHSTIKALVSHIGGNDEAATVESTPSPSGPSEASTPPSVES
EYEEHSSTDASTFSGDSSTPNIGVMALVQQVISQQVGIAVADIPSDLPLADLGIDSLLGLTIMDLLSEQMDTQLPSSLFA
DSETLDDMEANLCKAGVITTSLKSQGVVAADKNPPEVTADLAESPDARISTMSQKYDGLTAPPHATSVVLQGSPRTARKI
LFLFPDGAGSASSYLALPALSPEVVVYGLSCPWLKTPEDLKCSFGHYVAKFLLEILRRQPHGPYNFGGFSAGGILAYEAA
QQLERTMGEKVARLVLLDTPDPVGLEKTPSHGRLYDFFSESVVGTFGGIKGKEAPPWLRPHFDAFLALLDRYEVTPFTGS
TTTPPPATYLIYARDGMCKHASDDPRRPELRPDDDDPREMRWLLDNRTDFSGGGWNTLVGAENLHVEVLDDVNHFTMLHE
GPRIKELAAIMARALLHE
>atranorin_PKS_Stereocaulon_alpinum
MTISHEELPSMAVFSPQSKAPKEGYLDEVRSYLCGKVELRPLLDSIENLPNTWSIFAQHNPHVAALKQGIRYTQALSEWIKNGKSSGIANVMSGILSLPLLTIIQVVQYFQFLEVKRLRHSDFMQQLRDMGGMQGYCGGLMPAIAIACSVTEAEVVANACKAMKIALGIGAYGELGDDENVLGPTTIVVRLKEEGQGRDIIRDFPDAHISAITDPKTISIVGSATSLAEIQSQVKSRGMQTQAMHLRGKVHNPENADLARELCILCDKNDELRLPEASHLMAPLRSNKTGEKLSNGSLTHEVIETILASCCQWYDLLNGVCRDLEKTGIQSHLFASFGIGDCIPLAPFNKAGLQITKLDILSFIKALMPPIIPIPDHGRQYAYPADAVAVVGMACRLPGASSVEELWDLISSGGSTVKPVPEERVDIANSFRALQDQKWAAKQHWWGNFIPDIASFDHNFFRMNAREAASMDPQQRILLETAYQAMESSGYLGSHHRESGDPVGVFLGASFVEYLDNTSSNPPTAYTSTGTIRAFLSGKISYHFGWTGPSEILDTACSSSLVAINRACKAIQNEECQMALAGGVNLITGIHNYLDLAKAGFLSPTGQCKPFDSAADGYCRSEGAGLVVLKRLSQALTDNDQILGVIVGASTNQGGLSPSLTVPHSAAQVRLYQDILHSAGMKPEQVSYCETHGTGTQAGDPLEIASVREVFGSSERRDNISIGSIKGNIGHCETAAGVAGLLKALVMVNKSVIPPLASHKSLNPKIPALEPDKLAITNSLEDWKASPRAAIVNSYGAAGSNSAVLLCQAPDVDKGTYPASNEGSAYPIIISAASTSSLLANVKCLESYLRKISSKLTMADVAFTLVKKRKRHPIQYMSVESNIDGFVSSLGSLQNPIETPQAKKVVLCFSGQSRQSIGLSVDWYESFPLFRHLIDSCDDLLQQSGFPSCKSAIFDKEPAQDVIPLQCAIFTIQYACAMSWIDCGLQVEAVIGHSFGELAALAVSGALSLPDALKLVATRAALMQSKWGPQKGTMLLISAEAELVQKLIEGNQDVEIACYNAPKSQVVVGTQDAIVEVESLLADNAEYRGIQSQRLNVTHGFHSQFTEPLLAELSETARSLVFQEPKIPLESCTLEELERVGPERIAHHTREPVFFYHAVRRLEQRLGSCVWLEAGFDSPIISMTKRAVEFQERHNFQEIKTSGATNPTTTLANATVNLWQKGATSTFWGFYPLNETEIKQVWLPPYQFDRTAHWMPYTDHALEMSKTKAFIPSEPQAESIRNPSRLVEPRIKPSEEGEYIMNTASQRYTDIVSGHAVLNRPLCPAAMYMECAIMAAQLAVGKVEGQAPWFENLTFEAPLGLDSGCDTSVVLRPDSSKQGWSFVARSLNKIDPKRKPVLHAKGDFGFTTTTQLHRYQRLVTDRMRHLQHSEPETLKSKRAYALFSRIVSYAELLKGISSITLGESEASAIIDVPLGASTVDSLATGLCDCVALDAFIQVVGLLINSSDQCAGDEVFVATGIENFSMSLACDFDRCREWIVFAMFTPSGIGKAMGDVFILTSDKVLVITIMGVQFTKLPIMRLEKLLDSANPKSCEPPILKTNQRDSVESASGSSSAERSDDDSEGDNLQTSASSDTSVDSEPETPADNDAAKKLKSLIASYVGMAEDNITDDANIADLGVDSLAATELADEISDKFSKDVDGGELPMMTFGELCRIVAPEMMTRLPKPKKTNTRKVEDESPPIGSDNETKKLNVIAESAATVIRADPIQTLQQCDPMFQSSADKFGFTDYWTVVAPKQNELVLAYIGEEFKKLNLDLWTVQAGASLPSVDHLPKHAKVVQRLWDILADNGIIYNYGTAKVRSSKPLPNIPSTTLHNELNTSFPRFANEHRLIAVTAPHFADGLTGKTDHISLLFGSQNGQECLNDFYNNSPQLAVMTDHLLNFVHQLLREYRLEGPVRILEVGGGFGGTTTRLAEMLETIGQPVEYTFTDVSSMLVKEARKKFSRYGWMDFQTLNLEKDPPTSLQSTYDIVIGTNVVHATSKIVESTKRMRSLLRIDGFIVLSEVTRIVDWYDLVYGLLDGWWAFKDSRTYPLQPADNWVKDLKEAGFESVSYSKGNTEESNTQQLIIGSTRPGKIPSNSDPWEARLSKSYRIETMPYKFVDDTEILADVFFPTSPAATGAMPIALMIHGGGYMTLSKTAIRPYQTQFLLENGYLPVSIDYRLCPEIDLIAGPMTDVRDALGWVRNKLPAIARNQGINVDPTKVVAIGWSTGGHLAMTTAWTCEEIGQEPPVAVLSFYGPTDFESEDIDHRRAEQYPERTMSFDHIRKSLPVKPVSTFLFLPTSCQDHAFYEFPIANHPFYTQITSYDCPTGTDSTNLGWVRPGDPRSELVLSLFKESHGLQVMLNGISTADLAKPPPLAKIKAISPMAQLKAGRYNVPTFVVHADQDEIVPFKDSVAFVEELGRREVKAGLGRVQGKKHIHDLALKPGGDGWTDGVGVGYDFIFEVVRRCIGA
>wA_CAA46695.2_PKS_for_naphthopyrone_YWA1_Aspergillus_nidulans
MEDPYRVYLFGDQTGDFEVGLRRLLQAKNHSLLSSFLQRSYHAVRQEISHLPPSERSTFPRFTSIGDLLA
RHCESPGNPAIESVLTCIYQLGCFINYYGDLGHTFPSHSQSQLVGLCTGLLSCAAVSCASNIGELLKPAV
EVVVVALRLGLCVYRVRKLFGQDQAAPLSWSALVSGLSESEGTSLIDKFTRRNVIPPSSRPYISAVCANT
LTISGPPVVLNQFLDTFISGKNKAVMVPIHGPFHASHLYEKRDVEWILKSCNVETIRNHKPRIPVLSSNT
GELIVVENMEGFLKIALEEILLRQMSWDKVTDSCISILKSVGDNKPKKLLPISSTATQSLFNSLKKSNLV
NIEVDGGISDFAAETQLVNQTGRAELSKIAIIGMSGRFPEADSPQDFWNLLYKGLDVHRKVPEDRWDADA
HVDLTGTATNTSKVPYGCWIREPGLFDPRFFNMSPREALQADPAQRLALLTAYEALEGAGFVPDSTPSTQ
RDRVGIFYGMTSDDYREVNSGQDIDTYFIPGGNRAFTPGRINYYFKFSGPSVSVDTACSSSLAAIHLACN
SIWRNDCDTAITGGVNILTNPDNHAGLDRGHFLSRTGNCNTFDDGADGYCRADGVGTVVLKRLEDALADN
DPILGVINGAYTNHSAEAVSITRPHVGAQAFIFKKLLNEANVDPKNISYIEMHGTGTQAGDAVEMQSVLD
VFAPDHRRGPGQSLHLGSAKSNIGHGESASGVTSLVKVLLMMKENMIPPHCGIKTKINHNFPTDLAQRNV
HIALQPTAWNRPSFGKRQIFLNNFSAAGGNTALLLEDGPVSDPEGEDKRRTHVITLSARSQTALQNNIDA
LCQYISEQEKTFGVKDSNALPSLAYTTTARRIHHPFRVTAIGSSFQEMRDSLIASSRKEFVAVPAKTPGI
GFLFTGQGAQYAAMGKQLYEDCSHFRSAIEHLDCISQGQDLPSILPLVDGSLPLSELSPVVVQLGTTCVQ
MALSSFWASLGITPSFVLGHSLGDFAAMNAAGVLSTSDTIYACGRRAQLLTERCQPGTHAMLAIKAPLVE
VKQLLNEKVHDMACINSPSETVISGPKSSIDELSRACSEKGLKSTILTVPYAFHSAQVEPILEDLEKALQ
GITFNKPSVPFVSALLGEVITEAGSNILNAEYLVRHCRETVNFLSAFEAVRNAKLGGDQTLWLEVGPHTV
CSGMVKATLGPQTTTMASLRRDEDTWKVLSNSLSSLYLAGVDINWKQYHQDFSSSHRVLPLPTYKWDLKN
YWIPYRNNFCLTKGSSMSAASASLQPTFLTTSAQRVVESRDDGLTATVVVHNDIADPDLNRVIQGHKVNG
AALCPSSLYADSAQTLAEYLIEKYKPELKGSGLDVCNVTVPKPLIAKTGKEQFRISATANWVDKHVSVQV
FSVTAEGKKLIDHAHCEVKLFDCMAADLEWKRGSYLVKRSIELLENSAVKGDAHRLRRGMVYKLFSALVD
YDENYQSIREVILDSEHHEATALVKFQAPQANFHRNPYWIDSFGHLSGFIMNASDGTDSKSQVFVNHGWD
SMRCLKKFSADVTYRTYVRMQPWRDSIWAGNVYIFEGDDIIAVFGGVKFQALSRKILDIALPPAGLSKAQ
TSPIQSSAPQKPIETAKPTSRPAPPVTMKSFVKKSAGPSVVVRALNILASEVGLSESDMSDDLVFADYGV
DSLLSLTVTGKYREELNLDMDSSVFIEHPTVGDFKRFVTQLSPSVASDSSSTDRESEYSFNGDSCSGLSS
PASPGTVSPPNEKVIQIHENGTMKEIRAIIADEIGVSADEIKSDENLNELGMDSLLSLTVLGKIRESLDM
DLPGEFFIENQTLDQIETALDLKPKAVPTAVPQSQPITLPQSQSTKQLSTRPTSSSDNHPPATSILLQGN
PRTASKTLFLFPDGSGSATSYATIPGVSPNVAVYGLNCPYMKAPEKLTCSLDSLTTPYLAEIRRRQPTGP
YNLGGWSAGGICAYDAARKLVLQQGEIVETLLLLDTPFPIGLEKLPPRLYSFFNSIGLFGEGKAAPPAWL
LPHFLAFIDSLDAYKAVPLPFNEQEWKGKLPKTYLVWAKDGVCPKPGDPWPEPAEDGSKDPREMVWLLSN
RTDLGPNGWDTLVGKENIGGITVIHDANHFTMTKGEKAKELATFMKNALGVCERRLV
>WdPKS1_AAD31436.3_PKS_ATHN_Exophiala_dermatitidis
MEEVYVFGDQTADCRAFFTKVFTRKDNVLLQSFLERAGEAVRFENQNRSHPSKAVPNFSTIQELVDRYYR
GDAKDAATESALVCISQFCHFIGAFEERRPSYIQPNSDARLVGLCTGLIAATAVAASDSLTALIPLAVEA
VRIAFRAGAHVGKVAQQTECDSKTQSWSTIVAADEKSAQEALDAFHKEXGTSPINQLWISVSSATSVTIS
VPPWTKARLXEESEFFRTQKSAPVSIFAPYHASHXHSQSDLDKILRPQTKTIFGNTTVRFPVCSSVTGKP
FNAENGFELLQAALKEIIIDPLRWDKVLKYCAAGKASEAKVFAVGPTNLASSVVSALKASTTKVTLEDHS
TWSTVPPQGTRHSKREADIAIVGFSGRFPDAADNELFWQLLERGLDVHRPVPPDRFPVESHTDPSGKKKN
TSHTPFGNFIEKPGLFDARFFNMSPREAAQTDPMQRLMLTTGYXAMEMAGIVPGXTPSTXHDRIGTFYGQ
TSXXWREVNAAXDIDTYFISGGVRAFGPGXINYFFKFSGPXFSVDTACSSSLAAMNVAITSLRANECDTV
FTGGANVLTNSDIFSGLSRGHFLSKTGSCKTWDNDADGYCRGDGVCTVIMKRLDDALADRDPVLGVIRGI
GTNHSAEAVSITHPCAENQAFLFDKVLKECNVHCNDVNYVEMHGTGTQAGDGIEMESVSSVFAPRQPRRR
PDQPLYVGAVKSNIGHGEAVSGVSALIKVLLMLQKNKIPPHTGIKKQINKNFAPDLKERNVNIAFQTTPF
PRPPGGKRTVFINNFSAAGGNTAMLLQDGPEVPTEPSSDPRSTHVVTXSAKSLAAFKRTLAKYEAYLNAH
PNVGLPDLAYTVTARRAHYSLPRRFPVQSISQLQASLRAIQDQTHNPIPLASPQIAMAFTGQGSQYTGMG
QKLFETSKQFRQDIEEFNEIALRQGLPSIMPLIDGSVEVQHLPPTVVQLGMCCIQMALTHLWSTWGIQPS
VVIGHSLGEYAALQAAGVLSIADTIYLVGKRAQLLEQKCTAGTHAMLAVRSPVGGLQDVVANSHGKIENC
GINGVSDTVLSGTMGDIDTVAQKLADAGQKCTKLKLPFAFHSSQVDPILADFEKLASSVNYHPPRVPVIS
PLLSDVVSVGGVFDAFYLSRHCRKTVDFVGGLSAGMSTATISDTSLWLEVGGHPLCASMIKSCLSVPTLA
TMRRDEDPWKIISASMAGLYTAGKSLNWDAFHKENESLRVLNDLPFYGFDEKNYWLQYTGDWLLYKGDYP
KAIAPAPAAAAAARPAKARKYLSTSVQGIVSEEVKGKTVTIVAESDFAHPKLFPVIAGHLVNGSGLCPST
LYADMAYTLGQLGVGLLKPGEKVDINIGTMDNPAPLLLKNINQPESQIVQMTMKIDLDARKADFAVTSNN
GKKDVTHAKCVIVFEDAAVWKEQWSKTSYLIQSRIDMLKHKMENGEADKVSRAMAYKLFGALVDYADIFQ
GMQNVVFDGPEFEATSNIKFRAGPNDGDFYFSPYFIDSACHLSXFTVXATVXPQDECYISHGWSSLRFIE
PLQHDQQYYAYLKMQPVSGSKXRAGDVYVFNADKXVLRLAGGVRFQCIPRKLMDVMMPKPKANAKAASPA
SATPKAAPTVKASSNLAAPASVELPTPKVKAKKPVKAQKIKAPAPPKQASSGSLVVRAFEIIAKEIDVDQ
SELNDDIQWADMGVDSLMSLTISGKFREDLDLEVXSTLFTDYASVGALRKHLSGMSGPEPIATGDASSVE
STDSGSESDEDTVESGITTPDTEXFPAKXQEQGKSAAVEAMAQPPSAEGQDMIETIRVVIAQEMEMDLAE
ITDXTDLSNLGMDSLMALTVLGKLREDHDIDLDPTILADNPTLAHLRKALGLEKAKPAPAPKQXVRTNVV
VAPAAPPVXVVVXXPPATSVLLQGNPKTATXNLFLFPDGSGSATSYVSIPAIDSXNLAVYGLNCPFMKDP
TSYTCGIXSVSXLYLEKVLXRQPNGPYILXGWSASGVFAYXITXQLXDLQXLHPDKNYTVEKLNLIXSPC
PIRLEPLPARLHHFFDEIGLLGTGTGKTPNWLLPHFEYSIKALTAYRPELKSTRDFNAPPTLLIWATDGV
CGKPGDPRPPPQADDPKSMKWLLENRTDFGPNGWDKLLGAEVCKMVTVVGNHFTMMKPPVAKGVGQYIRE
SLSMXRA
>PKS1_BAA18956.1_T4HN_Colletotrichum_lagenaria
MADTMSYLLFGDQSLDTHGFLAEFCRNGNPSILAKTFLEQAGQALREEIDGLGKLERSKLPTFQTLRQLN
ERYHAQSIKHPGIDSALLCTTQLAHYIDRTEKEPQDACLHDHTFFMGLCTGLFAAAAIASTPSVSTLIPL
AVQVVLMAFRTGSHVGSLAERLSPPVGQSEPWTHILPGLKESDAKEALANFHESNYISVASQAYVSAVSS
SSLAISGPPATLKALDDQNVFGVKSTAIPVYGPYHAAHLHGTADVEKILRLNDPKVGEILAKTKPRSAIM
SGTKGIWFAETDTKSLLQAVTHECLVDVLQFQKGIEGCIETARDFEGSTCLVVPFGPTHNAETLCKLIQD
RTQLNVVTRHGPKISRESINSNIGNHGSSGKCKLAIVGMAGRFPDAASHEKLWELLAKGLDVHRVVPADR
FPVATHYDITGKAVNTSHSQYGCWIENPGYFDPRFFNMSPREAFQTDPMQRMALTTAYEALEMCGYVPNR
TPSTRLDRIGTFYGQTSDDWREINAAQEVDTYYITGGVRAFGPGRINYHFGFSGPSLNVDTACSSSAAAL
NVACNSLWQKDCDTAIVGGLSCMTNPDIFAGLSRGQFLSKTGPCATFDNGADGYCRADGCASVIVKRLDD
ALADKDNVLAVILGTATNHSADAISITHPHGPTQSILSRAILDDAGVDPLDVDYVEMHGTGTQAGDGTEM
VSVTNVFAPADRKRPADRPLYLGAVKSNIGHGEAASGVTALTKVLMMMRKNAIPPHVGIKKEINKTFPKD
LSERNVNIAFHLTPFKRRDGKPRRIFVNNFSAAGGNTGLLLEDAPLIPAAEVDPRNVQVITVTGKSKAAM
IRNAERLVGWMEQNPQTPLSHVAYTTTARRIQHYWRMNVAASDLPEAQRLIKDRLKENFSPISTQQPKVA
FMFTGQGSHYAGLGKDLYAHYRVFRESIDEFNQLAQIHGFPSFLALIDGSEPDVAKLSPVIVQLGLCCFE
MALARLWASWGIRPSAVMGHSLGEYAALNAAGVLSASDTIYLVGARAQLLVQKCTAGTHAMLAVTGPVDA
VMEALGSQAEAINVACINGPRETVLSGTAAKVSEISAQLGTSGFKCTQLKVPFAFHSAQVDPILDDFETL
ARAVSFERPQVPIISPLLGKMVESEPVNAAYLRNHARDAVNFLGGLVHAQQSGSIDEKTVWLEVGPHPVC
ANFVKSSFGISSVAVPSLRRNEPTYKILSSTLCTLHTAGVNLDWDEFHRDFTDCTRLLDLPTYSFDEKNY
WLQYTGDWCLTKNRGPSAVKAPLQIEPARPKLATTSIHAITNEDIKDDIAIIDTETNLSRPDTRPLVEGH
LCNGTPLCPSTLYADMAMTVADYAYKTLRPGTENIGLNVANVEVPKTLIFDDKVEAHILRTTVTANVGLG
YADVSFHTGEGSKKTEHATCKVVYGDTEQWADEFERVAYLIKGRITALEEAERQGNASKIGRGLTYKLFS
ALVDYDRKYQGMEEVVLDSKACEATAKVSFQTTEKDGNFFFNPYWIDSCCHISGFIINGTDAIDSREQVF
ISHGWGSMRFTEKLDANKTYRSYVRMQPVKGTKTYAGDAYVFDGDRIVGVAGDVRFASIPRKVLNLVLPP
RGSALAGAAPAASASKAAAPKAASPAKAAPKAKAAKGSKQVTASNLKAVNAKLATRSVVQDVFDILAKEV
GVTHDELADNIAFTDLGCDSLMALTVSGRMREELDIDIDSHAFVEHPTIGAFKTFLAQFETPGRKESYVQ
DSGESSGSVSETPELESDSNVTTPYEESDRSVKGEGDEADSDDLQSILRETIATEMGVEVDEIIAAPDLA
ALGMDSLMSLSILGTLREKSGQDIPNDLFVTNPSLLEVEKALGIGPKPKPAAAPKPAKSAPAASRREKVE
PTKEINTHPGNTTASITKPPPPTEIIDNYPHRKATSILLQGSTRTATKNLWMVPDGSGCATSYTEISQVS
SNWAVWGLFSPFMKTPEEYKCGVYGMAAKFIEAMKARQSKGPYSLAGWSAGGVIAYEIVNQLTKAGETVE
NLIIIDAPCPVTIEPLPRSLHAWFASIGLLGEGDDEAAKKIPSWLLPHFAASVTALSNYTAEPIPKEKCP
NVMAIWCEDGVCHLPTDPRPDPYPTGHALFLLDNRTDFGPNRWDEYLDVNKFRTRHMPGNHFSMMHGDYV
SQTTLSPYNDDNLTRSF
>PFUR17_02294_P_furfuracea_lecanoric_acid
MTTTSRVVLFGDQTVDPSPLIKQLCRHSTHSLTLQTFLQKTYFAVRQELAICEISDRANFPSFDSILALAETYSQSNESNEAVSTVLLCIAQLGLLLSREYNDNVINDSSCYSTTYLVGLCTGMLPAAALAFASSTTQLLELAPEVVRISVRLGLEASRRSAQIEKSHESWATLVPGIPLQEQRDILHRFHDVYPIPASKRAYISAESDSTTTISGPPSTLASLFSFSESLRNTRKISLPITAAFHAPHLGSSDTDKIIGSLSKGNEYHLRRDAVIISTSTGDQITGRSLGEALQQVVWDILREPLRWSTVTHAIAAKFRDQDAVLISAGPVRAANSLRREMTNAGVKIVDSYEMQPLQVSQSRNTSGDIAIVGVAGRLPGGETLEEIWENLEKGKDLHKEIPKDRFDVKTHCDPSGKIKNTTLTPYGCFLDRPGFFDARLFNMSPREAAQTDPAQRLLLLTTYEALEMSGYTPNGSPSSASDRIGTFFGQTLDDYREANASQNIDMYYVTGGIRAFGPGRLNYHFKWEGPSYCVDAACSSSALSVQMAMSSLRARECDTAVAGGTNILTGVDMFSGLSRGSFLSPTGSCKTFDDEADGYCRGEGVGSVVLKRLEDAIAEGDNIQAVIKSAATNHSAHAISITHPHAGTQQKLIRQVLREADVEADEIDYVEMHGTGTQAGDATEFTSVTKVLSDRTKDNPLHIGAVKANFGHAEAAAGTNSLIKILMMMRKNKIPPHVGIKGRINHKFPPLDKVNVSIDRALVAFKAHAKGDGKRRVLLNNFNATGGNTSLVLEDPPETVTEGEDPRTAWVVAVSAKTSNSFTQNQQRLLNYVESNPETQLQDLSYTTTARRMHHDTYRKAYAVESMDQLVRSMRKDLSSPSEPTAITGSSPSIFAFTGQGAQYLGMGRQLFETNTSFRQNILDFDRICVRQGLPSFKWLVTSSTSDESVPSPSESQLAMVSIAVALVSLWQSWGIVPSAVIGHSLGEYAALCVAGVLSVSDTLYLVGKRAEMMEKKCIANSHAMLAVQSGSELIQQIIHAEKISTCELACSNGPSNTVVSGTGKDINSLAEKLDDMGVKKTLLKLPYAFHSAQMDPILEDIRAIASNVEFLKPTVPIASTLLGSLVRDQGVITAEYLSRQTRQPVKFQEALYSLRSEGIAGDEALWIEVGAHPLCHSMVRSTLGLSPTKALPTLRRDEDCWSTISKSISNAYNSGAKFMWTEYHRDFRGALKLLELPSYAFDLKNYWIQHEGDWSLRKGEKMIASSTPTVPQQTFSTTCLQKVESETFTQDSASVAFSSRLAEPSLNTAVRGHLVNNVGLCPSSVYADVAFTAAWYIASRMAPSELVPAMDLSTMEVFRPLIVDKETSQILHVSASRKPGEQVVKVQISSQDMNGSKDHANCTVMYGDGQQWIDEWQLNAYLVQSRVDQLIQPVKPASVHRLLKEMIYRQFQTVVTYSKEYHNIDEIFMDCDLNETAANIRFQPTAGNGNFIYSPYWIDTVAHLAGFVLNASTKTPADTVFISHGWQSFRIAAPLSDEKTYRGYVRMQPIGTRGVMAGDVYIFDGDRIVVLCKGIKFQKMKRNILQSLLSTGHEETPPARPVPSKRTVQGSVTETKAAITPSIKAASGGFSNILETIASEVGIEVSEITDDGKISDLGVDSLLTISILGRLRSETGLDLPSSLFIAYPTVAQLRNFFLDKVATSQSVFDDEESEMSSSTAGSTPGSSTSHGNQNTTVTTPAEPDVVAILMSIIAREVGIDATEIQPSTPFADLGVDSLLTISILDSFKSEMRMSLAATFFHENPTFTDVQKALGVPSMPQKSLKMPSEFPEMNMGPSNQSVRSKSSILQGRPASNRPALFLLPDGAGSMFSYISLPALPSGVPVYGLDSPFHNSPKDYTVSFEEVASIFIKEIRAIQPRGPYMLGGWSLGGILAYEASRQLIAQGETITNLIMIDSPCPGTLPPLPSPTLNLLEKAGIFDGLSASSGPITERTRLHFLGSVRALENYTVKPIPADRSPGKVTVIWAQDGVLEGREDVGGEEWMADSSGGDANADMEKAKQWLTGKRTSFGPSGWDKLTGAEVQCHVVGGNHFSIMFPPKIEAVAVAMATGLPA


FIGURE 2A nrPKS

>Sporormia_fimetaria_412451
MSMLLFPDQLLDTRGLIRRAHEAQKKTILVKSFLEKAYAALRTEVWNLPASSRRQIPPFNSVYDLSERNAASKIQRVEVTSALLCIAQLAHFIGHHEQAGQTSLDATEGLLVGIGLGQLSASAVACASTLVDLPDIAVEAVRIAFRTGSVVETFSVRNRRTSQEDDWSIIVPATPQAVQEELRTLQDGANIPAAGRVSISTISDSACTINGNPARLDWLKRSSELLKSTPTYSLPGVGVWHAEEIYSDAHVAKIIESEGQALGQMQPPRRAIISASTGQHLETKTATALFSEAVKDILRRPIRWSSITRTVVDDALRSEIISVQLYGFEQCQMTKSLQASMERNAAKLITVKDFASWTSTAPDAKPESRISTSAIAIVGMSGRFPGAPDVEQLWALLMQGKNMHKRVPKDRFDVETHYDPEAKKNNTSHTPYGCFIEEPGLFDPRFFSMSPREATQTDPMHRLALVTAYEALEQSGFVLNSTPSSQQDRVGTFYGQTSDDWREVNAAQNIETYFIPGGVRAFAPGRISYYFGFRGPSYSVDTACSSSLAAIQIACSALRSGECDTAVTGGVNVLTAPDIFAGLSKGQFLSKTGACKTWDSKADGYCRADGVGSVVLKRLDDARADKNNILGVILATATNHSADAISITHPHAGNQSYLYESVLHDAGIDPLDVSYVEMHGTGTQAGDMAEIRSVSDVFAPEGARGAGAEKALYIGAVKSNIGHGEAAAGIGALIKVLLMLQKNAIPRHIGIKHEINPGFPDLKSRNMRIPFDNVPFLPQNGKPRTVFLNNFSAAGGNTAMLIQEAAGQSKPLDVDPRASLPFVTSAKSLSSLQRNVQQLVSYIQRAPRDAFSSLSYTLTARRMHHNYRIGVTASNLDELRALLSAKADEGNFSPVPSNAPKVVFTFTGQGSYYTGIAKTLLELSKTFRTQIRHLDDLAKAQGFPSFLPALVGTEAEHSPMVTQLALVCVQIALVNLWQAWGVKPSLAIGHSLGEYAALYAAGVLSMEDTVYLVGARARLLEQKCTANTHAMLAVNASVADVETAVQGLPFDIACLNSPTDTVLTGTVAEIDALAHSLNRAGLKCTQLKLPYAFHSAQVEPILEEFEELASGAVYSRPTIPLISPLLGEVIETEGTIDAAYLCRHARELVHFVEALETAKMEGYVTDKTIFLEIGPHPICSRMVKNTFSSAITTVASLTKGEDSWKSLSKAICSMHTAGVAIDFGEFHRDFESCHKLLDLPLYSFDNKNYWIDYVNDWCLYKVEPRTQKVIEAAPPAPKQRLSTTSVHRITAESFEDGRAKVTAQSDLSDPVLRGAVQGHQVNNTSLFSSSIYADIALTLGDYVYKQLKPGALVPGVNCGDMEVFKPLIIKDGTTESRVLEVTVDADLAKGQAKLRYSSVDSVTKQSTLHANCVVTYEDSAAWSAAWNSMSYLIEGRIDTLKDRLEKNQADKLSRGLAYRLFSSFVDYKLPYQGMEEVIIDPSNLEATSRVEFQTQDKDGNFFACPYWIDSLCHLAGFVLNGTTAVDSRQYVYVSHGWKGLKLAVPLERTKTYNAYVKMQKTGEKDIMAGDVYFFDGPTIVGMCVSLKFQRIPRSVLNTFLPPQPSSQGSVAARPKTVSAPVVAAPKVVIAAPAVKAKKVVIIPTKSSPAITAKVMEVISEESELPLSELQDDCEFSNLGIDSLLSLQILGALREHLDLDLPANIFLDCETVGELKSYLDDMGGEGDDDIFSTATASPLILTDDDESDATSVSSAPSVVSSKVSKKPDKAAPAPGNGLLQLFRETIAEQMGIALEEVVGSNDLTSLGMDSLMSICILGIIREKTELELDSDFFQIHNSVDEIAKYLNPNAAEPEPKPVKAKSKRPRASTRKSTSDGIPRTSSSPRAVSILMQGKPRTATKTLFLLPDGSGSATSYASIPAIDPSVVVYGLNCPYMTTPEQFTNGIPGVASQYLEEVRRRQPVGPYHLGGWSAGGVVAYEMTLQLLAAGETVETLTLLDSPCPIDLEPLPARLHHFFADVGLLGDDQNNVPDWLLPHFSASIKALTAYKPQPIPKQALSRAPRTLAIWAKYGVCRFPEDPRPEVQGDETKSMKWLLYNRTEFGTNGWERLGLAGGKEWRSVKVEGNHFTVMKERDQVC*
>Setospheria_turcica_541777
MAIVLFPDHVTDTRSILRQVHEARNTSTLVKSFLEKAYHALRHETWNLNPDVRHHIPPFNSVFDLSERYAACEVQRLEVSSALLCIAQLAQYIGHNERNDQLRLDANSDLLVGTGIGQLCAAAVACTATVVKLPDLAAEAVRLAFRIGSVVETYSVQNQRSAHSNESWSISVPVPFEKLQEELQTVQDDANLSVAGRAFITTVGISTCIISGNPRRLEWLMQNSGLLKSVQCHKLPSTGVWHAEHVYDDEHVAEIIDARAHAIRNFQLSPKSIISTRTGTFSEADTALSLFTEATQNILRYPIQFSTVAATIAGSLSKQDAPSVQLLGFQDCDMTESLRVFAETQTAKSVTVQSLGDWSLPTQPLPFRSGSSDPAIAIVGMSGRFPGAPDVDHLWDLLIQGRNMYREIPKDRFNVETHYDPEGKKNNSSHTPYGCFVEEPGLFDSRFFSMSPREATQTDPMHRLALVTAYEALEMSGFVLDSTPSSQKDRVGTFYGQTSDDWREVNAAQNIETYFIPGGVRAFAPGRINYHFGFRGPSYSVDTACSSSLAAIQVACSALKSGKCDTAVAGGVNIPTAPDIFAGLRKGQFFSKTGSCKTWDSKADGYCRADGVGSIVLKRLDDAVADKNNILGVILSTATNHSADAISITHPHAGNQASLYRSVMHDAGIDPVDVSYVEMHGTGTQAGDMAEIRSVSEVFAPQGSRGSSADKALYIGSVKANIGHGGAAAGIGALIKILLMLRQSVIPQHIGIQHEINPRFPDLQSLNMRVPFDNTPWRSQNGLRRIAFLNNFSAAGGNTAMLIQEGPEKEQQSLEPDPRTWLPFVTSAKSLSSLKKNVQRLIDHLGSISQKDFSSLSYTLTSRRMHHNYRVAVTVRNLDELKTSLAKRVQEGDISPIPSASPEVTFVFTGQGAFYAELGKALMESSKQFRSTIQHLDKVSQGQGFPSFLPALAVAETETLSPTVVQLALVCVQIALVHLWRSWGVVPSLVIGHSLGEYAALYTAGVLSMEDTIYLVGARAQLMEAKCKQNTHAMLAVRASEEDVKLAVGNLPFDIACLNSPGDTVLAGTAEEIAVLSGALKEKGLQCTQLNLPYAFHSAQVDPILSPFENLAAEVIFTKPQIPVLSSLLGDVVNSEGIFNAQYLCQHARECVDFVQALEIGKIQGHITAKTVFLEIGPHPICSKMVKNTLSPTALTASSLVKGEQSWKSLSTAVCALHCAGIAIDFREFHRDFESSHTLLDLPSYSFDNKNYWIDYVNDWCLHKVEPRNVKAIEGPPSPPQSRLSTSSVHRITSESFQNGRATVTSQSDLSDPTLRAAVQGHQVNNTSLFSSSIYADIALTLGDYVYKRMNPEKPAIGVSCGDMEVFKPLIIKGSDADTRVLEVTIEADLDQRETKQSVLHATCVVTFEDTAAWTNSWNNMAYLIEGRIDTLKERLVKNQADKMSRALVYRLFSSLVDYKLPYQGMEEVIIDGANFEATSRVAFQTKSEDGNFFCNPYGIDSLMHLAGFILNGGSGVDAKQFVYISHGWKALRFAVPPQQDKVYHSYVKMQPTGESNIMAGDVYVFENGKIIAMCVGLKFQRIPRTVLNTFLPPQVSSLDTVAQPRIEKKTEAPANITAKNLSTRPKVEKVKADLHRQPPSTVTLVMDVISAESELPLSELHDDCMFSDLGIDSLLSLQILGKLREDLDLDLPGDVFVKCETIGDLRRYLGDIQGDDGTSSASSSASPVSTAVTTPSIMSDEENSVFVDAPNGMCDPLQASLQMVKGESSGAKLLSFFRETIAEQMDIAMEEVVGSNDLLSLGMDSLMSICILGIIREKTELDLPSDFFQKYTCIDEIEQFLNPVPIEKPKGADRVSRATRGGTTRGQRETSQPTSRLPRAVSMLLQGKPRTASKVLFLIPDGSGSATSYASIPAIDPSIAVYGLNSPYMKSPSLFTNGIPGIATQYLEEVRRRQPVGPYHLGGWSAGGVVAYEMTLQLMAAGERVESLFLLDSPCSIALESLPSRLHHFFAEIGLIGIDEGSKVPDWLLDHFEASIKALTAYEPQPISDNHMSLAPRTMAVWARYGVCRYPDSPRPEVKGDEPKSMNWLLNNRTDFGPNGWEALLKSVEIQTMTMEGNHFTLMKEKDELKELASAIRKFL*
>Paraconiothyrium_sporulosum_1167583
MPFADCWTCSHHEQDNSSVDTTDDLLVGTGLGQLVAAAVACAANIIDLPDIAVESVRLAFRTGAVVENFSIPARRAGEADASWSLVVPGTPEEIQTELQSLQEAANLPVTSRAFVSTVSESASTINGSPARLDWLRRSSRLFQSEAVQELESVGVWHAAGIYSEEQVLEVTQSRSDALSQIPAPRRATISASTGKRSDATTASALFTEAVTDILRRPVQWSSITESVASDPLLSQATTLASFEASQASKSLQAAIQSGGKSIALQDLGQWSTADTGSKPVQNTSNVAIVGMSGRFPGAADVEALWQVLVQGKDMHKRIPKDRFDPETHHDPNGKVNNTSHTPFGAFIEEPGLFDARFFHMSPTEATQTDPMHRLALVTAYEALEQSGFVLNSTPSSQQDRVGTFYGQTSDDWREVNAAQNIGTYFIPGGVRAFAPGRISYYFGFRGPSYSVDTACSSSMAAIQIACSSLRSGECDTAIAGGANILTAPDIFAGLSRGQFLSKTGSCKTWDSKADGYCRADGVGSVVLKRLDDAINDKNNILGVILGTATNHSADAISITHPHAGNQAYLYQSVLHEAGVNPLDVSYVEMHGTGTQAGDMAEIGSVTTVFAPEHARGTEPEKALHIGAVKSNIGHGEAAAGIGALIKVLLMLQKNTIPKHVGIKNELNPSFPDLVVRNIKVPFENTPYPRPEGKSRTVFLNNFSAAGGNTAMLIRDGPARTKPLGTDPRTFLPFVTSAKSLSSLSRQAKTLAAFVASASAEDFASLSYTLTARRMHHNYRIGVTASSLNELKTLLSAKADEGNFSPVPSATPKAAFVFTGQGAYYAGLGKTLFEQSKIFRSTILHLDQLAQAQGFSSFIPALDGTPTEQLTALETQLALVSVQIGLLNLWKSWGVKPSIVTGHSLGEYAALYAAGVLTMEDTIYLVGARARLLLEKCTENTHAMLVIKGSASDVEATLQGSQYEIACLNSPTETVVAGSVKQIDSAIATLTKNGMKTTRLNLPYAFHSSQVDPILDTFEELASGVVFSTPTIPVISPLLGEVVEDQGVFNASYLCRHARETVNFGEALETAKHEGFISEKSIFVEVGPHPICSGMVKSTLSTSINTVGSLNKNEDSWKSLSKSLVSLHTSGVPVDFGEFHRDFDSAHQLLSLPTYSFDNKNYWIQYVNDWCLHKVEPRTTVQKIENVKPAAPARSKLTTSSVHRIVSETYDGPTGKIVTESDVSDQVFRAALSGHQVNNTSLCPSSIYADMALTIGDYAWKEINPGTAVPGVSCNDMEVFKPLILKNQAEGRILEVTADVDLTKGEAKLRFQSIDTNANNQVTLHANCVVTYEDPTTWTNSWNSISYLLEGRIDTLKERLAKNQADKMSRGLAYRLFSTFVDYKTPFQGMEEVIIDGANFEGTSTVKFQTTEKDGNYHVSPFWIDSLAHLGGFILNGTTAIDTSKFVHISHGWKAIKFAEPLSKDKTYNAYVKMQQTGEANVIAGDVYFFESGKIIGVCAGLKFQRIPRTVLNTFLPPQGVSAIATKPVAATAPKPAAAPRAIVAAPRPVVVAQAAVAPKPAPVAVDAGKLNKAITAKLVKPAAASSSASAIIARVMDVISAESELPQEELGDDCEFSSLGIDSLLSLQILGKLREAADLDLPAHVFTDCETIGELKDYLNKTYASESASSDEEPVLVTDDDESSADEAATPESVATPADYELVNAPTAEGDLLQLFRETISEQMGVPLEEVVGSNDLLSLGIDSLMNLTLCGVLREKAEIELESDFFLTHSSVDAIAEFLNPKKEAPKPAKVAPKKSSSNSSSNAPASGPARRAVSILMQGKPRTASKTLFLLPDGSGSATSYASIPAIDPSVAVFGLNCPYMTYPTEWTNGIKGVAGMYLEEVRRRQPQGPYHLGGWSAGGVIAYEMTLQLLAAGEKVSSLVLLDSPCPIDLEPLPSRLHDFFAEIGLIGSDDGAKIPDWLLSHFSSSIKALDEYKPTPIPASAASRAPKVLAIWARHGVCRYPDSPRPEVRGDESKSMQWLLNNRTDFGTNGWDRLLVSSEFVFEKVDGNHFTLMKAKDQLQVMANAIKTFV*
>Oidiodendron_maius_149275
MGKQHNSSLVFFGDDISHVYPTLRAIQRRKCSSALVSSFLEKSYNVLREEIHNEYTLDTGDIPQFTSIFDLVEGLQRHTSNEQRLLGPLICVAQLAGFISYFEERPDGYLDIKNTCVLGHGFGQLSAAAIASCESLVSLASIAVEVVRIALRTGLHVHSISKRLGADCGDGPWSVTVFNATEIEVQHEFSEFYKSHDTNAVTISGLPFNLRKVVTECSYFAERKTVPLDLQGLYHNPMLYEMDVIHDILQPSLIRMNPDGQSSLDILSNATGERIETLNKHLLFERVVNEILTSPFRWDRVLDSVVANFERSTHQIFNILSFGTTQASSSLISIIHERQGVEVRLEDLLAWNLNENATGAVPKNALADKIAIVGMAIRAPGADDCEEMWRILEQGLDMHKTIPQDRFDINTHVDPSGKRKNTSHTPYGAFIEKPGLFDARFFGMSPAEAAQTDPMHRLALITAYEALEMSGFVPNRTPSTRLSRIGTFYGQTSDDWREINAAQNIGTYLIPGGVRAFAPGRINYWFKFSGPSYSIDTACSSSLAAVQVACTSLLQNECDTAVSGGLNILTNPDIFAGLSRGGFLSKTGSCKVFDETADGYCRADSVGTLILKRLEDAEADNDNILGVILGTATNHSADAISITHPHAESQANLYQSVLNTAGVDALDVSVVEMHGTGTQAGDLNEMRSVTQVFAPESRHREIPLHLGAVKANLGHSEAAAGITGLIKLLLMLQKNSIPPHVGIKTTMNSKLPQDLSTRNIHIPRKVVEWKSEGMRLAFLNNFSAAGGNTALLLQEAPPKVKSEKADPRSSHVITVSAKSMASLKRNTERLISYVKGKLDDKQLANLAYTTCARRMHHNYRLAVAVSNIHEVEQKLSLTIAGDLAPVPRNPPRVVMVFTGQGSFYLTVGKKLFETSSVFRDALLHMNKISEQQASITYLPLITGESGTVECNLENPAVTHLAQLCVQMALVILWRSWGVLPDAVLGHSLGEYAALYAAGVLSMGDAIYLVAQRAKLIQTYCTAGTHGLLVVQSTMASIEAASCGIPYEVACRNSEDAIVLAQPKSAIEKLKTALTNAGIKSIQLDCPYGFHSSQCDPILDRYQEIARGVNIKSPKIPVISSVLGKTVTEPGIIDAAYISQHTRETVNFVDALRSAEEEHIIDAKTAFIELGPHPTCCRMIQATIAGSSPLYSLHKSEDVWMSMSKSLAALYNAGLKINWSEVHRDFETSQRLLEIPRYSFDEKNYWIDYAGDWCLTKGETQDLPTPTADSLPTRYIPLWQRKSNLSTSAVHCIVEEHIDATSACVKFQTDLSEPLLNSAITGHSVNGVALCPSSIYADIALTIGDYLHRQLNLGHPDVSMDVCHMKVSKPLIANKDCTTPQILQVSAITNLNSQRVELLFASLDSDGRETAEHAKCVLEYRERLSWLSEWSAVQFLVQERIDDLKRAAANGMISKITKGLAYKLFASFVQYQPKYRGMDVVILDSTKLEATASVTFQTNDGNYFCSPYWIDSLAHLSGFILNSGDTAESGNFVFISHGWKSMRFSQKFTYGETYQTYVRMLPGPKNIYEGNVYIFDNSTSNIVGVVGGLKFQRIPVTLLNRVLPPAMASPAAMTASQRLVDSKGTMQRSTPVSKIKSITKDIASSSLATRLNPVSEAKPLPHSTPVAAQVLNVISENLGVDLVELRDETFFGDIGLDSLMSLTILSQLRELLGFDVPGTLFIDQPSVKDLRVYLSQFDTESPQSDVGSYRSSSPASIYSSQSYSTMTSVDSYDDEIGIEKAHDKTTSSLISTVRNTIAEQMDILLAEITNSTDLPSLGMDSLMSLSILGTLREETGLDWPSDLFIANPTIEDVARYLEKEYKTPKNDGQELSTVPLAKEKIPTIDPAMYPRAKSFLLQGSRVRAKQTLFLFPDGSGSASSYARIPPIGPDLAVYGFNCPFMTTPELFTIGIAGVATLYLAELRRLQPTGPYLLGGWSAGGVIAYEVMQQLLLSGEKVERLILLDAPNPLDIVRLPPRLHHFFGDIGLLGDLAGSPTSAAQKNRIPVWLLPHFEACINALVAYKPQPIVDRTRLPKVHAIWARYGVCGFLEDPKPDFPIDDPPHLKWLLVNRTDFGTNGWDRLIPGEIRTEVLDGNHFTIMNDILIKELGMAIRRGTEW*
>Neofusicoccum_parvum_10180
MTILLFTDQFSEDRFSLLELQRSKHEFTIVPAFLNKVHAALREEIGLLPKAAQPQIPSFNSVVDLSERLRKQEVRSLEVESALVCINQLAAFISTVEGSPEGCSSTNGIVVGYGLGQLSAAAVACSDNVLELVTVATEAVRLAFRVGAVVRKCSAPLQSFRTSDLPWTAVIDEDLHQVTERLETLQNELNVPRSARLYPTFVGPHSCKLAGHPARLHQLATSSAFHTNVRYPEYSLPGLWHAGHIYGPEAVSEVVGSRVDALGNIKAPHMRQLSPSTGEAMQYGSGKALLEQVIHDILSEPVRWDILQGSLSRFLDHPVLGFGDRSATAGIATSLQAATGKRVDVVDPASKREKVPGGFDGQRIAVVGMSGRFPGASDIDELWELLASGRDVHKEIPKDRFDVATHFDPAGKKTNTSHSRYGCFIEQPGLFDARFFHMSPREATQTDPMHRLALVTAYEALEMSGFVLNSTPSTRSDRVGTFYGQTSDDWREVNAAQDIGTYFIPGGVRAFAPGRISYHFGFSGPSYSVDTACSSSLAAIQVACSSLKMGECDTAVAGGLNVLTAPDIFAGLSRGQFLSKTGPCKTWDAGADGYCRADGVGTVVLKRLDDAVADKDRIYGVILAAATNHSADAISITHPHAGNQAQLYESILHSADADPMDVSYVEMHGTGTQAGDLAETQSVANIFAPVGARDDLQALHIGAIKSNIGHSEAAAGVSALIKVLLMLQKSSIPPHVGIKSQLNPALPDFKARRVNIAFKSQPWLPRAGKPRMAFLNNFSAAGGNTAMLIQEHAHHSGPNGTDPRSSLPFVVSARSLQSLRKNILRLLQFLEKSPEASMGSLSYTLTARRTSHNYRVGFAASSTDDLRKGLLAQAEVTGLSPVPSRPPRVAFAYTGQGAFYVNLARDLLKQSNVFSNALKHYDYLATSMGFPSIVPVIDASVDGESDPPPSVAQVATTCVQMALTRLWESWGVRPASVIGHSLGEYGALNAAGVLSDAETIYLVARRAQLLEEKCGAGTHAMLAVKASVAEIEAATHGHGFAYDIACINSAKDTVLASRLDQIHGLSDLLQQALYKCVTLNLPYAYHSAQLDPVLDEFEDLARGVVFNKPTIPVLSPLLARPIEGDSILTPEYLRRHAREPVDFAGALQKATDAGLIDANTVFVEVGPHPVCSKMIKAHFGVHAVALPSLHRDRSPWEVLSGTACALHCGGVGVDWRQFHRDFEPCHELLRLPAYSFEEKNYWIDYVNDWCLHKAEPRSALPDAAAPAVAADAPRALSSSVHRIVFEKFQDDGATVVAQTDLSTPEMRAAVLGHMVNDAGLCPSSLYADIAYTLGDYIAKLSRPGADVGLNCGQMEVVKPLILKENGPAQTLQISITADAGMNVAAIRYSSVNSAGKEIALHAECTLAFEDKAKWVDEWASNSYLIHGRIDQLKEMVSRGRADQVSRRMAYKLFSSLVSYDPKYQGMEEVVFDSANFEATARVAFQTKESDGRFLVNPFWIDSVAHLSGFILNGSDATDSKNFVYISHGWGSMRLARPLKQTAIYTSYVKMRPAENNTMAGDVYVIEEDEIIGVFRALKFQRIPRKVLNTLLPPNASANASPKAVPAESQTQKREHVNANVARPSQLQDLCEWESLGVDSLLSLQITGRLREALDIDLPSSIFLTTPTVGEFKKHLSGLAVGRSGSTSSSSSDSSDSDESDTRSDTSVETAAIPTPGPAAGSAPEIMTQIRGTISEQMGIPVEEISESADLVSLGVDSLMGICILGALRETAGLSLPSTLFQECHTIEAIAKFLDLNTTPARPNPTLPQPPREVSSGASAPPQKHHRATSVLLQGTRHATKKLFLFPDGSGSATSYAHLPPLSPAGATAVYGLNSPYMTDPSAFTTGIPGLAALYLAELRRRQPYGPYHLGGWSAGGIAAYEAAQQLFAAGERVATLVLFDSPNPVALPALPPRLHEFFADVGLLGTASGGGGEKKAADIPKWLVPHFGATIRALAAYRPVPLQEIARFVREFLAQ*
>Melanops_tulasnei_596984
MTVVLFPDQLADVHGRLFRLQAKGSSTVLLASFLTKAYAVLREEVCALPRAIRDQIPPFNSVVDLSQRLHKQKTPRTEASSALLCAYQLASLIGHLECNPQQFPSKEDVVVGFGLGELSAAALACSPSILELVDTAVEAVRLAFRTGAVVGRLSLGIKSSESESDASWSIIVPGTIQDVSKELDTIQDQLNIPKSGRIYASLVGSEACTVSGRPSRLRQVMRQSQLLKESRSPDLPTIGFWHAGHVYHDEHLSEILDPRLAALDTISAPSRPVLSPVTGAVMETKSARALFQQSVHDILKESVRWDLLQKAVLSLFQDSSKGTPRVLGFGDSSVTMSLSTALEATGKTIDIYDVAAEGSERSDDLQAHPAPYKIAVVGMSGRFPGASDLEALWKLLESGKDMHREIPKDRFDIETHYDITGKKTNTSHTPYGCFIEQPGLFDPRFFNMSPREATQTDPMHRLALLTAYEALEMSGFVINSTPSTQADRVGTFYGQTSDDWREVNAAQTIETYFIPGGVRAFVPGRISYHFGFRGPSYSVDTACSSSLAAIQVACTSLRTGECDTAVAGGVNVLTAPDIFAGLSRGQFLSKTGPCKTWDAKADGYCRADGVGSIVLKRLEDALADKDKVYGVILASATNHSADAVSITHPHAGNQTYLYENVLHSVGVDPKRISYVEMHGTGTQAGDLAETRSVTDVFARAGARTADEPLHIGAVKSNVGHGEAAAGVTALIKVLLMLQKNAIPPHIGIKSHLNPALPDFAKLNVQIPFKQTPWLPRNGEPRMAFLNNFSAAGGNTAMLLEEGPQSMPSSSLDPRPTLPFVVSAKSLSSLARNVNQIIEYIERTPDASLGSISYTLTARRMHHTYRIGVAASDVDGLKSGLLAKLNTSGLAPVPSKAPKVAFVFTGQGAFYSGMGKHLFELSSAFRSEIKHLDHLGTSQGFSSILPAIQGSVDESQISPLVAQLSIICVQMALVRLWQSWGIQPSIVVGHSLGEYAALYAAGVLSAEDTINLVGSRAKLLEEKCTASTHAMLAVKATVAKIESVTQGLSFEVACLNTPGDTVLAGSIDEIKGLSEVLKQAGLKCTVLNIPYAFHSSQLEPVLDDFEEVAGSAVFNKPQIPLISPLLSQVIETQDIINPQYLRRHLREPVNLADAVQVAVDGGFLDAKTILIEIGPHPICSAMVKASSGTSMSIVPSLQKTDNPWKVLSQSLCSLYSAGLPIDWRDFHGDFESSHELLNLPSYSFDNKNYWIDYVHDWCLHKNVSRNSGFIEEAKPTLTVSRLSTSSVHRVVFEEFKGDTATVIAQSDLSDPILRAAVLGHLVNDAGLCPSSLYADIAFTLGEYVVKKLRPESTDVGLNVGNMEVTKPLIVRGVDASQVLQIAITADLANNAATLRYSSVDSKGKEKELHATCTITFEDSAKWAVDWTPNTYLIEGRIETLKERVAQNKADQISRKLAYKLFAALVQYDTKYQGMEEVVFDSANFEATARVRFQTEDKDGRFVVNPFWIDSVAHLSGFILNGSDATDSKNFVYISHGWKTMRLARPLNKSTTYTSYVKMQSAGNGVMAGDVYVLEGNTIIGVVGGLKFQQIPRRVLNTFLPPMSTSTPVTRPAVASGRTEPVRPSAQKPAATVPQQAKPSAKTPSSRPAPAAQSIAQRALEIVAQEAELPLSELQDQCEFSNLGVDSLLSLQISGRLREVLDIDVPSSVFLEHPTIAEFKQHLASYDGVAGDDSLNLTSSSESESENSDSTSDTSVEADEHDGAEKATDPLASKSGDDGNTLMVIRRTIAEQMGIPLEEVVGSNDLVSLGMDSLMSICILGTLREAADLNLPSTLFQDHPSIDAIEQFLGLGKPQEAAKKTGPSKVKPIFTPATPKARAVSILLQGKPKTAAKKVFLFPDGSGSATSYASLPTIDQSVAVYGLNCPFMTNPSDFNVGIEAVSSLYLEEVLRRQPHGPYHLGGWSAGGIVAYEVAQQLIAAGERVESLILFDSPCPIQLEPLPPHLHDFLAEVGLLGSDGQPLPAWLVPHFRATIDALSAYKPAPIGDKTKIPKTLAIWARHGVCRYPDDPRPAPRADDSRTLKWLLENRTDFGYNGWDALLGTGSFESRQIDGNHFTIMRDGAQVSLSHPSSSGYRLTFV*
>Lobaria_pulmonaria_1267156
MPIVLFSHQVADVCGQLRLIHQSRKSTVLVDSFLERAFAALRHDVCTLPREARSQFVAFNSVFDLSERHHNAKTQRLEISSALLCITQLAHFFGFFEQHPDQYPVPGDDDLIIGIGLGQLSATAVSCSKTIVDLLGPAVEAVHLAFRTGAVVGRFSSNTQRMDVDEGHWSMTVAGSAEAIELELQVFQDQMNIPKSARAYISMVDMKSCSISGPPSRLRQLKSNVKLLEKASDQTLPVTGFWNAFHVYGKDQVSEVLENRLSALDELAAPCRAILSPSTGELIQPSSSRLLFTRAVDDLLRRRVLWKALQQTVGEHIQSKSVASNQIVSFEVNPNPETPFITLRAETKITIERQDIASWCSSSASHKPQGRFYHSNIAVVGMSGRFPGAADNELFWKLLEQGRDMHQKIPKDRFDVETHVDPSGKRVNASHTPYGCFIEEPGLFDPRFFSMSPREATQTDPMHRLALVTAYEALEQSGFVLNSTASTQQDRVGTFYGQTCDDWREVNAAQEIATYFIPGGVRAFAPGRISYYFGFRGPSYSIDTACSSSLAAIQIACTSLRTGECDTAVAGGVNILTAPDIFAGLSKGQFLSPTGSCKTWDSKADGYCRADGVGSIVLKREEDAINEKDNILGVILATATNHSADAISITHPHAGNQSYLYESVLHTAGIDPLDVSYVEMHGTGTQAGDITEMQSVTNVFAPDTSGRGRDRGSDHALHIGAVKANIGHGEAAAGISALIKVLMMFQKNSIPPRVGIKNTLNPAFSNLESRNVRIPFQKTKWPRIDDKPRVAFLNNFSAAGGNTAMVLRDPPQRTSPLQVDPRSVLPFVVSSKSLSSLRNNIQQLILYTKGAPEASLASLSYTLTSRRMHHNYRIGVAASDLDTLRSSLIAEAAKGDFTPISSKPPAVAFVFTGQGAFYASLGRNLFEMSTLFRSEIMHLNELAMTQELPSFLPAIEGNVDQEHQLSAQVVQLALVSVQIALVKLWHSWGIMPSVVLGHSLGEYAALYAAGVLSEHDVIHLVGRRAKVLEEKCTAGTYCMLAVKASVAKIKTVTHGLPFEIACVNGPSDTVLCGSVEEIERISQLLTREGYKCIVLDLPYAFHSAQIEPILEDFELLAGGVTFSKPRLPVISPLLREVVEAEGVFSPAYLCRQARETFDFAGAVRSANDSGIFNPKTVFVEIGPHPICSNMIKASLEYKPLTVASLHKAETRWTTLSKSLCSLHCTGLEIDWREFHCSFAACHELLNLPAYTFDNKKYWIDYVNDWCLHRTESRSAKLAEPSKEISKLSTSSVHRVVSQDFDGVVGKVVVQSDLSDPALRAAILGYLVNGVGLCPSSIYADIALTLGDYIHKELKPNATNFHMNCGEMEVMKPLILRDRGSESQILQVTINANLGEGQANLRYATVNAQGKEIVTHATSTVTYEDGERWVAGWASKAYLIEGRIETLKHQLVSNKADQISRGLAYKLFSALVQYDEKYQGMEEVILNSKIFEATSRVRFQSGEKDGTFFLSPFWIDSLAHLSGFILNGTDAIDSRNFVYVSHGWKSLRISRPLSRTITYNSYVKMQASPNNIMKGDVYIFEENTFIGMVGGLKFQRILRSMLDTLLPPVSSVSSQPKKLNQQLEQRSTPTKPVKNIQSKSLKNALQGKRKPPEPITKLVPSLAEAATPSSGTIVSQVMSIISQESELPMSELLDECAFPDLGIDSLLSLQICGKIRESIQINIPSSVFVEYETVGMLRNYLQGFEEVNEVSLTTSLSASSDDDGDRDLESSASSASSIKSVGSKNSTSQDPINAKQHTRKGIMMLFRNTIAEQMGIGLEEVIGSNDLLSLGIDSLMSICILGILRQETSLDLPSSLFIDHPSIDDIEVFLGFSEPSAAIPTKRSKRQHGIAKAISTLSLPPPHSSQAVSILMQGKPNGAAKVLFLFPDGSGSATSYAGIPPLDPLIAVYGLNCPFMTNPSDFDNGIVGVASIYLAEIRQRQPSGPYHLGGWSAGGIIAYEAVLQLLADGEHVESLVFFDSPCPINLEPLPSRLHKFLADVGLLGGERMKPPSWLLPHFEATIKALARYEPAPIEDKALAPRTLAIWARRGVCGGPGDPRLETWDDDPTSMKWLLEDRTDLGTNGWDALLGSDAMELESVDGNHFSLMKDAKQLRQLAGLVRNFLLQD*
>Lobaria_pulmonaria_565180
MPVVFFGDQIADLNESLRRVHQSKDGTVLVQSFLESSASALREEVGALPRVLRDRIPSFTSIFDLVERHVRSGVPNPALENALLCVCHLANFIGYYEQQPDQYLESDDSCILGLGAGLLSASAVACSRTLMDLPLIAVKIVRIAFKLGAVVGRVSEQLHQHGEARESWSMLVSEATEAKVQAELDAFHTRMNISKPGRAYISVIGGGVCTVSGRPSRLRQLARESEFFKEAKTQEISTYGLYNAGHIYGEAEAQEIVGSNIDHIRAVLRPCRSVLSTVTGRKLIASSASALLQLAVREILTQPIRWDTLRQGAAGLINEFGGFDGRVLAFATTHAANSLISALESQSQVNLVLEDVTAWCSDPELVQPRGRFNNSKIAIVGMSGRFPGAASVDGLWQLLEQGLDVHKIIPKDRFNVETHVDPTGKKTNTSHTPYGCFIEEPGLFDPRFFNMSPREAAQTDPMHRLALATAYEALEMSGFVPNRTPSTQLSRVGTFYGQTSDDWREVNAAQNIETYFIPGGVRAFVPGRISYYFKFSGPSYSVDTACSSSLAAIQIACTSLWNGECDTAVAGGVNVLTAPDIFAGLSRGQFLSKTGSCKTWDSNADGYCRADGVGSIVMKRLEDAKADKDNILAVVLGSATNHSADAISITHPHAGNQSYLYESILHSAGVDASDVSYVEMHGTGTQAGDLTEMRSVTDVFVRKDGKRRRDQPLHIGAIKANIGHGESAAGVTALIKILLMLQRNAIPPHVGIKNSLNPGFPSLNELNVHIPFQKVDWLPANEKPRVAFLNNFSAAGGNTALLIQDGPQRTISAEVDSQSVHTVAVSAKSISSLERNIKQLIAYVEKNPNVSLPSLAYTTTARRMHHNYRVAVSASNPKELKDALVTRLGEGKFTPISSKAPKVAFVFTGQGAFYPRLGKQLYENSSQFQKDILYLDSLVKTLSLPSILPAIEGSSDDDEKLSPLVVQLALVCVQIALAKLWNSWGIMPDVVIGHSLGEYAALNAAGVLSVDDTIHLVGQRAKLLQENCSAGTHAMLAVKAPLSTIEAATNGLSFEAACVNTAKDTAVSGTVEEIDEIKQVLGRAGHKSLKLDLPYAFHSAQVEPILDSFQTIADGVVFDAPRIPVISPLLGKVLYGSEDLDATYLRRHAREPVNFLDAVQAAQDEGVLDAKTVCIEIGPHPICSAMIKSTLETDNIMAPSLRKSEDPWKTLSTSVSLVHCSGLRINWSEVQRDHEPSCRLLNLPSYSFDDKNYWIDYANDWCLTKMEPRITNVIESKPVLPKSQFSTSTVQRVVEEEFYDDTGKVVIQSDLSNPVFHALVSGHKVNDNCLCPSSIFADIAYTLADYTYKNLRPDQAKAGIDVGQMEVAKPLILKNNGFEQTLQVTITANLNAGQASVRYVSVNPEGKEIIEHAKCIVTYANASDWLSSWGPNSYLIEGRVDGLKNAVAKGKAHQISRGLVYKLFGAAVQYDERYQGIDEVALDSARFEATSRVSFKTTEKDGIFFFSPYWIDSLAHLSGFILNGSDAVDSKNFVYISHGWKSMRFAKELYSTGKYEAYVKMQPVGENVMAGDVYVFEDNAIIGVVGGLKFQRIPRQALNLLLPPANALTKSALAHSSKALSSSPASRNKPKAINMPKALPQKRAKTSKPSKSVISSHRASRKGKQSLSPKVTTVALKIIASEADIDLSELLDECAFANLGIDSLLSLQIAGKFREDLDIDVPSSVFVDYPTIGELRHFLSKFDQDSSSTEPSSPSSVSSASSSSSEDQDDSDGSEVSVLTTPSEIDIEVASVVSEKAISKKTISNEVISNKVVSSNSSDTTMLIRTTIAEQMGIALEEVSGSNDLLSLGMDSLMSICILGSLREQTDLDLPASLFLDHPSIDAIEEFLGLKPKPAPRERAKVDTKRKSNRRSSSRSFPSAVSILMQGNPKTATKTLFLFPDGSGSATSYASIPNISPDVCVYGLNCPFMTTPEDYTIGIDGVASLYLEEVRRRQPHGPYYFGGWSAGGVVAFEITQLLLRDAERVEKMIFFDSPCPVNLEALPARLHHFFNDIGLLGSGDKGPPSWLLPHFDASIKALSAYKAKPIPDFSKAPKTLAIWAQHGVARYPTDPRPAPSPNDPKSMKWLLNNRTDFGFNGWDQLLGGENISTTSVEGNHFSMMKEPLIRQLAKLIKEAME*
>Karstenula_rhodostoma_433550
MSVSLFPDQLPDTRGLIRRAHEAKKRTVLVKSFLEKAYSALRAEVWNLPRDVRNQIPPFNSVYDLSERHASSKIQRVEVSSALLVIAEVTNFIGHHEQDNSSVDTTDDLLVGTGLGQLVAAAVACAANIIDLPDIAVESVRLAFRAGAVVENFSIPARRAGEADASWSLVVPGTPEEIQAELQSLQEAANLPVTSRAFVSTVSESASTINGSPARLDWLRRSSKLFQSQAVQELESVGVWHAAGIYSEEQVLEVTQSRSDALSKIPSPRRATISASTGKRSDATTASALFTEAVTDILRRPVQWSSITQAVASDSLLSQATTLASFEESQALKSLQAAIQSAGKSIALQDLGQWSTADTGSKPVQNTSNVAIVGMSGRFPGAADVEALWQVLVQGKDMHKRIPKDRFDPETHHDPNGKVNNTSHTPFGAFIEEPGLFDARFFHMSPTEATQTDPMHRLALVTAYEALEQSGFVLNSTPSSQQDRVGTFYGQTSDDWREVNAAQNIGTYFIPGGVRAFAPGRISYYFGFRGPSYSVDTACSSSMAAIQIACSSLRSGECDTAIAGGANVLTAPDIFAGLSRGQFLSKTGSCKTWDSKADGYCRADGVGSVVLKRLDDAINDKNNILGVILGTATNHSADAISITHPHAGNQAYLYQSVLHEAGVNPLDVSYVEMHGTGTQAGDMAEIGSVTTVFAPEHARGTEPEKALHIGAVKSNIGHGEAAAGIGALIKVLLMLQKNTIPKHVGIKHEINPSFPDLVVRNIKVPYENTPYPRPEGKSRTVFLNNFSAAGGNTAMLIRDGPVRAKSLGTDPRTFLPFVTSAKSLSSLARQAKTLAAFVANASPENFASLSYTLTARRMHHNYRIGVTASSIDELKTLLSAKAEEGNFSPVPSATPKTAFVFTGQGAYYAGLGKTLLEQSKIFRSTILHLDQLAQAQGFTSFLPALDGTPTEQLTALETQLALVAVQIGLLSVWKSWGVKPSVVTGPSLGEYAALYAAGVLTMEDTIYLVGARARLLLEKCTENTHAMLVVKGSASDVEATLQGSQYEIACLNSPTETVVAGAVKQIDSAIATLTKNGLKTTRLNLPYAFHSAQVEPILDTFEELASGVVFSTPTIPVISPLLGEVVEDQGVFNASYLCRHARETVNFAEALETAKHEGFVSEKTIFVEVGPHPICSAMVKNTLSTSIITVGSLNKSEDSWKSLSKSLVSLHTAGVPVDFGEFHRDFDSAHQLLSLPTYSFDNKNYWIQYVNDWCLHKVEPRTTVQKIENVQPAAPARSKLTTSSVHRIVSEVYDGPTGKIVTESDVSDAVFRAALSGHQVNNTSLCPSSIYADMALTIGDYAWKEINPGTAVPGVSCNDMEVFKPLILKNQAEGRILEVTADVDLTKGEAKLRFQSIDTNANNQVILHANCVVTYEDPTAWTNNWNSISYLLEGRIDTLKERLAKNQADKMSRGLAYRLFSTFVDYKAPFQGMEEVIIDGANFEGTSTVKFQTTEKDGNYHVSPFWIDSLAHLGGFILNGTTAIDTSKFVHISHGWKAIKFAEPLSKDKTYNAYVKMQQTSEANVIAGDVYFFESGKIIGVCAGLKFQRIPRTVLNTFLPPQGVSATATKPVAAAVSKPAAAPRPVVAAPRPVVIAQAAVAPKQAPTAVDAGKLNKAITAKLVKPAAASTSASAIIAKVMDVISAESELPEEELGDDCEFSSLGIDSLLSLQILGKLREVADLDLPAHVFTDCETIGELKDYLNKTYASEGASSDEEPVLVTDDDSSADEAATPASVATPADYELVNAPTAEGDLLQLFRETISEQMGVPLEEVVGSNDLLSLGIDSLMNLTLCGVLREKTEIELESDFFLTHSSVDAIAEFLNPKTEAPKPAKVAPKKSSSKSSSKAASSGPARRAVSILMQGKPRTATKTLFLLPDGSGSATSYASIPAIDSSVAVFGLNCPYMTSPTEWTNGIKGIAAMYLEEVRRRQPQGPYHLGGWSAGGVIAYEMTLQLLAAGEKVSSLILLDSPCPIDIEPLPSRLHDFFAEIGLIGSDDGAKIPDWLLPHFSSSIKALDEYEPAPIPASAASRAPKVLAIWARHGVCRYPDSPRPEVLGDESKSMQWLLNNRTDFGPNGWDGLLGSSEFVFEKVDGNHFTLMKAKDQLQVMADAIKTFV*
>Dothidotthia_symphoricarpi_355059
MSVLLFPNQLLDTREVIRQVHHARQSTVLAKSFLEKAYHALRDEVWNLHRDVRDEIPPFNSAFDLSERHAASKIQRVEVSSALLCISQLAQFIGHNEKKNQYSLDTNDGLLVGAGLGQLCAAAIACAATIVDLPDVAVEAVRLAFRTGSVVETFSIQGKRSEESGGAWSIVVPIASQNIQDELRNIQDDAKLPIAGRAFVTSISDSECTISGSPARLDWLRHHSDLLKSTHVRMLPSMGVWHSGDVYSDEQVREVIQSRSLALGRLSPPKRAIVSASTGEKSRANAALSLFTETIQDILKHPIQWSSIFKTVADNLSQPDITTVQLFGFEQCPMTEILKTFVESNTAKPVTVIALASLSSLPQPSEPECKVPSPAIAIVGMSGRFPGAPDVDQLWDLLVHGRNMHRKIPKDRFDVETHFDPEGKKNNSSHTPYGCFIEEPGLFDPRFFSMSPREATQTDPMHRLALVTAYEALEMSGFVLNATPSSQQDRVGTFYGQTSDDWREVNAAQNIETYFIPGGVRAFAPGRISYHFGFRGPSYSVDTACSSSLAAIQIACSALKSGECDTAVTGGVNILTAPDIFAGLSKGQFLSKTGSCKTWDSKADGYCRADGVGSIILKRLDDAVADKNNILGVILSTATNHSADAISITHPHAGNQAYLYQSVMHDAGISPLDVSYIEMHGTGTQAGDMTEIRSVSDVFAPEGSRGAGVDEALYIGAVKCNIGHGEAAAGVGALIKVLLMLQKSSIPRHIGIQHEINPGFPDLQSRNMRVPFDNIPWPSRNGMPRTAFLNNFSAAGGNTAMLIQERPAKSSTPLDEDPRTSLPFVVSAKSLSSLQRNIQQLVSHIAGTPHEAFSSLSYTLTSRRMHHNYRIGVTASNLDDLKSSLLQKADEGNFSPVPSAAPKVTFVFTGQGAYYFGLGQALLKHSKQFRSTILHLNEISTAQGFPSFLPAINEIEIEQPSSLVLQLALVCVQIALVQLWKSWGVKPSLVVGHSLGEYAALYAAGVLTMEDTVYLVGARAHLLETKCKENTHAMLAVKASAADIESAVGDLPFDIACLNSPNDTVLAGIIEEIDALSRTLKQEGIQCTLLNLPYAFHSAQVDPILSSFEELASEIMFRKPKIPVISPLLGEVVEVQGVFNASYLCQHARELVNFVEALETAKVRGHITEKTLFVEIGPHPICSRMVKSTFSPAVFTTATLVKGEDCWKSLSNAICSLHCAGIMVDFREFHREFESCHILLDLPSYSFDNKNYWIDYVNDWCLHKVEPRNAKAIEDVQLSPQSRLSTTSVHRITSEYYHDGKGNVTAQSDLTHPILRAAVQGHQVNNTSLFSSSIYADMALTLGDYVYRQMNPGNPASGVNCGDMEVFKPLIIKGVETETRVLEISVEADLNKGEAKVSYHTIDRVSKQSTLHATCVATFEDTTAWTTGWNNMAYLIEGRMETLKEKLARNQADKMSRTLLYRLFSSFVDYKLPYQGMEEVIIDGANFEATSRVVFQTQDKDGHFFCCPYWIDSLMHLAGFILNGGSAIDTKQFVYISHGWKALRFAVPLERTKTYHSYVKMQNSGESNIMAGDVYVFENNTIVAMCVGLKFQRVPRTVLNSFLPPQASATGTAIRPQLDTKSRNSTLVTSKALPDAGRFEKPKTNVIKLASSLTARVMDLISMESELPLSELQDGCAFASLGIDSLLSLQILGKLRETLDIDLPANVFIDYETVGDLKAYLDEISGDNDPSSVSTSPASTSTAATSPSILTDDEDNFSADVDAKLSVPLQASLQIVKGGSSGDDLLVLFRETISEQMGIAIEEVVGSNDLLSFGMDSLMSICILGIIREKTELDLPSDFFLTHNSVDDIARFLNPTPVENSKPVKEKPKGPRKTRTSTPRQISQPAAPLPRAVSILLQGKPRTATKTLFLLPDGSGSATSYVGIPAIDPYVAVYGLNSPYMKTPSQFTNGISGVATQYLEEIRRRQAKGPYHLGGWSAGGVVAYEITLQLLAAGERVESLFLLDSPCPIALEPLPSRLHHFFADIGLIGSDDESKVPDWLLSHFEASIKALTAYKPQPIPAKYSGQGPRTLAIWARHGVCRYPDSPRPEVRGDEPKSMNWLLNNRTDFGPNGWDKLLGNVVIETMNLDGNHFTLMKGKEELSELASAVGRFI*
>Didymocrea_sadasivanii_493665
MSVSLFPDQLQDTRGLIRRAHEAKKRTVLVKSFLEKAYSALRAEVWNLPRDVRNQIPPFNSVFDLSERHAASKIQRVEVSSALLVIAELANFIGHHEQDNRSLDTTDDLLVGTGLGQLAAAAVACAANIIDLPDIAVESVRLAFRTGAVVENFSIPARRVGELNASWSLVVPGTFEEIQAELQNLHEAANLPVTSRAFISTVSESASTINGSPTRLEWLKRSSKLFQSPAVQEVESVGVWHAADIYSEEQVSEVTDSRSEAISQIPAPRRTTISASTGKRSEATTATALFTDAVADILRKPVEWSSITKTVASDSLLVQATELAGFEASQATKSLQAAIETGGKPIVLQDLGQWATFDTGSKPVQNTSNIAIVGMSGRFPGAPDVEALWQVLVQGKDMHKRIPKDRFDPETHHDPTGKINNTSHTPFGAFIEEPGLFDARFFHMSPTEATQTDPMHRLALVTAYEALEQSGFVLNATPSSQQDRVGTFYGQTSDDWREVNAAQNIGTYFIPGGVRAFAPGRISYYFGFRGPSYSVDTACSSSMAAIQIACSSLRSGECDTAIAGGANILTAPDIFAGLSRGQFLSKTGSCKTWDSKADGYCRADGVGSVVLKRLDDAINDKNNILGVILGTATNHSADAISITHPHAGNQAYLYQSVLHEAGVDPLDISYVEMHGTGTQAGDMAEIGSVTTVFAPEHARGSDPAKTLHIGAVKSNIGHGEAAAGIGALIKVLLMLQKNTIPKHVGIKHEINPGFPDLVVRNIKVPFENTPYPRPEGKDRTVFLNNFSAAGGNTAMLIRDGPAQTKPLGNDPRTFLPFVTSAKSLSSLARQAKTLAVFAANASADNFASLSYTLTARRMHHNYRIGVTASSLDELKMLLLAKADEGNFSPVPSATPKTAFVFTGQGAYYAGLGKILLEQSKIFRSTILHLDQLAQAQGFTSFLPALDGTPTEQLTALETQLALVSVQIALLNLWKSWGVKPSVVTGHSLGEYAALYASGVLTMEDAIYLVGVRARLLLEKCTENTHAMLVVKGSAVDVEATLQGSHYEIACLNSPTETVIAGAVKQIDTANATLTKNGMKTTRLNLPYAFHSAQVEPILDSFEELASGVVFSTPTIPVISPLLGEVVEDAGVFNPSYLCRHARETVNFVEALETAKSEGFVVDKTIFVEVGPHPICSGMVKNTFSPSISTVGSLNKSEDSWKSLSKSLISLHTAGVPVDFGEFHRDFDDAHQLLNLPTYSFDNKNYWIQYVNDWCLHKIEPRTTVQKIENVQPPAPVRSKLSTSSVHRIVSESYDGLTGKIVTESDVSDPVFRAALSGHQVNNTSLCPSSIYADMALTIGDYAWKEINPGTAVPGVSCNDMEVFKPLILKNQAEGRILEVTTNVDLTKGEAKLRFQSIDTNANNQVTLHASCVVTYEDTAAWINNWKSISYLLEGRIDTLKHRLSKNQADKMSRGLAYRLFSTFVDYKPPFQGMEEVIIDGANFEGTSTVKFQTTEKDGNYHVSPFWIDSLAHLGGFILNGTTAIDTNKFVHISHGWKAIKFAEPLDKDKTYNAYVKMQHTGEANVIAGDVYFFEGGKIIGICAGLKFQRIPRTVLNTFLPPQGVSATASKPVAAAAPKPVVAPRPVTAAPRPGVVAKAATPKPTPVAVDAGKLDKAITAKLVKPAAASASASAIISKVMAVISAESELPQEELGDDCEFSSLGIDSLLSLQILGKLREVADLDLPPHTFTDCETIGELKAYLNKTYASDTAASDEEPVLVTDDDTSADEASSPASIATPADFEMVSAPSDSSDLLQLFRETISEQMGVPLEEVVGSNDLLSLGIDSLMNLTLCGVLREKTEIELDSDFFLTHSSVDAIAEFLNPKKEVPKPAKEAPKKSPTKSSSKVASSGPSRRAVSILMQGKPRTATKTLFLLPDGSGSATSYASIPTIDPSVAVFGLNCPYMTYPTEWTNGISGVAAMYLEEVRRRQPKGPYHLGGWSAGGVIAYEMTLQLLAAGEKVESLVLLDSPCPIDLEPLPSRLHDFFAEIGLIGSDDGAKIPDWLLPHFSSSIKALDEYKPQPIPASAVSRAPKVLAIWARHGVCRYPDSPRPEVRGDESKSMQWLLNNRTDFGPNGWDRLLSTSPFTFERVDGNHFTLMKAKDQLQVMADAIKAFV*
>Cladonia_grayi_1822
MSTVLFSREVADVRSDIRIIHQNRGSSVLVEAFLEKAYDAVRRDVFTLSREARNQVPVFSSVIDLSERHHDAETRRDEISCALLCISQLAHFLGFFEHHPDQYPIPGRHNLIVGVGLGQLSAAAVSCSRTTADLIGPAVQAVHLAFQVGAVVARFSSSSQVKNAAEEHWSMTVAGTADEIKRELQVLQDQMKVPRSARGYIDMVNQNTCNISGPPARLRQLKEQSPLFDDAIPQNLPIAGFWHAPHVYGKEQVSEILGTQTNALDEIGQPCRAILSASTGQLMQDSSSRLLFTEAVDNILRRPVRWDYLQHSIVEHLNNESASGTRKLIFEVGSGLNLLYSTLDPETRDTVKRQGLSRWYSTDKDSKPQAPVNSPNIAIVGMSGRFPGATDHETLWKLLEQGRDMHRTVPKDRFDVETHVDPSGKKVNTSHTPYGCFIEEPGLFDPRFFNMSPREAAETDPMHRLALITAYEALEQSGFVLNATASTQQDRVGTFYGQTCDDWREVNAAQKISTYFIPGGVRAFAPGRISYYFGFRGPSFSIDTACSSSLAAIQIACTSLSAGECDTAVAGGVNILTAPDIFAGLSRGQFLSPTGPCKTWDSEADGYCRADGVGSIILKREEDAISDGDNILGVILATATNHSADAISITHPHPGNQSYLYEKVLHTAGIDPLDVSYVEMHGTGTQAGDNCEMRSVTDVFAPDAREPARARGRDQALYIGAVKSNVGHGEAAAGITALIKVLLMLQKNSIPPHVGIKNILNPAFPDLDSRNVQIPFQKTPWSRINGKPRIAFLNNFSAAGGNTAMILQDSTQRTLPLQPDPRSMLPFVVSAKSITSLQNNIQQLISYTQNASETALPSLSYTLTARRMHHNYRVGVTASDLKSLGSSFSKEAARGSFTPIPSKAPAVAFVFTGQGAFYSGLGRELFETSKVFRSEIIHLNDLAMTQDFPSFLPAIHGSIGQEDQLSTLVIHLALVSVQISLIKLWQSWGIKPAVVIGHSLGEYAALYAAGVLSEHDVLHLVGRRAKLLQEKCTAGTHCMLAVKASVAKIRLATKGMPFQIACINAPSETVLSGKVEEINIISQRLKQAGHRCLVMDIPYAFHSAQIDLILEDFKSDAGGATFSKPRIPVISTLLGDVINTEGVFNADYLCRQAREPVDFAKAVRSATDSGTLNPKTVFVEIGPHPICTNMVEASVEGDPIAVASLHKTQTPWATLSKSLSSLHCTGLGIDWREFHRDFTACHELLNLPVYKFDNKNYWIDYVNDWCLHKTEPRTIKLAEPVTEAPRLSTSSVHRIVAQEFDGEVGKVIVQSDLSEPALKAAILGHLVNGAGLCPSSLYADIAFTLGDYIRKRLRPSETNINMNCGEMEVMKPLIVKDGSVEPQILQVTITANLSTDKAYIQYATVDTQGTEIATHATCTIDYENGAMWSAEWMPQTYLINGRIETLTKRLASNKADRISRGLAYKLFSALVQYAKKYQGMEEVILDSENFEATSRVKFQTEDKDGTFFFSPFWIDSLAHLSGFILNGSDAVDSKNFVYISHGWKSLRVSRPLSKTTTYASYVKMQASPNNVMTGDVYIFEEEEIIGVVGGLKFQRIPRAMLNTILPPVSAKPSQPKRPDQVLKPSSNTGKAAKESHKKSTRELLPRKRESPTPILKLKSPVVSPSAIGVVAQVMDIISQESEVPLSELLDDCRFPDLGIDSLLSLQICGKIRESLEIEIQSPVFVECETVGMLRSYLRKFESASGGSLTTPTSSSSDEDDDHDSDGSASSVASTRSDRSKDSTMNDVMGIALEEVVGSNDLLLLGIDSLMSICILGILREKTNLDLPSSLFTDHPSIDDIEAFLGLKASKAADIAKASKPQNYSPDATMTSVVTSSPSPQAVSILMQGKSKTATKTLFLFPDGSGAATSYASIPAIDPHVVVYGLNSPFLNKPSDFAKGIVGVASIYLAEVRRRQPQGPYHLGGWSAGGIVAYEVVLQLLADGERVESLIFLDSPCPINLEPLPSRLHQFLADVGLIGAEGMEPPPWLLPHFEATIKALKNYDPIPIKDKLLAPRTLAIWARRGVSGQAGDPRPESWDDDPKSMRWLLEDRTDFGSNGWDALLGRDRMTTESIDANHFSLMKDIEHLRKLTSFIRDFLSTS*
>Bimuria_novae_zelandiae_502017
[truncated: 73,943 more chars]
