# Supplementary material for: Evolution-Informed Discovery of the Naphthalenone Biosynthetic Pathway in Fungi
Source: mBio. 2022 May 26;13(3):e00223-22. doi: 10.1128/mbio.00223-22 (PMC9239057; doi:10.1128/mbio.00223-22)
Supplement: DATA SET S2 [file mbio.00223-22-s0004.txt]

Figure 1A nrPKS


>Acastr1.cluster003_L0_CDS2_ProteinId__GeneId_jgi.p_Acastr1_122274
QFLRKVLLLTSFLESAANALREEI--ARL--SFSNVQELVEAIESAIVCLSQL-AHFITR
LLGLCTGFLAASAVASVDS-LTALAVEVLRVAFRTGAHVRLEG-DSW-STILAGV-DQSA
EDII-ERFHQRNRLWISA-VA-ANSITISGPPSVLK--RIFEKV-PV-HGPYHAPHLAED
IHEILTFSVFST-GKRIAA-NSLALLEKSLEEILLERLQWNNVLEQIIPNVRGCKVHAIG
PTLVSALKTDSNIAIVGMAGRFPDA-ADHELLWALLEQGLDVHREIPK--DRFNVE-THF
DSK--VKNTSHTPYGCFVENPGLFDFFNMSPREAAQTDPMQRLMLTTAYEAMEMAGIVPG
RTPSTKADRIGTFYGQTSDDWREINA-AQDIDTYFISGGVRAFGPGRINYFFKFSGPSFV
IDTACSSSMAAVQLACTSLRAGECDTAFTGGANILTNPDIFSGLSRGHFLSKT-GSCKTF
DNDADGYCRGDGVATVILKRLDDALADKDPILGIIRASATNHSAEA-VSITHPHVGAQQF
LFSKVLKESGVDAHDISYVEMHGTGTQAGDGVEMQSVSSVFAPRRADQPLYLGSIKSNIG
HGESVSGVSALIKVLLMMQK-STIPPHCGIKTMNKTF-PTDLR--E-RNINIALKTPFPR
GGSRLVFLNNFSAAGGNTALLLEDGPDPRSTKVVAVSAKSLASFRRNVQRLRSYIDSASL
SYTSTARRSHHRAAFAVT--DVEQVSAALDA---MT-APPVAFVFTGQGSQYPALGKQLF
ETSKQFRSDLNSIAETQGFVS-FL--GLVDGSDI--RSLSPVAVQLGLACIQIALVRLWA
S-WGIK--PSVVIGHSLGEYAALNAAGVLSIADTIYLVGERARQLERDCTIGTHAMLAIK
GL-VPIIEAVSG---EVACVNGPTEMVLSGTVSQIDELAGNVNA-GFKCTKLNVPFAFHS
SQVDTILESFKEK--A-GAVTFHA-PEIPVISPLL-GKVIDNGV--F--GPDYLSQHCRG
TVDFLGGLRAANLERIV--DKKT--VWVEIGAHPICSGMVKSTIDASLRR--DEDAWKTI
ANAVCALYLAGITPNWSAYHQDFESVTI-L-DLPSYGFDD-KVYWLDYTNDWCLTKGRIV
KEN-VKG-N--TDVVAESNLSDPLLHAAVAGHTMHG-AGLCPSSLYADMAYTVANYAYKL
RNMENPAPLFLKQPLQVEA-TVDVVVISSHGKCVITFEWERNAFLVR-SRIDMLRKKME-
DGAHRLLRG-MVYKLFG-ALVAYGDKYRGMKEVILDSPEATSLVEFQDFFLSPYFIDSVA
HLAGFVVNGNKSDVYISHGWESMRKRYHSY--VKMKTVAGDVYIFD-D-EE--KI-VGVV
GGLKFHCIPRKLFNTFLP-VTVKKVGLTVKALNIIATEIGVEPSE--LA--DAIQFSDLG
VDSLMSLTISGRFREELDL--E-VHST-LFTDFPTIGDVKTFLSQGPLSEIRTTIADEMG
IAIEEIADT-TDLSTIGMDSLMSLTILGNLREKT-SLTFDS--TLLVENHSIEEMRKTL-
------------PPATSVLLQGNPRTKLFLFPDG-SGSATSYVSIPPIAADKLCVYGLNC
PPTSYTGIDGVSKIYLDEVFRRQPG-PYLLG-GWSAGGVVALEVTRQLQAMKNYKVEQLV
LIDAPCPHFFDKI-LL--G-LPHFEYSIKNLTAYKPKAFLIWANN--RTDFGNGWDKLLI
EG-NHFTMMREPIVDNYIYEL
>Acastr1.cluster011_L0_CDS8_ProteinId__GeneId_jgi.p_Acastr1_123122
ADVLGLFRLREFLQHTSDALQHEI--SQL--RFDSFLDLAEAVSTVLLCVAQL-GNLIVV
LLGLCTGLLPAAAAATTRD-LIELAPEMVCLSLHVGLLAQLDRS-SW-AYLISGL-PDEV
RKEI-QEFHGKKEAYISA-EA-NSSLTISGPPSTLD--LLFSAL-PI-TAAYHASHL-PD
MDALLGTRIFSS-CTPVIAKDLRDLLRVVIADILQMPLDWTNTVLQLAIHLGPVRLKSIG
ETLLQALRTSGAVAIVGMSGRFPGA-ETLEDFWKVLEKGLDLHKKVPS--DRFNVE-THC
DGN--RKNSTLTPFGCFIDRPGLFDLFNMSPREAAQTDPMQRLLLLTTYEALEMAGYSPD
RTPATQSRRIGTFFGQTSDDWREANA-SQDIDTYFITGGIRAFGPGRLNYHFKWEGPSYS
LDTACSSSAASIQLACSALLSRECDTAIAGGTNVMTSSDLFAGLSRGSFLSPT-GSCKTF
DGDADGYCRGDAVGSIVLKRLEDAIADCDNVQAVIRAAVTNHSAHA-VSITHPHAETQEK
LFRRVLQGACVEPDKVEYVEMHGTGTQAGDATEFRSVTNVFASRTRDNPLYIGTVKPNIG
HGEAASGVASIIKVAMMLRR-NMIPPHIGIKRINPKL--ASLE--Q-LNVHLAGPKAHP-
DGKRKVMMNNFDAAGGNTSILLEDPPDPRSRHVVTISARTPKSLLMNMQRLLAYVKAADL
SYTTTARRMHHRSAHSAK--TTADLATSVERALNINSRTSVAFVFTGQGSHYTQMGKKLF
DSCHAFRTDINEICKQLGLPS-FL--DIITS-DL--STPVVARVQLATVSLELAISNLWQ
A-WGLK--PDLVIGHSLGEYPALCAAGVLSVSDMLFLVGKRAETMQNKCSANTHAMLAVQ
LS-VETRQCLS---EEIACINGPCATVVSGELGSVARLESLLRA-DVKVTRLQVPFAFHS
SQIEPVLLDIKSA--A-QNAHFAK-PVVPVASTLL-GAVVELGV--F--NAEYLTHQARQ
PVTFLGALESCRSSGLV--NDHT--VWIETGPHPTCLAMLRSTLGPTLKR--NEDCWDTI
SISLATAYNSGVDIRWSEYHREYEALTL-L-ELPSYAFDL-KDYWIQYQGDWALRKARVE
NEG-FDQ-D--SSVNFVSDLAEPKLRAAIEGHLVNG-TGLCPSSVYADMAFTAASYIHSV
TNMEVFQPLIAR-FVKVSAI-KSEVHFSSHAHCTVEYEWARNAYLVR-ARFDHLVESSK-
AGSHRILRP-MVYKLFS-ALVKYHEKYQGLEEVFLDSKEAAAHVRFRDFVISPYWIDSIA
HLSGFVLNGSEDAVYISHGWRSMRRSYKSY--VRMGVMAGDVYLFD-G--D--DI-VAVC
GGLKFQQIKTSILHSLLP------AASFSSALSIIASEIGVGISE--LT--DESNLADLG
VDSLLTISILSKLRQMTLL--D-LPSS-LFAECPTVSNLRAFFQN---LA-SEAEDLATG
VDASELAAS-ASFGDQGVDSLMSLSILSSFKSQT-GKSLPA--SFFNDHQTLDDVRKSL-
-----------AYQASCVYLQGRRS-PLFLLPDG-SGSASSYVGLPAFDNN-ILVYGLNS
PPRDYTSLEAVARIYATEIRRQEPG-PYILG-GWSIGGTYAYETAKQLI-AVGEGIAGLI
LIDSPCPDLLARI-VF--D-REHFLGSISALKQYVPKCVAIWADP--RKDLGNGWGELLV
EG-NHFSIMRQPQVKVIAAAV
>Acastr1.cluster013_L0_CDS7_ProteinId__GeneId_jgi.p_Acastr1_124124
SSIQSLVRATRLLREATDALQLNL--AKL--AIHTLIGLAEVIATVLMCIGRL-GELIVQ
ALAFCTGLLPAAALVAARD-TSELGIEIISITFRMAYEILIEDT-CW-ATTVVGR-TEQV
QPIL-DEFHMVKRVAIGV-IS-NGWLTLIGAPSSLS--RLMERT-DT-DGAVHTVYI-FD
VDWVLGARIISS-CRRYTHTSLRSLLADIMVDIAHNVLHINQTIEECISGLGPVCLTVAG
PTVQRILQSSGLVAIVGMSGRFPGS-ETIGSFFEVLLEGKGQIKKIPK--SRFDLD-NYF
DGK--KRNTTSAQHGAFLDHPGHFDLFNISPREATQMDPIQRLLLMTSYEALESAGYSKD
ATLATESNRIATYFGQASEDWRDILN-NDDIDIYYVPSLSRPFGPSRLSYHHKWGGGTYA
LDAACATSTTAIHLACSALKSRECDTALAGGGSILVSPNTFAGLSRSGMISNN-GGCRTY
HDDADGYVRGEGIGVVVLKRLEDAYADNDNILGVIRGSARTYTSTS-TSITHPSAESQSR
IYEEILRQTGVVPNEIAYVEMHGTGTQAGDFEEMTSVINVMGRRSKENVLTVGAVKANVG
HGEGAAGVTSLIKVLMMMQK-RKIPPQPGIPKLNHNF--PRLE--P-LHVRIAGLKPSPA
DGKIKCIVNSFDASGGNTSLVVEEAPSSLPCHVVGISAKTITSLKENRRRLLDYLMRADL
AYTTTARRMHERVAYSAK--STREITNLIRKEVVKPPALHVVFAFTGQGSQYAGMGKQFY
QHSSAFRDLLQQMAYHQSLPN-FI--HLIAD-DM--NTASAVCVQLAIVALEIAIAQLLK
T-WGII--PDMVTGHSLGEYSALCVAGVLSVSDTLFLVGRRAQLMENKLTAGEYSMLAIS
KN-LEVRQLLLSESGEIACVNAPQVTVVSGPVKEIDDLKAKLEE-GFRATVLKVPYGFHS
LHIEPVLGDFGVI--V-SGLIFSA-PITPIASTLL-GEIVKNDV--F--SPSYLTRQARE
RVNFVGAMEACKSAGFA--KLQT--HWVEVGPEPVCTGLVRRILESTMKS--KEDNWITI
SSSLAALYSAGASINWPQYYKEFKSLSL-V-DLPTYAFDV-KDFWTPYVEHVTSTAAWVE
EES-LEE-E--NSVTFASHTSEPSLYKAIQGHVVNG-LTVCSLSIFCDMAKSAAQYAYQI
FNIDMTHALVVP-IVMTKVS-YPIVTFQSHGSCEVVFQLSQTSFLVN-ARIESLKDMST-
TGAHRLFKP-VIYRLFD-NLVTYGKDYQGMEEVWVDAEDAVGTVNLPNFLYNPFWIDAAI
HLAGFLLNGGEDIACLSTGFESWRSMYTTY--VSMNTLSGSAYVYD-N--D--HKLVQVT
TGIKFLKLKKLVLNSVLR-TVTPASNLLDAFLAIVASESAFDVED--MG--EGTAFADMG
IDSLMGITILAAVQRDTGV--E-LPAT-FFLDNPTVGDAKAALPGKARET----------
--------------VVPVSQEPTQQHVSKIEQE---------------------------
---RPTSRPSSPRESKVILLQGSPSSKIFLLPDG-SGSPSRYIQLPALAID-VNVYGLES
PPMEYTGLRAICDSFVAAIKTVQPG-RYILA-GFSLGAIYAYEVAQKLL-NNDEQVDSLI
LIDMAVPEQLKDA-II--P-KMHIAKTIQAMTNHHLKTVVILS----GSDSARGWEEMVI
ET-EHFSIFKLPAV-------
>Acastr1.cluster019_L0_CDS17_ProteinId__GeneId_jgi.p_Acastr1_125948
------------------------------------------------------------
------------------------------------------------------------
------------------------------------------------------------
------------------------------------------------------------
------------------------------------------------------------
------------------------------------------------------------
------------------------------------------------------------
-------------------------------TNVLTNPDFTAGLDRGHFLSRT-GNCKTF
DDGADGYCRGEGVGTVVLKRLEDALADNDPILAVILGAHTNHSAEA-ESITRPHIGAQRV
IFSKILNDAGVDPYTVSYVEMHGTGTQAGDAGEMSSVLDIFAPRRDDQALYLGSAKANIG
HGEAASGVSSLVKVLLMMQK-NIIPPHCGIKKINHRF-PTDLV--E-RNVHIAKNVPWPA
DQPRRVFVNNFSAAGGNSALLLEDRPDPRTSHVVAMTAKNAISLSRNLISLLSYIEEGHL
SYTTTARRIHHRVMVSGS--TIEEIKDCLRA---KS-APKVMFSFTGQGRQYPGMGKQLY
KGFSRFRNEIDKLGQAFGFPT-FT--PYFEDCA-DSSTYSPLASQLAMVSMQIALKKMWA
S-WGVQ--PYAVIGHSLGEYSALNAAGVLTDADTIFLVGMRGQLLEKRCSQYTHSMLVVK
SS-LSIETALAG---EISCINGPEETVIGGPKQRIDSLQGLLKQ---------------K
GFVDVILDELEMI--A-QGVTFAE-PAIPIISTQL-SEPIQEGI--L--GPQYLRRHCRE
SVKFLDAVRSAKQCNLV--PCKS--FVVELGPHPVLTNLVKSALGPTLHQ--KQHDWKVV
ADTITQLYCAGSDLCWQEYHRDFKSHKV-L-PLPAYSWNL-KDYWMPYTNDWSLRKGTVL
EDT--------VKIVVESDICRPDLNPLVQGHVVDN-IPLCTPSVYADIALTLAKYLIDI
ADMTIQKALLAKQLMRTFV-DVDQCRFATHAQCAILYQLQRTMSETK-LRMMNLRKGIE-
SGTQRFNRA-MVYKMIR-PLAQFHEDYRALDEVIINSDEACSGVNLKKYHTHPAYIDGLT
QSGGFVMNCHDIEVFVNHGWESFQKTYTTF--VQMRMFRGNSVVFD-G--D--EL-VACY
KNICLQGVPRRVLRHILSKTEVIVAAKFRSAINILSEESGVAEAE--LS--DDTIFAHIG
IDSLLSLVIMTRFREELDM--E-LDLEDFFTRYATVRAFKELLEPLHALEALAIISEESG
VSVADLTED-CIFSDIGIDSLLSLVIVSRFREEL-GLDITM-DSVFTEFPNVRQLKRLFC
SSTST-------PAASSVLLQGHPKKTVFLFPDG-AGSATSYSGIPKIATDI-AVVALNS
PPAEFKDIDDLIDSYLAEVRRRQPG-PYHFG-GWSAGGILAYRATQKLT-A-DEVVEHLI
LIDSPVPDFCKEH-LF--G-IPHFNATIDTLHDYFAKTSLIWAER--RTDFSNGWETLLE
GA-NHFTMLRGEFAKFILESL
>Acastr1.cluster021_L0_CDS31_ProteinId__GeneId_jgi.p_Acastr1_126476
SAAATAEEFLQEIASLD-AHSQ----HLL---FSFPRDLLKVLQATTIYLCQL-LHYLQE
TAGFSSGLLPATVVARSRS-LDDFGIEGFRLAFWIACRSNTNVSATS-SLVIRGL-S---
------------------------------------------------------------
-----------------------------------------------STSVTVVKLLSFG
PGLFPD--FQDSIAIVGLSVHLPKG-KGTNELWETLSQGLNAVQEIPE--SRFKVS-DYY
S-H--KPRLMPTKHGAFLDDPFSHVLWIPTPREAKSMDPQQRILLHAAKEAFEDAGYVAD
S-PSFQRASTGCYIGLATGDYTDNLR--NDIDAFYSPGTLRAFHSGRISYFYRLSGPSIV
TDTACSSSIVSVYQACRALQSGDCTAAIAGGANVISSPDLEATSSVQPELQTD-IVGLRG
DAAADGYCRAEGCVLFVLKRLSDAIAEDDHIHGVIRNA----------------------
----------------------------GDAREIESLKTIFGP-STVNPLVVSSIKGNIG
HCESASGAAGLAKLLLMLRE-KKIPVQVGF-DVNPRF--ADLE--S-SGFIIPRQTAWHH
TTPRRAMLNNFGAAGSNTSLLLEEWVQERSAYVFALSAKSHIALQTAVHRHLRFLREKDI
CYTATARRQIHRISVVCT--SIDDLRKKLEHCKAQ-NVSVTVFVFSGQGGLYHGMGEELM
YTFPLFKEVIDGIIQGLGYPS-IL--SILCKGLDGA--EQIIASQCACVALEYALAKMFM
L-WGIM--PEYVMVSAYASRAALCFSGALTLEDTLRVVASRAKMMTDNCVANVTGMLACK
LS-PEAEKLILENPGTVACLNGIADCVVGGPLDQIDIFQKD-CK-KVKVKLMDVPYAFHS
PAMDPILEPLQAL--G-RSIRFAR-PTVPVISNVF-GRLFD-----F--SSDYFALHARQ
PVRLTEGLLSLQSRE--L-LDGA--LFLEIGPQPTTIPMLRSSIHSTLQK--GQDAWTSI
SLTLAAISLLKFPVNWREVFIGTS-AKV-V-GLPGHPLEG-STYMIPYQEPRQVLDSWLK
TRAS--------NEEFVLETTLAILGPLISGHVVGG-TSICPASVFHELALEGAQTVL-V
AGMSFASPLIYV--VTVYITKYDDFKIT-HCTGSVSLHWMKDEAIVT-RQSHYFS-----
--ISTFQTKVLYEAIFT-RVVRYSPEYQSLVYLSVANSEGIGSFKLPGYLAPPVFTDTLL
HAAGFIANLASDEVGICTRVESVEDSFTVY--CSLGAILADAIALN----AFGKV-VAVI
RDMEFKRLRLSNFQQVLSEVMNTPSDVRITLKNIVMETGGFSEQD--MD--YTNSLDELG
IDSLMEIEIISKLTRAFPGQAG-LDHH-ALSECETLESLENTLAS---------------
------------------------------------------------------------
--------------------------RTAAIVAW-EGLVGG---------------VL--
--VT----IEGRAVAVATNDGLSI--ALNMT-----------------------------
---------------NTSG-----------------------------------------
---------------------
>Acastr1.cluster023_L0_CDS9_ProteinId__GeneId_jgi.p_Acastr1_126808
DAFHKIR-ILDTIAELPECLRLFS--KEC---AKLLDDLIRVILSPLVIIAQL-TEYSSE
TLGFCTGLLSALAVSSSAN-REQFGAVALRIGMLIGMVVRA---FAT-VWNSVE--AEEM
ARIL-KSF---PEAYISVYYD-EHRATVTTSVKTAP--ALQQEV-GL-HGRFHW-ENRDN
IETLIAMPTRSG-GDFIT-----PLHHDALRSILGEASQWYQTFAAVRDSQKDSLIVSFG
PEPPSMMRGDNDIAVVGMSCKVAGA-DNLEEFWDLLCKGKSQHKEVPK--ERFGFE-SVY
R-----ADPKRKWYGNFIDDHDMFDFFKKSPREIASTDPQQRHILQIAYQAVEQSGYFHS
PN----DKRVGCYVGVCAVDYENNVA-CHPPNAFSATGNLRGFIAGKISHYFGWTGPGLT
IDTACSSSAVAVHQACRAIHSGDCDVALAGGTHVMTNPIWFQNLAGASFLSPT-GQCKPF
DAKADGYCRGEGVAAVFLKRMSTAIADGDQILGTIASTAVQQNQNC-TPIFVPNTPSLSD
LFRVVTHKAGLKPEQITVVEAHGTGTVVGDPAEYESVRQVLGGRS--KPLMLGSVKGLVG
HIECTSGLISLIKILLMIRK-GAIPPQASF-KINAAI--KSSP--A-DNMSIPTSQPWDV
--FRAALINNYGASGSNASMVVTQAPSGDIRYPFWFCGLDDRTLRAYSTAFRRFIRSPNL
AFNVFRQSNRSGLMFSCR--SIDELEQKLIAYEKQ-TTRPLIFCFGGQVSTFVGLDQQVY
ETVTVFRKHLNSVGRSIGAGS-IY--PGIFQR-TPI--EDPVKLQTMLFASQYSCAKSWM
D-CGAQ--PAAVLGYSFGEMTALCISGVLTLEDAMRMIVSRASIIQESWGPEKGAMMAVQ
AD-LGVERLLDESTKTIACFNGPRSFTLAGSSQAIDVVAATLSN-SMRSKRLNVSNAFHS
TLVEPLMASLEHG--A-QGLTFRA-PSIPLERPTE-FASQ-T----L--TPRFVAEHMRY
PVYFNHAVQRLAKQ-YP----SS--IWLEAGSNSTITTMASRALASINITS--DNAMSNL
ADATLSLWKSGLNVSFWEHHASQTEYAP-I-LLPPYQFDK-ARHWLELKKPPTPVAQTFA
GYQD---SQ--KCARFRVNTMIPKYERLLAGHIIAQTAPICPATVQVDLAIEALRSLQPI
HGVENQSPLCID--VWLDLECSDSFKVVSHTTGEIVFEFARYERLVGHQRCLDVLGS-H-
--DDIIQGR-NIYKTFA-EIVDYGEDYRGLQKLVGEGNESAGHVV--TWL-DAHLSDSFC
QVGGIWVNCMPTDMYIANGIEQWIDTWDVF--ATHKAYLTDIFIFN-G--ATGAL-TEVI
LGISYVKVAKVSMSKLLSP-MP-KKDVPEKVKAILAELSGLELDE--IK--DDSELANLG
IDSLMGMELAREIESVFKC--S-LPTE-QLVEISDVPGLMRCVQA-TNDS----------
-----------------------------------------------------------T
RTSISPPS-KSS-SL-K---------ECVLITGA-TGSLGSFAQLPNVK----TVICLNR
R-------------DRSKLQVFESD-DYESN-AWLMSPLKGFESQFHIMRN---------
MIDLASQQFISSI-VV--G-MEHLSFLWKSSQTLKADGVLSWTAD--ALDIPVEWVERVL
DE-NFVRMSCGGLLDVARKFV
>Acastr1.cluster027_L0_CDS16_ProteinId__GeneId_jgi.p_Acastr1_119637
AWVDGMD-LQSFLNDLFSAFKAEV--RG--MDCSNFQELAQLVHAMLLYAVRA-VLLLTH
LVGISGGLWNAVAVPISTN-FNTLSIEAGRVWVRLCSLIARED-GVW-GWAVLGI-ADEL
EKIL-EQF---QHAMGVPSSK-RAKVGIIGPPSVLE--LIFSELAGI-RGLQHTLEV-AD
MDYVV-TQLRPDNANTTYS----HLLRVAALQTLSQRLDIVKIVGKLNAYLQHVDVKMMG
PSIVGVLKAEDAIAIVGMSGKGPGS-EDMDEFWNVIVTGQDCHQEIPA--DRMDLD-EYF
C-S--GKCTMTCRHGCFMKNPGHFDFFHISPREALLMEPVHRHFLMSAYEALETAGYSAG
QT-TTDPNKTAVFFAQSFDDWLKVSHHALGCDAYTLQTIQRAFGPGRLAFHMNWEGPTYA
LDSACAGSTSAIHLACMSLLSRDVDMAVAGAATILSDPHSFIFLSKAGVLSET-GNCKTY
RDDADGYCRADFSGALVLKRLEDAVAHNDKILAVIASSARNHSGNA-TSITTSDANAQAR
LFKKVLRNARLDPDDVSYIEMHGTGTQVGDKAEMGAVSKVFLP-R--KPLPVGAIKANIG
HSEAAAGMSSVLKSVLMLQK-GIIPPQAGMPAMNPNV--LEILGDD-SSIVIPNKTEFKA
GKPKRILINNFDAAASPPFPSLPNTCDARSSYVIATSAKTPLSHLANMRRLAAWLRAQDV
AYSTTARKVHHRFALAAP--TLQEAVFKLEAGIQKSATPAVVFVFTGQGSHYAGMGGELY
RTSPIFRKTAAAICASHQFP-PFL--DIITT-TVDISTKNAAQVQLAVVTLQIALTAFWR
SSAGIE--AAMVIGHSLGEYAALHAAGVLSLTDTLYLVGQRARLLLERCEPNSCAMLSVS
AS-AAVRDHLAR--LEVACINSPTATVISGTAEDLAHIQTNMTT-NMRTKMLSVPFAFHS
FQMDAILPDYKAL--A-SGVTYLP-PKIPVASTLL-ASVVVPGI--F--SEDYLAQQTRQ
AVNFYGSLNAVKSA-LK--NDDP--VWLEIGPGPT-------------------------
---LVAAYTSGVDVDWLALHAPYESLEL-L-ALPTYAWDV-KDYWITHTDKNSGALVYLV
HKAL---TPEGQKTTFRAGISDHGFMGVIDGHRMQQ-IGLASGTVFCDAAATVAKYALE-
-HLTFHDPKLLV-LLTTATMESATFKATSYDLGSVTVDLDRVSFFIK-AKMDERIRLSRE
--GHRMQPD-VFFALFA-NAVEFSPDFRGVQEAYVAGNEAAATIKIRRFTSSPYWGEALL
HLAGFMVNGNPQLTYALMGYDSIEKEYLTY--TRITTAFCAAYVFD-P--QTFRI-VMQA
VDLRYQQFKRTTWRHILGSKAQDIDGRFQVILDSLATATGSDPSE--FT--DDTEIADIG
VDSIMAIEVGVAV-REMGV--D-LPAA-FVFEYFTIGDLRRAFGG---SGLLS---PTP-
--EDHFAPV-SPASSL-----V------YVEKEE--------------------------
--------------------------ACHVPNKG-EENLGP-------------------
-PSDFFLIFSL-------------T-ERNNKKSAEEARIQAGEAGA---RG---------
NLRLSAKQDQTST-QPLGG-----------------------------------------
---------------------
>Acastr1.cluster034_L0_CDS1_ProteinId__GeneId_jgi.p_Acastr1_121716
DVLGALH-LRAFLASSSAVVHE----QAVAVDFEDLVELAQVVEMVLLTTIQI-SKLL-V
PVGFGIGLIAAAVAATASN-TNSVGLEGVAVAFRLAVELDIEE-----------------
---------------------------VVGPPSTLN--ALAKPTPS--KCLMYGSHL-VD
AAKIL-SPVREPAGSLAAG----ELLCLTVSEIAHKSMQVEETFRTVTTALSEVVLMIVG
STFQDICHQSDAIAVVGMSGRFPES-DTLDELWRLLETGTTTHQEIPS--SRFNMN-DFY
D-K--KHNALVSRHGCFIKKPGDFDLFNISPREALQMDPVQRMLLMTTYEALEMAGYADN
S--ELAPPRIATYFGQTVDDWKTIQE-QQGIDTHFLPAVNRGFGPGRLCHYFKWAGGFYS
IDTGCSSSATGICIARDALAKGDCDAAVVGGGTLLTAPEWFSGLGQGGFLSPT-GACKTY
SDKADGYCRGEGVAIVVLKRLADAVRAKDDVLAVIAGAARNTNAGE-GSITHPGAKAQEA
LYRRVLRQAAVRPGEVGVIEMHGTGTQAGDRVETMAVQNVFASRP--QPLIVGAIKANIG
HSEAAAGVVSLIKATLMLHR-DTIPPQPNQPKLNPYL--VPILGPG-TDVQLAN-QAWPK
TNPRYIFVNNFDAAGGNVSILIHEAPDARTHHVVVTSGRTEAAQAQNKDRLREYLLQASL
AYTTTARRMHHRDAYVAT--SVAELLHQMGQPAKLMPASSVVFTFTGQGSQYAGMGGTLY
RTSPTFRRMLQRLCDAQGLDCQFL--DTILGS--TDATKAACDMQVATVALEIALARYWQ
S-LGLR--PTLLIGHSLGEYAALCVAGVLSVGEALTLAYERAKLIFTRCSPSEAGMLAVG
PP-ASVRWRIRDLPAEVCCLNGPSSTVVGGPFAALDALENYL-K-NVTTTRLRVQHAFHT
RQMDPLFDDLETK--A-SHISFQP-PTLPVASTLL-GRIVESGV--F--NANYFRRQTRE
PVAFCDAVLASEAEGLI--QDQS--FVVE----------------SLRRG---HNDWESI
SQCLAAAHRAQLPVAWAELHKDHLQVQLMS-GLPTYAFDC-QTFWVSYKTPTVSQTIHSV
EQLR---KEGSKLATFKADLSDGRLAEAIGGHVVDG-VAICPASIFIDMAYTAVAYLE-L
ASLSMVNPLVLRPRVSLEVILDERFLSHVVEHGSCVIAWSRLQPLVQ-ARVRTLEASSRP
--VHAMDRH-LFYKVFS-EIVDYAAPYHAVEEAIVAADDAAFVFKLPTFTCNPFAVDAAI
HVAGFLLNADHI----ANHIDCLRGPWRAYATVRDGTSLCDVYVTD-R---QDKL-VALC
TDICFKKLDRDFFSLLTGSSAS-LSDLAAELLSVVAEQSGISMADLKKA--TDTTFTDFG
VDSQMSIQIIADFQTVTAV--E-LPAA-FFTNFPTPAAVEKELGIRKQSPLFSIVAEALG
LEASAFTPS-TTFESLGMDSIISIKTLSVFQQET-QIELPA--AFFTEHQTVAAAQKEL-
--------------------------FNSWFYGR-REQFGT-------------------
------------------------------------------------------------
------------------------------------------------------------
---------------------
>BGC0000004.1_L0_CDS2_ProteinId_BAE71314.1_GeneId_pksA
PKLRSLLSLAAFLDQSHYVVRAQML-QSM--NTADLRQMVQAFRTALVCLCQL-GCFISY
VLGFCMGSLAAVAVSCSRS-LSELAVQTVLIAFRLGLCARVDGCDPW-STIVWGL-DQQA
RDQI-EVFCQTRRPWISC-IS-KNAITLSGSPSTLR--AFCAPI-PI-CLPAHNGALQAD
ITTILDIPYIST-GNVVQTTNYRDLIEVALSETLLEQVRLDLVETGLPRLLKSVTIVPFL
TRMSNILPVKCKLAIVSMSGRFPES-PTTESFWDLLYKGLDVCKEVPR--RRWDIN-THV
DGK--ARNKGATKWGCWLDFSGEFDFFGISPKEAPQMDPAQRMALMSTYEAMERAGLVPD
TTPSTQRDRIGVFHGVTSNDWMETNT-AQNIDTYFITGGNRGFIPGRINFCFEFAGPSYT
NDTACSSSLAAIHLACNSLWRGDCDTAVAGGTNMIYTPDGHTGLDKGFFLSRT-GNCKPY
DDKADGYCRAEGVGTVFIKRLEDALADNDPILGVILDAKTNHSAMS-ESMTRPHVGAQID
NMTAALNTTGLHPNDFSYIEMHGTGTQVGDAVEMESVLSVFAPRKADQPLFVGSAKANVG
HGEGVSGVTSLIKVLMMMQH-DTIPPHCGIKKINRNF--PDLG--A-RNVHIAFEKPWPR
-TPRRVLINNFSAAGGNTALIVEDAPDPRSSHIVALSAHVGASMKTNLERLHQYLLKVQL
SYTTTARRWHYRVSVTGA--SVEEVTRKLEMAIQPKSKPKILFAFTGQGSQYATMGKQVY
DAYPSFREDLDRLAQSHGFPS-FL--HVCTSP-GDVEEMAPVVVQLAITCLQMALTNLMT
Y-FGIR--ADVTVGHSLGEFAALYAAGVLSASDVVYLVGQRAELLQQRCQRGTHAMLAVK
AT-PELSQWIR----EVACINGPEDTVLSGTTKNVAEVQRAMTD-GIKCTLLKLPFAFHS
AQVQPILDDFEAL--A-QGATFAK-PQLPILSPLL-RTEIEQGV--V--TPSYVAQHCRH
TVDMAQALRSAREKGLI--DDKT--LVIELGPKPLISGMVKMTLGPTLA--PNKAIWPSL
QKILTSVYTGGWDINWKNYHAPFASQKV-V-DLPSYGWDL-KDYYIPYQGDWCLHRHRVV
EETT----K--PTLVVETDISRKDVNGLARGHLVDG-IPLCTPSFYADIAMQVGQYSMQV
SDMVVDKALVPHQLLRTTLT-MEKVKFATHASCTVRFSLRRSVSEYK-THIRQLHDGHA-
KGFMRYNRK-TGYKLMS-SMARFNPDYMLLDYLVLNEAEAASGVDFSTFAAHPAHVDAIT
QVAGFAMNANEKQVYVNHGWDSFQKSYQVY--TKMDLVHGDVVVLD-G--E--QI-VAFF
RGLTLRSVPRGALRVVLQTAGSAPAEKLDAVMRVVSEESGIALEE--LT--DDSNFADMG
IDSLSSMVIGSRFREDLGL--DLGPEFSLFIDCTTVRALKDFMLG---------------
-----INPE-IDWSSSASDSIF-------ASEDH-DH-----------------------
------------RPSTSVVLQGLPMVTLFMLPDG-GGSAFSYASLPRLKSDT-AVVGLNC
PPENMNTHGAMIESFCNEIRRRQPG-PYHLG-GWSSGGAFAYVVAEALV-NQGEEVHSLI
IIDAPIPEHCNSI-LF--A-IDRVMA----------------------------------
---------------------
>BGC0000006.1_L0_CDS2_ProteinId_AAS90093.1_GeneId_pksA
PKLRSLLSLAAFLDQSHYVVRAQML-QSM--NTADLRQMVQAFRTALVCLCQL-GCFISY
VLGFCMGSLAAVAVSCSRS-LSELAVQTVLIAFRLGLCARVDGCDPW-STIVWGL-DQQA
RDQI-EVFCQTRRPWISC-IS-KNAITLSGSPSTLR--AFCELI-PI-CLPAHNGALQAD
ITTILDIPYIST-GNVVQTTNYRDLIEVALSETLLEQVRLDLVETGLPRLLKSVTIVPFL
TRMSNILPVKCKLAIVSMSGRFPES-PTTESFWDLLYKGLDVCKEVPR--RRWDIN-THV
DGK--ARNKGATKWGCWLDFSGEFDFFGISPKEAPQMDPAQRMALMSTYEAMERAGLVPD
TTPSTQRDRIGVFHGVTSNDWMETNT-AQNIDTYFITGGNRGFIPGRINFCFEFAGPSYT
NDTACSSSLAAIHLACNSLWRGDCDTAVAGGTNMIYTPDGHTGLDKGFFLSRT-GNCKPY
DDKADGYCRAEGVGTVFIKRLEDALADNDPILGVILDAKTNHSAMS-ESMTRPHVGAQID
NMTAALNTTGLHPNDFSYIEMHGTGTQVGDAVEMESVLSVFAPRKADQPLFVGSAKANVG
HGEGVSGVTSLIKVLMMMQH-DTIPPHCGIKKINRNF--PDLG--A-RNVHIAFEKPWPR
-TPRRVLINNFSAAGGNTALILEDAPDPRSSHIVALSAHVGASMKTNLERLHQYLLKAQL
SYTTTARRWHYRVSVTGA--SVEEVTRKLEMAIQPKSKPKILFAFTGQGSQYATMGKQVY
DAYPSFREDLDRLAQSHGFPS-FL--HVCTSP-GDVEEMAPVVVQLAITCLQMALTNLMT
Y-FGIR--ADVTVGHSLGEFAALYAAGVLSASDVVYLVGQRAELLQERCQRGTHAMLAVK
AT-PELSQWIR----EVACINGPEDTVLSGTTKNVAEVQRAMTD-GIKCTLLKLPFAFHS
AQVQPILDDFEAL--A-QGATFAK-PQLPILSPLL-RTEIEQGV--V--TPSYVAQHCRH
TVDMAQALRSAREKGLI--DDKT--LVIELGPKPLISGMVKMTLGPTLA--PNKAIWPSL
QKILTSVYTGGWDINWKNYHAPFASQKV-V-DLPSYGWDL-KDYYIPYQGDWCLHRHRVV
EETT----K--PTLVVETDISRKDVNGLARGHLVDG-IPLCTPSFYADIAMQVGQYSMQV
SDMVVDKALVPHQLLRTTLT-MEKVKFATHASCTVRFSLRRSVSEYK-THIRQLHDGHA-
KGFMRYNRK-TGYKLMS-SMARFNPDYMLLDYLVLNEAEAASGVDFSTFAAHPAHVDAIT
QVAGFAMNANEKQVYVNHGWDSFQKSYQVY--TKMDLVHGDVVVLD-G--E--QI-VAFF
RGLTLRSVPRGALRVVLQTAGSAPAEKLDAVMRVVSEESGIALEE--LT--DDSNFADMG
IDSLSSMVIGSRFREDLGL--DLGPEFSLFIDCTTVRALKDFMLG---------------
-----INPE-IDWSSSASDSIF-------ASEDH-GH-----------------------
------------RPSTSVVLQGLPMVTLFMLPDG-GGSAFSYASLPRLKSDT-AVVGLNC
PPENMNTHGAMIESFCNEIRRRQPG-PYHLG-GWSSGGAFAYVVAEALV-NQGEEVHSLI
IIDAPIPEHCNSI-LF--A-IPHFIAVVDVMLDYKLKVGIVWAQK--RTEFGDGWDTIMD
GA-NHFTLMQKEHVDLIDRVM
>BGC0000007.1_L0_CDS4_ProteinId_AAS89999.1_GeneId_
PKLRSLLSLAAFLDQSHYVVRAQML-QSM--NTADLRQMVQAFRTALVCLCQL-GCFISY
VLGFCMGSLAAVAVSCSRS-LSELAVQTVLIAFRLGLCARVDGRDPW-STIVWGL-DQQA
RDQI-EVFCQTRRPWISC-IS-KNAITLSGSPSTLR--AFCAPI-PI-CLPAHNGALQAD
ITAILDIPYIST-GNVVQTTNYRDLIEVALSETLLEQVRLDLVETGLPRLLKSVTIVPFL
TRMSNILPDKCKLAIVSMSGRFPES-PTTESFWDLLYKGLDVCKEVPR--RRWDIN-THV
DGK--ARNKGATKWGCWLDFSGDFDFFGISPKEAPQMDPAQRMALMSTYEAMERAGLVPD
TTPSTQRDRIGVFHGVTSNDWMETNT-AQNIDTYFITGGNRGFIPGRINFCFEFAGPSYT
NDTACSSSLAAIHLACNSLWRGDCDTAVAGGTNMIYTPDGHTGLDKGFFLSRT-GNCKPY
DDKADGYCRAEGVGTVFIKRLEDALADNDPILGVILDAKTNHSAMS-ESMTRPHVGAQID
NMTAALNTTGLHPNDFSYIEMHGTGTQVGDAVEMESVLSVFAPRKADQPLFVGSAKANVG
HGEGVSGVTSLIKVLMMMQH-DTIPPHCGIKKINRNF--PDLG--A-RNVHIAFEKLWPR
-TPRRVLINNFSAAGGNTALIVEDAPDPRSSHIVALSAHVGASLKTNLERLHQYLLKAQL
SYTTTARRWHYRVSVTGA--SVEEVTRKLEMAIQPKSKPKILFAFTGQGSQYATMGKQLY
DAYPSFREDLDRLAQSHGFPS-FL--HVCTLP-GDVEEMAPVVVQLAITCLQMALTNLIT
S-FGIR--ADATVGHSLGEFAALYAAGVLSASDVVYLVGQRAELLQERCQRGTHAMLAVK
AT-PELSQWIQ----EVACINGPEDTVLSGTTENIAKVQGAMTD-GIKCTLLKLPFAFHS
AQVQPILDDFEAL--A-QGATFAK-PQLPILSPLL-RTEIEQGI--V--TPSYVAQHCRH
TVDMAQALRSAREKGLI--DEKT--LVIELGPKPLISGMVKMTLGPTLA--PNKAIWPSL
QKILTSVYTGGWDINWKKYHAPFASQKV-V-DLPSYGWDL-KDYYIPYQGDWCLHRHRVV
EETT----K--PTLVVETDISRKDVNGLARGHLVDG-IPLCTPSFYADIAMQVGQYSMQV
SDMVVDKALVPHQLLRTTLT-MEKVKFATHATCTVRFSLRRSVSEYK-THIRQLHDGHA-
KGFMRYSRK-TGYKLMS-SMARFNPDYMLLDHLVLNEAEAASSVDFSTFAAHPAHVDAIT
QVAGFAMNANEKQVYVNHGWDSFQKSYEVY--TKMDLVHGDVVVLD-G--E--QV-VAFF
RGLSLRSVPRGALRVVLQTTGSAPAEKLDAVMRVVSEESGIALEE--LT--DDSNFADMG
IDSLSSMVIGSRFREDLGL--DLGPEFSLFIDCTTVRALKDFMLG---------------
-----INPE-TDWSSSASDSIF-------ASEDH-GH-----------------------
------------RPSTSVVLQGLPMVTLFMLPDG-GGSAFSYASLPRLKSDT-AVVGLNC
PPENMNTHGAMIESFCNEIRRRQPG-PYHLG-GWSSGGAFAYVVAEALV-NQGEEVDSLI
IIDAPIPEHCNSI-LF--A-IPHFTAVVDVMLDYKLKVGIVWAQK--RTEFGDGWDTIMD
GA-NHFTLMQKEHVDLIDRVM
>BGC0000008.1_L0_CDS2_ProteinId_AAS90022.1_GeneId_
PKLRSLLSLAAFLDQSHYVVRAQML-QSM--NTADLRQMVQAFRTALVCLCQL-GCFISY
VLGFCMGSLAAVAVSCSRS-LSELAVQTVLIAFRLGLCARVDGCDPW-STIVWGL-DQQA
RDQI-EVFCQTRRPWISC-IS-KNAITLSGSPSTLR--AFCALI-PI-CLPAHNGALQAD
ITTILDIPYIST-GNVVQTTNYRDLIEVALSETLLEQVRLDLVETGLPRLLKSVTIVPFL
TRMSNILPVKCKLAIVSMSGRFPES-PTTESFWDLLYKGLDVCKEVPR--RRWDIN-THV
DGK--ARNKGATKWGCWLDFSGEFDFFGISPKEAPQMDPAQRMALMSTYEAMERAGLVPD
TTPSTQRDRIGVFHGVTSNDWMETNT-AQNIDTYFITGGNRGFIPGRINFCFEFAGPSYT
NDTACSSSLAAIHLACNSLWRGDCDTAVAGGTNMIYTPDGHTGLDKGFFLSRT-GNCKPY
DDKADGYCRAEGVGTVFIKRLEDALADNDPILGVILDAKTNHSAMS-ESMTRPHVGAQID
NMTAALNTTGLHPNDFSYIEMHGTGTQVGDAVEMESVLSVFAPRKADQPLFVGSAKANVG
HGEGVSGVTSLIKVLMMMQH-DTIPPHCGIKKINRNF--PDLG--A-RNVHIAFEKPWPR
-TPRRVLINNFSAAGGNTALIVEDAPDPRSSHIVALSAHVGASMKTNLERLHQYLLKAQL
SYTTTARRWHYRVSVTGA--SVEEVTRKLEMAIQPKSKPKILFAFTGQGSQYATMGKQVY
DAYPSFREDLDRLAQSHGFPS-FL--HVCTSP-GDVEEMAPVVVQLAITCLQMALTNLMT
Y-FGIR--ADVTVGHSLGEFAALYAAGVLSASDVVYLVGQRAELLQERCQRGTHAMLAVK
AT-PELSQWIR----EVACINGPEDTVLSGTTKNVAEVQRAMTD-GIKCTLLKLPFAFHS
AQVQPILDDFEAL--A-QGATFAK-PQLPILSPLL-RTEIEQGV--V--TPSYVAQHCRH
TVDMAQALRSAREKGLI--DDKS--LVIELGPKPLISGMVKMTLGPTLA--PNKAIWPSL
QKILTSVYTGGWDINWKNYHAPFAFQKV-V-DLPSYGWDL-KDYYIPYQGDWCLHRHRVV
EERT----K--PTLVVETDISRKDVNGLARGHLVDG-IPLCTPSFYADIAMQVGQYSMQV
SDMVVDKALVPHQLLRTTLT-MEKVKFATHASCTVRFSLRRSVSEYK-THIRQLHDGHA-
KGFMRYNRK-TGYKLMS-SMARFNPDYMLLDYLVLNEAEAASGVDFSTFAAHPAHVDAIT
QVAGFAMNANEKQVYVNHGWDSFQKSYQVY--TKMDLVHGDVVVLD-G--E--QI-VAFF
RGLTLRSVPRGALRVVLQTAGSAPAEKLDAVMRVVSEESGIALEE--LT--DDSNFADMG
IDSLSSMVIGSRFREDLGL--DLGPEFSLFIDCTTVRALKDFMLG---------------
-----INPE-IDWSSSASDSIF-------ASEDH-GH-----------------------
------------RPSTSVVLQGLPMVTLFMLPDG-GGSAFSYASLPRLKSDT-AVVGLNC
PPENMNTHGAMIESFCNEIRRRQPG-PYHLG-GWSSGGAFAYVVAEALV-NQGEEVHSLI
IIDAPIPEHCNSI-LF--A-IPHFIAVVDVMLDYKLKVGIVWAQK--RTEFGDGWDTIMD
GA-NHFTLMQKEHVDLIDRVM
>BGC0000009.1_L0_CDS4_ProteinId_AAS90047.1_GeneId_
PKLRSLLSLAAFLDQSHYVLRAQMV-QSM--NTADLRQMVQAFRTALVCLCQL-GCFISY
VLGFCMGSLAAVAVSCSRS-LSELAVQTVLIAFRLGLCARVDGCDPW-STIVWGL-DQQA
RDQI-EVFCQSRRPWISC-IS-KNAMTLSGSPSTLR--AFCAPI-PI-CLPAHNGALQAD
ITAILDIPYIST-GNVVQSTNYRDLMVVALSETLLEQVRLDLVETGLPRLLKSVILVPFL
TRLSNILRDKCKLAIVSMSGRFPES-PTTESFWDILYKGLDVCKEVPR--RRWDIN-THV
DGK--ARNKGATKWGCWLDFSGDFDFFGISPKEAPQMDPAQRMALMSTYEAMERAGLVPD
TTPSTQRDRIGVFHGVTSNDWMETNT-AQNIDTYFITGGNRGFIPGRINFCFEFAGPSYT
NDTACSSSLAAIHLACNSLWRGDCDTAVAGGTNMIYTPDGHTGLDKGFFLSRT-GNCKPY
DDNADGYCRAEGVGTVFIKRLEDALEDNDPILGVILDAKTNHSAMS-ESMTRPHVGAQID
NMTAVLNTTGLHPNDFSYIEMHGTGTQVGDAVEMESVLSVFAPRKADQPLFVGSAKANVG
HGEGVSGVTSLIKVLMMMQH-DTIPPHCGIKKINRNF--PDLG--A-RNVHIAFEKPWPR
-TPRRVLINNFSAAGGNTALVVEDAPDPRSSHIVALSAHVGASMKTNLERLHQYLLKAQL
SYTTTARRWHYRVSITGA--SVEEMTRKLEMAIQPKSKPKILFAFTGQGSQYATMGKQLY
DAYPAFREDLDRLAQSHGFPS-FL--HVCTSP-GDVEEMAPVVVQLAIACLQLALTNLIT
S-FGIH--ADATVGHSLGEFASLYAAGVLSASDVVYLVGKRAELLQERCQRGTHAMLAVK
AT-PELSQWTR----EVACINGPEDTVLSGTIKNIGEIQRAVTD-RIKCTLLKLPFAFHS
TQVQPILDDFEAL--A-QGATFAK-PRLPILSPLL-RTEIEQGV--V--TPSYVAQHCRH
TVDMAQALRSAREKGLI--DNKT--LVIELGPKPLISGMVKMTLGPTLA--PNKAIWPNL
QKILTSVYTGGWDINWKKYHAPFASQKL-V-DLPSYGWDL-KDYYIPYQGDWCLHRHRVV
EETT----K--PTLVVETDLSRKDVNGLAQGHLVDG-IPLCTPSFYADIAMQVGQYSMQV
SDMVVDKALIPHQLLRTTLT-MEKVKFATHASCTVRFSLRRSVSEYK-THIRQLRDGHA-
KGFMRYNRK-TGYKLMS-SMARFNADYMLLDHLVLNEAEAASCVDFSIFAAHPAHVDAIT
QVAGFAMNANEKQVYVNHGWDSFQKSYDVY--TKMDLVHGDVVVLD-G--D--QV-VAFF
R---LRCVPRGALRVILQTTGSAPAEKLDAIMRVVSEESGIALEE--LT--DDSNFADMG
IDSLSSMVIGSRFREDLGL--DLGPEFSLFIDCTTVRALKDFMLG---------------
-----TNHE-TDWSSSASDTIS-------SSEDH-GH-----------------------
------------RPSTSVVLQGLPMVTLFMLPDG-GGSAFSYASLPRLKSDT-AVVGLNC
PPENMNTHGAMIESFCNEIRRRQPG-PYHLG-GWSSGGAFAYVVAEALV-NQGEEVHSLI
IIDAPIPEHCNSI-LF--A-IPHFTAVVDVMLDYKLKVGIVWAQK--RTEFGDGWDTVMD
GA-NHFTLMQKEHVDLIDRVM
>BGC0000011.1_L0_CDS7_ProteinId_ACH72912.1_GeneId_
PELRSLLALTAFLDQSHYVVRAQMI-QKL--PAGSLAELLQAFQTALSCITQL-GSFMSY
VLGVCTGSLAAAAVSCSTS-LSDLAVQTVLVAFRLGLCARLEISKPW-SVVS-DL-SQEV
AAAL-DRFSEERKPWITA-TS-AKTTTISGSPEILA--RLAAEI-PI-YVPAHNPHLARD
VDSILEIPFVST-GKLVWIRNYRDLLQLSLSQCLIEPIRWDLVETELPRLFESVSIVSFT
TVLSTALTSRGKLAIVSMSGRFPEA-PSTDSFWDLLHKGLDVCKEVPL--RRWDVN-THV
DGR--AHNKGATRWGCWLDFAGDFDFFSISPKEAPQMDPAQRMALMSTYEAMERGGIVPD
TTASTQRNRIGVFHGVTSNDWMETNT-AQNIDTYFITGGNRGFIPGRINFCFEFSGPSYS
NDTACSSSLAAIHLACNSLWRGDCDTAVAGGTNMIFTPDGHTGLDKGFFLSRT-GNCKPF
DDAADGYCRAEGVGTVFIKRLEDALADNDPILGTILDIKTNHSAMS-DSMTRPYTPAQVD
NMSAVLSTAGVSPHDLSYIEMHGTGTQVGDAVEMESVLSLFAPRPQDKPLYVGSAKANIG
HGEGVSGVTSLIKVLLMMKH-NTIPPHCGVKKINHNY--PDLP--A-RNVHIAFEKPWPR
-TPRRVLINNFSAAGGNTAVLVEDAPDPRTNHIVTVSAHVGKSLRANMQRLRDHIQKPQL
SYTSTARRWHHRASVSGS--SIDEILHNLEIAIEPKTKPTIVIACSGQGSQYTGMGRQLY
DAYPTFRADLYQLARSQGFPG-FL--SVYTAP-DSMEEMLPVIVQLALISLEMALGNLLE
S-FGLK--PSAVVGHSLGEYDALYLAGVLSAADTLYLVGKRAELLQERCQRGTHAMLALR
AS-PDLAEILA----EIACRNGPSDTVLSGSLEEITGIQRTLLA-GIKGTLLKLPFAFHS
AQVQPILSDFEEL--A-RGVTFHK-PCIPVLSPLL-IKSIEHGI--I--DPAYLARHCRE
PVNMVQVLELAPSQGII--SDRT--ILVDVGPKPLLSGMIKTTLGPVLS--PKADVRQNL
LTVLGTLCCGGQDINWPAYHAPFEAKKV-I-HMPDYAWDL-KEYFIPYKGEWCLHRHRVV
EEKT----E--PTFMVETDISRKDVRGIAQGHLVDG-IPLCTPSFYADIALQVGRYSMNV
SDLVVDKALIPHQLLRTTLA-MTKIKFATHATCTVRFSLQKKVPEYK-AHIERLRQGLN-
KGFIRYTRK-SGYKLMS-SMANFHPDYKLLDNLILNEAEAVSMMEFSTFAAHPAYVDAIT
QVGGFAMNANEREVYVNHGWDSFQKTYEVY--SRMDLVHGDTIVLD-G--D--VV-VAFF
KGLSIRSVPRRGLRMVLQ--PAKTISKLQAVLHVISEESGVALEE--LT--DDSNFADMG
IDSLSSMVIGSRLREDLAL--DLSADFSLFIDCPTVGSLKTYLADPQESLAMKVISEESG
VALEELTAE-TVFADIGIDSLSSMVISSRFREDL-GISLDSSFNLFDQVPTVASLQQFL-
-TSSSR------RPTSSVILQGLPRMTLFMLPDG-GGSASSYITIPRLQSDV-AIVGLNC
PPENMQTHQAMIQSFCNEIKRRQPG-PYHLG-GWSSGGAFAYVTAEALV-NMGEDVHSLI
IIDAPVPEYSNNI-LF--A-IPHFQATVDVMLDYRVKVGIIWAQK--RTDFGDGWDTVLE
GA-NHLL--------------
>BGC0000013.1_L0_CDS1_ProteinId_CBF79143.1_GeneId_
DLIRRLHRLARFLQECALLLRTEI--QKL--PFHDVVTLASAWDGPFLCLYEI-AMLIAC
LVGISVGLFSAAAVAVSKS-ISDLGAESVRTAFAFCVHVELEPTVSW-ATVVIGV-PDTI
QVEL-DRFNHLTGVSISH-VD-QTSVGVTGPPSRLK--QLFRAL-PISGGLCHVPNVDED
VRAILEVPLIST-GSPFLCPDAYHLIEAICTEALTKQLYFDKLAGGVVTQLLSCQVLHYG
ASIIDDVTSDAKLAVVGMACRMPGGADTPDHFWELLMNGVDTHTTVPP--DRFDLD-AHF
DGE--KENTTTK--GSQSNRP--------LSRQAEQTDPMQRLALVTAYEALEMAGFVPN
RTPSSHLSRVGTYYGQASDDYREVNA-GQKIGTYGIPGTERGFGNGRINYFFNFQGPSFN
IDTACSSGLAAVQAACSALWAGEADTVVAGGLNVITSPDIYCMLSKGHFLSKT-GQCKVW
DIGADGYCRADGIGSVVIKRLDDALADNDVILACISAGATNHSAES-ISITQPHAAAQRE
NYRQVMDRAGVSPLDVSFVELHGTGTQVGDAVESESVLSFFAPSHPDKRLHLGAVKSNIG
HGEAAAGIASLIKVLLMYRN-NTIPRHIGIRAMNPVV-AQHLA--N-RNAGILSEHPWLA
SKKRYAIVNSFGAHGGNTTLLLEDAPVVASSEVVCTSAKSKASLRANIRALLAYLDTRDL
AYTTSARRMHHRIASSVT--STAQLRSFLQAAADTATKRTAVFAFSGQGCLYHGAAAHLF
EQAPLFRNQVDRIVRRLGFPS-IL--VTVAGDAP--AVDSPLIAQLALVVIQIALVQYWG
L-LGIK--PSVVIGHSLGEYAALVAASVLSVADALFLVGKRAELMLAVCEPGSHAMLSVR
GASVDIEELCRES--EVSCVNGLTDLVVTGLRGDMASLRDLLQG-GLKCVLLDIPFAFHS
KQMSPILEDFENA--A-QQITFQE-PAVPVISPLL-GKCIEANV--I--NGKYLARATRE
PVDFVAALDSAWADGTV--NDKS--IWIDIGPHPVCTSFASNHYGASLRR--GDETLSTL
TATLAALHCLGLPVDWNEYYDLREPARL-L-HLDSYQWNY-KNYWIPYEGSWTLDKAQII
FEE-YDE-S--MRMEALSDLHHPDLQGAADGHKIHG-RSVVTGSIWADITLTVGEYLYKV
KGMEVLEAQVLHQFIQIEGV-LDAVRLYAFASATVCYQWQMTSHLVA-ARANSFWEMAA-
GGVNNFFRS-IAYQLFA-NVVDYGARYRGMQRVALSEDEATADIVLDTWHTPPHWIDSAF
QLAGFVMNSFRDFFYITPGWRHFRATYRSF--VRMGAYSGDIYLHR-G--K--RL-VGVC
AGIKFKAVPRALMPVLFPKERGEQNAQATACLSLISDETGLDLDD--LT--GEAAFADLG
VDSLMSLALSAKIRAELGI--D-VQSS-IFLECPTVQDLVTWLSK---------------
------------------------------------------------------------
------------------------------------------------------------
------------------------------------------------------------
------------------------------------------------------------
---------------------
>BGC0000022.1_L0_CDS8_ProteinId_EAA65602.1_GeneId_
ASMDKLV-ILRTIADLPTYWDALA--AKM-----SLSELDRILVGPLVVLIQL-TQYWTV
ILGFCAGLLAALSVASARN-QAGFGAVAVRLAMLIGALIWDKA-YAV-AWR-GQK-QDEM
NRIIGDLS---NDAYVAVRYD-QARATVTASETIAP--LLMKEV-GI-KGQIHSPNAKQH
TNALVELQTYDGSGIPVS-----NMTEMVVRSILVQQCRWFDTFSAVA---PDPYVVTFG
LEPPTLMRTSEPIAIVGMSVKTAGA-DDLDEFVAMLKTGQSQHIPITR--DR---HDMLF
R-----ADPKRKFYGCFFRDGDAFDFFKRSPRESAAMDPQSRIVLQAAYQAVEQSGYFVE
DHDGRDKMHVGVYLGSCGVDYEHNIS-CYDPNAFTATGALKSFITGRVSHHFGWTGPCMT
FDTACSSSAVAIHTACRNLLSGECTAALAGGSNTVTNMNWFQNLAAGSFVSPT-GQCKPF
DDDADGYCRAEGAAFVYLKRLSDALRDGNQVIATIAASAVYQNENC-TPLFVPNSPSLSH
LFKDVMRQAKVTANDVSLVEAHGTGTPVGDPAEYESILAALGGRK--KKLPIGSVKGHIG
HTEGASGAIALVKIIMMMRE-GFIPPQASF-TMNKKI--PVKA--D-DNIEVVTRRAWEE
--RKTALLNNYGACGSNASMIVTQPDVAGARYPFWIPGLDTRAITAYCAKLGPWLRSADI
SFNLSRQSNRGGFIFNAR--SLAELHEKIEQAVAVKAERPVILCFGGQISRFVGLDRGLF
DAVALFRKHLDTVVKAQGLVS-IYAAPDIFSR-EPI--EDTVKLQTMLFAMQYACAQTWI
D-CGLNGKVQALVGHSFGEITALCVAGTLSLDETVRLVAARAKLVRDSWGADRGAMMALE
GD-EGVHQLLSEANGSIACYNGPRSFTIAGSTSAVDQVQQTIS--SIKGKRLNVTNAFHS
SLVDKISDGLDSI--G-KTLTFNS-PLIPVERATE-VASA-A----T--DASFVSQHMRQ
PVFFNHAVQRLAKR-HP----QA--IFLEAGSSSTITVMAGRAIAAVSIT--NETALDSL
ADTTTALWKQGLRVTFWAHDAVQTEYAH-L-LLPPYQFDTSSRHWLPMKSPVEKVKEEFV
GYQD---DE--TQARFRVNTSADKYNRYVLSHVIAQTAPICPGTLECDIVIEALFSLEPV
REMINHSPICKD--VYLDLTATNTVRIFSHAEATVEMEFANFERLVSHKQCTDLLRLSLD
--VEVLQGR-NVYRAFS-SIVDYGEVYRGVKYVVGKGTECAGRVQLPTWL-DVPLSDSFS
QVGGVWVNLMSSDMFIATGCELSMDVWHVY--ARHKAIMTDLFVFD-A--VSGQL-VEIM
LGVQYMRVAKASMSMMLAVTKAKSKDITEEVRNLVATVSGIDASE--LE--LDAEMADFG
IDSLMGMELGKEVEAAFKC--T-LDQN-EQMEATSLRKFVQCVSNDTGIL----------
-----------------------------------------------------------T
RTHITAPR-KTS-RALASRESGKTQAAVVIVTGA-TGSLGSLAETPSVA----TVVCLNR
R-------------ARAKLRVLETL-EYGWN-AWPMSPVSAFEPQLQAMRN---------
LLDLARDQFISSI-VV--G-VEHFAFLVKSSQSLRAQGQMQWIAS--ALDIPKTWISRVL
DD-HFERMSCGGLVELARLQY
>BGC0000027_azaphilone_CURATED_L0_CDS1_ProteinId_AGN71604.1_GeneId_
EDFNQIR-IVDAVAGLPGHWKALA--ERI---EQLLENLKDILLSPLVVITQL-AQYCIE
ALGFCTGLLSAVTVACSTN-RRQFGAVAIRLAMLVGAAALS---MAT-AWNSPE--AAEL
SRVL-QDF---PEAYVSVWYD-ANRVTVTTAAKTFP--ALQQEV-GL-RGRFHC-DCGND
IDSMIDLQTRSG-GNLIT-----NLHQHALRLILLERSQWYQTFSTMHAARKDSVLVSFG
PEPPSLLRGKNDIAVIGMSCKVAGA-DDLEEFWKLLCKGESQHQEVPK--ERFTFD-TVF
R-----LDTNRKWFGNFIRDHDVFDFFKKSPREIASTDPQQRHMLQIAYQAVEQSGYFCN
PS----DKQIGCYIGVCAADYENNIA-CHAPNAFSATGNLKSFIAGKISHYFGWTGPGLT
IDTACSSSAVAVHQACKAILSGECTAALAGGTNVMTHPLWFQNLAGASFLSPT-GQCKPF
DAHADGYCRGEGIAAVFLKKLSTAIEDGDQILGTIASTAVYQNQNC-TPIFVPNSPSLSE
LFKDVTREAHLVPKQITVVEAHGTGTPVGDPAEYESILGVLGGRS--TPLHFGSVKGLIG
HTECTSGVISLIKVLLMINE-GYIPPQASF-TMNPSI--KALP--E-HNMKIATKTPWNE
--FRAALINNYGASGSNASLIVTQAPLEGARYPFWFPGPDDRSLRSYASRFLRFIQSRNL
SFNLSRQSNRTAAIFNCA--SIGELEQKLTALGNP-ATRPVVLCFGGQISTFVGLDRQLY
DNVVILRSYLDAVCRALKVGS-IY--PAIFER-NPI--TDPVKLQTSLFAIQYSCAKSWI
D-CGVQ--PVALVGHSFGELTAVCISGILGLEDALKMIIGRASLIRDSWGDEKGSMMAIE
AD-LPVEKLLGESEKTIACFNGPRSFTLAGSSLAIDAVLQTVSS-SLRTKKLNVTNAFHS
TLVEPLVVDLEKT--A-TGLKFGK-PIIHLERATE-SHSD-E----L--TPKYVASHMRD
PVYFNHAVQRLAKQ-HP----SC--VWLEAGCNSTIVNMLGRALGPVNLSS--DHGLDSL
SDTTVSLWRAGLNVSFWSHHSSQTEYAN-L-LLPPYQFEK-ARHWVELKPPPKLTVETFV
GYQD---KD--QTARFRINTMVPKYEELVSGHLIAQTAPICPATLEVDLAIEALYSLRPI
HHVDNQAPICVN--VWLQLEAFDNWKIESHVTGKVFFDFARYERLVGYQRCLGILNS-L-
--DDIIQGR-NIYKTFA-EIVDYGEMYRGLQKLVGQGNESAGRIV--TWL-DTHLSDCFS
QVGGIWVNCMPTDMYIANGFEQWLEIWDVY--AYHKAYITDIFIFD-S--TNGLL-TEVI
LGINYAKVPKMSMSKLLSK-AS-KPDISGKVRAMLAELAGLEPEE--IK--DDTELANIG
IDSLMGMELAREIEVIFKC--S-LPTD-ELVEVTSFQGLLRCIQE-TSVSVAEFLAEFLG
IEESDISPT-TLLRDLGVDSLLSTELISEIASKF-DAHIDE--EVVLEELSVREFDVKVI
RTAVTVPS-KSS-SS-TSQ-------RCVLVTGA-TGSLGSFAQLNDVT----SVVCINR
V-------------ALSKLIILETE-QYQHN-AWPMSPVKGFELQFQVMKN---------
LITLAWDQLISSI-VV--G-MEHLSFLMKSSQTLKAEGELSWTAD--GLDIPPEWVQRVL
DD-NFLRMSCGGLLEAVHKYI
>BGC0000030.1_L0_CDS2_ProteinId_CCT67991.1_GeneId_
DKLQALVRLTSFLGEAFLAVRREI--VSL--SAESLSLLLEALDSAFVCIYEI-GYYISL
LLGICTGSIAAAAVSCAKD-VFEIGVEAATVAFRLGMHVNLGY-SSW-SMILSSN-QELV
SEAL-KEFSKESRPYISA-TG-PGFTTISGPPSILE--SVKSPA-PI-YGPYHNSSSESS
LEHGLAIPIISS-GSRLDQ-SFGNLLKNVLSSALSQQIRMDLVTDALVETV---TLIPVN
AQLADWLAKENKIAIIGFSGRFPEA-DNLDEFWDLLIRGLDVHKPVPE--ERFA-R-DHY
DGQ--RKNTSQVQYGCWLKSAGYFDFFHMSPKEAMQTDPAQRLALLTAYEALEMAGVVPD
RTPSTQRNRVGVYYGTTSNDWGEVNS-SQDVDTYYIPGANRAFIPGRVNYFFKFTGPSIA
VDTACSSSLAAINLAITSLKNRDCDTAIAGGTNVMTNPDNFAGLDRGHFLSRT-GNCKAF
DDGADGYCRADGIGTLILKRLPDAIADSDPIFGVILGAHTNHSAES-VSITRPLADAQEY
LFKKLLNETGIHPHDVSYVEMHGTGTQAGDAVEMRSVLNSFAFRPRDKSLYLGSVKANVG
HAESASGVLAIIKVLLMMQK-NTIPPHCGIKKINQGF-PKDLD--H-RGVRIALKVDWSR
GGKRRVLVNNFSAAGGNTSLLLEDGPDARTEHVVAVSARSTKALEENLKALEAYIANSQL
SYTTTARRVHHRVAFVTN--GLDDLRKSLLK---AV-SPKVGFLFTGQGAQETAMAIGYY
KSFSSFRSDIDSIATLQGLPS-VL--PLIHGTV---EDLSAVVVQLGTCIIQISLARFWI
S-LGIT--PQYVIGHSLGEYAALQIAGVLSVNDAIFLCGHRAALLDKKCTAYTHGMVAVK
AA-ADRQHISSD---EIACVNGAEDTVLSGPNADIESLCGKLTQ-GYKLHKLEIPFAFHS
SQVDPILDDLEEL--A-SQVGFHE-PKLPIVSPLL-RTLLGDT---L--GPQYIRRHCRE
TVDFLGAIKMAESQGIM--DRSG--MCIEIGAHPILTRMVKSIIGASLRR--KEDHFKTL
ADSLCALHLAGFSVNWDEYHRDFASRNV-L-QLPKYSWQL-ANYWMQYKYSWCLTKGNVI
EQV-HGD-K--RSITVESDMHDPSLLAIAQNHRVNG-LTMAPSTLFADIAFTLAKHLIQI
NNMAVEKALIVGQLFRASL-DMDSVRIFSHAVCDVAVSWQSNAYLIQ-RGIKQLVQGAS-
DGAHMMRRG-LLYKIFS-NSVQYGSAFQGIEQVWFDSEEGTGKVFMPTFALNPYCCDSLG
HITGFIMNCSDDHVYINHGWRTLRVQYQTY--VKMSTYSGDVHVLR-D--G--KI-IGIC
GGVTFKKVARKVLEMLLP---PEPTGLIQKALEIIADEIGVDISQ--LT--DTTLLADLG
VDSLMSLTILGNFREELDL--D-IPAA-QFYEFSTVQDLKSFLGA---------------
---------------H-------------------G------------------------
------------PRSTSTILQGT-KHTLFLFPDG-AGSATSYVTLPSISSDM-RVIGLNS
PPHEFNALQDITGSYLNEVRRRQPG-PYHLA-GWSAGGVSAFDAARQLV-SEGEVVESLI
LIDSPNPDFLEKS-IF--G-FQHFCVFIEALDRYVPKTTIIWANN--REDFGNGWDEFIE
NA-NHFTMMREPIAAKIRETM
>BGC0000037_cichorine_CURATED_L0_CDS2_ProteinId_CBF69451.1_GeneId_
EAASRLR-MRTSIESLPEIWPALA--ISD---EKSLRQLCRTFVTPFTVILHT-VLYMGG
VQGFCTGFLTAVSVATSPD-LEALASVALRLAVAIGAYID----VAV---RSRAG--KGL
EETL-AQF---PGAYISVITD-ELNATVTAPRASLD--ALSQRF-DL-RGRFHHP-A-KA
LEGLYNAPVYSD-GQLLSS----SIIDTLLQSILVQRCDWYASISTALHKREKTSVVQFS
LVPPSVLRQSEPIAIIGMGCKFPGA-DTLDEYWQLLAQGTSMCRTMPE--ERFKTS-SLR
R------GEKLKFWGNFVNDVDAFDFFKKSSREAASMDPQQRLVLQVAYQTLESAEYSGL
SG--KASRDVGCYLGLCASDYTDNVA-SHPPNAFSSLGTLRAFLSGKISHFFGWTGPSIT
YDTACSSSAVAIQAACRALQTGECSMALAGGVSLYTSPNFYQNLSAASFLSPT-GPTKPF
DAKGDGYCRGEGVGLVFLKPLSSALADHDNIMGVIAAAAVNQNQNS-TAITVPHSESQIE
LYRKVVSEAGLHPHDVSFVEAHGTGTPVGDPIEFTSIRTVFGGRA--NPLAIASVKGNIG
HTEGA-------------------------------------------------------
----AACINNYGAAGSNAAMIVTEAPGTLPKCPIYVSANTVSSLKEYCKELLRSLRGASL
AFQLANSQNRGALITSVT--SKAELEDQLSAVVEAPTERPVVLAFGGQVARSVGLSRQVY
DSSAVLRTHLDDILTSAGLNS-IF--PAIFRK-EPI--ADVVLLHSALFSAQYACAMTWI
E-AGVI--PAALIGHSFGQLTALSVGRVLSLKDGLGLITERAKLMRDAWGPEHGSMVSVQ
AD-VQVARLMKAAETEIACFNGPTSHVVVGSADAADRLEAALT--SIRYKRLAVSHGFHS
KFTEPLLLGLEQC--A-ERLTFRT-PKYAIETCSS-G-SS-S-E--F--NASMIVQHTRT
PVYYTEALARIEAK-L-G---AC--TWLEVGTGGSVAGMIRGALNAVNLAGET--GTAAL
ADATVNLWKSSHKLQFWAFHRSERCYQP-L-ELPPYQFEK-TRHWLDWKDTMTEQATTFV
KYKD---ST--KQAEFRISTEHEKYSFFVKGHAVLA-EPLCPAPLYIDLACKAGQMVYSV
EDLEIQAPLGVG--IILRLQQ-STFCFCSHASGTVVLEFSRFGRLVSSKRVQEMKSD---
--CHILQGP-VVYQLFS-RVVSYADYYKGVQSVYASGAEVTGRIRLP-DTRRPLLVDNFI
QTAGIHVNCLAKEVYVCTKVDRVQASWIVH--SSYKEVVNDIFVFN-A--ATGEL-AMFI
LGAHFTRVQISSLGRVLSP------EISEKLKKTLSRVVEVPVAD--IH--DGGILADLG
VDSLLGTEVLTEINQVFNV--S-IPAD-EFALLTDVASISKCLASTSGITLADLLAENLE
YDG-TIEAS-NNLADLGLDSILSIELANDIKKIF-NCDVDM--SQLNMESTFADLIALVV
RSDKPVDP-TSS--------------IALMIHGG------G----------------LSR
KPTDYE--TQP----LMKYNLLEGT-AYNIM-NWKGQ-------CLPVLLR---------
GLPPSNSQRVSPY-QIRRG-----------------------------------------
---------------------
>BGC0000045_dehydrocurvalarin_CURATED_L0_CDS1_ProteinId_AGC95321.1_GeneId_curS2
DGIDYVYSLRSFLRDLFTVLKVEM--RTM--DCGSFQELAEMAHAMLTYVIRA-VVLLPE
LIGVSGGLFSAAVVSVSTN-FQSLCLEAGRVWARLCNLTAIEER-TW-GWAVLGI-PGKL
SQTL-EQFQNDKRARVGV-TG-DRWSTVIGPPSILE--LVLNEL-DI-HALQHTLDI-AD
IDYIVGYRIYGD-DRPEATPSWSHLLRASASQTLARPLNIVQAVSKLNAALTHVDFKIMG
PSIAKVLQTRDGIAIVGMAGKGPGS-DDLEEFWDVLLKGLDLHQEVPP--DRYDLD-EYY
SGP--GKCTMTCRHGCFMNNPGHFDFFHISPREALLMDPAHRLFLMNAYEALEMAGYSDG
QTKMTDPTKIATFFGQCNDDWHVVGHRTLGCDAYTLQAVQRAFGPGRLAFQFNWEGPTYA
LDSACAATSSCIHLACMSLIARDIDMAVAGAANVLSTPHSFTSLSRSGVLSDS-GNCKTY
RDDADGYCRADFSGAVVLKRLDDAIAHNDNILAVISSSARNHSGNS-TSITTSDAAAQER
LFHKVLRNARVTPEDISYVEMHGTGTQVGDKAEMGAVSSVFSKR-DGELLPVGAIKANLG
HSEAAAGMSSLLKSILMFQK-GTIPPQAGMPTLNPNF--PPLH--E-INIKIPEEKSV--
GKPRRILLNNFDAAGGNACLLLEDYTDVRSAHTIVTSARTQASHLLNKQRLLKWLRSEDL
AYTTTARRMHHRFALTAS--TTQEAISKLESEIEASRHVPVVFVFTGQGSHYAGMGAELY
RTSSAFRERVVDICAGNNFAP-FV--DIITD-DV--SSKTAAQVQLAVLTLEMALTHFWR
L-AGIE--PAMVMGHSLGEYAALHAAGVLSLADALYLVGHRALILQERCESGSCSMLSVS
TS-VAVREQLSQ---GVACINSPSSTVVSGIAEDLAEFQANITA-KVRTKTLSIPFAFHS
FQMDPILQDYGTI--A-AGVTFSA-PKIPVASTLL-GSIVEPGV--F--DHDYLVQQTRQ
PVNFVGGLNAVQSK-----LSDP--LWLEIGPSPVCVSFVRDTLSHTLQP--NTHNWASI
SKSLAAAYINGVDIDWVALHAPYENLQL-L-TLPSYAWDV-KDYWITHTDRVTEAVPYLV
SKS-SS--P--KQVVFRASISDPGFMELIDGHKMQG-IGLCSGSVFCEAAFAAAKYALEL
QKPELLLPLTKKSLITTA-VMDSSVTFKLLGSCIVNFDWDRVSYFIQ-ARMDEVIKNAK-
EGGHRMQPE-VFYALFA-NAVEFSTDFQGVDEAYIAKDEAAALVTLPKFTFSPYWGEALV
HLAGFMVNGN-QKTFIVMGFESVEKKYMAY--TRIETAYCDAVVFD-P--ETSNI-ILQC
IDLRYQELPRVTWKHVLD-----GEGLVDAILDSISKATGSDPSE--FT--DDTIVADLG
VDSIMAIEVVATVKEQSGL--D-LPAT-FVLEHPTIGDLRRAFGA---------------
-------------------------------------SIPS--SPNP------------T
ASSLGSSLVDI-PTVRITLLQGRPSPPFYMMADG-TGTIATYIHLPAFKSK-MPVYGIDS
PPSRLTGIPGVAKLIVDALVTAQPG-PLMIG-GFSAGSIVAYEVTRQLG-ALGRQVTGLV
LIDMCCPNSEDDAAIF--E-QDHFRAYHVAMHAYHPHTAVIWAPDRTAADLGNGWEKYTV
AG-DHLDLPMPGHVREMEKAF
>BGC0000048.1_L0_CDS15_ProteinId_AAZ95017.1_GeneId_pksA
PKLRELFHLTAFLEQSHYVVRAQMI-QTL--PTFDLADMLKAFQTALSCITQL-GVFMSY
VLGICTGSLAAAAVSSSNS-LSELAVQTALIAFRLGLCVRLESSQPW-SVVLFDT-DQTV
TKAI-KDFCTSKQPWITS-AS-SKTITISGAPRVLK--KLSQQI-PI-YVPAHNSALPED
VKSILELPFISS-GKMAWADNYLAVIHLALNQCLLESIGWGKVETELPRLLENVLITPIT
TSLSAALSPKSKLAIVSMSGRFPEA-QSTDAFWDLLYKGLDVVKEVPK--RRWDVE-THV
DGR--ARNKGATKWGCWLDFAGEFDFFSISPKEAPQMDPAQRMALMSTWEAMERGGIVPD
TTPSTQRNRIGVFHGVTSNDWMETNT-AQNIDTYFITGGNRGFIPGRINFCFEFSGPSFT
NDTACSSSLAAIHLACNSLWRGDCDTAVAGGTNMIFTPDGHAGLDKGFFLSRT-GNCKPF
DDKADGYCRAEGVGTVMVKRLEDALADGDPILGTILDAKTNHSAMS-DSMTRPFVPAQID
NMEACLSTAGVDPTSLDYIEMHGTGTQVGDAVEMESVLSVFAPRGKDQPLYVGSAKANIG
HGEGVSGVTSLIKVLLMMQN-NTIPPHCGIKKINHNY--PDLA--A-RNVHIAFEKPFLR
GKLRRVLINNFSAAGGNTALLIEDAPDPRTTQTVTISGHVGKSLSNNVANLLAHLKKSQL
AYTVSARRWHHRVAVAGT--TVADITAKLEKAIEPKAKPSVFFAFTGQGSQYLGMGKQLY
DSYPMFRSELDRLAQSQGFPS-FA--HIFTET-GDVEQNLPVVVQLAITCLQMALFNLVT
S-FGIK--ASAVVGHSLGEYAALYAAGVLSASDTIYLVGKRAELLQDHCQRGTHAMLACK
AS-EWLAEITA----EVACVNGPEDTVLSGTVEEIGEVQKTLSA-SIKATLLKLPFAFHS
AQVQPILEDFEEL--A-AGATFEK-PKLAVISPLL-GSVVDEGV--V--GPNYLARHCRE
AVGMVKALGVAKEKGII--NEKT--IVIEIGPKPLLCGMIKNILGPTLKD-KGPDVWQNL
SNIFTTLYTGGLDINWTAFHAPFEAKKV-L-QLPDYGWDL-KDYFIQYEGDWVLHRHKVI
EEKT----E--PQFTVETDISRKDVNSIAQGHTVDS-IPLCTPSFYADIALQVGKYAMDV
TDLVVDKALIPHQLLRTNVT-MSKVTFKTHAYCTVRFSLQKKVPEYK-AAIAKLRARDA-
KGLTHYNTK-SGYKLMS-SMAHFHPDYKLLDNLVLNEAEAVSVMNFSIYAAHPAYVDAIT
QVGGFAMNAKDKEVYVNHGWESFQVEYVVY--SKMDMVHGDTIVLD-G--D--EV-VAFF
RGLSLRSVPRKALRAVLQPKPAALKGKVDEALKIISEESGIALDE--LT--DDSNFTDMG
VDSLSSMVITSRLREDLEL--DLAPDFALFADCPTVASLRTFLAGAAAPAALDIIAEESG
VAAEDFTDD-TIFSDIGIDSLCSMVISSRFREEL-ELDLDSQFSLFVDLPTVAQLREFL-
-PAATPPRSESSRSTNSVILQGKPKTTLFLLPDG-GGSASSYSVIPKLQSDV-AVVGINC
PPENMTTWQAMMQSFINEIKRRQPG-PYHLG-GWSSGGAFAYVTAEKMI-KQGDEVGSLF
IFDAPVPEAVNFT-------IPHFMAVVDVMLDYKCNVGLIWAQK--RTNFGDGWDEVCV
DT-NHFTLMTKARVDLIDKVM
>BGC0000057.1_L0_CDS3_ProteinId_EAA59563.1_GeneId_
DAVHDLNVLQSLLAAASNVVQHWT--ASL--DFEDLVELAEVADLVLLTTVQI-GQLLAI
PMGFGAGLVAAGVAAAATS-ADGIGLEAVSVAFRLGVELDIEDS-PWAQVISSAT-TADL
EQAL-DRINASNQAYIGE-VM-TESTVVFGPPSTLD--ALAKSA-LA-QVPLHGAHL-IS
ATMIAA-----------------ELWKLAVEEVANKPIDVHQAVTALIHDLTDIVLTAIG
ASIQSLLEKADAIAVVGMSGRFPNS-DTLDEFWRLLETATTTHQVIPE--SRFNVD-DFY
DRA--KHNALLARYGCFLKNPGDFDLFNISPREAMQMDPVQRMLLMTTYEALEMAGYSPP
TPSEQAPPRIATYFGQTIDDWKSIND-QQGIDTHYLPGVNRGFAPGRLSHFFQWAGGFYS
IDTGCSSSATALCLARDALTAGKYDAAVVGGGTLLTAPEWFAGLSQGGFLSPT-GACKTY
SDSADGYCRGEGVGVVILKRLADAVRSKDNVIAVIAGASRNCNAGA-GSITYPGEKAQGA
LYRRVMRQAAVRPEQVDVVEMHGTGTQAGDRVETHAVQSVFAPNQREKPLIVGALKANIG
HSEAAAGIISLMKAILILQH-DKIPAQPNQPKMNPYL--EPLI--G-KQIQLANGQSWTR
AEPRYIFVNNFDAAGGNVSMLLQDPPGLRTHHVVVTSGRTATAHEANRKRLHAYLSAADL
AYTTTARRIHNREAYVAS--STSDLVRQLEKPLA--PPPAVVFTFTGQGAQSLGMGGALY
STSPTFRRLLQSICEVQGLPTKFL--NAIRG-EG--ATVTEVDMQVATVALEIALARYWR
S-LGIR--PTVLIGHSLGEYAALCVAGVLSASDALALAFRRATLIFTRCPPSEAAMLAVG
LP-MRVQYRIRD--SEVCCVNGPSSTVVGGPVAAIQALDEYLKS-KVSTTRLRVQHAFHT
RQMDVLLDELEAS--A-AQVPFHA-PTLPVASTVL-GRIVEQGV--F--DANYLRRHTRE
PVAFLDAVRACETEGLI--PDRS--FAVEIGPHPICISLMATCLQPSLRR--GGDDWQSV
SSTLAAAHSAQLPVAWSEFHKDHLTVRL-ISDLPTYAFDL-KTFWHSYKTPAAAVSAAVE
KLQ-REE-G--KLGTFTVDLSDPKLAKAICGHVVDE-SAICPASIFIDMAYTAAVFLEQL
SSLEMHSPLVLRPQVWVEAV-LDSVHFKGYGSATMRLDWSRIQSLVR-ARVQTLNRSVR-
PRVHAMDTA-LFYKVFS-EIVDYSAPYHAVQEAVIAADDAAVTLQLTTFTSSPFAVDALV
HVAGFLLNADKNEVHIANHIGSLRGPYHVY--ATIGTSLCDVYTTD-S--Q--DRLVAVC
SDICFKKLERDFFALLTG-MSRSPTDLGTELLQAVAEQTGVSVAE--MKSSPGTTFTEFG
VDSQMAISILANFQRTTAV--E-LPAA-FFTNFPTPADAEAELGGQTQARLLSLVAQALG
LEASDLTPS-TTFDSVGMDSMLSIKITAAFHAKT-GIELPA--AFFSANPTVGAAQEAL-
-----------A-----------ETTSRQHKLDA-AVSRASYIHLKALPKG-RRIYALES
PPELFDSIEEMATIFLRTIRRIQPG-PYLIG-GWSAGSMYAYEVAHRLT-REGETIQALI
ILDMRAPDFVDKL-TF--E-RAHLMATCRALSRYDAQVAVVWAGR--RQQFGNGWEDLLV
NG-DHFSMMCPPYADIVIETV
>BGC0000070_griseofulvin_CURATED_L0_CDS6_ProteinId_ADI24953.1_GeneId_
TLFRKLHLLASLLECVTLTLKDEC--SKL--SFESVLDLTDAIERVLVLVFQL-GSLVTV
IIGRGSGLLSAAAIGLSPS-IVMVAKEIARISFRFGLVVSLEVSGAW-VYCVHGI-GKEA
RDAV-NQFNEIASVFNVD-DA-GNSVSIGGPPKTLE--ALFSAM-RKIQGMWHTDRVPEH
VEQIVPVPLISS-GDPFRETEAGPLLEQIMEEILMERVRWDMIIETVSKQLKSVQLVSIQ
PSMLERWKSSSKIAVVGMSCRFPGS-DTTEEFWERLMLGEDMHRHIPP--DRFDVE-THV
DGK--RHNTSKTSYGCFVDNPGLFDFFGMSPREAEQTDPMQRLALVTAYEALEKAGYVDG
RGV-IHRKRVGTFYGQASDDYREVNS-GQEVGTYFIPGGCRAFGPGRINYFLNFWGPSFS
VDTACSSSLAAIQAACSSLWSGDIDMAITGGMNILSNSDVYAGLSQGHFLSPT-GGCKTW
DEGADGYCRSDGVGSVVLKRLEDAEADNDNILAVVLSAATSHSAEA-VSITHPHDAAQAL
LYNQIVRRAGIDPLEVGYVEMHGTGTQAGDPTEMRSVTSVFAPGSRPIPLHVGSVKANMG
HGEAAAGIMAFVKTMLVFQN-GIIPPHIGVKGLNPAL-PD-LD--K-AGVVIPFRANWRP
TKKRLAMVNNFGAAGGNTAMIIEEAKDIREAHAITISAKTAVSLSLNIKRLVEYIESADV
AYTVSARRRHYRKSVVVR--SLAEAIKHLQPHIELVKRPPVAFAFAGQGTFYVGIAAQIY
RDSPFFRAQIDNLARRQNFPS-FL--PAINKTED----LPASSIHLAIVCVEVALARMCM
T-FGIK--PCAVIGHSLGEYAALAVAEVLSDSDTVFLVGTRATILESNCSPYTHGMISVR
AS-VDISREA-----EVSCINGPNETVIGGTVENLEAVADRLSK-GYRKTRLDVPHAYHT
AQMDNVVNELIRQ--S-QGIAYNT-PKIPIMSPRD-SSVITGAN--I--DSSYLPTSLKK
AVDFAGALNAAWEAGVV--SKST--VWLELSHHPVCSGFINRTLPSTLHR--DSDNWTSL
LKTLSSLYEVGLNIDWNEYHRPFEALRL-V-SAPTYAWNN-KDYWIQYRGDWNLTKGRLY
SEN-YDS-S--THLLGECNMTDLSLKGVIEGHAMNG-YGVASSFLHAEMAFTLARRIQEV
TNFEYHDPVVKDYPIVVDAE-ANQIKWFNYCHAIAYYNWSRTTRLVT-SRIDALVAMSN-
KGANKLTTS-LAYTLFG-KLVDYSSMYHTMQWVILNE-EAVAEVVFPDWAVPPHFIDGVV
SLSGFILNGGVNNFFITPSWKSMRGRYLTY--VRMGSYVGDVYILQ-D--G--EI-VGVV
EAILFRQWPRIMLNRFFQ-TDSDSGDVTSRAVEILAEELAVDKGL--LT--DECEIADIG
VDSLMSLVISQKLREDLGI--E-VRDA-FYLEVTTIGDLKKLLS----------------
------------------------------------------------------------
------------------------------------------------------------
------------------------------------------------------------
------------------------------------------------------------
---------------------
>BGC0000076.1_L0_CDS3_ProteinId_ACD39753.1_GeneId_hpm3
DSLDQLYRLQTFLDDLVKVFKEES--RGM--DYSTLLDLADMVRAVLLHAARG-GMLLPE
ALGISGGLTNLAALAISTD-FESLVIEAARIFVRLCRFTAMEDR-VW-GWAVLGI-TEEL
SKVL-EQFQSSKRAKVGV-TG-DRWSTVIGPPSVLD--LFIHEL-SI-HALQHTVTV-AD
LDFIVGFKVWGD---PVASQNWGEMLRAIVTQVLSKPLDITKVIAQLNTHLRHVDVRVIG
PSLASSLKAPGRIAIVGMAGRGPGC-ENVDEFWDVIMAKQDRCEEIPK--DRFDIN-EFY
C----EGCTTTTKYGCFMNKPGNFDFFHVSPREALLMDPGHRQFMMSTYEALETAGYSDG
QTRDVDPNRIAAFYGQSNDDWHMVSHYTLGCDAYTLQGAQRAFGAGRIAFHFKWEGPTYS
LDSACASTSSAIHLACVSLLSKDVDMAVVGAANVVGYPHSWTSLSKSGVLSDT-GNCKTY
CDDADGYCRADFVGSVVLKRLEDAVEQNDNILAVVAGSGRNHSGNS-SSITTSDAGAQER
LFHKIMHSARVSPDEISYVEMHGTGTQIGDPAEMSAVTNVFRKK-ANNPLTVGGIKANVG
HAEASAGMASLLKCIQMFQK-DIMPPQARMPTLNPKY--PSLS--E-LNIHIPSEKAI--
ERPRRILLNNFDAAGGNASLILEDFPDPRPSHVIVSSAKTQSSYHANKRNLLKWLRKEDV
AYTTTARRMHHRFSCSAS--TTEELISKLEADT-ASRGSPVVFVFTGQGSHYAGMGAELY
KTCPAFREEVASISEEHGFPP-YV--DIITN-DI--TTKDTMQTQLAVVTLEIALAAFWK
A-SGIQ--PSAVMGHSLGEYVALQVAGVLSLADLLYLVGNRARLLLERCEADTCAMLAVS
SS-AAIRELIDQ---EIACKNSPNATVISGSTDEISELQSSFTA---RARALSVPYGFHS
FQMDPMLEDYIVL--A-GGVTYSP-PKIPVASTLL-ASIVSSGV--F--NASYLGQQTRQ
AVDFVGALGALKEK-----FADP--LWLEIGPSQICSSFVRATLSSTLEA--NTNPWASI
SKCLAGAYKDGVAVDWLAVHAPFKGLKL-V-KLPAYAWDL-KDFWIVYSEANKAARAQIV
EES-SS--P--SHVSARAAISDPGFMALVDGHRMRD-VSICPGSVFCEAGLAVSKYALKI
NNLSLKRPLTKSELLTTV-VADKQVSWKALGSCEITISWNRSSYFVK-ARMNELIKNVK-
SGGHRMLPS-ILYTLFA-STVDYDPTFKSVKEAFISNEEAAAEVVLQQFFASPYWGESVV
HLAGFLVNSNSQTTFMMQSLESVERTYYTY--ARVDTVSCDLFVFD-S--E--KM-VMQC
SGLSFHEVSNNVLDRLLG-----EVELFHTILESIAKETGTQVSD--FT--DDMELAELG
VDSIMGIEIAAGVSSRTGL--DVLLPS-FVVDYPTIGDLRNEFAR---------------
-------------------------------------SSRA--PSEK-------------
--KEPAPASEKSPSARITLIQGRSSSPFYLIADG-AGSIATYIHLAPFKDK-RPVYGIDS
PPSRLTGIEGVAKIIFEALIKCQPG-PFDLG-GFSGGAMLSYEVSRQLA-AAGRVVSSLL
LIDMCSPEDTIEVKVY--E-QQHLKAVFACVAAYHPRTAIIWAPHKSAADLGNGWDKFLI
DS-DHLDMPMPGHVAAMEESF
>BGC0000077_hyphothemycin_DSM11932_CURATED_L0_CDS3_ProteinId_ACD39762.1_GeneId_hpm3
DSLDQLYRLQTFLDDLVKVFKEES--RGM--DYSTLLDLADMVRAVLLHAARG-GMLLPE
ALGISGGLTNLAALAISTD-FESLVIEAARIFVRLCRFTAMEDR-VW-GWAVLGI-TEEL
SKVL-EQFQSSKRAKVGV-TG-DRWSTVIGPPSVLD--LFIHEL-SI-HALQHTVTV-AD
LDFIVGFKVWGD---PVASQNWGEMLRAIVTQVLSKPLDITKVIAQLNTHLRHVDVRVIG
PSLASSLKAPGRIAIVGMAGRGPGC-ENVDEFWDVIMAKQDRCEEIPK--DRFDIN-EFY
C----EGCTTTTKYGCFMNKPGNFDFFHVSPREALLMDPGHRQFMMSTYEALETAGYSDG
QTRDVDPNRIAAFYGQSNDDWHMVSHYTLGCDAYTLQGAQRAFGAGRIAFHFKWEGPTYS
LDSACASTSSAIHLACVSLLSKDVDMAVVGAANVVGYPHSWTSLSKSGVLSDT-GNCKTY
CDDADGYCRADFVGSVVLKRLEDAVEQNDNILAVVAGSGRNHSGNS-SSITTSDAGAQER
LFHKIMHSARVSPDEISYVEMHGTGTQIGDPAEMSAVTNVFRKK-ANNPLTVGGIKANVG
HAEASAGMASLLKCIQMFQK-DIMPPQARMPTLNPKY--PSLS--E-LNIHIPSEKAI--
ERPRRILLNNFDAAGGNASLILEDFPDPRPSHVIVSSAKTQSSYHANKRNLLKWLRKEDV
AYTTTARRMHHRFSCSAS--TTEELISKLEADT-ASRGSPVVFVFTGQGSHYAGMGAELY
KTCPAFREEVASISEEHGFPP-YV--DIITN-DI--TTKDTMQTQLAVVTLEIALAAFWK
A-SGIQ--PSAVMGHSLGEYVALQVAGVLSLADLLYLVGNRARLLLERCEADTCAMLAVS
SS-AAIRELIDQ---EIACKNSPNATVISGSTDEISELQSSFTA---RARALSVPYGFHS
FQMDPMLEDYIVL--A-GGVTYSP-PKIPVASTLL-ASIVSSGV--F--NASYLGQQTRQ
AVDFVGALGALKEK-----FADP--LWLEIGPSQICNSFVRATLSSTLEA--NTNPWASI
AKCLAGAYKDGVAVDWLAVHAPFKGLKL-V-KLPAYAWDL-KDFWIVYSEANKAARAQIV
EES-SS--P--SHVSARAAISDPGFMALVDGHRMRD-VSICPGSVFCEAGLAVSKYALKI
NNLSLKRPLTKSELLTTV-VADKQVSWKALGSCEITISWNRSSYFVK-ARMNELIKNVK-
SGGHRMLPS-ILYTLFA-STVDYDPTFKSVKEAFISNEEAAAEVVLQQFFASPYWGESVV
HLAGFLVNSNSQTTFMMQSLESVERTYYTY--ARVDTVSCDLFVFD-S--E--KM-VMQC
SGLSFHEVSNNVLDRLLG-----EVELFHTILESIAKETGTQVSD--FT--DDMELAELG
VDSIMGIEIAAGVSSRTGL--DVLLPS-FVVDYPTIGDLRNEFAR---------------
-------------------------------------SSRA--PSEK-------------
--KEPAPASEKSPSARITLIQGRSSSPFYLIADG-AGSIATYIHLAPFKDK-RPVYGIDS
PPSRLTGIEGVAKIIFEALIKCQPG-PFDLG-GFSGGAMLSYEVSRQLA-AAGRVVSSLL
LIDMCSPEDTIEVKVY--E-QQHLKAVFACVAAYHPRTAIIWAPHKSAADLGNGWDKFLI
DS-DHLDMPMPGHVAAMEESF
>BGC0000099.1_L0_CDS1_ProteinId_ADH01663.1_GeneId_
EAFLKLR-VLNVVDELPIVWTSLL--KHN---AKELHSLVDILLSPLVVITQL-TQYATQ
TLGFCTGILSALAVSSSAD-ETGFGSVAVRLAMVIGAVVPT---LAT-AWNSAN--GDEL
KRIL-AEF---SDAYISVSYD-QRRATVTTSTKTIA--ALQKEV-GL-VGRFHS-DSRKD
LDSVIDLPTSFQ-IEDLA-----KLHHAALRQILVDKSEWHQLFESVQEKSKASLLLSFG
PEPPSIMRVDNDIAVVGMSLKVAGA-DDVEEFWDLLLRGESQHQEVPK--ERITFE-TIF
R-----VDPKRKWFGNFIRDHDAFDFFKKSPREIGSTDPQQRHMLQCAYQAVEQSGYFRS
KN----NKKVGCYVGVCAADYENNIA-CHAPNAFSATGNLKSFIAGKISHYFGWTGPGLT
IDTACSSSAVAVHQACRAILSGECSAALAGGTNIMTNPLWFQNLAGASFLSQT-GQCKPF
DAKADGYCRGEGIAAVFLKKLSSAIEDGDQILATIAGSAVYQNQNC-TPIFVPNAPSLSD
LFRNVVAQARLEPKQITVVEAHGTGTAVGDPAEYESIHNVLGGRT--TALQLSSVKGLIG
HTECTSGLISLVKTVLMIQE-ARIPAQASF-SINPHI--HHSP--D-HNMEIPTKLTWNE
--FRAALINNYGASGSNASMVVVQAPMEGSKSPFWFTGPDDRSLRAYASRFVRFLQSGNV
SFNVSRQSNRIGLIFNAA--SLQELEQKLSTFASL-ATKPVILCFGGQVSTFVGLDQQLY
DNVTILRQHLDAIVVKLGHSS-IF--PGVFQK-TSV--EDPVHLQTMLFAVQYSSAKAWI
E-SGVE--PAAVVGHSFGELTALCVSGALSLEDTVKMIIGRAKIIRENWGSEKGAMMAVE
GD-LEVQNLLSES--TIACYNGPRSFTLAGSMKAIEGVVKTAS--SMRTKVLNVTNAFHS
TLVEPLMEDLDKV--G-GELTFCQ-PTIRLERATE-TVLS-D----L--TSKFVAEHMRH
PVYFNHAVQRLAQE-FP----SS--IWIEAGSNSTITNMASRALGAINITN-TSSGLSNL
SDATVTLWKNGLDISFWAHSSKQTSYAP-L-LLPPYQFEK-SRHWIEMKQPPKASGETFV
GHQD---TQ--KQPRFRINTMIPKYEELVTGHVIANTAAICPATVEVDLAIEGLRTLYPI
HSVDNQAPICVD--VWLEYEALDNFKIYSHVTGKLIFDFSRYERFVSHERCVALLKT-D-
--DDVIQGR-NIYKTFG-EIVDYGEQYRGLQKLVGKGTESAGRVV--TWL-DAHLSDAFS
QVGGIWVNCMPADMYIANGFEQWIASWDVF--ALHKAYVTDIFIFN-G--LTGDL-TEVI
LGINYAKVAKMSMSKLLSK-AP-K-EITGQVRAMLAELSGLEPEE--IK--EDVELANIG
IDSLMGMELAREIENIFKC--S-LPED-QLVEVTTFQALLQCIRA-TSVSVIEFLVEFLG
IEESSVTRS-TLLRDLGVDSLLSTELRADISSKF-GVDVPE--EVMLEDLSVEEFDVQIT
RTAVATPT-KSS-SS-PA--------QGVLVTGA-TGSVGSLANLPSVK----TVFCINR
V-------------AMSKLVVIETG-EYDRN-AWPMSALMGFEQQFVVMRN---------
LINLANEQLISSI-TV--G-MEHFSFLIKSSQTLRAEGELSWTAE--ALGIPKDWVGMVL
DD-NFLRMSCGGLLDVTRQYV
>BGC0000101_monodictyphenone_CURATED_L0_CDS6_ProteinId_CBF90097.1_GeneId_
GLFRRLYNLARFIHEATLAVREEV--RQL--PFETVLNLADSLEGVLLCVLEI-ATLITY
LAGLGLGLLSTAAVALCSA-LADVGAEVVRVSFRLGTLVNLEPRDTW-ASVVPGA-KEEV
QAEL-DAIHARSKIFISA-WN-EGSVTISGPPSRIR--RVLRSL-PVYSGLCHAKHLEQH
AREIISIPVYQT-GRPFTASTAKGLFEQLVLELLTQPILWDNVVQGVVDQATSCDVLVFR
ISLRTALGSQSKIAIIGMSCRMPGGATDTEKFWELLEQGLDVARKIPA--DRFDVE-THY
DGK--RVNTSHTPYGCFIDEPGLFDFFNMSPREAQQTDPMQRLAIVTAYEALERAGYVAN
RTPATNLHRIGTFYGQASDDYREVNT-AQEISTYFIPGGCRAFGPGRINYFFKFSGPSFS
CDTACSSSLATIQAACTSLWNGDTDMVVAGGMNVLTNSDAFAGLSHGHFLSKTPGACKTW
DVNADGYCRADGIGSIVMKRLEDAEADNDNIIGIIRAAATNHSAEA-ISITHPHAGAQAY
LYRQVMSSAGIDPLDVSFVEMHGTGTQAGDSVEITSITDIFAPRSAQQPLHIGAVKANVG
HGEAVAGVTALLKVLLMYQK-NAIPPHVGIKSLNPLF-PKDLD--K-RNLHIPYQVPWPR
GKKRYAVVNNFSAAGGNTTVCLEEPPDPRTAHVVNVSAKSKISFKKNLERLVAYLDAASL
SYTTTARRYHHRASVAAT--DIAQVKKKLLSYIDATGPPQVAFAFTGQGASYKSMNLELF
HHSPYFRSQLDALAQGQGFPS-FI--PAVDGSDY--A-HSPVVTQLALVSVEIALAKYWI
S-LGVK--PNAVVGHSLGEYAAFHVAGVLSASDALFLVGRRAQLLEEKCQIGSHKMLAVR
AP-LAIEKAL-----EVACINGPKETVLSGSQAQVEVVSEILQS-GYRCTSLDVAFAFHS
SQTEAILDDFEEA--AKDGVLFRA-PNMPVISPLL-GKVIDDKT--I--TAKYMRRATRE
TVNFLSALEMAQTFSTV--DEET--VWVEIGPHPVCMGFVNATLPASMKR--GEDNWVTL
CNSLTALHCAGVPIEWNEYQRPFEGLRL-L-DLPTYAWND-KTYWIQYNGDWALTKGQII
EES-FNG-S--AKVVMQSDMMQPDFLDAAHGHKMNG-CGVVTSSIHGDIGFTLGGYLYKM
ANLVVLRGLVAQQYIRVTISTTDELIWQNFASASILYSWIPSTHLVQ-GRIEALERLAE-
DGANRFTRN-MAYLLFANNLVDYAQKYRGMQSVVLHE-EAFADITLSTWTIPPYFIDSVA
HLAGFVMNVSKANYCVTPGWKSLRAKYRSY--VKMTVYLGDVYIMQ-D--G--AI-IGMC
GGIQFRRYPRILLNRFFTTPAAAPASVAAKALVLIAKEAALELSD--LT--DDASFANLG
VDSLMSLVIAEKFREELGV--T-VTGS-LFLEYPTIGDLRSWLLE---------------
------------------------------------------------------------
------------------------------------------------------------
------------------------------------------------------------
------------------------------------------------------------
---------------------
>BGC0000104.1_L0_CDS3_ProteinId_ADY00130.1_GeneId_mpaC
DSITHIR-LTNILDELPSLWPTIA--GAW-----QLLALGRLMMTPITVMRHI-VDFWVD
TQGFCVGLLAAIAVACSRN-TQEFASNAIRLSLCVGALVLCGS-LAV-SAE---------
--------------------------------------RVKQQL-SL-RGRFHHE-A-EG
IQHIMKTPLRSG-GEIFQQ---ALLHTVALDSILCAKANWYDVVSALINSTDQSHLLSIG
PEPRSARSRASPIAITGMACRYPNA-DTLAQLWDLLELGRCTVKSPPE--SRFHMS-DLQ
R------EPKGPFWGHFLERPDVFDFFNISAREAESMDPQQRVALQVAYEAMESAGYLGW
QP--GLSRDIGCYVGVGSEDYTENVA-SRNANAFSITGTLQSFIAGRISHHFGWSGPSIS
LDTACSSAAVAIHLACKALQTNDCKIALAGGVNVLTNPRVYQNLSAASFLSPS-GACKPF
DASADGYCRGEGAGLFVLRPLQDAIDNGDPILGVIAGSAVNQGSNN-SPITVPDAEAQRS
LYNKAMSLAGVSPDEVTYVEAHGTGTQVGDPIELDSLRRTFGGRR--NSLHIGSIKGNIG
HTETSSGAAGLLKTILMLQQ-QRIPRQANF-QLNPKV-K-SLT--P-DRLVIASETEWAS
--ERVAMVSNYGASGSNAALIVKEHAEYIQNVPILVSARSEESLRAYCGALRATLLSQKL
AYNLAMKQNRDNLTFSTSS-DATSLSARLEAISTPSNEPPVVLCFGGQNGLTATISKEVF
DASALLRTHLEEVGRTLGLPS-LF--PTIFSS-API--TNIIHLHFILFSIQYASAKAWL
D-SGLR--VSRIVGHSFGQLTALSVAGSLSVRDGIHLVTERARLIESSWGPESGIMLAVE
GT-DIVQQLLDQTGHDVACYNGPRQQVLAGTAESIAAIENAAAR-KLRLTRLQNSHAFHS
RLVDSIVPAIMEV--A-GSLVYQT-PIIPIEACSA-S-GD-S-T--I--TAAEIVEHSRM
PVYFRRAVERVAEK-LQA---PA--VWLEAGSASPIIPMVRRVLEKIDLGGSS--GAQNL
ANVTSALWAQGVHVQFWPFDRAQHSFKW-M-NLPPYQFAQ-NSHWVDFDPAAFSSAGGLL
CQLS---ES--PERLYHVNIQDALYRACTQGHAVLN-QTLCPASMYMEMVLRAAASIFPI
EDLTISSPLVLD--VFLRLTSDGLFSIFSHAEGTVCLRFQSMDRLLDSARSKTIEAD---
--SNGLKGS-TVYAALE-SVTNYGDYFRGVKKVFANGREASGLVSMM-NC-DPILLDNFL
QVAGIHVNCLSSEVFVCNAIGETFSTWKVY--TSYTEIACDIYVMD-C--QTDTL-SAAM
MGVRFTSVSIRSLTRALAPSAPAADKDLATVQEMLCELFGVSVAE--VS--PSVSLVDIG
VDSLMSTEVLSEIKKRFQV--D-MSYT-TLVDIPNIQGLVEHIFP------QSVAP----
-----------------------------------------------------------V
RTTTPIPL-SQS--------------IALMIHGG------G----------------LSR
KPTNYE--SNPVASNEMEYDVWEGA-GYNPM-NWTGQ-------TLPVLLK---------
ACTI-KGQAVSPN-QIRVG-----------------------------------------
---------------------
>BGC0000107.1_L0_CDS1_ProteinId_CBF74114.1_GeneId_wA
VGLRRLLQLSSFLQRSYHAVRQEI--SHL--PFTSIGDLLAAIESVLTCIYQL-GCFISQ
LVGLCTGLLSCAAVSCASN-IGELAVEVVVVALRLGLCVLFGQ-LSW-SALVSGL-SSEG
TSLI-DKFTRRSRPYISA-VC-ANTLTISGPPVVLN--QFLDMV-PI-HGPFHASHLKRD
VEWILKIPVLST-GELIVV-NMEGFLKIALEEILLRQMSWDKVTDSCISILNKPKKLLPI
SSLFNSLKKLSKIAIIGMSGRFPEA-DSPQDFWNLLYKGLDVHRKVPE--DRWDAD-AHV
DGT--ATNTSKVPYGCWIREPGLFDFFNMSPREALQADPAQRLALLTAYEALEGAGFVPD
STPSTQRDRVGIFYGMTSDDYREVNS-GQDIDTYFIPGGNRAFTPGRINYYFKFSGPSVS
VDTACSSSLAAIHLACNSIWRNDCDTAITGGVNILTNPDNHAGLDRGHFLSRT-GNCNTF
DDGADGYCRADGVGTVVLKRLEDALADNDPILGVINGAYTNHSAEA-VSITRPHVGAQAF
IFKKLLNEANVDPKNISYIEMHGTGTQAGDAVEMQSVLDVFAPRGPGQSLHLGSAKSNIG
HGESASGVTSLVKVLLMMKE-NMIPPHCGIKKINHNF-PTDLA--Q-RNVHIALQTAWNR
FGKRQIFLNNFSAAGGNTALLLEDGPDKRRTHVITLSARSQTALQNNIDALCQYISEPSL
AYTTTARRIHHRVTAIGS--SFQEMRDSLIA---AK-TPGIGFLFTGQGAQYAAMGKQLY
EDCSHFRSAIDCISQGQDLPS-IL--PLVDGS-L--SELSPVVVQLGTTCVQMALSSFWA
S-LGIT--PSFVLGHSLGDFAAMNAAGVLSTSDTIYACGRRAQLLTERCQPGTHAMLAIK
AP-LVVKQLLNE---DMACINSPSETVISGPKSSIDELSRACSE-GLKSTILTVPYAFHS
AQVEPILEDLEKA--L-QGITFNK-PSVPFVSALL-GEVIEAGSNIL--NAEYLVRHCRE
TVNFLSAFEAVRNAKLG--GDQT--LWLEVGPHTVCSGMVKATLGASLRR--DEDTWKVL
SNSLSSLYLAGVDINWKQYHQDFSSHRV-L-PLPTYKWDL-KNYWIPYRNNFCLTKGRVV
ESR-DDG-L--TTVVVHNDIADPDLNRVIQGHKVNG-AALCPSSLYADSAQTLAEYLIEV
CNVTVPKPLIAKEQFRISA-TANSVQVFSHAHCEVKLEWKRGSYLVK-RSIELLENSAV-
KGAHRLRRG-MVYKLFS-ALVDYDENYQSIREVILDSEEATALVKFQNFHRNPYWIDSFG
HLSGFIMNASKSQVFVNHGWDSMRVTYRTY--VRMSIWAGNVYIFE-G--D--DI-IAVF
GGVKFQALSRKILDIALPPVTMK-SSVVVRALNILASEVGLSESD--MS--DDLVFADYG
VDSLLSLTVTGKYREELNL--D-MDSS-VFIEHPTVGDFKRFVTQEKVIQIRAIIADEIG
VSADEIKSD-ENLNELGMDSLLSLTVLGKIRESL-DMDLPG--EFFIENQTLDQIETAL-
------AVPQSQPPATSILLQGNPRTTLFLFPDG-SGSATSYATIPGVSPNV-AVYGLNC
PPEKLTSLDSLTTPYLAEIRRRQPG-PYNLG-GWSAGGICAYDAARKLVLQQGEIVETLL
LLDTPFPSFFNSI-LF--G-LPHFLAFIDSLDAYKAKTYLVWASN--RTDLGNGWDTLVH
DA-NHFTMTKGEKATFMKNAL
>BGC0000121.1_L0_CDS1_ProteinId_AGO59040.1_GeneId_ptaA
FIVRKLFD---------------------------------SIDGVLLCAIQF-ANLIAS
VAGLGIGLVAAAAVSVTPS-LADLGAEAVRIAFRLGVLVNLQPRDSW-AYVIPDV-SEVV
QKEL-DEIHSRSKIFVSA-LS-RTSVTISGPPARLR--SLFRAL-PVYGGLCHAGHIQRH
VQEVVEVRLFST-GKPFLSTSVTNLFEQVVGEILTQKIQWDKVVKGVLERITEVEVLVFR
DSLVKALKSQSKIAIVGMSCRMPSGATDTEKFWELLEKGLDVHRKIPA--DRFDVE-THH
DGK--RVNTSITPYGCFIDEPGLFDFFNMSPREAQQTDPMQRLALVTAYEALERAGYVAN
RTSATNLHRIGTFYGQASDDYREVNT-AQEISTYFIPGGCRAFGPGRINYFFKFSGPSYS
IDTACSSSLATIQAACTSLWNGDTDTVVAGGMNVLTNSDAFAGLGNGHFLSKTPNACKTW
DCEADGYCRADGIGSIVMKRLEDAEADNDNILGVILGAGTNHSADA-ISITHPHAPSQAF
LYRQILRDAALDPFDVSFVEMHGTGTQAGDSEEMQSVTEVFAPRTSKQPLHIGAVKSNVG
HGEAVAGVTALIKVLLMFQK-EAIPPHAGIKSINPGF-PKDLD--K-RNINIPYQTAWPR
DRKRIAVVNNFSAAGGNTTIAIEEGPDPRTTHLIPISAKSKVSLKGNIQRLIDYLEVADL
SYSLTARRYHHRVAITTS--DVAHLKKQLRSQLDAAGPPPVAFAFTGQGASYGTMDLELY
HESKYFRDQIDSFAQGQGFPS-FV--PAIDGSEH--T-HRPVVTQLALLCTEIALAKYWA
S-LGVK--PDVVIGHSLGEYAALHVAGVLSASDAIFLVGQRALMLEKKCQAGSHKMLAVR
AS-LAVQEAA-----EVACINGQKDTVLSAAKDDIDKLASVLES-GYKCFSLDVAFAFHS
AQTDPILDDFESV--SRTGVLFQA-PNLPVISPLL-GKVVNDKT--I--NANYVRRATRE
SVDFLSALEAAQKISII--DEST--TWIEIGPHPVCMGFIRSAVPPSIRR--GENNWQTL
VQTLGALHLAGIPVDWNEYHRPFEALRL-L-DLPTYSWND-KTYWIQYNGDWALTKGRVI
GET-FDG-T--ATVDIQSDLMQQDFHDAAYGHKMNN-CGVVTSSIHADIVYTIGRYLHTI
SNLEVVKGLVAQQLIQVSISTEDQVTWFNFATATLFYSWIPTTHLVL-GRVHELERLAE-
QGANRFSRN-MAYGLFARNLVDYADKYRGMQSVVLHG-EAFADVELTTWTVPPFFIDSVA
HLAGFIMNVSANNFCVTPGWESMRARYRSY--VKMGVFLGDVYIFQ-D--N--KI-IGQV
RGIKFRRYPRLLLDRFFSAKSPEPVSITVKAMALVAAEAALDVSE--LE--DDVQFANIG
VDSLMSLVIAEKFRETLGV--T-ISGS-LFLEYPAVGDLRAWLLE---------------
------------------------------------------------------------
------------------------------------------------------------
------------------------------------------------------------
------------------------------------------------------------
---------------------
>BGC0000134.1_L0_CDS1_ProteinId_ACD39770.1_GeneId_Rdc1
NGLQHVIKLQSYLDDLSNAIKAEIAEAAL--DFSSLLELGEMAQCLLLHAVRS-SLFLTE
WLGISGGLISLSPRFVAED-FETLSIEIGRLFVRLCKLVAIEDN-VW-GWAILGV-SDEI
RKGL-DKFQQNKRAQVGV-TG-PGWSTIIGPPSVLD--LCIKPL-NI-HALQHTLAI-TD
LNYIVGPRLWGD---PEATQNWGDMLRAICSQVLSLSLDIPEAVANLGASLDSVQIIQMD
NTVSTALKATGRIAIVGMSGRGPRS-DNIDEFWDVIMQKQDTCTEVPK--DRFDID-EFY
CGN--KICTMTTKYGCFMDKPGHFDFFHISPRESMLMDPGHRHFLMSSYEALEMAGYSDG
PTKLTDPNRIAAFYGQVTDDWHDQSHPTLGCDAYTLQGVQRAFSSGRLAWQFKWEGPTYS
LDSACASTTAAIHLACMSLLSNDIDMAVAGASNILNYPHSFACLSKSGVLSDT-GNCKPY
RDDADGYCRADFVGSVVLKRLEDAVADNDNILAVIASSGRNHSGNS-TSITSSDPGAQER
LFRKVLRNANVSPDDISYVEMHGTGTPVGDPAEMSAVGNVFKHRRADGPLPVGAVKANFG
HSEGAAGMASLLKCIMMFKT-DTIPPQAGMPALNPNF--PPLS--E-LNVEIPAEKKTR-
GEPRRILLNNFDAAGGNACLLLEDWDDTRSSHVVTLSSRTQAAHKANKQNFLNWLREADI
AYTTAARRMHHRSAYTAS--TTEELMARVEASIQTSQQTPIIFVFSGQGSHYAGMGSDLY
QTSPSFRETVGHIGKIHGFPP-FI--DLIAD-DM--STKSTVQTQLAVLTLEIGLAAFWK
A-AGVQ--PSAVMGHSLGEYAALHVSGVLSLADVLYLVGQRASLLLERCEENGFAMLAVA
MS-AKTQELLDS--NSIACFNGPNATVISGEAHDISQLQGRVSK---ASKVLPVPYGFHS
FQMDSIISEYSTL--A-DGVTFSE-PKIPVASTLV-GSMITKDI--I--NSVYLAQQTRQ
PVDFIGGLNAIQQM-----FNDP--IWLEIGPNQVCTQFVRASSSSTLEG--QSRDWVAI
NKCMAMLYTQGIAIDWLALHKPFMSLRM-V-TLPAYAWDT-KDYWITYAEAKAVQGTHVA
KES-SSNAG--KEITFRASVADQNLQAVMEGHRMEQ-LPICPGSGFCEAAFSAAAYVLEL
QHPVMHRPLTKNELFTTI-TMESHVSWKAMGTCTLVVTWDRTAYLVR-DRMDSIIKSAE-
DGGHWLKHD-IFYSLFA-TTVQYDPLYKCTKMAYISNDEAVAEVVLQKFMASPYWGEGIV
HIAGFVVNAN-GTCFINSGFESFEKSYLAY--ARAGRKICQVFVFD-S--E-GKI-VAQC
YNLSFVRISNALLQHNLS-----EESFSDVLINTIVSETGLDPSE--LT--DDTVVAELG
VDSIMSIEIANKVSNATGE--Q-LTPM-FLHEYPTIGDIKRAFDI---------------
------------------------------------------------------------
-VHVPSPSSTSLPAVRFTLLHGRASKPFYLIADG-TGSIATYLHLPPHINTKMTIYGVDS
PPSRLTGIPGIAKLIVDELVKRQPGVPFWLG-GFSGGAMIAYEIARQLS-ALGHVIDSLL
LIDMCPPRYDDELAMF--D-HQHLKALFASVSAYNPRVALIWAIHKTESDLGNGWDKFVV
EA-DHLELPTPEFVEKMDMAF
>BGC0000152.1_L0_CDS1_ProteinId_AAC49191.1_GeneId_stcA
ADLRDLLNLVAFLEQSHHVIRAQMI-REL--PTASLAELLQAFQTALSCVTQI-GLFMSY
VLGVCTGSLAAAAISCSTS-LSELAVQTVLVAFRLGLWANLEISQPW-SAVC-HV-PEEV
AIAI-DRFSHKQRPWITA-TS-AKTTTVSASPDILS--QLASEI-PI-YVPAHNNHLSRD
VDDILAIPFLST-GKLAWVRNYRDLLHLALSQCLIEPIRWDVVEAEVPRLLDTLTIVAFT
TVLSNALVTRGKLAIVSMSGRFPEA-PSTDSFWDLLYKGLDVCKEVPL--RRWDVK-THV
DGK--ARNKGATRWGCWLDFAGEFDFFSISPKEAPQMDPAQRMALMSTYEAMERGGIVPD
TTPSTQRNRIGVFHGVTSNDWMETNT-AQNIDTYFITGGNRGFIPGRINFCFEFSGPSYS
NDTACSSSLAAIHLACNSLWRGDCDTAVAGGTNMIFTPDGHTGLDKGFFLSRT-GNCKAF
DDAADGYCRAEGVGTVFIKRLEDALAENDPILATILDIKTNHSAMS-DSMTRPFKPAQID
NMSALLSTAGISPLDLSYIEMHGTGTQVGDAVEMESVLSLFAPRPRDKPLYVGSAKANIG
HGEGVSGVTSLIKVLLMMKN-DTIPPHCGIKRINRNY--PDLP--A-RNVHIAFEKPWPR
-TPRRVLINNFSAAGGNTAVLVEDAPGSF--------------------------GESEL
SYTTTARRWHHRVSITGA--NTMEILRNVESAIAPATKPKIVIACSGQGSQYTGMGWQLY
NSYPTFRSDLDQLARSYGFPS-FL--EVYTSK-DSMEDLLPVIVQLALVSLEMALGNLLG
S-FGLK--PSAVIGHSLGEYAALYISGVLSAADTLYLVGMRAKLLQERCQRGTHAMLAVR
AS-PVLCEVLA----EVACHNGPNDTVLSGPLKEVMNLQNSLSA-GIKGTLLKLPFAFHS
AQVQPILEEFKNV--A-RGVTFHK-PQIPVLSPLL-VKVIEKGT--V--DPVYLARHCRE
PVKMVSVLEHARDQHII--TDRT--IVIDVGPKALMAGMIKTTLDPTLG--PSLDVWKSL
TNILGTLYSRGLDINWVAYHEPFGAKKV-I-ELPSYGWDL-KDYFIPYKGEWCLHRHRVV
EEKT----E--PTLVVETDISRPDVNQIAQGHLVDG-IPLCTPSVYADIALHVGRYSMNV
ADMVIDKALIPHQLLRTTLT-MTKIKFATHATCTVRFSLQKKVPEYQ-ERIKKLGEGLR-
QGFIRYTTK-SGYKLMS-SMASFHRDYKLLNHLILNEAEAVSTMDFSTFAAHPAYVDAIT
QVGGFAMNANQQEVFVNHGWTSFQKTYEVY--VRMDLVHGDTIVLY-G--D--AV-VAFF
KGLSVRRVPRRGLRMVLQ--PVVAADKFKAVLSVISEESGVALGE--LT--ADTNFADIG
IDSLSSMVIGSRLREDLGL--ELGAEFSLFIDCPTVRSLKTLLSGNIEPLVLRIVSEESG
VALDELSAE-TVFADIGIDSLSSMVITSRFREDL-GMSLDSSFNLFEEVPTVARLQEFF-
-ETDSI------RPTTSVVLQGLPQMILFMLPDG-GGSASSYLTIPRLHADV-AIVGLNC
PPENMNTHQSMIQSFCNEIKRRQPG-PYHLG-GWSSGGAFAYVTAEALI-NAGNEVHSLI
IIDAPVPEYCNNL-LF--S-IPHFQATVDVMLDYRVKVGIIWAQK--RWDFGDGWDVVCE
GA-NHLR--------------
>BGC0000154.1_L0_CDS5_ProteinId_EED18001.1_GeneId_
NTFNAIR-IRHTVADLPSALNTAL--QHV---FSAVQELNDTILTPLVVILHL-SQYMCE
TLGLCTGLLSSLAVSSSRT-RLQLGSVAIRLAMLIGLIVST---TAA-LWHSEE--QEKL
LEIL-AAN---PEAYISVYYD-QNRATITIPTAQTA--TIRKEI-GL-RGRFHW-SGEAE
VDQLIKLPNRSS-EPHVH-----PLHAMALWSILVNPPEWQKTVSAVYASTTTAKVVSFG
QEPPTILQNGDDIAIVGASIKVAGA-DDLEEFWEILSKGISQHKEVPP--ERFTFD-TVY
R-----RDPKTKWYGNFLNDPDKFDFFKKSPREAESMDPQQRLLLQIAYQALEKGGYFHN
AG----DQRIGCYMGVCAVDYENNLA-CYAPNAFTATSHLRGFIAGKVSHYFGWTGPALT
IDTACSSSAVAVHLACQAILKGECTAALAGGTQILTSPLWFQNLAGASFLSKT-GQCKPF
DSKADGYCRGEAVGAVFLKKMSAALADGDQILGVISGTAVQQNENC-TPIVVPNKPSLSD
MFQSVIEKARLQPDHITVVEAHGTGTAVGDPVEYASVRDTLGGRT--KKLFLGSAKGLVG
HCESASGIISLVKVLLMIQK-GMIPPQASF-TLNPAT--KATP--A-DGIEISRQTEWNA
--FRAALINNYGASGSNASMVITQAPNEMERVPFWFSALNEKSLQAYAAEFLKYLKAPDL
GFNVSRQSNRSRLLFTCQ--STNELQQRLEEYVKP-ATRPLVLCFGGQVSTFIGLSRQVY
EDVALLRGHLNRRCLALGLRG-IF--PAIFQK-GPI--EDIVTLQLSLFAMQYSCAKSWI
D-AGAQ--PVAVLGHSFGELTALCVSGVLSLDDALRMIAARAQIIRDSWGSDGGSMMALE
AD-LDVQKLLATSNAVIACYNGPRSFTIAGPRRAIDALDTSRQA-SIKAKRLDVTNAFHS
TLVEPLRNKLTEA--T-KELNFRERGTIHLERSTE-TRSE-L----IDNPGSYVADHMRN
PVFFHHALQRLDNQ-FP----NA--IYLEAGSSSTITNMASRALGAMSITT--DKGLDNL
IDATMSLWNAGLNVRFWKQAFVETNYKP-L-LLPPYQFEK-SRHWLELKEPPKPEIISFV
GYQD---SN--KHARFRLNTENREYQELMKAHLIVYTAPICPATVQMDIAIEGLKTLVPI
HNVDNQTPICAD--IWLDMKLADRFRFFGFTLGTLVVDLTRYDLLTGHKRCVELLHS-T-
--EEILQGR-TIYKTFA-DIVDYGEQYRGLQRLIGHGNNSVGRVV--TWF-DAHLSDAYA
QVVGIWLNCMAEELYVARGFEKWIDSYDVL--AYHNSCLSDIFVFH-P--KTGQL-IEAI
LGFQFVRIPRKGLAKLLTAPKK-EKDVLPKLITILADLVGLEPEE--IT--INSELADIG
VDSLMAMEVVTEIERVFSC--S-VPLD-DVADVTTMSQLVRVVES---V-LIAYFAESLG
MDASEISAN-VQLKELGVDSLLSMELGGELVEKF-GLNLNE--STVLEDMTINDLRQTAE
RTQTPYPT-ASS-AI-RV--------HAVLVTGG-TGSVGALAQQPFVT----KVICLNR
R-------------SLAKIQVYETE-MYLSN-AWPMSQVQGFEAQFRIMRN---------
LIEFARDQFISSI-TV--G-VEHLSFLFKSAQTIQQHGPLSWTAD--ALGIPKDWVARVF
EQ-DFERMSVGGLLDLVRKFI
>BGC0000156.1_L0_CDS5_ProteinId_AEN83889.1_GeneId_adaA
ALFRGLHRLATFLEESTRVLQNEV--AQL--PFENLMPLTEAMESALLTILEL-GMFIAT
LAGLSIGLLAAAGVALSTH-LAEVGAECVRVSFRLGVYVKLEAPLSW-AHVVTGE-TSDL
QEEL-SRYNTELKVFISA-AD-KTSVSVSGPPSRIR--AAFRAL-PVYDGLCHAAHLEET
IHRVLHLALLSS-GQPFEATTAAELFRAISTELLTGTIFLDNITAGILDRTTQCQIETYR
TSLLKALEADSKLAIVGMACRMPGGANDLDLFWELLAQGRDTHTTVPA--DRFDLE-THY
DGE--TENATRTPFGNFIDQPGLFDFFNMSPREAEQTDPMHRLALVTAYEALEMAGIVSG
RTPSSNPKRIATFYGQASDDWRELNA-SQNIGTYAVPGGERAFANGRINYFFKFGGPSFN
LDTACSSGLAAVQAACSALWAGEADTVLAGGLNIITDPDNYAGLGNGHFLSRT-GQCKVW
DQSADGYCRADGVGSVVIKRLEDAEADNDNILAVVLSAATNHSAEA-ISITHPHAGAQKE
NYTQVLHQAAVNPLDISYVELHGTGTQAGDAQEAESVLDIFAPRRADQPLHLGAVKSNIG
HGEAAAGIASLLKVLLMYQK-NEIPAHIGIPVINPAIPT-DLE--Q-RKVYLPRTTAWPR
GQIRRAIVNSFGAHGGNTTLVLEDAPEERSTHPVVISAKSKKSLAANVETLLAYLDEGDL
SYTTCARRMHHRLATAVS--DIPALQKFLRNAVS-TEAPPVVFTFTGQGAYYAGLAQGLF
QALPFFRAEVDHLSQRLGFPS-IV--PVILGEGT--A--TALVTQLSIVIVEIALARLWL
LLLGIP-APHAVIGHSLGEYAALAVAGVLSTADALYLVGHRAQLIEEHCTPGSHAMLSVR
AT-IAIERLVGTG--ELSCQNTHQDTVIGGSIQDLNAIREKLEH-GIKCVNVDVPFAFHT
AQMDAVRERLAKA--V-AAVPFKT-PSVPVLSPLL-GSVVDGKS--I--NPEYIVRATRE
PVQFATAIDAAQELGIV--NSQT--LWVDIGPHPICASFVRSLVPSSCRR--NEDNFATM
AKSLCTLHLAGRTPSWAEYFRPDEAYSL-L-RLPKYRWNE-VNYWIQYLGTWTLDKAQVT
EET-VDK-T--TTLKAISDIQHPDFLEAVHGHTMNN-CGVATSSIWTDMAMTVGEHLYRL
CDFEVQHAQVANQPLALEAH-LDSLAWYDFATGSIKYEWSRITHLIQ-GRIEALQHLAA-
ENASTLSKP-LAYALFK-NVVDYAPRYRGMDRVVIHD-EAFSDITLTTWHTPPHWIDSVS
HLAGLVMNGSRDFFYVTPGCSSCRGKYRNY--VRMHMYAGDLYILR-E--D--KI-IGVV
EQLKFRRVPRLLMDRFFS----P--GVAGKCLELIANETGLGVAE--LT--ADATFVQLG
VDSLMSLVLSEKLRSEMGL--E-IKSS-LFLECPTVGDLTGWLEQ---------------
------------------------------------------------------------
------------------------------------------------------------
------------------------------------------------------------
------------------------------------------------------------
---------------------
>BGC0000161.1_L0_CDS11_ProteinId_EAU38791.1_GeneId_
GPLQKLCEFLHFLDELNKVLRDEV--RRQ--PFTDVLDLVRILETTL-------------
-----------------------------TLAFRIGVKVRLSK-QSW-TTLIIGA-QEAS
IAAL-AEFNESNQAYISA-NS-KDVVSISGPPETVT--SLLQSL-DI-FAPFHAPHLDDD
VAEVLQIPVISG-TLYSPD-DVETLMADVVRDILIRPLLFENVMKTVTETTQNCQIFSVG
PSLASTLRAAQKIAIVGMAGRFPNS-DDLESFWSTLQQGLDLHRRVPP--DRFDID-AHY
DGK--KLNSTHTPYGCFIEKPGLFDFFNMSQREAYQTDPMGRLALVTAYEALEMSGFVPN
RTPSSMLDRIGTFYGQTSDDWRTLNA-AEKIDMYYIPGTIRAFATGRINYHFKFKGPSYN
VDTACSSSFAAIQLACTSLLAKECDTALAGGLNVMTTPDLFAGLSRAHFLSKT-GSCKTF
DDGADGFCRGDGVGTVVLKRLEDAEADNDPILAVVLGTATNHSSEA-VSITRPHGPAQEA
LYRKILKHTGVDPVDVSYVEMHGTGTQAGDGTEMKSITNVFAPRQPDQLIHLGALKANIG
HGEASAGVASLIKTVIMMQK-NAIPPHVGIKTMNKTF-PHDLN--E-RGVRIAFKTPWVR
GGKRRAYLNNFGASGGNTGLLLEDRPDPRTSFVVSLSAKSAYSLDQNINRLATYLEGPAL
SYTTTARRVHYRVSYAVR--SIPETIKSLRS---AS-SGKIAFLFTGQGSHYTALGKQLF
EDCQTFRNDLNRIGQKQGFPT-FL--PLIDGSDV--ASLSPVALQLGQSCIQIALARLWK
S-WGIT--PSSVLGHSLGEYAALNVAGVLSASDTIYLVGRRAQLLEELCTPGSHKMLAIA
AS-VSVKEILGD---EVACINGPNETVISGLAEQMESYSKTLKA-DVKCSLLSTAYAFHS
AQIQVIVEQYRKV--A-SSVHFGP-PNVPVISPLL-GDVVDGNV--F--GPDYLCRQARE
AVNFMGALKAAESKGVV--DNNV--IWLEIGPAPVCSAFVKSSLGPSLRK--QEDVWKTL
SGTLSNLYSKGLTIEWEEVHREYESHTV-L-ALPSYCFEE-KNYWLDYHNNWCLTKGKVI
KED-FGQ-T--KTVVAESDLSDPDLNHAVTGHLVNG-SALCPAGVYAESALTLAGYIYHV
RALEIVKPLIAKQVFRITA-TADKISYNSHATCHVEYEWSRLAYLVR-SRIDVMNDGVK-
GRYQKLDRK-AAYEGFS-GFVEYDKQYHGMKEVIMDQKEATSILEFQEFEIDPRFIDNIS
HLSGFILNGSRKQVFVSHGWDHLQKSYSNY--VKMATMAGDVYIFD-G--E--EM-VALV
GGVKFKAIPRAVINQLLPPQAPVPVAIIDDFLALLCEELGVELSE--LQ--DDTAFADIG
LDSLMSLSITGRMREELDL--EAIPSS-VFTDYPTVGQVKELILKSVSPNFLAIVCEEVG
VDLEELLEV-QNFAGAGVDSLMSLTITGRAREDL-DMDIPS--SFFVDYPTVDQARLAIS
TSSL--T---AGRPATSIVLQGSLKTTLFLLPDG-SGSATSYAALPRVSPDT-CVVALNC
PPSEYTGIEGVAALYLSEIRRRQPG-PYVLG-GWSAGGILAYAVACQLI-EMGEEIEDLF
LIDSPCPHFIDSL-LL--G-IPHFEASIKNLTAFVPRTHIIWADG--RQNLGYGWEKLII
EG-NHFTMMREPKVSILDRLI
>BGC0000168_trimmed_L0_CDS6_ProteinId_ADI24926.1_GeneId_
ELFRRLQQLNAYLEESILVLQDEV--AKL--PFDNIVTLSEAMESAFLLILQL-GLFITT
VAGLSVGLFSAAAIALSAS-LAEVGAECLRVSFRLGVYASLEAPASW-AHVVTGM-TESV
QSEL-TRVNEDSKVFISA-AD-KSSVSVSGPPSRIK--AAFLPL-PVYDGLCHATHIQDD
VNTVLELSVIST-GVPFTATTASDLLSEIATELVMGTIYLDNIIEGIVRHIQSCRIDSFR
TSILEAIATNSKLAIVGMACRMPGGANNVEEFWQLLEQGRDACTTVPP--DRFDLE-THY
DGK--TENAAQTPYGNFIDRPGYFDFFAMSPKEAEQTDPMQRLAIVTAYEAMEMAGLVIG
RTQSTRRDRIGSYYGQASDDWRELNA-SQNIGTYAVPGGVRGFTVGRINYFFKLSGPCLC
IDTACSSSMAAVHAACTALWAGDVDVALAGGVNIITDPDNYAGLGNAHFLSPT-GQCKVW
DKGADGYCRAEGIGSVVIKRLEDAEADNDNILAVVLSAATNHCADA-ISITHPHAGHQKD
NCRRVLRKAGVSPMQVSYVEMHGTGTQAGDAIESESVLDVFAPRRPDQRLHLGAVKSNIG
HGEAAAGISSLIKMLLMFQK-NAIPPHIGIREMNPQLPK-DLG--R-RNAGLVFETPWLR
GKKRISVVNSFGAHGGNTTLLLEDAPDGRSVYAISVSAKSKKSLQGNLSSLLGYLEQADL
SYTTCARRTHHRVATVVS--SVSALQKFLRSAID-SNIPSVVFTFTGQGASDRGVRQELF
DDFPAFRTQVDQLVQRLGFPS-VV--PALRGSEV--L--SPVVSQLSIVVLEIALSRFWR
LLG-IR--PSAVIGHSLGEYAALEVAGVLSAADVLYLVGRRAQITEQRCTPYGHSMLSVL
AT-PDIDRVVRRVPEEVSCQNTHEDTVLGGAKADIEAIRKVLET-SYKCVPLAIPFAYHT
SQMDVVVDELEEI--A-KNIPFKA-PSIPVLSTML-GTVVDGKT--I--NPTYLRRQTRG
TVKFVAAVETARDLGLI--DEKT--VWVDLGPHPVCVGFIRKLSPASCRR--NEENLSTI
TKSLVTLHLAGATPLWNEFFRPNEVYRL-L-NLPKYSWNE-TNYWIPYLGTWALDKAQTT
LET-IDS-M--TTLHVLSDMQAPEFRAAVYGHTMNN-CGVATSSIWTDMALAVGEYLYRV
CDLEVLHAQVISQPLALEAH-LDSLKWYNFASAAVRFEWNRTGHLVL-GRIETLRRLAA-
DGANRISKR-LAYTLFK-NVVDYSDWYRGIDDVIMND-EAVANVTLITWHTPPHWIDSVC
HLAGLIMNGSQDFFYVTPGSDSFRAKYISY--VRMNMYAGDVYILK-D--D--VI-VGVL
CQIRFRRVPRLLMDRFFS-DTSTTPGLVGQCIKIISRETNLDMSE--LT--PDATFAQLG
VDSLMSLVLSEKFRNELGI--D-VKSS-LFLECPTIGEVKEWIDQ---------------
------------------------------------------------------------
------------------------------------------------------------
------------------------------------------------------------
------------------------------------------------------------
---------------------
>BGC0000684.1_L0_CDS5_ProteinId_CBF70387.1_GeneId_
GLFRCLLRLAAFLEESTLVLKKEV--AAL--PFHTVLPLAEAMESALLTVLEL-GMFITT
LAGLSIGLLAAAGVALSTN-LAEVGAECVRVSFRLGVYVKLEAPLSW-AHVVTGE-TSAI
QDEL-SKYNSELKVFISA-AD-KTSVSVSGPPSRMK--ACFSAL-PVYDGLCHASHLEDS
INTVINLSLHST-GQPFPAATAHELFQAIGKELLTGTIYLDNIIDGIIKRISDLQVETFR
TSVRAALEGHSKLAVVGMACRMPGGGNDTELFWEILEQGRDVHTTVPA--DRFDLS-THY
DGK--TDNAATTPYGNFVDKPGLFDFFNMSPKEAEQTDPMQRLALVTAYEALEMAGVVPG
RTASSNPKRIGTYYGQASDDWRELNA-SQNIGTYAVTGGVRAFGNGRINYYFKFPGPSFN
VDTACSSGLAAVQVACSALWAGEADTVLAGGLNIITDPDNYAGLGCGHFLSKT-GQCKVW
DETADGYCRADGIGSVVIKRLEDAEADNDNIIAVVLSAATNHSAEA-ISITHPHAGNQKD
NYRQVIDMAAVNPLDVSYIELHGTGTQAGDAVESESVLDVFAPRRPDQLLQLGAVKSNIG
HGEAAAGIASFLKVLLMYQK-NMIPAHIGIHVINPTIPK-DLE--Q-RRVRLTQTTPWPR
GKKRIAMVNSFGAHGGNTTVLLEDAPENRSTHTVVISAKSKKSLQANIANLALHLEEGDL
SYTTCARRIHYRVGFAVS--SIAGLKEALRKAGE-GDVPPVVFAFTGQGAFYQGIARELF
ESFSYFRDEVDHIVQRLGFQS-IV--PVIDGSNP-----SATVSQLSIVVIEIALAHLWT
LLLGMQ--PSAVIGHSLGEYAALVVAGVLSTADGIFLAGRRAQLIEKCCTAGSHAMLSVR
AS-VSISKLLGN---EISCQNTLNDTVIGGTKANLDAARQVLES-SIKCVPVDVPFAFHT
EQVDPVLDQLTRV--A-ETVHFKA-PSIPIISPLL-RSVVDGKT--I--NSSYLIRATRE
PVHFAGAIEAAQDLGMV--NDKT--VWVDVGPHPICASFVRSLIPSSCRR--NEDNYATM
AKNLVALHLAGCTPVWDEYFRANEAYNL-L-TLPKYAWND-VNYWIQYIGTWTLDKAEII
EET-IGE-E--TTLKTVSDLQHPEFLEAVHGHRMNN-CGVATSSIWTDMSLTVGEYLYNV
GELEVLHATVANQNLYLDAH-LDSLAWFNYATGSVRFEWERLTHLVL-GRIETLESMAK-
DGASQLSKA-LSYALFK-NVVDYADHYRGMERVVMHD-EAFCDIKLTMFHTPPHWIDSVS
HLAGLIMNGSRDYFFVTPGYESFRVKYQSY--VRMNMYGGDLYILQ-D--N--QI-IGMV
GHFKFRRVPRLLMDRFFSDAEGPNGGVVGQCLQLIANETGQSVNE--LT--PDATFVQLG
VDSLMSLVLSEKFRAELGL--E-VKSS-LFLECPTVGDMMDWLEQ---------------
------------------------------------------------------------
------------------------------------------------------------
------------------------------------------------------------
------------------------------------------------------------
---------------------
>BGC0001057_zearalenone_CURATED_L0_CDS1_ProteinId_ABB90282.1_GeneId_PKS13
DGIDRLYQLQSFLDDLTHTFKTHT--VGM--DFANLQELAEMAQAFLIYAVRA-GILLPE
WVGISGGLISLSVLAVAET-FEKLCLEVAGLLARLCRFTSMEDR-AW-GWTVLGI-GNEL
RNAL-DQYQQSKRAQVAV-TG-HRWNTIVGPPSILQ--LIVKEL-NI-HALQHTVVT-AD
LDYIVGFTLWGD---PRAHTTWGDMLRAICSQALSRPLDITHVVDQLSSKLPQLDVKSIG
PCLTNVLKSPGRIAIVGMAGRGPGS-DNVEEFWNVIMSKLDLCEEIPE--DRFNLS-EFY
R----SGCTTTTKFGCFMDKPGHFDFFHISPREALLMDPGHRQFLMTTYEALEMAGYSDG
ATRAVDPARIATFFGQCNDDWHDVSHHTLGCDAYTLQGVQRAFGAGRIAFQFKWEGPTYS
LDSACASTASSIHLACTSLLAKETDMAVAGAANVVGYPHSWTSLSKSGVLSDT-GNCKTF
RDDADGYCRADFVGTVVLKRLEDAIAHNDNILAVVAASGRNHSGNS-SSITTSDAKAQEK
LYRKMMHNARVSPNDISYVEMHGTGTKVGDPAEMGALASLFSHR-TPKPVVVGGVKANVG
HSESAAGVASLLKCIMMFQK-NILPPQAGMPALNPNF--PPLS--E-INIEIPSEESP--
SQPRRILLNNFDAAGGNACILLEDFGDPRVHHTVVTSSRTQASYHGNKAKLLQWLRQEDV
AYTTTARRTHHRFAVTAS--STQELISKLEADT-AAKESPVVFVFTGQGSHYAGMGSELY
ETSPVFRETVATICEEQNFPP-FL--DLITQ-EM--SDKTTLEVQLAVLTLEIGLAALWR
S-IGIQ--PSVVIGHSLGEYAALHVSGVLSLADVLYLVGQRALLILQRCEVNTSAMLSVA
MP-VTTHAFLEA---EIACVNSTNASVISGSIENITELQAGLKA---RSKMLSVPYGFHS
SQMDPILADYAAL--A-GGVTFSE-PKIPVASTLL-ASLVTSGT--F--HAGYMARQCRQ
PVNFVGALEAIQSN-----YSDP--IWLEIGPSQVCSSFVRATLSSTLDK--GTNAWLSL
GKCMSSLYKHGATIDWLALHQPYVNLSL-L-NLPTYAWDL-KEFWIRYTETKDQLPTQVV
EHI-SP--P--NKVTFRASLSDPGFKALIDGHRLRD-RSVCPGSVFSEAGLAAVTYVLQL
RNLSLKRPLTYDELITVV-APEGKVAWKALGDCMVAARWDKVSYFIR-SRVDEIVASSK-
SGSHRLQPQ-ILYGLFA-NTVKYDAAFKCIQEAYISSDEAAAVIVLNKFVASPYWGESLV
HLAGFVVNSNHDTTFMMDGFESFEKPYHTY--VRVASVVCDVYIFD-D--D--KL-IMHC
AGLHFHEVENAVLDQLLGTEKVEAVHVLDSILKIISKETGSDLAD--FQ--DDTLIADLG
VDSIMAIEIASQVTEETGM--D-LLPS-FIIDYPAIGDLRRVFAP---------------
-------------------------------------SGSE--SFDQ-------------
---PPTSVTSTSPKIKITLLQGRPGNPFYLIADG-TGTIATYIHLPQFKSQ-IPIYGIDS
PPTRFTGITGAARFITEALMKAQPG-TFVLG-GFSGGAMLAYEVCRQLA-AANRKVDSLM
LIDMCSPEDKNDIAIF--E-RQHLQAIFAAVATYHPRTAIIWAPHKTKNDLGNGWERYVM
PA-DHLEMPMPGHVEKMTRAF
>BGC0001118_endocrocin_CURATED_L0_CDS1_ProteinId_EAL84397.1_GeneId_
DLFQRLRSLRAFVVQATNALREEI--RQL--PLDNALDLAVALEGVLLCLIEI-GSLIAC
FTGIGTGLLAAAAAAASPT-LADLGAAAVRIALRMGVLVSVEARDNW-AAVVMDL-DDTV
REEL-NLFNASSRLFISA-GG-TDNVTISGPPSKLR--QVFRQL-PVYGGLCHAPHLCHH
WTWIMEAPLFSD-DVPFEASTPRQLFESVVCDLLMGMIRWNRAVDGVVELLSECQVYAFR
PCMVASGQVDSSIAIVGMACRFPGGANDLNQFWDLLEQGADVHRRVPA--DRYDVE-SHT
DGK--SRNTSLTPFGCFIDQPGLFDFFDMSPREAMQTDPMHRLALMTAYEALEQAGFVPN
RTESTHLKRIGTFYGQSCDDYREANA-GQEVDTYYIPGGCRAFAPGRINYFFKFSGPSFD
CDTACSSSLATIQMACTSLQHGDTNMAVAGGLNILTNSDGFAGLSRGHFLSKT-GGCKTF
DCNADGYCRADGIGSIVLKRLDDAQRDNDHIFGIILAAATNHSARA-ISITHPHAPSQAE
LYRDILTRAGVSPLDVDFIEMHGTGTQAGDSTEMESITSVFSPPKRSRPLYIGSVKANVG
HGEAAAGVMSLIKVLLVLQR-QAIPKHVGIKALNPRF--PNLD--R-LNVRIPHDVPWPR
TRKRYALVNNFSAAGGNTSLLIEEPPDPRAAFTVAVSAKSKASLKNNLRSFLAYLESAHL
SYTTTARRMHHRIAVHGS--TLSSIMQELEPYLP-NTPPSIAFVFSGQGSFYTGIARQLY
EHHPGFRLQIHNICLSHGFPS-FR--RAITGDDG--SEAEPIITHLTIVCVSIALCRLWE
T-LGVK--PCVVAGASLGEFAALYAAGVLSASDAIYLVGRRAQLLQELCTPNTHAMLAVR
AT-VEIRNVL-----EVACINGSSDITLSCSVADIINLQLAIEQ-GYKCTRLDVPFAFHS
AQMDPLLGPFEHI--A-RGVTFKA-PNIPVMSPSL-GDCVDGKT--I--NASYMCNVTRN
PVKFVDALETARGMDLV--DAKT--VWVEIGPHASYSRFVGSAMPASLNR--NEDNWSTF
ARSMAQLHNLGVDLNWHEWHAPFEELRL-LTDLPAYQWNM-KNYWIQYNGDWMLRKDRLV
CES-VQE-T--REVIVESDILHPDFFEAMNGHRMNG-CAVATTAIHADIAFTLAKYLYSV
KNMQVQHGLVARQLIRIRGI-ADSLSWHLFATAVAEFEWSPMTHLVV-SRIDVLQRLAD-
DGANRLSRD-MVYMLFN-NLVDYAEKYRGMQMVVLHG-EAMANVTLAKWTVAPHYIDSVV
HLAGFILNGGRRNFYVTPGWKSMRVRYQSY--VKMGFYAGDVYILH-E--G--QI-VGLV
GGITFRTFPRSLINTFFS--PPTLPPIVHRAMALIAAETAIELTE--LS--DETAFSSIG
VDSLLSLVLAEKFTAEFHL--D-FRSS-LFLDCPTIGDLKAWLID---------------
------------------------------------------------------------
------------------------------------------------------------
------------------------------------------------------------
------------------------------------------------------------
---------------------
>BGC0001121_orsellinic_acid_CURATED_L0_CDS1_ProteinId_CBF73505.1_GeneId_
DAVHDLNVLQSLLAAASNVVQHWT--ASL--DFEDLVELAEVADLVLLTTVQI-GQLLAI
PMGFGAGLVAAGVAAAATS-ADGIGLEAVSVAFRLGVELDIEDS-PWAQVISSAT-TADL
EQAL-DRINASNQAYIGE-VM-TESTVVFGPPSTLD--ALAKSA-LA-QVPLHGAHL-IS
ATMIAA-----------------ELWKLAVEEVANKPIDVHQAVTALIHDLTDIVLTAIG
ASIQSLLEKADAIAVVGMSGRFPNS-DTLDEFWRLLETATTTHQVIPE--SRFNVD-DFY
DRA--KHNALLARYGCFLKNPGDFDLFNISPREAMQMDPVQRMLLMTTYEALEMAGYSPP
TPSEQAPPRIATYFGQTIDDWKSIND-QQGIDTHYLPGVNRGFAPGRLSHFFQWAGGFYS
IDTGCSSSATALCLARDALTAGKYDAAVVGGGTLLTAPEWFAGLSQGGFLSPT-GACKTY
SDSADGYCRGEGVGVVILKRLADAVRSKDNVIAVIAGASRNCNAGA-GSITYPGEKAQGA
LYRRVMRQAAVRPEQVDVVEMHGTGTQAGDRVETHAVQSVFAPNQREKPLIVGALKANIG
HSEAAAGIISLMKAILILQH-DKIPAQPNQPKMNPYL--EPLI--G-KQIQLANGQSWTR
AEPRYIFVNNFDAAGGNVSMLLQDPPGLRTHHVVVTSGRTATAHEANRKRLHAYLSAADL
AYTTTARRIHNREAYVAS--STSDLVRQLEKPLA--PPPAVVFTFTGQGAQSLGMGGALY
STSPTFRRLLQSICEVQGLPTKFL--NAIRG-EG--ATVTEVDMQVATVALEIALARYWR
S-LGIR--PTVLIGHSLGEYAALCVAGVLSASDALALAFRRATLIFTRCPPSEAAMLAVG
LP-MRVQYRIRD--SEVCCVNGPSSTVVGGPVAAIQALDEYLKS-KVSTTRLRVQHAFHT
RQMDVLLDELEAS--A-AQVPFHA-PTLPVASTVL-GRIVEQGV--F--DANYLRRHTRE
PVAFLDAVRACETEGLI--PDRS--FAVEIGPHPICISLMATCLQPSLRR--GGDDWQSV
SSTLAAAHSAQLPVAWSEFHKDHLTVRL-ISDLPTYAFDL-KTFWHSYKTPAAAVSAAVE
KLQ-REE-G--KLGTFTVDLSDPKLAKAICGHVVDE-SAICPASIFIDMAYTAAVFLEQL
SSLEMHSPLVLRPQVWVEAV-LDSVHFKGYGSATMRLDWSRIQSLVR-ARVQTLNRSVR-
PRVHAMDTA-LFYKVFS-EIVDYSAPYHAVQEAVIAADDAAVTLQLTTFTSSPFAVDALV
HVAGFLLNADKNEVHIANHIGSLRGPYHVY--ATIGTSLCDVYTTD-S--Q--DRLVAVC
SDICFKKLERDFFALLTG-MSRSPTDLGTELLQAVAEQTGVSVAE--MKSSPGTTFTEFG
VDSQMAISILANFQRTTAV--E-LPAA-FFTNFPTPADAEAELGGQTQARLLSLVAQALG
LEASDLTPS-TTFDSVGMDSMLSIKITAAFHAKT-GIELPA--AFFSANPTVGAAQEAL-
-----------A-----------ETTSRQHKLDA-AVSRASYIHLKALPKG-RRIYALES
PPELFDSIEEMATIFLRTIRRIQPG-PYLIG-GWSAGSMYAYEVAHRLT-REGETIQALI
ILDMRAPDFVDKL-TF--E-RAHLMATCRALSRYDAQVAVVWAGR--RQQFGNGWEDLLV
NG-DHFSMMCPPYADIVIETV
>BGC0001143.1_L0_CDS8_ProteinId_EHA28237.1_GeneId_
ATFADIH-IKQTITSLPGLWDALV--KEF---KQLLRDLDRILLSPMVVITQL-TEYVTE
TVGFCTGLLTALAASLAPD-IKGIGAIAIKLAMIIGGVVTS---LAV-AWDSAE--TDRL
NQII-DQS---PEAYISVEYD-HNRATITTAARSIS--SLQQQI-GL-RGRFHC-ACEKD
IEALSKLPTRSA-GSFIL-----KLHHCALRSILLDTSHWYQTLEVVRQSFPSSMVVSFG
PEPPSILKGPNEIAVIGMSCKVAGA-DDVDEFWDLLCKAESQHQEVPK--ERFGFE-SAF
R-----VDPTRKWYGNFINEHDCFDFFKKSAREIAATDPQQRQMLQVAYQAVEQSGYFTT
PK--DKDRKIGCYIGVCAADYEYNVA-CHPPNAFMATGNLKSFVAGKISHWFGWTGPGLC
IDTACSSSLVAVHQACQAILTGDCTAALAGGANIITHPLWYQNLAAASFLSPT-GQCKPF
DASADGYCRGEGFAAVFLKKMSAAIADGDMIIGSIKATAVNQNQNC-TPVFVPNAPTLSD
LFRDVLDRSQLTANQITVVEAHGTGTQVGDPAEYESIRNVLGGRS--TPLLFGSVKGLVG
HTECTSGAVSLVKTLLMQQH-EAIPPQPSF-RLNPEI--PVSE--S-DNMQIATRSPWTA
--YRAALINNYGACGSNASMVVAQAPSVVLDYPFRLCGSDDRALRAYSERLVRFIASADL
AFNVCRQSNPTSLAFACR--TTQEVEEKLRAFVASKTPREVILCFGGQISNYVGLDREVY
DNVALLRKHLDAACRDLGVDS-IF--PGIFQK-SPI--SDPVKLQTILFSTQYSSAKAWM
D-SGVR--PVAAVGHSFGELTALCVTGILSLADAMKMIVGRATVIRDFWGEDKGSMIAVE
AD-ENVQRLLAEAAKTIACVNGPTSYTLAGPVKSIDIVTEVISR-SIRSKRLKVTNAFHS
TLVEPLMEELEKV--G-QQLTFNA-PTIQLERAIE-HHSD-T----L--TSDYVPDHMRN
PVYFNQAVQRLAQQ-YP----DS--VWLEAGSNSTITSMASRALGAVNITS--DDSWSML
ITSTLSLWKQGISTNFWAYHAKQTEYNP-V-LLPPYQFEP-SRHWMELKVPSFMSNGSLI
EAS--------DVARFQINTAAPKYVELVSGHVIANTAPICPATVEVDIVVEALRSLRPV
LAVTNQSPICID--VWLECQAMDEWRIVSHVLGKLAFEFMRLERLIGHQRCVDLLNT-T-
--DDIIQGR-NIYTTFA-GVVDYGEQYRGLKKIVGKGLESAGRVQ--SWL-DAHLGDCFS
QVGGIWVNCMPDEMFIATGFEKWVEIWDVL--ACHQTYLTDIFIFD-A--EQGAL-TEVI
LGINYHKVAKASMSKILSA-VA-KKNVLDKTRALLAEISGLEPSE--IE--AETGLADIG
IDSLMGMELARDLEALFKC--P-LLGD-ELANVTTFQGLVEYVQSLTEDS----------
-----------------------------------------------------------T
RTHMALPK--PS-TS-NTD-------QCVLITGA-TGSLGVVAALDDVQ----TVICLNR
R-------------SMSKIRVLQTE-VYSSN-AWPMTPLSGLEQQFLVMRN---------
LLDLAAQQFISSI-TV--G-MEHLSFLFKSAQTLQVTGDLCWTID--ALGIPADWVCRVL
DD-HFLRMSCGGLLELARKYI
>BGC0001144.1_L0_CDS1_ProteinId_EGD99348.1_GeneId_
DLFRRLDQLSIFLEESTAILKDEV--SKL--PFNSVLSLVDAMESSMLTILEL-GLFISV
LAGLSIGILAAAAVALSSS-LADVGAEAVRVSFRLGVYVKLEAPSSW-AHVVTEM-TASV
QDEL-KQFNTGTKVFVSA-AD-KTSVSVSGPPSRIK--AAFQPL-PVYDGLCHASHLRSD
IDSIINLALLST-GKPFVAKTASDLFLEIGTELLTGTIYLDNVTAGIVQHLSSCQIDSFR
TSIHSAVEASSKLAIVGMACRLPGGANDLDLFWKLLEEGRDTLTTVPP--DRFDLN-THY
DGK--TENATQTPYGNFIDRPGFFDFFNMSPREAEQTDPMQRLALVTAYEALEMAGVVPG
RTPSTHPSRIGTFYGQASDDWRELNA-SQNISTYAVPGGERSFGNGRINYFFKFSGPSFN
LDTACSSGLAAVQAACSALWAGEVDTAIAGGLNVITDPDNYCGLGNAHFLSKT-GQCKVW
DKDADGYCRADGIGSVVIKRLEDAEADNDNILAVVLGASTNHSAEA-ISITHPHAGAQKA
NYRQVLNQAGVNPIDVSYIELHGTGTQAGDAVESESVSDIFAPRRPDQRLYLGAVKSNIG
HGEAAAGIASLLKALLVYQK-NLIPKHIGIKEINPTIPK-DLE--R-RNVGLAMQTPWPR
GKKRLAVVNSFGAHGGNTTLLLEDAPEDRITHSILLSAKSKTSLQANMESLLSYLDQADL
AYTTSSRRMHHRFGTLVS--SISGLQKMLRSQLD-NEAPSVILAFTGQGAYYHGMGSELF
AEFPYFRAQVDRLAQRLGFPS-VV--PVIENRAP--S--SPILTQLSVVILEIALARFWS
LLG-VS--ISAVIGHSLGEYAALAVAGVISAADAIYLVGRRAQLVEERCAQASHSMLSVR
AS-EDIQEMLAVELEEVSCCNTNQDTVIGGPKGEINDIRRALEA-SIKCTILDVPYAFHT
AQMNPILDDLETL--A-KAVPFKA-PSIPVISPLL-ATVIDVKS--L--DANYLRRATRE
TVDFAAAIEAAQDMGLV--DSKT--IWIDVGPHPICAGLVRSMIPPSCRR--NEDSIATI
SKGLVTLYLAGLTPSWVEFFKPREEYSL-L-YLPKYRWNE-TDYWIPYIGTWTLDKAQIT
AET-VEA-T--TTLHTISDMQHPDFLEAIHGHTMNK-CGVATSSIWSDMAFTVGEYLYRL
TDVEVLHAQVASQPLVLRAH-LDSLAWFNFATATIRFDWARLAHLVR-GRIEVLEQRAT-
EGASRLSKP-LAYALFK-NVVDYADRYRGMDSVVLDE-EAMAEVTLVTWHTPPHWIDSVS
HLAGLVMNGSRDYFFVTPGCDSFRARYRSY--VRMNMHSGDVYILQ-G--E--EI-VGMV
GMIRFRRVPRLLMDRFFS-------SMTSQCLRLMARETGLEVEA--LT--ADASFVQLG
VDSLMSLVLSEKFRAELGV--E-IKSS-LFLECPTIGEMTAWIEE---------------
------------------------------------------------------------
------------------------------------------------------------
------------------------------------------------------------
------------------------------------------------------------
---------------------
>BGC0001219.1_L0_CDS1_ProteinId_EAQ84779.1_GeneId_
SHLTDLR-LVKAVRALPSQWTTTV--QTAC--TQQLQQLAHVVLAPLTVVSQV-AEYLGP
VQGFCIGFLAATAVASSRN-REELVGVAIKLAACVGAVIEQLR-HSV-RWTSSAE--VHL
EKTL-ASF---PEVYMSCVTD-IDRVTITAPESRLA--ELCRPV-GL-YGRYHEASQEVL
VRELKALPLRSA-GQIINQ----ALSDIAIDSILTEKCDWFETVRAAVAAFSPINITPIG
GPPRSLTPGGDAIAVIGMACRYPQA-PSLDEFWSLIISGRNAVGPVPQ--NRFRAE-ELW
R------EPKGPFWGNFVQDPDAFDFFQVSAREAASMDPQQRLILQVAYEAIESAGYASG
----QGPQRVGCYMGVGSVDYEANVA-SDNATAFSATGTLRAFISGKVSHYFGWTGPSVT
FDTACSSSAVAIHHACKALQTKECPVAIAGGVNLITSPSLYQNLAAASFLSPT-GASRAF
DAQGDGYCRGEGAGVLVLKPLAQALADGDAILGTILGTAVNQGSNC-TPITVPDSAAQSE
LYAQALAGGGVAPTEVTYVEAHGTGTPVGDPIECASIRSAFGGRQ--QELTIGSVKDVIG
HTEAASGVAGCIKTLLMMQH-GVIPKQPNF-RLNTKI--PPLE--A-RQACHRNAAPLGD
-------QPSK-AHGRSSTTTRR---GTPSR---AISGTAP-----PKQRPPDTIEPQDI
TFHLARRLNPSLATWTTT--SLPALGQDLAALASPTDPLPIILTFGGQSGLTAHLSPALV
SHSPSLHTHLDTALRTLGLLP-LF--PRIFDA-APYEPDNLVGLHAALFSVHHAYHSRL-
-------------------------------------------ADPSGWPPRRGRVHCMA
AA-DHCRDVLSRVPK-----------------------------------RL--------
-------------------------GRRPGETIV------------D--AANLVTAHTRD
TVHFADAVERIVRR-HPG---GC--VWLEAGSASPVVAMARRALPPLDLGRGSSSPWSGL
ARAVTSLWAARSTATFWPFHGP--QYPW-V-DLPPYQFAK-SKHWIDFEAPGRRDSVRLV
Q-HH---KA--GEALFAVDASHDDFILCVSGHAVLG-QSLCPASMYFELVIRAMKAFQSL
ENLRIMSPLALK--LYLSLIPAANFSLFSHALGTAAFRFRFLGRLMGSSRYEQIALS---
--ANRLSGD-IIYRVFG-RIVNYAPHYQGVRNVVAGNGEVVGDVVMPLGVSNPLAIDNFL
QVAGIHVNCMEDDVFVCTGIGEVLGSWRVY--SNVNTVVNDILVLD-P--VSGDV-VLAI
LNAEFTRVSMSSLYRALSATPSQGSRLIDALRNLLSEVLGTELAE--IQ--PASELADLG
VDSLMITELAGEIKKHFSV--D-ISLS-DLQEMTDVQSLSHRLEPRNEE-----------
-----------------------------------------------------------R
RTSRPTPQ-ATA------------------------------------------------
-PSDYE--GRVEDGEEGEFDVWEGV-EYNPM-NWRAQ-------TVPVLVH---------
GLRK---VAISPL-QVQLG-----------------------------------------
---------------------
>BGC0001242.1_L0_CDS2_ProteinId_CCE67070.1_GeneId_fsr1
PHLQHLLQLHEFLNQSYNALRAEL--FKI--PFTCQEDLLLALDMAMTTLYQL-GTFISR
VVGLCTGAFAAAAVSCSSF-TADLAVSSVVAAFRTGLLVRVDP-RSW-ALLVPGQ-KA--
-KAF-QEFWDASMPYISA-YA-PNGITVSGPPQRLG--DLAHAI-PI-YSAYHAPHLQKD
ARRIVDIPLLS--GSKPEE-SFATLLEDAIAQALLHPLRWGSIFDDVQAALQQFSVQSIG
-SIYTALKKKPKLAIVAMSGRFPGA-KDNEAYWDLLYKGLDVHKPVPS--LRWDQQ-THV
DGA--GKNTSATPFGCWLDDPSEFDFFNISPREAPQIDPAQRLALMTAYEAIEQAGIVPD
ATPSTRPDRVGIFYGVTSNDWMETNS-AQNIDTYYIPGGNRAFIPGRINYFFKFSGPSYA
VDTACSSSLAGIHLACNALWQGDVDTAIAGGTNVLTNPDYHAGLDRGHFLSRT-GNCKTF
DDGADGYCRGEGVATIIIKRLDDAIAENDPILGVVLGAHTNHSAES-ESITRPHVGAQRV
IFNKILNEAAVDPYSVSYVEMHGTGTQAGDATEMSSVLETFAPRPESQKLYIGSAKANIG
HGEAASGVCSVIKVLQMLKK-DTIVPHCGIKKINHRF-PTDLE--Q-RNVRIAMGTQWKK
INPRRVFVNNFSAAGGNSALLIQDAPDSRIQFPIAITAKSGVSLQGNMRSMLKFLSTAEL
SYTTTARRIHHRVLIPGA--TSEEICSKIET---KA-APKVVFTFTGQGAQYPGMGKQLF
EENEFVRNELDRIAQNLGFPS-ML--PFIQSDDV--SKFAPSLVQLASVCLQITLSKLWA
S-WGIT--PTAVVGHSLGEYAALNVAGVLSDTDTLFLVGGRAQLLEQKCTRGTHAMLVVK
GS-QEITEALKG---ETACINSPIETVLAGPNEQIAKVKEQLAA-SFKTTLLKVPYAFHS
SQLEPMVSDIEKL--A-GKVTFSD-PKIPILCPLE-GTVINANP--F--NASYLARHSRQ
PVNMLTALTTAYRDGYL--SDRS--MVLEVGPHPAVSGMVKPTLGASLQR--RRAPWDML
SAALKSLYDAGASINWVDYQSNFPAHTV-V-DLPAYSWDL-KEYWIQYVNDWSLRKGSVV
EES-GDS-E--KGIVVEADIARKDLSPLVQGHEVDG-IPLCTPSVYADIALTLGKYLLEV
SDMTVSKALILRHPIQAHA-EADSIKFMSHSACVVLFALQSEALTTK-QKMQNLRNQIT-
TGSARFNRP-MAYRMIR-PLARFHDDYRAIDEVVLNSEEASSKISFGDFHTHPAVIDALT
QSCGFAMNCNDVDVYMNHGWGSLEKEYTTY--TQMKLWYGDVTIFD-Q--D--RV-VAFF
GQIAIQGVPRRVLKVILS-PKPAQNPKFSTAIRIISEESGIDVSD--FT--DGTTFADVG
IDSLLGLTISARFQEELDI--D-LDFNALFFEHPTVKDLRAFLGAQEEFAALEIISEESG
VARSDLDDE-TNFADCGVDSLLSLVIASRFQDTF-GLNIAH-EQLFMECQTVGDLKTMLA
PVVSEAVA--QEPN-------GPPLGSVVLVTGA-SGGLGSLAQLEEVH----TVVCLNR
PYKAMRGIRFPEHL-KSKVRIFQTS-EYASN-AWPMSPLSGFESQFQV-------FRN--
LLDLGREQMISSI-VV--G-MEHFGFLIKSSQTLNA--NLNWTSD--TLRIPKEWLDMVL
ED-TYLRMACGGLVTVVRKYI
>BGC0001245.1_L0_CDS5_ProteinId_AHV78247.1_GeneId_lasS2
DGIDQLYRLKTFLDELCQAVKEES--AGM--DYSSFLDLADMAHAVLLHVVRA-SMLLPV
PLGVCGGLIHLGALAIATD-FASLTLEIARLFVRLCRLTAIEDR-TW-GWAVLGM-ANEL
RKVL-DQFQQSKRAKVGV-TG-DRWSTVIGPPTVLE--LVMHEL-NF-RSAQHVLTV-TD
LEYIVGFKMWGE---PEDTANWGELLRAMAFQVLSKPLDITKVVGQLISWLRHLDVKVVG
PSLASALKSPDRIAIVGVAGRGPDC-DSIEEFWDVIMSKQDKCEEIPK--DRFDIE-EFY
C----DKCTTATRFGCFMDKPGNFDFFRVSPREALLMDPSHRQFLMSVYEALEVAGYSDG
QTAAIDSRRVAAFYGQSNHDWHMVSHDALGCDAFTLQGGQLAFGAGRAAFHFKWEGPTYS
LDSACASSTSAMHLACMSLLSKDVDMAVVGSANILSFPHSFTCLSKSGVLSNT-GNCKTY
RDDGDGYCRADFVGTVVLKRLEDAVAQNDNILAVVAGSGRNHSGNS-SSITTSDAGAQER
LFRKVMQRARVSPEDISYVEMHGTGTQIGDPAEMGAVASLFKQQ-GREPLTVGSVKANVG
HSEAAAGMASLLKCIMMFQK-DTMPPQAGMPTLNPNF--PSLS--E-LKIDIPSEKPV--
QKPRRILLNNFDAAGGNACMLLEDYVDPRSSHVIVTSARTPAAHLANKRNLLEWLQAQDV
AYTTTARRMHHRSAYTAS--TTKELIGKLEADT-PSRPSPIVFVFTGQGSHYAGMGSELY
ATCPPFRETVASICEQHNFPA-FL--DIITS-DM--STKDTMQTQLAVVTLEVGLAAFWQ
S-CGVQ--PSMAMGHSLGEYAALHTAGVLSLADTLYLVGHRARLLLERCEAGVCTMLAVA
AP-AAIRELLAA---TIACTNSPTATVVSGSVDDVAELRTAITS---PSTTLAVPYGFHS
FQVDPMLDDYVAL--A-GGVTYSA-PRIPVASTLL-ASVVAAGV--F--NGLYLGQQTRQ
PVDFVGALNAAKEN-----LADP--VWLEIGPSPVCSSFVRKTLASSLEK--DTDGWVSV
SKCLAGAYTNGIAVDWLALHAPFEALKL-V-TLPSYAWDL-KDFWITYTEANKREPAYPV
HKS-LS--P--KEVTLWASVGSPGFKALFDGHRIRG-VSVAPGSVFCEAGVAAVKYALQI
RDVSLKRPLTRGELRTTAVAAENRVSWQALGGCVVAVGWDRISYFAK-ARMDELITTVK-
NGGHRMLPG-IFYALFS-NTVEYDPAFKCVKEVFVSGNEAAAEVVLRRFVGSPYWGESLV
HLAGFVVNANANTTFMMDSFDSFEKPYFTY--ARVSSASCDVYVFD-E--E--KL-VIQC
SGLRFHEVSNDVLDRLLGETSASTGEIFQIILESISKGTGTEIAD--LT--DDTVLVELG
VDSIMGIEIASRINSSAGL--D-ILPS-FLVQYPTIGDLRNEFAQ---------------
-------------------------------------SSTP--PTNH------------T
KPHHPAPASESSPTARVTLLQGRPSPPFYLIADG-TGSIATYIHLPPFSSRTGPIYGIDS
PPERLDGIPGLAAPIAAALLAFQPG-PLAIG-GFSGGAMVAYEVCRQVA-AAGRRVEKLL
LIDMCCPQEVEEAKVY--E-QAHLRGVFACVAAYHPRTAVVWAPDKTERDLGNGWERFVV
DA-DHLEMPMPGHVGAMEEAF
>BGC0001246_trans-resorcylide_CURATED_L0_CDS5_ProteinId_AHV78253.1_GeneId_resS2
SWEDGLD-LQSFLDTLSDLIPQEA--KAIRIDFSSLAELSEVVRCLLLHAVRA-GTLLSE
WIGISGGLVSLSALAMATD-LSSLCLEIARLLVRLCKLTAVED-GVW-GWAILGI-PPEL
RVTL-NQF---QDSQGTPPMK-RAKVGVIGPPSVLK--LFIKPL-EI-KALQHTLNT-AD
INFIV-PLTRR-EPAAVYP----HLLRAVCVQLLSRPLDIPVVIDQLRTKLTSVRIIQMG
ASLAKALRTTGRIAIVGMAGRGPGS-DNVDEFWKLIMDKQDLCSEVPT--DRFNVD-EYY
CKT--RKCTMTTRYGCFMEKPGNFDFFHISPREAMLMDPGHRLFLMSTYEALEMAGYSDG
PT-STDPNRIAAFFGQCTDDWHDAAHQTLGCDAYTLQGVQRAFGPGRLAWHFKWEGPTYS
FDSACASSTVSIHLACMSLLARDVDMAVAGAANILSYPHSFTCLSKSGVLSDT-GNCKPF
RDDADGYCRGDFVGAVVLKRLEDAIAHNDNILAVVAGSGRNHSGNS-TSITTSDAGAQQR
LFRKVMRRAQVAPEDISYVEMHGTGTQVGDPAEMAAVTETFAAAL--QPLRVGSVKGNFG
HSEAAAGMAELLKCLMMFQT-DTIPPQPGMPALNPRF--PSLE--E-AGIEIPAEVPWPK
RKPRRILLNNFDAAGGNACMILEEFIDPRPSHVVVVSGRTPAAFQANKRKLVEWLQAEDI
AYTTTARRMHHRFACTAS--TVEELAGKITASMEPGPPSPIVMVFTGQGSHYAGMGKELY
YSSPYFRETVVDLSRQHGFP-PFL--DIILDAVVDVSAKSAVQTQLAVLTLEISLASLWK
S-SGVL--PSLVVGHSLGEYAALCVSGVLSVADVLYLVGQRALLIMERCEAGSCAMLSVP
MS-VRTRAFLDARPQGVACINGPATTVLSGGIDDIARLQDELSA-H--ARALAVPYGFHS
AQMDHLLEDYATL--A-GGVTFSS-PRIPVASTLL-STVITAGT--F--NASYLARQTRE
PVAFVGALQAIKKK-LQ---DPI--LWLEVGPSAVCGSFVRSTLYAPQRG---VQAWESV
ATCLVAAYTHGVDVDWLAHHGPYASLKL-L-RLPTYAWDL-KDYWVSYTDIQENASLFVV
SESS---SP-GDRVTLQASLSDPGLSALIDGHRMQN-EPICPGSVFCEAAIAAASYMLE-
-KLALRNPVMSR-LSTTVSMKSASWKAASYSLGTCSLAWDRTSYFIK-TRMDDIIRSAKA
--GHRFRPD-IFYALFG-VKVQYDASYKGIKEAFVSDDESAAQVVLPRFAASPYWGEISA
NLAGFTVNTNAGTSFINSGFTSFETSYFTY--VRVDTRSCDIFIFD-D---TDRL-VAQC
IALGFRRVRNDFLRQMLSSSATVISGAFDVLLESIAKETGMDVSE--LT--DDVKPAELG
VDSIMAIEVTSTVTTATGL--E-LTPT-FLIEHTTIGDLRRSLDASSSSSGQS---TSP-
--GSISTPS-SPASTS-LNDFV------VVEDQT-HSSVSA--TVEAK----ATTAQPM-
--------------------------GWSLAHKT-EADLGP-------------------
------------------------------------------------------------
------------------------------------------------------------
---------------------
>BGC0001257.1_L0_CDS1_ProteinId_AAD38786.1_GeneId_pks1
GFLADFYRSKEFLRLTGDALRDEI--DRL--PFRTLQQLNEGIDSALLCIAQL-AHYITK
LSGLCTGLFAATAIASSYS-LSTLAIQVVLMAFRTGSHVRLS--ESW-TYVLPAA-QAQA
KSIL-AEFHESAQAYVSA-VS-ANNIAISGPPATLQ--ALFSAI-PV-YGPYHAPHLLVD
IRKMLRSVVMSS-GEPFRE-DTKSLLTAVVHEILNESLIFHKTLSGNANEASRILVIPYG
PTLANVLRSNCKLAIVGMAGRFPDS-ASHEALWELLEKGIDAHRVIPA--DRFPVD-THY
DGK--AINTSHTPYGNWIENPGHFDFFNMSPREAFQTDPMQRLALTTAYEALEMSGYVPN
RTPSTRLDRIGTFYGQTSDDWREINA-AQEVDTYYITGGVRAFGPGRINYHFGFSGPSLN
IDTACSSSAAALQVACTSLRAKECDTAIVGGLSCMTNSDIFSGLSRGQFLSKE-HNCNTF
DNDADGYCRADGCASVIVKRLDDALADKDNILAVILGTQTNHSADA-ISITHPHGPTQSI
LSSSILDEAGVDPLDVDYVEMHGTGTQAGDGTEMVSVTDVFAPRPADRPLYLGAVKANVG
HGEAASGVTALIKVLMMLKK-NAIPPHIGIKEINKTF-PKDLG--E-RGVNIAFHTPFTR
GKPRKVFVNNFSAAGGNTGLLLEEGPDPRSQHVITITAKSKAAMIRNAENLVKWMEESHV
AYTTTARKIQHRMNVVAS--SLVEAQEAIKE---PE-QPKVAFLFTGQGSHYAGLGRDLY
AHYSIFRQAINQLALIHGFPS-FL--PLIDGSEV--TKLSPVVVQLGLASFEMALARLWI
S-WGIQ--PSAVLGHSLGEYAALHVAGVLSASDTIYLVGARAKLLVEKCTAGTHAMLAVQ
GS-VEVTEALGE---NIACINGPRETVLSGTSTEVAEIAEQLGN-GFKCTQLKVPFAFHS
AQVEPILDDFEKL--A-RSVRFYE-PKIPVISPLH-GKL-EGEP--I--NPAYLRNHARD
AVNFLGGLVSAQSSGVI--DEKT--AWLEVGPHPVCANMVKAAFGPTLRR--NEATYKTL
SATLCTLHSAGLNIDWNEFHRDFDSVRL-L-DLPAYSFDL-KNYWLQYTGEWCLTKNKIT
KEE-VKG-E--IILETESDLAEENLRKICLGHRCNG-TTLTPSTLYADMAETICEYGYKV
AHMEVTKTLIFDQMLRMEV-KVNDVTWTSHAVCKVLFEFERVNYLIK-GRIDALKAAEE-
RGASKIGRG-LAYKLFT-ALVDYSHQYKGMESVILSSEEATAKVVFQTFRTPPYWIDSVC
HISGFIVNGTREQVYISHGWGSMRKTYQTY--IRMKMMAGDAYVFD-G--D--KL-IGIG
GEIRFQAIPRKVLNVVLPTSSNLPASVVSQVMDIISKETGVSHDE--LA--DNIAFADLG
VDSLMGLTISGRLREDLEL--N-VDSH-AFNDHATIGAFKKFLAQAGSNSVRETICAEMG
VEVEEIIAA-PDLAALGMDSLMSLSILGILREKT-GLNIPS--DLLGHNPSLKDIERTLT
E-----S-----RKATSVLLQGNHRTHLFMIPDG-SGSATSYTEISDLGSDV-AVWGMFS
PPEEYKGVYGMATKFIEEMKRRQPG-PYAVS-GWSAGGVIAYEIVNQLT-KAGDEVSHLL
IIDAPCPAWFAEI-LL--G-LPHFAASVTALSNYTAKVTTIWCDN--RTDFGNRWDEYLM
PG-NHFSMMHGDLAGFLKEGI
>BGC0001258.1_L0_CDS1_ProteinId_AAN59953.1_GeneId_pks1
GFLANFLHSKTFIEQASDALCREV--NAL--SFSSLEDLNEGIESALLCATQI-AHYLTT
LVGLSTGLFAAAAISCSAS-LSALGVQATVLAFRTGSYVQLG--NPW-AYSISA--DAQA
ASKL-DEFHAESRAYISA-TT-PDSVAISGPPSTLE--ALWAPL-PL-YGPYQASHLELQ
IEKVLGSRILST-GQSFEE-SALQLFSAVAENVLTKSSHLQNVLDGCKSESGRTLVIPVG
PTVVDSLRSTGKLAIVGMAGRFPDA-ASHELLWELLEKGLAVHREVPP--DRFPVK-THV
DGK--TVNTSHTPFGCWIENPGLFDFFNMSPREAFQTDPMQRMALSTAFEALEMSGYTPN
RTPSTRLDRVGTFYGQTSDDWREINA-AQEVDTYFITGGVRAFGPGRINYHFGFSGPSFN
VDTACSSSAAALQLAYTSLCAKDCDTAIVGGLSCMTNSDIFAGLSRGQFLSKT-GPCATF
DNDADGYCRADGVGTIIVKRLEDAISDKDNVLAVILGSATNHSADA-VSITHPHGGTQEI
LYRSILRKAGVDPLDIDYVEMHGTGTQAGDGTEMKSVTNVFAPRTAEQPLYLGAVKANVG
HGEAASGITALIKVLMMLQK-NAIPPHVGIKTINVGF-PKDLA--E-RNVNIAFHTPLRA
GMPRRVFLNNFSAAGGNTGILLEDGPDPRSMHVVSVTAKSKSAMFRNASRLVDYLEASDL
AYTTTARRIQHRMTFSAS--DIQQAKSIIKS---SV-PPKVAYTFTGQGSHYAGLGKDLY
NNSSVFRENIDRIARIQGFPS-FL--PLIDGSDV--STLSPVVVQIGMVCFEVAMARLWA
S-WGVN--PSVLVGHSLGEYSALCVSGVLSASDTIYLVGARAQLLVEKCTANTHAMLAVQ
GS-VDLNEALPE---SVACINGPRETVLGGEAGAMADLAEKLTQ-GFKCTKLQVPFAFHT
AQVDAILDDFEKL--A-ASVRFGS-ANIPLISPLL-GRPLEGES--I--DPTYLRNHARE
AVNFLAGLTSSQELGII--DEKT--VWIEVGPHSVCSGMVKSTFGPSLRR--NEEAYKTI
SASLCALQNAGMNIDWNEYHRDFSSVRL-L-SLPTYSYDD-KNYWIQYEGDWSLNKGEVV
KET-ISD-H--VTVVTETDIARPDLRPLVTGHVVNG-SYLCPSSLYGDMAMTVCEYGYKI
THMEVPKSLIADQILTLTA-TIDSLVFSSHAHCRVLFEFQRQSYLIQ-SRVDWLKKAES-
EGAHKIGRG-LAYKLFA-ALVDYDKRYRGMEEVILHSEEATSRVVFQTFNCSPYWIDSVA
HISGFIVNGSKENVYISHGWESFRKTYRSY--VRMKVLQGDVYIFD-G--D--RI-IGMV
GGLKFQCIQRRVLNMLMPTKDSISKSVTSAVMNILATEIGVGLDE--LV--DNLAWNDLG
CDSLMSLTVSGKLREDLEI--D-VPSS-AFTDNATIGEFKAFLSKPSNDSIRTTIAGEMG
VDIDEIIDL-SDLTEIGMDSLMSLSILGILRERT-GMNLPA--DLLANNPSIKAIEKSL-
------------RLATSVLLQGNSKKHLWMVPDG-SGSATSYTEISEIGPNV-AVWGLNS
PPEEYKGVIGMASSFISEIKRRQPG-PYLLA-GWSAGGVIAFEAVNQLI-KNGDEVEQLI
IIDAPCPRWFGEI-LL--G-LPHFAASVTALSNYSAFVTAIWCDN--RTDFGNLWDKYLM
PG-NHFSMMKGDLVNSLQ---
>BGC0001265_melanin_CURATED_L1_CDS1_ProteinId_BAD22832.1_GeneId_PKS1
PLLRKACTLTTFLDRISVVIREEV--QKL--PFLSTWDQTEEIESCMVTIAQL-AHYITR
VVGLCTGLLAGSVVASARS-LSELATEAVRVAFRAGTCVALEQ-DSW-STIVTNI-SDAA
KDAI-AAFHEEAQAYISA-VS-TMALTISGPPATTK--RLLEPI-PV-YAPYHASHLQAD
IDRILDALVHST-GKCQTA-NTLELVRTALQEMLIEPVRWDSLLSEVVSQVAQSSVSAFG
VTLASALRNNDKIAIVGMSGRFPGA-ANPEALWDLLERGLDVHREVPA--DRFDAK-AHC
DGK--GKNKSHTPYGCFIDEPGLFDFFNMSPREAAQTDPMGRLALTTAYEALEMSGYVPN
RTPSTKLERIGTFYGQTSDDWREINA-AENIDTYFITGGVRAFAPGRINYYFRFSGPSYS
VDTACSSSLAAIQLACTSLWAGDCDTACAGGLNVLTNPDIFSGLSKGQFLSKT-GSCKTY
DNDADGYCRGDGCGSVVLKRYEDAIADKDNILGCILGAATNHSAEA-VSITHPHAGAQEY
LYNKVLSNAGVDAHEISYVEMHGTGTQAGDGIEMTSVTNAFAPRTPEQTLHLGAIKANIG
HGEAASGINSLVKVLMMMKK-NAIPANVGIKVMNKTF-PKDLA--Q-RNVHIETTVAWPR
AEKRKIFLNNFSAAGGNTAVILEDGPDPRTMHMVTVSARSITSLKKNINNLIDFIDEPSL
AYTTTARRIQHRVAFSVS--EMSKVKDGLRA---MV-PTKTAFTFTGQGSQYTGLGQKLY
EDLETFKTDIDKLARLHSLPS-IL--PLLTGA---VATLSPVVVQLGMACIQVALARMWG
A-WGVR--PIAVIGHSLGEYAALHVAGVISASDMVLLVGRRAQILEEECTANTHGMLAVK
GS-VEIKAALGD---EIACMNGPEETVLCGTVDVVNSTNELLAS-GFKSTKLNVPFAFHS
AQVEPILEKFKAA--A-ASVTFNK-PVVPVMSPLN-GDIIEAGI--I--GPDYLARHARE
TVNFWTALTNGQEQKLF--DAKT--AWLEVGAHPVCSGMVKSSLGGSLRR--NEDPWKTL
SNTLTTLYLAGVYIDFNEYHRLFNAHQM-Y-TLPTYAFDS-KKYWLDYHNNWTLTKGKIV
RED-LHA-N--STVVVQSDLSDPKLKATITGHQVNG-TPLTPSSLYADQAMTVADYLYQV
CSMEVTKTLIPQQHLQIEG-NADKITFRTHAVGIVKYEWGRIQYMVQ-SQIDMLQQKLA-
TGAHKVLRG-MAYKLFK-ALVTYADNYRGMEEVILDGKEATASVQFQEFLCSPYWIDSLA
HLSGFIVNASENSVYISHGWGSIKKKYRSY--VRMNISVGDVYIMD-G--A--EI-IGMV
MGLKFQNIPRRALNIMMPKAPKPAKGVTSKVMNIVAQEIDVDMSE--LV--DEAAFENLG
VDSLLSLTISARFREELDM--D-IPST-LFTDCSTVGELKKHFSQDIKPSARKLVAEEMG
VDVSEITDD-LDLTDIGMDSLMSLTILGSMREAT-GRDLPA--DFLTVNVTIKDIETAL-
----------AKPPASSVLLQGNPKTKFFLVPDG-SGSATSYISIPNISPSM-AVYGLNC
PPEKWTGVEGVSRLYLNEIKRRQPG-PYLIG-GWSAGGVMAYEVAQQLV-NAGEKVESLV
LIDAPCPIFFDQI-LL--G-LPHFASAIQNLKDYDPPVLAIWCNN--RTDFSNGWAQLLM
GG-NHFTMMKGDHGKLIQQGL
>BGC0001266.1_L0_CDS1_ProteinId_ADM79459.1_GeneId_PKS16
PIIKQLYRLQTLFRQSYDAVRREI--ATS--EFDSFQDLAEAVSTVLLCIAQL-GLLMTY
LVGLCTGMLPAAALAASSS-TSQLAPEIVLVALRLGLEAQIEAS-SW-ASVVPGM-AQEQ
QEAL-AQFNDEKQAYISA-ES-DSSATLSGPPSTLL--SLFSKL-PI-TAAFHAPHL-PD
VEKILGVVIVSS-GKPITAQSLGDALQHIIMDILREPMRWSRVVEEMINGLQGAILTSAG
PVLRQRMASSSDIAIIGYAARLPES-ETLEEVWKILEDGRDVHKKIPS--DRFDVD-THC
DGK--IKNTSYTPYGCFLDRPGFFDLFNMSPREASQTDPAQRLLLLTTYEALEMAGYTPD
GTPSTAGDRIGTFFGQTLDDYREANA-SQNIEMYYVSGGIRAFGPGRLNYHFKWEGPSYC
VDAACSSSTLSIQMAMSSLRAHECDTAVAGGTNVLTGVDMFSGLSRGSFLSPT-GSCKTF
DNDADGYCRGDGVGSVILKRLDDAIADGDNIQAVIKSAATNHSAHA-VSITHPHAGAQQN
LMRQVLREGDVEPADIDYVEMHGTGTQAGDATEFASVTNVIT-RTRDNPLHVGAVKANFG
HAEAAAGTNSLVKVLMMMRK-NAIPPHIGIKRINEKF--PPLD--K-INVRINRTVARA-
DGKRRVLLNNFNATGGNTSLLIEDAPDLRSAHVVAISAKTPYSFRQNTQRLLEYLQLQDL
SYTTTARRMHHRKAYAVQ--SIEQLVQSLKKDISTTEHSSAVFLFTGQGSQYLGMGRQLY
QTNKAFRKSIDSICIRQGLPS-FE--WIVSA-EE--RITSPSESQLALVAIALALASLWQ
S-WGIT--PKAVMGHSLGEYAALCVAGVLSISDTLYLVGKRAQMMEKKCIANTHSMLAIQ
SD-SEIQQIIS---GEIACLNGPSNTVVSGSLTDIHSLEEKLNA-GTKTTLLKLPFAFHS
VQMDPILEDIRAL--A-QNVQFRK-PIVPIASTLL-GTLVDHGI--I--TADYLTRQARQ
AVRFQEALQACRAENIA--TDDT--LWVEVGAHPLCHGMVRSTLGPSLKR--DEDCWSTI
SRSIANAYNSGVKVSWIDYHRDFQALRL-L-ELPSYAFDL-KNYWIQHEGDWSLRKGVIE
NET-FTQ-D--SSVTFSSQLSEPKLNTAVRGHLVSG-TGLCPSSVYADVAFTAAWYIASL
SSMEVFRPLIVD-LLRVSAT-RNNIKISSHAHCTVMYEWQRNAYLIQ-SRIDKLTQPSS-
P-IHRMLKE-MIYKQFQ-TVVTYSPEYHNIDEIFMDCDETAANIKLQEFIYSPYWIDTVA
HLAGFILNANADTVFISHGWQSFQKTYRGY--VRMGVMAGDVYIFD-G--D--EI-VVVC
KGIKFQQMKRTTLQSLLG-------AGFSKVLDTIASEVGVDVSE--LS--DDVKISDVG
VDSLLTISILGRLRPETGL--D-LSSS-LFIEHPTIAELRAFFLDSTISTLMSIIAREVG
IQESEIQLS-TPFAEIGVDSLLTISILDALKTEI-GMNLSA--NFFHDHPTFADVQKAL-
-----------LLRAKSVLLQGRPEKALFLLPDG-AGSLFSYISLPSLPSG-LPIYGLDS
PPSEFTSFSDVATIYIAAIRAIQPG-PYMLG-GWSLGGIHAYETARQLI-EQGETISNLI
MIDSPCPSLLEKA-IF--D-RLHFLGCVRALENYTVKVTVIWAGK--RTSFGSGWDKLTV
GG-NHFSIMFPPKV-------
>BGC0001284.1_L0_CDS1_ProteinId_AKN45693.1_GeneId_
NLFRKLHLLASFLETVTWAMKEEH--RRL--VFESILDLTDAIERVLVLAFQL-GSFITF
LIARGPGMLSAAAVALCPS-LPMISADITRVAFRFGLVVSLEVSGAW-IYCVYGV-DQKA
HEAV-TRFNAEASVFN---DD-GKSVSIGGPPSTLK--TLFTPM-KKVQGMWHTGKVTEH
VHQIIPLPLFSK-GQPLEAASATDLLEQIMEEMLTQRIRWDRTIQNVTERLESTQLIAIQ
PSLIGQWRASSKIAVVGMACRFPGGADNAEKFWELLAQGRDVHSPIPS--DRFNIE-THV
DGK--VPNTSKTPYGCFVDNPGLFDFFGMSPREAEQTDPMQRLALVTAYEALEHSGYVHG
RGI--HARRVGTFYGQASDDYREVNS-GQDVGTYFIPGGCRAFGPGRINYFFKFWGPSFS
VDTACSSSLAAIQAACTSLWSGDVDMAITGGMNIITNSDVYAGLSNGHFLSPT-GGCKTW
DEGADGYCRADGVGSVVLKRLEDAEADNDNILGVVLAAATDHSAEA-VSITHPHDVAQAH
LYNQVARRAGIDPLAVGYVEMHGTGTQAGDSNEMKSVTNVFAPRDRDSPLHIGTVKSNMG
HGEAAAGIMAFVKTMLVFQK-GIIPPHIGIKRFNPAL-PEDLA--K-RNVVIPVTAIWVR
DRKRLAMVNNFGAAGGNTSIIIEEAADVRKAQVITVSAKTANSLQENLKALVDYIEAADL
AYTLSARRNHYRVSVLAT--STAEAASLLRPHIKSGKQVPIAFAFTGQGTFYIGIGAQLY
RDSHEFRKHIDSLVRRQNFAS-FL--PVVSGNED----VSIVTMNLAIVCVEIALARLWE
S-FGIK--PSMVIGHSLGEYAALAVAGVLSDSAAIFLVGTRARLLTSKCTSRTHGMLSVR
AS-AAIKHAG-----EVSCINGPNETVLGGTLSNMEALSATLAA-GYRTFKLDLPHAYHT
YQMDTIVDELVKQ--T-ETVVCKK-TTIPIISPRF-SRVMSEDS--I--DVSYLIGATRE
TVDFAGALDDAWQSGLV--NEST--IWLEMGHHPTCSGFISRTLSPSLQR--DTDNWLTL
AKTLCSLYSAGIPIDWNEYHRPFEALRL-I-DAPTYAWTN-KNYWIQYRGDWNLTKGRLI
SEQ-YTD-G--KILSAESSITDPSLQGVVDGHAMNG-YGVASSFLHAEMAFTLAKRVSDV
ADFEYHEPVVKLQPILVSAE-ADHVKWFNYCHATVFYTWSRSTKLIT-SRIDALNDMAV-
TGASKLTTD-LAYSLFG-KLVGYSKLYQTMQSVILNE-EAMAEVQFPSWTVPPHFIDGLI
SLSGFILNGGTNNFFITPSWKSMRGRYTAY--VRMHSFVGDVYVLQ-G--S--EI-VGVV
EAILFLQWPRVMLNRFFR------LDDMEKALALVAEELAVDIGL--LT--DDALIADLG
LDSLMSLVMSQRLREELGL--E-IRDA-FFLEITTIQDLKALLR----------------
------------------------------------------------------------
------------------------------------------------------------
------------------------------------------------------------
------------------------------------------------------------
---------------------
>BGC0001304.1_L0_CDS2_ProteinId_EED53479.1_GeneId_
DLFRRLRLLARVLEEVTDVVREEI--AEL--PFQSILDLAETFECVFLVLMPV-CLFVSL
FTGLGLGFLAATAIVASPS-LCSVVAEVVRMAMRTGLLIDLEPQESW-TSIVKGM-GVAV
REGI-DEYNSSSSIYISV-VEPDGSVFINGPPSRLR--KFFSPL-PVYGGPCHAPHLHSH
SSWAVKAYLLSD-GNPLKADTVLELFESATYILLTSIIRWGDVVNAITASSMKLQVEILR
PSLVSAIQKHEKIAVIGMSCRLPGGADDLELLWELLREGRDVHRKVPA--DRYDVD-SHT
DGK--QRNTSHTPFGCFVDQPGLFDFFDMSPREAGQTDPTHRLALLTAYEALEQSGYVPD
RTRSTRRERVGTIYGQCSDDYRECNA-GQDIDMYFIPGNYRAFAPGRISYFFKFSGPSFN
IDTACSASLAAVQIACSVLSRGEADMVVAGGLNILTGSDSFAGLSKGFFLSKT-GNCQVF
DDAADGYCRGDGIGSIILKRLSDAQQDNDNILGLILGSATNHSSNA-ISITHPHAPTQAN
LYRSTLMQAGVRPQDVDLVEMHGTGTQAGDAAEIESVTKVFSPPRRSQPLRISSVKANVG
HGEAAAGITALIKALLIFKH-NEIPPQVCLRTLNSKF--PDLR--Q-LNVHIPKKIPWPR
GRKRYIMVNNFSAAGGNTSLLLEEPPCPQTRFVVTVSAKSTVSLIRNLEGLLGFLKMASL
AYTTTARRMHHRIVVHGA--SIQEIVKSLEQHIS-QKAPTIGFVFSGQGSFSQGVGRQLF
QEYPPYRNEIDEICTSHGFDS-IL--PAITSRDI--LEISPFMAQLVTVCVQIALCRLWR
S-LGVI--PNVVVGASLGEYAALYAAGTLSASDVIYLVGQRARLMQELCTINSHSMLAVK
AT-IGIRHTV-----EFACINGPRDVTLAASVEDINDIQQTLVS-GYRVAKLNVPFAFHS
SQIEPILEPYNKI--A-HSVIFRN-LKTALISPLL-SDVVDNKS--F--PPSYLRDSTRG
TVQFSDAMTKAQEIGLV--DSKT--VWVEIGVHQTYTGAMRANIPPSLRS--DESNWHTL
AASMSALHSAGVHLDWNTWYKPFEQLRL-L-NLPPYQWNL-KNHWIQHNGDWLLLKDHIL
EES-FGK-D--GTVVIQSNVTDDEFHAVASGHQMSG-RPLVSVFAYTDIALIMARYMYSF
GKVRVFQGLIPRQYVRMRMQADPPLSLHRLAIGVVTCEWAAYSYLLT-SRIEALHQLAD-
QGASRVSKD-LVYTLFK-NVVDYAEHYRGIQSAVMYG-EAVADVILSRWTAPPHHIDPIT
HVGGLILNAGTNTIYIMEGWESMRELYRSY--VKMGFFSGDVYILH-G--N--RV-IGRV
REMTLRPLPRILMSRFFDENKAPISQLVRDAIALIASETGVEPDA--LT--DETEFSAVG
VDSLLSLVLVEKFALELNI--D-LQGS-FFLETPNVCDLKAYLEG---------------
------------------------------------------------------------
------------------------------------------------------------
------------------------------------------------------------
------------------------------------------------------------
---------------------
>BGC0001338.1_L0_CDS8_ProteinId_ALI92655.1_GeneId_citS
RSFNKLH-VLDALASLPKLWDNFA--ASD---GKLLENLNAVLLSPLVVIGQL-VEYMTE
TFGLCTGTLCAFAVACSSN-IADIGAVAARLAMLVGAIVLS---FSA-SWNSAE--FDSF
THVL-ETF---PDAYVSVIVD-QRRATLTASKKTAP--AIIESI-AL-SGRFHW-KKQDA
VSSLIQLPSRSD-GQYIT-----KLHELALRAILLEQSEWYKTCRISYLSKDDAAVICFG
PEPPTLARKDERIAVIGMACRLPGA-EDHEGFWEILKTGQSQHREVPE--DRFGMA-TAW
R-----AD-KRKWYGNFIDNYDTFDFFKKSPREMASTDPQHRLMLQVAYQAVEQSGYFRN
NG----NRRIGCFMGVGNVDYEDNIA-CYPANAYSATGNLKSFLAGKISHHFGWTGPSLT
LDTACSSSSVAIHQACRSILSGECNGALAGGVNVITSPNWYHNLAGASFLSPT-GQCKPF
DAKGDGYCRGEGVGAVFLKRLSSAIADGDQVFGVIASTKVYQNQNC-TAITVPNAISLSE
LFTDVVRQARLEPKDITLVEAHGTGTAVGDPAEYDGIRAVFGGRS--DVLSLGSVKGLVG
HTECASGVVSLIKTLLMIQQ-GFIPPQASF-SINPSL--NAKA--E-EKIEISTRKPWDA
--FRAALINNYGASGSNASMVVTQPPLPGKSYPFWISAFDQQSLQSYVRRLRQFLEKANL
SFQVACQSNWSALVFSAS--TKEELNRALASFEKP-DPKPVILCFGGQVSTYVGLDQEVY
NSTAILRHYLDAMCLSLGLQS-IY--PAIFQR-SPI--EDIVQLQTALFAMQYSCAKAWI
D-SGLK--VASVVGHSFGELIALCVSNAVSLKDAVKMISGRARLIKERWGADKGSMIAVE
AD-LSVEALLAKVKSAIACYNASKSFTLAGPTKDVDHAENLLKN-GIRYKRLNVTNAFHS
VLVDALIDDLESL--G-QGIRFKE-PTIKLERATE-QEST-T----L--NANYVATHMRK
PVFFAQAVKRLSDK-FP----VA--IWLEAGSNSTITAMASRALGAVNITS--EGAFRFL
CDTTVKLWKEGQKVSFWAHHRLQTMYTP-V-LLPPYQFEK-SRHWMDLKVPPKPEASTFV
GYQD---AS--QSVRFRVNVTTEKFNRLLSGHIMANAAAVCPGMFQVEIALDALTSLRPL
HDLRHYQPLVRD--VWIEAHCPNNWKLTAHTSGTITFEFEKLRRLIGRKRCLQLLDS-N-
--DDILQGR-NIYRAFT-EVIDYKEIYRHVTKIAGRDNESAGRVI--TWL-DTVLTDCFC
QVAGIFVNLMERGIFICDGIDRWLQVYEVF--ALHSKYLSDVFAFD-A--REGSL-VEVA
LGISYQKVSISGIRRVLSPTKKA--DITGKMREIICNLSGLEPDE--VK--DDSDLVELG
IDSLMSMELAREVDLAFKT--T-IDVT-QLIDVTDFRSLVECMQR---------------
-----------------------------------------------------------T
RTSVPVST-KSV-PG-IQ--------HCVLVTGA-TGSLGSLSRLPNVH----TVVCLNR
R-------------SRSKLVVLEVE-TYQKS-AWPMSPIRGYESQFKVMQN---------
LINLAREQFISSI-VV--G-VEHFAFLIKSSQTLKADGSLSWCAQ--SLDIPDQWIERVF
DQ-HFIRMSCGNLIGLVEKYI
>BGC0001360.1_L0_CDS6_ProteinId_CDM36726.1_GeneId_
DSIAHIR-LSDILDELPSLWPVIT--SAW-----QLAALGRLIMTPVTVMKHL-VDFWID
SQGFCVGILAAIAVACSQD-TREFASNAIRLAVCIGALVVSGK-IAV-RWETPAD--DYL
EQTL-TKS---PNVYISCYTD-VNSVTITIPGDTAQRVKFKQPI-PL-QGRFHHQQT-EG
IQHIMNLPLRSN-GQVLIN---AMLHTVALESILSVKADWWGTVSALLNSADESRLLSIG
QEPRSARGRMPPIAITGMACRYSNA-DTTSELWDLLELGVCTVEKAPG--NRFRMP-DLQ
R------EPKGPFWGHFLDRPDAFDFFNISAREAESMDPQQRVLLQVAYEAMESAGYCGW
QH--ELSDEIGCYVGVGSEDYTENVA-SRNANAFSATGTLQSFIAGRISHHFGWSGPSIT
LDTACSSAAVAIHMACKALQTKECSIAVAGGVNILTNPRVYQNLAAASFLSST-GACKSF
DVSADGYCRGEGAGLVVLRPLQDAIDNGDPILGVIAGSVVNQGSNR-SPITVPDAESQRS
LYRKALSLAGVAPDEVTYVEAHGTGTQVGDPIELESLRKAFGNRS--QSLHVGSIKGNIG
HTETSSGVAGLLKTILMLQK-QRIPKQANF-QLNPKV-MPPLE--N-DRLVIPVETKWAS
--RRVAMVSNYGASGSNAALIVRDHTEYIRDMPILISARSEESIRAYCGALRTTLLRREL
AYNVAMKQNRTTLTFSTSS-DPTSLSTRLEAIAAESNEPPIVLCFGGQNGVTSSISQELY
DSCVLLQTHLEQAGQKLGLPS-LF--PTIFTS-DPI--VNTVYLHFMLFSIQYASARAWI
D-SGLR--VDRIVGHSFGQLTALSVAGSLSVQEGIRLVTERARLIQSNWGPESGVMLAVE
GT-QAVQRVLEQTGHEIACYNGPQQQVLAGTGECIRAVEDALAT-NVRVRRLENSHAFHS
RLVDSIVPGLTEL--A-ESFVYQA-PAIPIEACSA-T-GD-S-I--V--TPAKIVEHSRM
PVHFQRAVERIAQK-LQV---PA--VWLEAGSASPIIPMVRRVLERVNLDGSD--GSGNL
ATVTSALWGQGVHVQFWPFHHSQRTFGW-M-NLPPYQFAK-NRHWVDFDPTAFSFSGGLL
RKLS---DG--PEYLFAVNTQDVLYRSCTKGHAVLD-QTLCPASMYMEMVLRAATSVFTI
EDLVISSPLVLD--VFVRLIPEASFSIFSHATGSVSLHFQSMNRLMDPARARGIEDH---
--SNGLKGS-TVYSALE-QVTNYADYFRGVRQVFANGREAAGLVSMA-TC-NPILLDNFL
QVAGIHVNCLAEEVFVCNAIGETYLSWKVY--TNYNEIVCDIYVMN-S--QGDGL-TAAI
MGVRFMSVSIRSLTRALAYDEASDNSDLVAVQEMLCELFGVSVEE--VS--PSVSLIDIG
VDSLISTEVLSEIKRRFHK--D-ISYS-TLVDIPNIQGLTEHIFP------QTVIP----
-----------------------------------------------------------V
RTATPISP-LSS--------------CALMVHGG------G----------------LSR
KPTDYE--SRPVASNDIEYDVWEGK-GYNPM-NWTGQ-------TLPVLLG---------
GMH----QAVSPN-QIRIG-----------------------------------------
---------------------
>BGC0001390.1_L0_CDS1_ProteinId_BAV19379.1_GeneId_stbA
SYLAYIR-LLQAILSLPETWRSLV--AAR-----LVQSFVDIVTLPLLTIIHM-VQYYGG
VQGHCIGLLSAIVVASAGS-EEDLAVAGLRLSLAIGAFGSTNL--VF-RLKDMS----AA
DEIV-HRF---PGTYISTVTD-SRTVSMVVPGSQVT--DLMASV-HI-RSRLHDA-T-DM
AQACRETSVRST-GDCLSD----SLSTEVIDTILLSMCNWTKVMRNLVTDLSQHTLALFG
IGPLELFRQSDAIAVVGAGFRLPGA-STFEELWEMISEGKTRLEPFRT--DRSDLK-GSY
R-K--EWTKKRNFFGNYVEDIDSFDFFGISPREAKYMDPQQRLLLLTAWEAMDSAGMLRY
HR--ERGDNVGCFVGASFNEYVENTS-GYSASAFTATGTIRAFLSGKVSYHFGWTGPSEV
IDTACSASIVAVHRACQAIKSGECPVAVAGGVNLITGITNYFDLAKASFLSPT-GQCKPF
DDSGDGYCRADGVGLVVLKSLSQAVADGDHIMGVIPSIATNQGGIGAPGITVPDGIMQRA
LYKKVLAKSGMRAEDITYVEAHGTGTPVGDPIEIRSIREVFGGRP--SPLYLGSLKANVG
HSETAAGVASLLKVLTMFRE-QGIPPIANF-RLNHNI--PALE--T-DRMAIPTSMPWNA
--QRIACINSYGASGSNSALICSEWPAHTPAYPILLSANSKESLQRYAKDLATYLTKGDL
AFTLSERRKHHRWSTTAA--DMASVVDQLQS-PLTKTGKKVVLAFSGQSRTNIGVDPSVI
QAYPRFMEHMSSILQSLGCPD-IL--PYLSQT-DPI--SDPVILQCGTVSVQISTAKCWM
D-GGVQ--VDGIVGHSLGELASLAISGVLSLKDTLTAVYTRAQLINLKWGSERGTMMAIH
AK-VDIQSVIAKVKAEIACYNSVGSHVIVGKDSSIAIAEKVLQG-GLRYQRVGTSHGFHS
RFTKPLLLDLVRF--E-KTLEFKK-PIIPLETCTQ-VPFN-ES---N--DSTYLAHHARD
PVYFYDAVQRLEKR-L-G---AC--AFLEAGWGTPVVSMAKKAVAAVTSP----------
ATATANLWREGCSITFWSFLTPKQMLKP-I-WTPPYSFDN-SKSWLDHVDNASVALKQLV
RYKGA--LG--EAHEFGLSTSTERFTKIVSGHAVKA-RPLCPASVYMESAIMGCELIGTF
TNISFQRPLGIN--VKLHLSKTAHYSMQSYSEGDFTMDMELYALLAS-DGMVALRND---
--AEKLRKR-TAYSLFS-RVVEYSDLMQGISDITFGKKAALATIQVPGFY-DAISLDTFI
QVVGLLINCSGDEVYIASSIGNLVQTWTVY--ATYKTLSGAIFVFN-E---AGEL-VSFG
SKIHFHKTSMTKLLRVLDAPVAAAASKIPELRALISAYTGVKEAD--IP--DDVAFASLG
LDSLSAMELAGELESSLGI--K-VSSD-DVTTS-TVASLAKQLPS-AAAPLRALISAFTG
IKEDDIADD-VSFGSLGLDSLSAMELASEMESTL-GLVISS--DDVTSA-SVSSLSAML-
-SSTV---------------------IALMIHGG------G----------------LSR
RPVEYD---VL---TMTLAQIRETV-SHS-L-IKEEN-------GMSLLFN---------
GLPEKGEAYFSPL-QVRAG-----------------------------------------
---------------------
>BGC0001401_melleolide_F_CURATED_L0_CDS1_ProteinId_AFL91703.1_GeneId_
SLRERAVTFNVELSTLS-PSEA----SAV---FKDPKSLLLVVTAATLFLVQT-LRYLLG
IVGFSSGILPACVVGSSET-TLEFAVETFRLAFWIGVRLSVE--LPW-SLAFLSM-SAAA
ESAI-QSFHKSPELRVTSVVS-ETSVTISGRPDILA--AFAA-T-TV-DALYHSSSH-GV
RSQVLAIPVRSS-GELLNKGS-ASFVEQVIDMILTQPVNWDKVTEALVRA-EVVHLLNFG
PGTKGIERYQEPIAICGMSVNMPGA-QSVAKLWEVLEKGINTVSEVPE--HRFKVS-DYN
D----KSRTMAAHTGNFIDEPDAFDFFNISPREARSMDPQQRVLLHTAYEALEDAGYVPN
S-PTNNPETFGCYVGVATNDYVQNLR--NDIDVYYSTGTLRAFLSGRISYALQFSGPSIV
VDTACSSSLIAVYQACRALMNRDCNAAVAGGVNVIGSPDMFLGLDRGHFLSPT-GQCKAF
DASADGYSRSEGCGIFVLKRLSDAVAENDQILGVIRGVEVNQSGNA-YSITRPHAPTQEN
LFTQTLERSGLDASRISVVEAHGTGTQAGDPIELESIRGIFAK-KTNNPLHITSVKANIG
HLEAASGAAALAKLLLMLRH-RTIPRLISL-NLNPRI--KPLA--S-DNVIIDTKVAWAV
SLPRVALLNNFGAAGSNGALLLEEYIEVSSTFIVGLSAKNEQALVDLRASYIEYLRSADI
AYTATARRRIFRFAVTVK--SKEELAHKLELASGK-APGKVVFVFSGQGGQYLGMGSALY
KTSTLFKSAIEYFLKKNNFPG-VL--PIITSDLTPV--EEFEANQAAIFALEYGLAKLWM
S-WGVT--PTAVVGHSLGEYAAHVVAGVLSLESALTLVAHRVRIMMRTCELDTTGMIAIN
LG-SGVTDILSSSPDSIACYNSATDCVASGAIGQLDALKAHLDK-HCKSVRLKVPFGYHS
SAMQPLLEEFGAL--A-KRVTVHA-PKIPVISNPL-GRVVDKSA--F--NAEYYLSHCAD
PVQFESGISALIDDVS-F-MDIA--AWIELGPHPTTLPMLTVHPGGSLKK--RQDDNLTL
SSSLSQLYTSNVPVQWRDVFADVS-AAC-V-SLPSYPWQK-SKFWVAWKEDSPAPASSWA
QFPS----A--ASQTAIFETPISLLKTSITGHIVGD-VPLCPASVYHELALAGIEASKAL
FNIDYVKPLVYS--KTTIAMNTDTVE---HCSGQFRPKFNRMAPVVS-RRTAAIC-----
--AEVITTRTAYEIIFT-RVVRYAKEYHTMKNVTISKNEGYAIVKLPKFVVHPVFMDTML
HVAGFLANMQDNDAYICSKVKSVKATYGVF--VVNGIMLSDAIAVDIS--EHGQI-VAQL
KGMCFKKLRLNTLQRSLAAPALGPRDVQNTVLKIIGDTCGIEVSA--LD--VNADLETYG
VDSLMSIEILRKFEESFLQM-Q-FDTT-IFSTCNNITELVREISS-----LLELISSFTG
FEISSFDLNADADSAYGLDKFLFIPLFSKLQSFFPDVTLDP--AKPSVCSTIGELLDEV-
-SKQPGKSPKPS--------------PCLLADDW-SGLVGA---------------VI--
------------------------------------------------------------
------------------------------------------------------------
---------------------
>BGC0001403_trypacidin_CURATED_L0_CDS11_ProteinId_EAL89339.1_GeneId_
GICRRLHTLARFIEESTWAVHDEV--RQL--HFESVLHLAESIEGVLLCVIQL-GTFITY
LTGLGLGLLASTAVSLSPT-LADLGAEVVRVAFRLGVLVNLQPADSW-AYVIPNV-AKEA
EEEL-AVIHTRSRIFISA-IS-RTSVTISGPPARLR--RLFRAL-PVYGGLCHAKHISQH
ARSVVQYPILSS-GEPFPTTTATELFEHVMTEILTQAIEWENVIQGVVERASEVQVQVFR
NSLLSALETQSKIAIVGMSCRMPSGATDTEKFWDILEQGLDVHRKIPP--DRFDVD-SHY
DGK--RVNASHTPYGCFIDEPGLFDFFNMSPREAQQTDPMQRLAIVTAYEALERAGYVAN
RTRSSNKHRMGTFYGQASDDYREVNS-AQEISTYFIPGGCRAFGPGRINYFFKLWGPSFS
IDTACSSSLATIQAACTALWNGDTDTVVAGGMNVLTNSDAFAGLSHGHFLTKTPNACKTW
DCEADGYCRADGVASIVMKRLEDAEADNDNILGVILGAATNHSAEA-ISITHPHAGAQSC
LSRQVLRSAGIDPMDVSYVEMHGTGTQAGDAEEIKSVSDVFAPRSSQQPVFIGAVKANVG
HGEAVAGVTALVKVLLMFQK-EAIPPHVGIKSINPGF-PKDLD--Q-RNLRIPYEKPWPR
GRKRIAMVNNFSAAGGNSTLAIEEGPDPRSSHLVTVSAKSKISLKGNLERLLSFLDASDL
AYTTTARRHHHRVAVATS--DIADLKAQLCKTLEATGPPPIAFAFTGQGSSYKSWDLQLF
QHSPYFRSQIDTLAQGQGFPS-FV--PAIDGSDH--A-HCPVITQLALVCTEIALAKYWV
S-LGVT--PDVVVGHSLGEYAALHIAGVLSASDAIFLVGQRACLLQERCQPSSHQMMAVR
AS-LEIEQFA-----EIACVNGPREMVLSGTREEMAAVARLLEA-GFKCIVLEVAFAFHS
AQMDPILDEFEAL--AASGVVFQA-PNLPVISPLL-SKVVDEHT--I--DSVYMRRATRE
TVHFLSAMKMAHKISTI--DDAT--VWVEIGPHPVCVNFVRSSLPPSFRR--GEDNWVTL
TSSLGILHCAGVPVDWNEFHQPFEALRL-L-DLPTYSWNE-KTYWIQYQGNWALTKGQII
HEQ-YDG-A--ASVVMQSDLMQPDFLAAAYGHKMNG-RGVVTSSIHADIAFTLGEYLYKI
ANLEVVKALVAQQLIQVSASTDNHLKWHNFASATVYYSWRPATHLVQ-GRIHALEQLAE-
DGANRFTRR-MAYGLFASSLVDYADKYRGMQSVVLHE-EAFADVVLTTWTVPPYFIDSVA
HLAGFIMNVSNANFCVTPGWSSMRSKYRSY--VKMNIYLGDVYILQ-D--E--TI-VGMV
GGIKFRRYPRILLNRFFST-TNGVKSTAAKAIALVATEAGLGLSD--LK--DSASFSSLG
IDSLMSLVISEKFRETLGV--T-VTGS-LFLEYPTVGDLKSWLLE---------------
------------------------------------------------------------
------------------------------------------------------------
------------------------------------------------------------
------------------------------------------------------------
---------------------
>BGC0001404.1_L0_CDS3_ProteinId_CAP95404.1_GeneId_Pc21g05070
TYFSRIL-AVRAIEDIESGWDALS--ESI---ADHARRLAEAILGPLVIIAQL-VEYLTE
TVGCCLGVFSALVVSSSSS-WAKFAAAVLRKVFVLGALSS----LIA-FWRGGQ--SSDL
KKVL-EIC---PGAYISVLYD-DNRATVTTPSRIAS--DLKGET-EF-HGRFHAGELNND
LEALFSLRTRVE-KILAD-----SLLEVASRAFLVEQFNWVKTFRSAVSSSRTSKVIEFG
PEPPTLLRRDNDIAVIGMSCQVAGA-QDLEQYWNILLEGRSQHKNLVP-NERFAME-TVF
R-----GE-DRKWYGNFIDDYDAFDFFRKSPREVLHMDPQQRLILQTAYQAVAQSGYYHR
PG----DRRIGCYIGCVANDYENNIS-HTSPTAFSATGALRSYIAGKVSHYFGWTGPGMM
LDTACSASTVAIDLACRAILSGDCSAALAGGTNFYSTPMFFQNLAAGSFLSPT-GQCKPF
DAKADGYCRGEAIGAVFLKKLSNAIADGDQILGVISATAINQNQND-TPIFVPNPSSLTN
VFQNVVGKAGLEVNDISVVEAHGTGTPVGDPAEYDSIRQVFGGRAGLKPLQLGSVKGLIG
HTEGASGVVALIKMLLMMQE-SRIPPQASF-SMSASI--KASP--A-DNMEITKALPWED
--SKVALINNYGAAGSNASMVIKQAPTSTFRCPFYISGLDDKAIRAYATRLRQFIKNENL
SFNVNRQSNWSGFVFGAE--SITELEEKLASFETP-SVRPVILCFGGQVSKSVGLDRGVF
DKATVLRKYLDSVCKSIGAGS-IY--PGIFQS-EPI--LDPAVLQPLLLSMQYSCALSWI
D-CGVE--PAALVGHSFGELTALCVSGILSLEDALKLVHGRSKIIKESWGPEKGSMIAVE
AD-RNVEKLLVASNATIACFNGPKSFTIAGSAAAIDAVQQTVST-PIKHKRLDVTNAFHS
TLVEHLRPQLEAL--G-RSLSFGN-AHIPLERATE-QRET-P----I--SPAYVAEHMRN
PVYFDHAVQRLASQ-YP----EA--IWLEAGSNSTITTMTGRALGPVSVTG-TTQGTRQL
ADVTMSLWNAGLPCSFWPHSRAQTGYAP-I-MLPPYQFEK-YRHWLEFKPPPKPVVITFM
GYGD---KT--EDCRFRINTTTKSYVDIVSGYTLGKTVQACPPIFGIDTAIQAITSVRLI
YNVLNHLPLVMD--VFLEFERSGKFKLTSHLSGQLEFEFSRLERLVTHERCLRALESAD-
--DEVIQGQ-SIYKVYS-DLVSYAPKFRGLQRLVGRPSESAGRAV--SWL-DFALGETFS
QVGSIWVNCLDDTVYIADGIEQWMSEWQIL--ATHDTFITDIFVFD-S--ASRLL-DEAL
LGVKFSARSMS---ELFTPPAR-AQELWAKLLPVLADISGLEPEE--IN--ETDALADIG
IDSLMGMEMAREVETTFNC--T-LEQS-ELMSIFDVPGILAFLQSDGILA----------
-----------------------------------------------------------T
RTALPLPT-QSS-SG-DL--------KAVLVTGT-TGSLGSLVSLPSVD----RVYCLNR
--------------QLAKLKVIETE-EYKHN-AFPVNSLKQNEAQFTIMRN---------
LVDLAAEQFISSL-AV--G-MEVLGFLFKSAQTLRSEGILTWLAQ--ALGIPDDWLRRVF
EH-KFQHMSCGGVTAVVMKYF
>BGC0001405.1_L0_CDS13_ProteinId_EAQ86392.1_GeneId_
QSMDKLV-ILDTVAGLPTYWDALA--VKI-----QLTDLDTIVVGPLVRTRRTYKRTWVE
TLGFCAGLLAAVAVASAGN-RQEFGAVAVRLAMMAGALIRDKA-YAI-AWR-GQK-PEEA
ARIVKDLN---PNAYFAVLYD-EARATVTTTRRTAP--SLVNEI-GI-KGRIHSPDSKNN
TDLLVDLPTYNAEGRPVSR----NMTEMVIRAILVNQCNWYGTFKGAT---REPFVVTLG
LEPPTLMRSKDAIAVVGMSIKTAGA-DDLDEFVEMLKTGRSQHEPVTR--ER---HDMLF
R-----SDPNHKYYGCFIRDSDAFDFFKRSPRESAAMDPQSRLAMQAAYQAVEQSGYFTE
TTEGRDKKHVGVYLGVCGMDYDHNST-CHEPSAFTATGALRSFITGRVSHYFGWTGPSMT
FDTACSSSAVAIHTACRNLLSGECTAALAGGANTITSMLWFQNLSAGSFVSPT-GQCKPF
DDAADGYCRAEGMAFVFLKKLSDAVRDGNPVLATIPSTAVYQNQNS-TPLFVPNSPSLSM
LFSDVMRQAGVAPRDISLVEAHGTGTPVGDPAEYESIRTALGGRT--KPLPIGSVKGHIG
HTEGASGAIALIKVIMMMRG-GFIPPQASF-KMSHNI--AVRP--D-DMMEVVTQRPWAD
--HKIALLNNYGACGSNASLIVAQPPPEGRRYPFWIAGLDARAISAYAAKLIRYLPSADI
SFSMNRQSNRGGFVFSSR--SVAELQEKLAQAAGVRAERPVVLCFGGQVSLFVGLDRALF
DSAAVLRRHLDAAVTALGLDS-IY--PGIFER-EPV--QDTVKLQTMLFAMQYASAKSWM
D-CGLQGKVAAVVGHSFGEITALCVAGVLSLEDTIKLVAARARLVRDSWGPDPGAMMAVE
AD-EGVRELLQEANRGIACYNGPRSFTLAGSTSAVDAVQATMSA-AIRSKRLNVTNAFHS
ALVEKLVDSLGQV--G-KELTFHP-PTIPRGTGNG-NAL---------------------
------------------------------------------------------------
------------------------------------------------------------
------------------------------------------------------------
------------------------------------------------------------
------------------------------------------------------------
------------------------------------------------------------
------------------------------------------------------------
------------------------------------------------------------
------------------------------------------------------------
------------------------------------------------------------
------------------------------------------------------------
------------------------------------------------------------
---------------------
>BGC0001446.1_L0_CDS2_ProteinId_EED57518.1_GeneId_
AGLRTLVTLISFFERVTTGLREEI--GLL--PFTTFEELLAALEKALACTYQL-ACFITC
LVGLCTGLLSAAAVGCCQS-ITDLATHTVLIAFRAGLFVRLEP-LAW-SVLIPGL-DDTA
SLTL-QKYNEESAPYIST-YA-NTGVTLSGLPSALN--DLLDTI-PI-YAPYHASHLQKD
IESILRFSILST-GQSIQV-TFGALIDYALNAILREPLRLDRIVSSLGEALRGCTIF-PI
ATLAAALRKHSKLAIIGYSGRFPDA-NNNEELWQLLHEGRDVASITPS--NRWDVK-THV
DLK--KKNTMGTPYGCWLKEPGLFDFFALSPREAPQVDPAQRLALMTAYEAMEFAGLVPD
STPSSQSDRIGVFYGTTSNDWGETNS-SQNVDTYYIPGSCRAFIPGRQNFFYKFSGPSYS
VDTACSSGLAALHLACNSLLKGDIDTAICGGTNVLTNPDITAGLDRGHFLSRT-GNCKTF
DDDADGYCRGEGVCTMVIKRLEDAKADNDPIIAVILGAYTNHSAEA-ESITRPHIGAQKA
IFEKVLTSAGVDPYSVGYVEMHGTGTQAGDAREMKSVLSVFAPRTDAERLFLGSAKANVG
HGESVSGPIALIKSLMMLER-NEIPPHCGIKKINSGF-PTDLM--D-RNVHIAKQIPWER
GGVRRIMINNFSAAGGNSSVLIEDAPEPRSTHVVAVSAKSSTALIANIKSLLSYMNAPSL
SYTTTARRTHHRVMVSGP--DLPEIHALLEN---RA-AQRAAFAFTGQGSQYIGMGESLL
-NFSTFRSDINGIAETLGFPS-FL--PLLESGDI--SELPPLVVQVGTVCTQIAMARLWR
S-WGIE--PCAVVGHSLGEYAALNIAGVLSEADTIFLAGKRAQLLQEDISANTHAMLAIG
TS-VETRSLCDG---DIACINTPKETVLSGTNKQIDRILDILSS-SLKKTRLRVPFAFHS
SQMEPVLEKFKAA--A-RGVKFYE-PKVPVISPLF-GEVLSKEP--F--GPEYLARHCRE
TVNFATALESAKADGVI--S-SA--LWVEIGAHPIVSGLLRNNLDPTLQR--NKDTWKVL
TSSLSTLYESGVDIRWSEYHRDFIGLSV-L-RLPSYNWDL-KEYWMQYVNDWSLYKGKLV
EEK-KDG-N--KTVVGEVDVLRDDVDPFVRGHRVNN-LPLVTPSVYAEMALVIGEYLRKL
QHMDVQRPFATKQLLQCHV-VLDSVEFWSHALASITFEVQQRAQGIM-KEMDDMAARLNT
DDVQKFTGK-TGYNLVS-SLASYDPEYMGVSSVLLDSGEAVATVKFNVYHVNPYLIDNLG
QPALFVMNANSKEVFVNHGWKSLHKTYRSH--VRMGLYGGDMVVFE-D--K--EV-VAVY
KGIKAQGVPRRLMDYIVH-AANPAADNWQAALKIISEESGVPIAE--LS--PEAAFDDLG
VDSLLALLCASRFREELGL--H-YESS-IFLDHPTIKELEAFWKQ--------------E
VDQDKNSSD-EDRSSLGTSSY---------------------------------------
------------ISATSLLLQGNPALTLFLLPDG-SGSCSSYAGLPRIHPSI-AVVGVNC
PPESYTGIDEVTQMYITEIRRRQPG-PYALG-GWSVGGIFSYHIAQQLA-AQGEQVSELI
LIDCPVPEYCDTI-LL--G-ISHFEACVNSLHTYHARTQIIWAST--RTDFGCGWETLLT
GA-NHFSMMKGEFAEMIEGFL
>BGC0001489.1_L0_CDS3_ProteinId_AUW31184.1_GeneId_
DPLRKLCEFLHFIDRLNQVLHDEL--RRH--PFTDVLDLVKILETTLACICQL-GSIITV
LVGFCTGLLAAVAVSASQS-TLDLALNIVRVAFRIGVKVRLST-QRW-SRLVLGA-QEAS
IAEV-RHFNEKSHAYVSS-SS-REVVTISGPPATLK--ALFSPL-DI-FGPFHASHLDVG
IEEVLQSRVIST-DTSLPD-GLDQLLRQVVGDILVRPLSFDNVLTAVVSEAKKCRISSIG
PSLASILRASGKIAVVGMSGRFPNA-DNLESLWSLLEQGLDVHRKVPP--DRFDVD-AHY
DGK--RKNTSHTPYGCFVKEPGLFDFFNMSPREAYQTDPMGRLALVTAYEALEMSGFMPN
RTPSSMLDRVGTFYGQTSDDWRQVNA-AQNIDTYYIPGTIRAFASGRINYYFKFKGPSYN
VDTACSSSFSAIQLACTSLQAKECDTVVAGGLNIMTTPDIFSGLSRAQFLSKT-GSCRTF
DDTADGFCRGDGVATVILKRLEDAEADNDPILGIILGTATNHSSEA-VSITQPHAPTQEL
LYRKILRNTGVDARDISYVEMHGTGTQAGDGAEMESISNVFAPRLPGQTVHVGALKANIG
HGEASAGVASLIKVLLMLQR-NAIPPHIGIKIMNKTF-PTDLE--E-RGIRIALQTSWPH
GGKRRAYLNNFSAAGGNTGLLLEDALDPRTTFVVSVTAKSAWSLEMNIQNLISYLEMPSL
SYTTTTRRTQQRVSFAVS--SISEATEALRS---IK-PPKVAFVFTGQGAHYPSLGKQLF
ENSRQFRSDIDRIGRSEGFPS-FL--PLLDGTNA--TSFSPFVLQLGQTCIQMALARLWI
S-WGVL--PSAVIGHSLGEYAALNVAGVLSVSDTIFLVGQRAELLEKHCTAGTHSLLAAA
AS-VATSQVIGG---NIACINGPRETVISGPTEQLMSYSKTLKA-GIKSVLLPCAYAFHS
AQVTPILESFKES--A-SSVSFAN-PAIPVISPLL-QEVVCGDV--F--GPEYLARHAQE
TVSFLGGITAAKMEELV--DQNM--IWVEIGPTPVCSAFIKSILGPSLHK--KEDPWRTT
SSGLSLLHRKGLHIDWDEVHNEYESHVV-L-GLPSYTFEN-KNYWLEYTNNWCLTKGKLV
KED-YGG----TRLVAESDLSDPDLNDAISGHLVNG-SALCPSGVFADMALTIAGHLHRV
RQLEIKKPLIAKQVLRMTA-TAEKIGYKSHALCEVEYDWSRFDYLFR-SRIDVLSQGAD-
VGYKKVNRE-KAYEAFS-SLVQYDKRYHGMKEVILDSKEASSVIEFRDFETSPYWIDNIA
HLSGFVLNGSKKQVYISHGWESLQTSYHNH--VKMRTMVGDVHVFD-G--D--DM-VALV
GGVKFQAIPRSLLNRLLPLKTSISHPVLTKFMSIICEELGVETFE--LS--DEAAFADIG
LDSLMSLTITGRMREVLEM--D-VPTS-LFSDNTTVGAAKSAILASGPAKLLSIVSEELG
IEQSELLER-GSFADMGVDSLMSLTITGRIREEI-ELDVPT--SFFADHPDINKVKVAIG
ETDT--P----APPATSILLSGSPKATLFLFPDG-SGSATSYALLPSISPDV-CVYGLNC
PPADYTGIDGVSAQYLAEIKKRQPG-PYYLD-GWSAGGVIAYQVAYKLL-QTGEKTERLF
LIDSPCPQFFNSA-LL--G-IPHFEASIANLAAYTTKTLIIWADD--RRNFGYGWETLLV
QG-NHFTVIREPDPE------
>BGC0001508.1_L0_CDS3_ProteinId_ART41209.1_GeneId_adrD
ETLFYIS-LKDVLQELPSLWSPIT--DAW-----QLTVLAEVFMTPLTVIRQI-IDVWVD
AQGFCVGFLAAVAVASSND-SNEFASTMIRLAVCIGAAVLHGP-VAL-RWKSDSE--EQL
DRVL-GSS---STAYISCFTD-ATSVTVTVAEDEVD--DLTKII-DL-KGRFHHS-R-TA
VQYLADLPLRSD-GHVIGK---FAIHKTALESILTKPSQWAITVSAAFEQADDLAFVVIG
TGPRLVRTRVIPIAITGMGCRYAQA-DSPEQLWEMLELGRCGVNALPN--ERFKME-NLL
R------EPKGPFWGNYLANPDVFDFFGISAREAEAMDPQQRLLLQVGYEAMESAGYCGL
RT--NIPTDVGCYVGVGSDDYTDNVG-SSNANAFSATGTLQAFCTGRLSHYFGWTGPSVV
VDTACSSAAVSIHLACKALQTNECSIAVAGGVNVMTSPRVTQNLAAASFLSPT-GASKAF
DASADGYCRGEGAGLVVLRPLKDAIHNGDPILAIIGGSAVNQGSNR-SPITVPDSDSQIS
LYRKALVTSGVRPEDVTYVEAHGTGTQVGDPIEFESIRKTFGRRT--ERLYVGSVKDNIG
HTETSSGVAGLLKTVLMMQK-HQIPKQANF-QLNPKI--PTLD--D-AAIAIPTKIHWPS
SSTAVAMVTNYGAAGSNAALVVKQYKPLPSEVPVILAANTVESLRSYCKALLSSVC-QDT
AYNLAIKQSRDVSAFSIPVDRPNELIAKLESISRPAARLPVVLCFGGQNGNEATISEDLF
NQCELLQYHLEKVCQTLDLPS-LF--PSIFQP-GPI--EDTVSLHCILFSIQYASAKSWI
D-SGLQ--VDRIIGHSFGQLTGLCVGGGLSLSDALYLVSERAKMIHSMWGSERGAMLLVE
GS-EVVQGLLNRAAEDVACVNGPRNTILAGDERSLQMIEKLSAK-ILRTKRLKNTHAFHS
RLVDNIVPPLTKV--A-QQLQYKP-LSIPIEACSQ-Y-DD-T-Y--V--TPGKIVDHSRR
RVDFQTAVERVAQR-IQG---PA--IWLEAGSASPIIPLVRRVIDALDLGGAL--AHRSL
SQATCNLWSRGVKVQFWQFHDSQASYNW-I-NLPPYQFAQ-TRHWIGYDPNAFASLPEFV
QLLT---KQ--PECVFAINTNDPLYQECTQGHAVLD-QNLCPASLYFEIIVRAAGLIRPL
KDLAISAPLVLN--VMLSLTRARSFSLFTHATGEISLRLHSMNRLIDSSRVDSIANS---
--SSGLKGF-AVYQAFR-RVVNYADYYRGVEQVFATDHEAAGIVNLP-SC-DPMLVDNFI
QVAGIHVNCLEDEVFVCTGVGEILRSWAVY--SNVNKITCDTFVLD-R--ETDKL-AVTI
LSATFTSVSIAGLSRVLKVPAPLHSGHFMVVQEMLCDLLGIASDE--LL--PSSNLEDIG
VDSLMRTEVLVEIKKRFNF--T-IDTS-SFVEIPDILTLVQTIFP-----VDSESN----
-----------------------------------------------------------V
RTSVPVST-ISS--------------IALLIHGG------G----------------LSR
RPTDYE--SQPAASPEMRYDLWEGT-AYNPM-NWKGQ-------SLPMLLH---------
GGRFWSDQAVSPL-QIRNG-----------------------------------------
---------------------
>BGC0001541.1_L0_CDS4_ProteinId_PIB02405.1_GeneId_
EAVSQLLRVVDFLERATAVLKAEL--ARL--SFATLAELVPAVSQALTCITQL-GLFISC
ITGVCTGALTAVAVGSASS-VTALALHTVAVAVRLGARACLADAASW-TSAVGGI-SQDL
QDRI-SAYMTESVPYLSAAVG-PGQSSVSAAPVILD--AFLSRL-PI-TAPYHAPHLAKD
VQHVTDIPIISR-DEAVSRASFPAAMSEAVRDCLIRPIALDRMAVSIANHALPSPIALSF
SDVNSHL--KSPIAILAASGRFPQS-SSMDQFWDVLINGVDTHELVPP--TRWNAA-THV
SPK--AKNVSGTGFGCWLHEAGEFDYFNMSPREAPQVDPAQRLALLTATEVLEQAGIVPN
RTSSTQKNRVGVWYGATSNDWMETNS-AQNVDTYFIPGGNRAFIPGRVNYFHKFSGPSYT
IDTACSSSLAALHMACNALWRGEVDTAIVGGTNVLTNPDMTAGLDAGHFLSRS-GNCKTF
DDEADGYCRGEAVVTLILKRLPDAQADKDPIQASILGIATNHSAEA-ASITRPHAGAQQD
LFQQVLTETGLTANDISVCEMHGTGTQAGDSGETTSVVETLAPRT--TPLYIGAVKSNVG
HAESAAGVSSLAKILLMLKH-SKIPPHVGIKKLNHRL-P-DLA--A-RNTHIARTVPWPR
NGKRRVLLNNFSAAGGNTCLVLEDAPDPREHHIVALSAKTPDSMVNNLTNMITWIDKPQL
SYTTTARRVHHRAVATGT--DLLQIRSSLQEQLDPN-GPSFVLAFTGQGSAFEGMGVDLY
KRFASFRSDIDQICEGMSLPS-IK--AMFEDEFS--T-ASPTLQQLTHVCFQMALYRLWK
S-LGVQ--AKAVVGHSLGEYAALYAAGVLSQSDTLYLVGRRAQLMEKHLSQGTHAMLAVR
AK-EEIVAAIDG---EFSCRNGEQRNVLGGTVAQIQAAKAALEA-KIRCQYLDTPMAFHT
GQVDPILPELLQV--A-AACSIQD-PQIPVISPAY-GKVISAKD--F--QPEYFTHHCRS
SVNMVDALQSAVEEGLL--DKNI--IGLEIGPGPVVTQFVKEAVGASINK--DKDTWQLI
TQALAKFYLAGASIEWSRYHEDFPAQKV-L-ELPAYGWTL-KNYWLQYVNDWSLRKGKVI
TNTITAN-S--DELVVDADLSREDLHPMVQGHQVYG-VPLCTPSVYADIALTLGEYIRQV
AEMNIQSALVANQLLRTYA-KFDSCTFSSHANCKIRFALESAALAAQ-ARMAALKTQVGQ
DDTYRFSKG-MIYKMIG-QLADFDEKYRGLCAITLDNDEASGKVSFKKFHSSPAYLDALS
QLGGFVMNANEKEVFVNHGWGSMRMTYYTH--VKMKLWTGDVLIFD-D-KQ--AL-IGIV
GGVALQGVPKRLMHYIVTQVTPQNKALIAPALEIVSEEIGMPIDE--LK--DDIDFTDAG
LDSLLSLVISSRMRDQLGI--E-FESA-QFMEIGSIGGLKEFLTRTDPSPALKILSEESG
LTDEELTDD-TSFADVGVDSLMSLVITSRLRDEL-DIDFPD-RALFEECQTIFDLRKRFP
LTDSSASSPPSSPPAWSMYLQGSQKRILFLFPDG-AGAATSYLSLPRLGEDI-GVVAFNS
PPHKFVTLPDVIASYVEGIRGRQAG-PYHLG-GWSAGGILAYAVAQELI-AAGEEVSTLL
LIDSPSPDHCTNV-LF--G-MPHFRASIELLHDYHAKVMVIWAEK--RKDFGTEWASLFE
SE-HHFSMMRDSGAEHMRDGL
>BGC0001542.1_L0_CDS4_ProteinId_ARU80380.1_GeneId_CTB1
EAVSQLLRVVDFLERSCAVLKSEL--ARL--SFAILAELVPALSQALSCIAQL-GLFISC
LTGVCTGLLSAVAVGCASS-VTALALHTVAVAVRLGARACLADVASW-TAAVGGV-SQDL
RERI-AGYAKESVPFVSARVG-PSSGSVSAPPAILD--GFLSRL-PI-TAPYHASHLSDD
VQHVTDVPLISR-DEVALPASFPAAMNEAVRDCLIRPIALDRMAVSIADYALPVPFALSF
SDVNSHL--KSPIAILAASGRFPQS-SSMDQFWDVLINGIDTHELVPP--SRWDAA-AHV
SPK--AKNVSGTGFGCWLHEAGQFDYFNMSPREAPQVDPAQRLALLTATEALEQAGIVPD
RTSSTQKNRVGVWYGATSNDWMETNS-AQNIDTYFIPGGNRAFIPGRVNFHFKFSGPSYT
IDTACSSSLAALHMACNALWRGEVDMAIVGGTNVLCNPDMTAGLDRGHFLSRT-GNCKTF
DDEADGYCRGEAVVTLILKRLPDAQSDKDPIQAVIRGIATNHSAEA-DSITRPHAGAQQN
LFQQVLTETGISANDISVCEMHGTGTQAGDNGETTSVVETLAPRPSDKKLYIGSAKSNVG
HGESAAGVTSLAKVLLMLKH-SKIPPHIGIKKLNHRL-P-DIA--A-RNTHIPRAVAWPR
NGKRRVLLNNFSAAGGNTCLVLEDAPDPRLHHIVTLSAKTADSMASNLMNMITWIDQPRL
SYTTTARRMHHRAVAVGT--DLLQIRTSLQEQLDPK-GPSFVFAFTGQGSAFAAMGADLY
QHFATFRSDIDQICERMSLPS-IK--AMFEDDFL--T-ASPTVQQLTHVCLQMALYRLWK
S-FGIQ--AKAVVGHSLGEYAALYAAGVLSQSDVLYLVGRRAQLMEQHLSQGTHAMLAVR
AK-EEIVAAIAG---EFSCRNGEQRNVLGGTVDQINAAKSALET-KIRCQYLDTPMAFHT
AQVDPILPELLQV--A-AACSIQE-PQIPVISPTY-GRVIN--D--I--QPEYFTHHCRR
PVNMVDALESAIEEGLL--DKNT--IGLELGPAAVVTQLIKEAVGASINK--DKDTWQLM
THALARMYLAGAGVEWSRYHEDFSAQKV-L-ELPAYGWTL-KNYWLQYVNDWSLRKGKVV
TNTINPS-S--DELVVDADLSREDLHPMVQGHQVYG-VPLCTPSVYADIAMTLGEYIRKV
AEMNIQSALVANQLLRTCA-KFDSCTFSTHANCQIRFGLRDAAIAAQ-ARMGALKAQIGQ
DDTYRFSKG-MIYKMIG-QLADFDEKYRGLCAITLDNDEASGTVSFKKFHTSPAYLDALS
QLGGFVMNGNEKEVFVNHGWGSMCMTYYTH--VKMKLWTGDVLIFD-G-KQ--AL-IGIV
RGVALQGVPKRLMHYIVTQSTVQTKALIAPALEIVSEEIGMPIDE--LK--DDIDFTDAG
LDSLLSLVISSRMRDQLGI--E-FESA-QFMEIGSIGGLKQFLTKASPTSALKILTEESG
LTNDELTDD-VSFTDVGVDSLMSLVITSRLRDEL-DIDFPD-RALFEECQTISDLRKKFQ
LTDSSSSSPSSSPPAWSMYLQGSQKRILFLFPDG-AGAATSYLSLPRLSPDI-GVVAFNS
PPHKFATLPEVIASYIEGIRGRQPG-PYHLG-GWSAGGILAYAVAQELI-SAGEEISTLL
LIDSPSPDHCTNV-LF--G-MPHFRASIELLHDYHAKVMLIWAEK--RKDFGTEWSGLFE
SE-HHFSMMRDGGAEHMRDGL
>BGC0001578.1_L0_CDS10_ProteinId_EED21099.1_GeneId_
DTLRSLLNLSDFFNKVGLRLRSYI--GGL--PFTTLVDLFAALKFTLLCVTQI-GQWITY
LAGACTGSFAVAAISTSRS-IGELAVEAVLIAFKTASYSDLGF-NSW-SVVVG-V-QSEA
ARLV-ENFNSASSIYLSC-MN-RNNTSVCGPPELLL--EFLSSL-PI-EIPYHAPHIASA
PEKLVGFKSISS-GEVITS-SFRELLQRAVSETLLEPMRWDVTISSIGEELTSCDIY-SV
SSLSSALSQDSDIAIIGYSGRFPES-ASNEEFWELLIAGRDVHRTIPE--DRFDWK-AHY
DGK--TKNTSRVKYGCFVKEPGLFDFFNMSPRECENCDPAQRLAITSAYEAIEMAGLVSN
RTPSTQQDRIGVFYGVTSDDWREVNS-GQDIDTYFIPGGNRAFIPGRISYFFRFCGPSLS
VDTACSSSFAAIQTACAYLWRGECDTALAGGANILTNPDNFAGLDRGHFLSTT-GNCNAF
DDTANGYCRSDAVGTVILKRMEDAIADNDPIFGVIRGAYTNHCGRT-DSITRPFEGDQAA
VFNRIMRYAGVNPLDVGYVEMHGTGTQAGDATEMRSVLSVFAP---KFPLHLGTVKANIG
HAESASGVASLIKVLLMMKH-NAIPPHCGIKKINHNY-PTDLK--E-RNIHIPFQTPWSR
LGKRLVFLNNFSAAGGNTAVLLEDAPDSRSKQPVTVTGKTVKSLKGNIEKLIRYLDQSSL
SYTTTARRMHHRAIVSGY--DVESIRSRLQKILESK-LPKTVLVFTGQGAAYQGLGKELF
ETAPIFRDSIDNIAQQQGLPS-FL--PLVCSSDRPVHAYGPIVTHLALVCVQMALYTLWR
A-WGVT--ASATIGHSLGEYPALYAAGVLTAANVIYLVGTRARLLTEKTTPGTHAMLAVK
LS-AVIERELQG---EIGCFNQPSNNVVTGPLEQLTQLQNRLKS-GVECMLLDIPYAFHS
NQVEPILASFEKA--A-SAVNYNQ-LTIPYISPLL-SKVVPEDNGEF--DCTYLTNACRQ
PVKFQDAIEAAQASSHV--DEKT--IWIEVGSHPTCIGMIKSILSGSLRK--DTDDWTAI
MPAIEGLYQSGFDIQWSEYHRGFEEQEV-L-GLPSYAWDL-KNYWIQYRNNFCLTKGRIL
EED-NGT-D--ATLVAESDIHDPRLAPILEGHVVNG-AMLCPSSLYADVAITITQYMAKV
ADMKVINPLILNQLYQVVA-TAQSFKLFSHATFTVRIEWQRQAYLIR-SRISALQNSVK-
EGAHILKRP-LAYQLFS-TLVSYNTDYQGMQEVMLDSDEATTKVEFQGFKFNPCWVDSLG
HIAGFIMNASKSQVFINHGWDRMRVEYQVY--NRMTTYVGDTYIFK-G--N--SL-VGIY
EGIRFQGVPRQLLDRLLP--KQKPVEIASRVLTIIGEEAGVDPTE--LD--PNEDFQNHG
IDSLLSLTICGRIQEELGV--E-VPSS-LFADYCTPLELSRFFGS-STEGIREMIAQETG
VPVSELSLT-SSFADLGVDSLLTLTIVGKLTETL-DMDIPS--NLLMECENLEEVSKALL
------------PQSTSILLSGNAKTIFFLFPDG-SGSATSYASLPKFGSDV-VVYGLNC
PPHAMTTLEELTSKYLVEIRRRQPG-PYYLG-GWSAGGICAYEAAQQLAR-EGCKTEKLI
LIDSPNPDFFESI-IF--G-RPHFDAFIRLLDNYKIEVYMLYANE--RTDFSDGWASIVD
KV-NHFSMMDKGPHSFLHRAL
>BGC0001583.1_L0_CDS4_ProteinId_DAB41653.1_GeneId_EmoG
--------------------------------FETIFLWAEAVEGALLIVLQI-ATYIPC
LTGLGVGLLASAAVSVSST-LSDLGADAIRLAFRLGVHVNIEARDPW-AFVIHNV-DETV
QREL-DLAHSQARIFISA-VS-KKAVTVSGPPERLK--ALFLAL-PVYGGLCHAPHIPQD
VEAIVHTPTFST-GMPFPATNAVETFECVVSELLTQAIEWDRVVDGVVESASEIEIFCFG
NSLHTALKAQSKLAIVGMSCRLPGGATDTEKFWEILEKGLDVSRKIPS--DRFDID-SHH
DGT--QLNKTMTQFGCFIDEPGLFDFFNMSPKEALTVDPQMRLALVTAYEALERAGYVGN
RTASTRSERIGTFYGQTADDYREVNM-GQEVDTYYTPGGCRAFGPGRINYFFKFAGPSYI
IDTACSSGLAAIELACQALWKGEVDTAVAGGVNVLTNCDGFTGLCKGHFLTKGHNACKTW
DATADGYCRADGIGSLVIKRLEDAQADNDNILGVILGAGTNHSAQA-ISITHPHGGHQAY
LARQVLRQAGVDPLEVSYVELHGTGTQAGDVEEMKGITEVYAPRVKDQPLHIGAVKANIG
HGESVAGTTALIKVLLMLQK-NAIPPHVGIKEINPKLNPKDLE--K-RNIRIPFSTPWTG
GKKRITAINNFGAAGGNTTLILEEAPDPRGSHVFALSAKTMTSLKGNIERLLAYLDRANL
SYTMTARRSHYRLAVAAS--NMAQLRKALVSRLELSDPPSVAFTFTGQGASYKSMSLELY
RDVPEFRSHIDSLARGQGFPS-FI--PALDGSDE--A-HSPVVTQLALVCTEMALAKYWS
SLLGVK--PDIVMGHSLGEYAAMHVAGVTTASDTIFMVGRRAQIMEARCQAGSHTMMAVR
AS-LTIAENC-----TIACINGPFDTVLSGTKDQMDAVSVPLEA-GFQCIRLDVAYAFHS
EQTDPILDDFEAL--CKSAVLFHE-PKLPVISPLL-GKVIDGKT--L--NANYVRRGTRE
TVDFLSALNNAQTISAI--GEDT--IWIEIGPHPVCTGFVKSTIP---------------
------------------------SLRL-L-DLPTYAWNE-KNYWFQYKGDWTLTKGQIL
EES-VNG-S--VTVVMQSDLMQPDFLAAAHGHKMNN-CGVVTS-----------------
------------QLIRVTATTADELAWQCFATARILFSWSPMAHLVQ-GRIDDLERLAQ-
QGASRFSRN-MAYTLFASNLVTYADKYRGMQSVVMHG-EGFADVELTSWTVPPFFIDSVA
HLAGFVMNCSKGYYSVTPGWKSMRAKYRSY--VKMTAYFGDVYVMQ-D--G--LI-VGMV
A---------------------------IKALILIAEEAGLELSD--LQ--DDAGFANLG
IDSLMSLVIAEKLKRELDV--K-VSGS-LFLDYPTVGDLRKWLEE---------------
------------------------------------------------------------
------------------------------------------------------------
------------------------------------------------------------
------------------------------------------------------------
---------------------
>BGC0001626.1_L0_CDS10_ProteinId_KFA69335.1_GeneId_
SYLAYVR-LLDAIVSLPETWRAIL--AAR-----LVQAFVDLVTLPLLTIIHV-VQYLGG
VQGHCIGLLSAIVVASSAN-EQELAVAGLRLSLTIGAFGSSDL--VF-RMRNVA----AA
EEMV-HSF---PGTYISTITD-SRTVSVVVPGSQIA--DLKVNV-HI-RSRLHDA-T-TI
ARQCRDASVRST-GECLST----SLSTEVIDTILTSLCNWTLVMKGLVSDLSQHTLALFG
VGPMELFRESDSIAIVGAGFRLPGA-SNFEEFWDLISQGKTRLEPYRE--DRASIR-QSF
R-E--AWLNKRKFYGNYIDDVESFDFFNISPREAKYMDPQQRLLLMTAWEAMDSAGFLRH
HR--ETGENVGCFVGASFNEYVENTS-GYSASAFTATGTIRAFLSGKVSYHFGWTGPSEV
IDTACSASLVAVHRACQAIKMGECPIAVAGGVNLITGITNYFDLAKASFLSPT-GQCKPF
DASGDGYCRADGVGLVVLKSLAQAVADGDPIMGVIPAHATNQGGIGAPGITVPDGILQKA
LYKRVLANSGMRSDDITFVEAHGTGTPVGDPIEISSIREVFGGRS--SPLYLGSLKANVG
HSETAAGVGSLLKVLTMFRN-QGIPPIRGF-TLNKKI--PALE--P-DRMTIPTTLPWNA
--QRIACINSYGASGSNSAAIVSEWPPHVPAYPILLSANSKESLQRYAKDLAGYMLVGDL
AYTLSEKRRHHRWSATAA--DLPSVIESLQSGELSKTSKKVVLVFSGQSRTNIGVDPSVI
HAYPRFLHHISEILQSLGCPD-IL--PYLSQT-DPI--SDPVLLQCGTVSVQIATAKCWI
D-GGIK--VDAIIGHSLGELASLAVSGVLSLKHALTAVYTRAQLINLKWGPERGTMMAIH
AK-VDINSVIEKVKAEIACYNSLGSHVIVGRESSIAIAEKVLQA-GLRYQRVGTSHGFHS
RFTKPLLLDLIRF--E-KTLDFKK-PIIPLETSTR-EPLD-EA---M--DSTYLAHHARD
PVFFYDAVHRVEKR-F-G---AC--AFLEAGWGTPIVSMAKKAVAAVTSP----------
ATAVANLWKEGIPITFWSFLTPKAQHKP-I-WTPPYNFDK-TKSWLDHIDHAGVNFRQLV
RYNGA--LA--EIHEFNLYTSTERFKKIVSGHAVKA-KPLCPASMYMEAAVMGCELLGNF
SNISFQRPLGIN--VKVQLTKTVHYSCQSYSEGDFTMEMELYSMLAS-DGMVALRND---
--AERLRKR-TAYSLFS-RVVEYSDVMQGISEITLGKKAALATIQVPGYY-DAISLDTFI
QVVGLLINCSGDEVFIASAIGNLVQTWTVY--ATYKTLSGALFVFN-E---DDKL-VAFG
SKVHFQKTSMSKLERVLEAAAAPVASRVGELRAIISAYTGVKESD--IG--DDVAFSSLG
LDSLSAMELSSELESALGI--T-ACAD-DIASA-TVASLSKQLGGAPAAALKALISAYTG
VKEADIPED-VSFGSLGLDSLSAMELSSELETVM-GLNIDA--DAVAES-SINSILGSA-
-SSEA---------------------IALMIHGG------G----------------LSR
RPVEYK---FI---TMTLSQIREIV-SHA-L-IKEEN-------GMSLLFN---------
GLPEKGEDAFSPL-QLLKG-----------------------------------------
---------------------
>BGC0001677.1_L0_CDS5_ProteinId_API82664.1_GeneId_mpaC
DSIAHIR-LSDILDELPSLWPVIT--SAW-----QLAALGRLIMTPVTVMKHL-VDFWID
SQGFCVGILAAIAVACSQD-TREFASNAIRLAVCIGALVVSGK-IAV-RWETPAD--DYL
EQTL-TKS---PN-----------------------------------------------
---VMNLPLRSN-GQVLIN---AMLHTVALESILSVKADWWGTVSALLNSADESRLLSIG
QEPRSARGRMPPIAITGMACRYSNA-DTTSELWDLLELGVCTVEKAPG--NRFRMP-DLQ
R------EPKGPFWGHFLDRPDAFDFFNISAREAESMDPQQRVLLQVAYEAMESAGYCGW
QH--ELSDEIGCYVGVGSEDYTENVA-SRNANAFSATGTLQSFIAGRISHHFGWSGPSIT
LDTACSSAAVAIHMACK-------------------------------------------
------------------------------------------------------------
------------------------GTQVGDPIELESLRKTFGNRS--QSLHVGSIKGNIG
HTETSSGVAGLLKTILMLQK-QRIPKQANF-QLNPKV-MPPLE--N-DRLVIPVETKWAS
--RRVAMVSNYGASGSNAALIVRDHTEYIRDMPILISARSEESIRAYCGALRTTLLRREL
AYNVAMKQNRTTLTFSTSS-DPTSLSTRLEAIAAESNEPPIVLCFGGQNGVTSSISQELY
DSCVLLQTHLEQAGQKLGLPS-LF--PTIFTS-DPI--VNTVYLHFMLFSIQYASARAWI
D-SGLR--VDRIVGHSFGQLTALSVAGSLSVQEGIRLVTERARLIQSNWGPESGVMLAVE
GT-QAVQRVLEQTGHEIACYNGPQQQVLAGTGECIRAVEDALAT-NVRVRRLENSHAFHS
RLVDSIVPGLTEL--A-ESFVYQA-PAIPIEACSA-T-GD-S-I--V--TPAKIVEHSRM
PVHFQRAVERIAQK-LQV---PA--VWLEAGSASPIIPMVRRVLERVNLDGSD--GSGNL
ATVTSALWGQGVHVQFWPFHHSQRTFGW-M-NLPPYQFAK-NRHWVDFDPTAFSFSGGLL
RKLS---DG--PEYLFAVNTQDVLYRSCTKGHAVLD-QTLCPASMYMEMVLRAATSVFTI
EDLVISSPLVLD--VFVRLIPEASFSVFNHATGSVSLHFQSMNRLMDPARARGIEDH---
--SNGLKGS-TVYSALE-QVTNYADYFRGVRQVFANGREAAGLVSMA-TC-NPILLDNFL
QVAGIHVNCLAEEVFVCNAIGETYLSWKVY--TNYNEIVCDIYVMN-S--QGDGL-TAAI
MGVRFMSVSIRSLTRALAYDEASDNSDLVAVQEMLCELFGVSVEE--VS--PSVSLIDIG
VDSLISTEVLSEIKRRFHK--D-ISYS-TLVDIPNIQGLTEHIFP------QTVIP----
-----------------------------------------------------------V
RTATPISP-LSS-----------------MVHGG------G----------------LSR
KPTDYE--SRPVASNDIEYDVWEGK-GYNPM-NWTGQ-------TLPVLLG---------
GMH----QAVSPN-QIRIG-----------------------------------------
---------------------
>BGC0001708.1_L0_CDS13_ProteinId_PKX88487.1_GeneId_
EALSCIR-LVDLVLELPSLWPEIK--NAW-----QLVALGRVITTPVTVIRHI-VEFYRD
VQGFCVGFLAATAVAASCD-ETAFVSKIIRLAVCIGGLVAVHR-MAV-RWDGEED--DRL
EQVL-AAH---PEAYIACVTD-ANRATLTVPKSLAP--QMIQEI-RL-CGRFHHP-D-AA
VEQMSRLPLRSN-GEVIRT----QLHTIALQSILCFRSQWLITVTAALASIESIRLVSIG
PHPRMAQSKVRPIAVTGMACRYPQA-NSVEELWEMLELGKCAVKPLPN--DRLKMV-ELL
R------EPKGPYWGHYLEEPDMFDFFGISAREAATMDPQQRLLLQVAYEAMESAGYCGL
RS--QIPRDVGCYVGVGSDDYTDNVG-SHHANAYSAPGTLQAFNTGRISHYFGWSGPSVV
VDTACSSAAVAIHLACQALRTKDCSVAIAGGVNVMTSPKVTQNLAAASFLSPT-GASKAF
DADADGYCRGEGAGLVVLRPLEDAISDVDPILAVITGTAVNQGSNC-SPITVPVSESQMS
LYGKSLAASGIAPEDVTYVEAHGTGTQVGDPIEFDSIRRMFGGRS--EELYVGSIKDNIG
HTETSSGVAGLVKTILMMQK-GRIPKQANF-RLNPKI--PAPE--G-DRIVIPKQTDWKS
--RRVAMVTNYGAAGSNAAIVLRQHTSWLSDVPVFVAAKSPESLRSYCYKMQAFLRQRDI
TYNLAIKQNRDLVSFPTPSQDPMTLLSQLESVAAPAQAPSVILCFGGQNGNTAHISQDLF
AGCHLLQAHLEKICQSMGLPS-LF--PTIFQE-EPI--HDLVNLHCILFAIQYASAMCWI
H-SGLQ--VKRMLGHSFGQLTALCVAGGLTLIDAIRLVSERARLIETSWAGDHGVMLSVD
AS-EAVRALVNRAGDDLACYNGARSYVLAGDEISIQVVEKLAD--GMRIKRLPNTHAFHS
RLVDSIVPGLRKL--A-QSLKYHP-TTIPVEACSE-DGSA-T-C--V--TPDQIVAHSRM
PVHFDSAVQRAANH-VQG---PV--VWLEAGSASPIVSMVRRVVEASDLKSPQ--AQANL
AKATSGLWANGIPT----------------------------SHWTEYDPLAF--LPGLV
QVLE---KR--PECLFSVNTKDPLYRTCTQGHAVVE-QNLCPASLYLEMVVSAAGCLSSL
QELSISAPLVLE--VLLRLSQSPTFSLFTHATGRISLRFRSLDRLMNPSRPDSIASL---
--SSGLKGS-AVYQAFR-RVVNYADYYRGVESVFCVSTEATGRVFVP-AC-DPILIDNFV
QVAGVHVNCLEDEVYVCSAVGEAFQPWRVY--SNYGQVACDVFVMD-Q--KSGQL-AIAI
LAATFTSVSIRALTRTLARPPPTAANKFPAIQAMLSDLLGVGLDE--LS--PYSSLMAIG
VDSLMSTEVLTEIKKRFGV--N-ITSA-ELGEIPDIQCLVQAIFP--------DLA----
-----------------------------------------------------------F
RTAEAVPS-DTS--------------IALLIHGG------G----------------LSR
KPTDYS--SQPIA-PQMKCTIFGM------------------------------------
------------------------------------------------------------
---------------------
>BGC0001720.1_L0_CDS6_ProteinId_EJP62792.1_GeneId_
ENVGRAEEFREQVSDAIARNIL----PED---FAEPASLIRVMQHAALYLHQI-LAYMIG
SAGFCTGLLPAAVAAASQTSVITLSHHFFQVALWIGIRSDHLTNLPC-SYVLEGV-SAAA
QDLL-HKT---NEVFVSAILS-PTRVTISGIPTKLS--TFIS-A-VV-HSLYHHESL-EV
RNLVMAAPILST-GKPLALTTLEQVACAILDLIFIEKVDWLNLQQSIVSH-RPINIVNYG
PGAPSAFAQWDDIAIVGMAVELPGA-SDADTLWQNLVDGYQACSEIPP--SRFNVN-DYN
N----GSRTLNTKYGNFLENPFLFDHFGISRREAKSMDPQQRILLQTAYRALEDAGYVPD
T-TSSARDTFGCWIGNATLDYVDNLR--SDIDVYYSTGTLRAFLSARISYVFGWSGPSIT
LDTACSSSIVALHQAARSILAGDCRSALVGAANTITSPDMYLGLDRAHFLSPS-GQCKAF
DASADGYCRAEGCGVFVIKRLSDALAEGDRIHGVIKAIEINQSGNT-HSITHPHVPTQEA
LFDKMFRESRINPHEISVVEMHGTGTQAGDPNEVESVRRALCK-SPLNPVYLTSLKANIG
HAEAVSGIAGLAKLILMTRN-GYIPPQVSL-TLNPRI--RPLG--V-DGAAIDANTEWPR
KKARMSMLNNFGAGGSNAAVIIGEHLCGATIFVCGVSAKNDRALVKLQETVADYLTSADV
CATLTSRRQMYRVAVVAS--SLEELAENLRSASSICEAPEAVFIFSGQGSQYLGMGRELI
EQYEDFAHTVDGWLVKNNYPS-CL--AVITGEKVDA--HTWQSFQSAIYVIEVALAKLLE
S-WGIR--PQAVAGHSLGEYAALVTAGVIRLMDGLKLVAHRAKLMMEQCDLGQTSMLAVN
CS-AAITSIIEASTDAISCNNSETDCVVGGPVPQLVLLKKHLTD-QVRSKLLDVPMAFHT
AAMDPILEEFTAF--AAREVRVFP-PTLPVVSNVL-GRTVE-QA--F--SPEYFAKQCRG
TVAFDDGIKHFLALGD-CESTPY--RWIEIGPHPSVQPMLRGRLGTTLKK--NVPPASTL
SQLLSHFYQTSSGVNWRSVFSRNARFKL-I-QLPGMPFFP-SEFHVPYREMAGEPAS-IQ
KLSH----G--ANSCAIYETPAVLLKEFIEGHLVCG-YALCPASVYHEMVLAALNDCQSL
SKVSYCAPMVYD--RVVITPRLTDFAVMSHCRGVVKQKYSRLQASMK-GSMDGLKHVG-Q
LGVQVFSKRAMYEKIFT-RVVEYSDPYQKVETIRIREDEALATCVSPIPASHAIFMDVLL
HVAGFVSNLNNDVMGICKEVGGATAPFDVY--CSTSFTISNAYAVD-----SSGV-MAVF
KGMVFQHVKIPLIEQALKERMALPRAPEVSVPELVAKVCGLDAGQ--LG--VDSRLDAHG
VDSLMGIEIAAALSSALGV--D-VLPD-TLGSCDTVGDIERLCEA---VSMVQIVAELCG
ARAEAVSPD-SELRALGVDSLMFLELADRLQDLDRGIALSS--NDLADCQTIGDIERLI-
-AQQPATQ------------------RSLATAGW-EILTGG---------------CL--
------------------------------------------------------------
------------------------------------------------------------
---------------------
>BGC0001722.1_L0_CDS1_ProteinId_CBF83139.1_GeneId_
RALIKLR-IQDTIAGLPGFWTALS--EAL-----RLQDLDRMILTPLVVLTHL-TEYETT
ATGFCTGLLSTFAIASSRN-DQELGAVALRLAMLVGALVRQEL-YSI-AWMS-EE-QQRL
QEILGQRH---PETYLSVRYD-RARATLTSSGRAAA--DLAQQV-RL-QGRFHDPSEKAY
TDALADYPKI-------------SLHEVAVRSMLVQHCDWYDTFKAAYPE-SPARVVCFG
SEPPTLAKRENMIAVVGMSIKTAGA-DDVDEFAQMLRTGTSQHQAIME--DD-------F
N-T---DKGSRTWYSNLIRDRSQFDFFKMSPREAAAMDPQHRLFLQAAYQAVEQSGYFLE
PGL--PEDSVGVF----------HVS-CYDPNAYTATGNLRAFLAGRVSHHFGWTGPALT
LDTACSSSAVAIHLACRSILSGECSAALAGGVAVMSSPFWFQNLGAASFLSPT-GQCKPF
DEKGDGYCRSEGIGCVMLKKMSAAVANNDQILGCIGASAVHQNQNC-TAVVVPNKPSLAP
LFKQVISKSGLTPADISLVEAHGTGTAVGDPAEYASIADALNVRP--SPLILGSVKGHIG
HTEAAAGVVSLIKVLMMMNE-GFIPPQASH-RLSPRI--TAA---T-DKLRISTSRPWET
--QKAALVNSYGASGSNTSMVILQLPKDGLAQPFWISGTNEVEITAYCARLAEYIRTDDL
SFNLSRQCNRTQLVFSCR--SMSELQAMLSRGASVPTERPVILCFGGQVSTFVGLNRLVY
ENVGLLRRYLDMAMTNMGLES-IY--PEIFST-SPV--QDTVKLQCMLFAMQYSCARCWL
D-CGVSTRIAAVVGHSFGELTALSISGVLSVQDTIKLVAGRARLIRDQWGSDRGAMMAVE
GD-ESIQQLLEEASQTIACYNGPRSFTLGGSTAAIEGVKETLLS-YIRHKRLNVTNAFHC
SLVGNIVEPLNQL--G-EELTFNS-PVIHIEHSSS-TPST-A-R--P--SSTFVADHLRK
PVYFYHAIERLARA-YP----DS--IWLEAGSNSTITTMAGRALRALNITH-GGRGSDSL
TETTLSLWKEGLRVSFWQHHPVQKQYEH-L-ILPPRQFAR-TRHGLDIIAPKTDQG-TFV
GYED---NN--RRPRFLINSNSEKYLAMVEGHVMARTAAICPAGLEVDMAIEALFSLQPL
RDMVNSAPVCLD--FWLQLSAADDWNITSHVKGSLQIDFARLERLVPYRQCTDILALAGA
QPIHVLQGR-NVYQGFS-DVISYTPLYRSLRRLVGRGNESAGCVI--TWL-DVPLSECFM
QTGGIWVSCMPDDVFIATGCELWMEKWHVL--ARHKVYLTDVFVFD-S--RTGAL-TEVI
MGTKFSRLPKTVMRKILSVLAEAPRDITGQVCQLLSSVSGIEPAK--IN--QNAELSDLG
VDSLMAMELAREIEGVFKF--S-PDHN-DLLEATTVEKLTNYISS---------------
------------------------------------------------------------
-------------SRSS---------NVVIITGA-TGSLGSFARDPSVR----TVICLNR
R-------------ESSKLRMLDGD-EYTWN-AWPMSPIHTFVPQFQALRN---------
LLDLAREQFVSSI-VV--G-TEHMPLLIKTAQTLQADGPLHWVTS--ALNIPQEFLNLLF
TR-DFEHMACGGLVEENMKIL
>BGC0001827.1_L0_CDS8_ProteinId_AWM95789.1_GeneId_aspks1
STLRSMR-LVDSIKALPQDFEAAL--PHL---QLLVDAVSSALLIPLAVATQL-AHYVKE
ALGFCTGILSAFAVASSHD-VCDLGAAAMRLGMLVGLVV--AA-VSA-GWDSEEK-H-AM
LKIV-QSF---EEAYVSVHFD-KNRATITTSPGTIS--NLTRDM-GL-LGRFHFAGSEVT
VDQLVSLATRIRDGGLI------SLHEHALQSILVKLAAWFETFSSATTTQARPQIVDFG
PQPHSLASTDTDIAIVGMSCKVPGA-ENLEEFWDLLVSGKSQHQEISG--QEFDFGDTAF
R-----ADQRRRWFANLVSNHDQFDFFKKSARESASMDPQQRHILQVAYQAVEGSGYFNK
SSSTPTNANIGCYVGLCLGDYESNVA-SHPATAFTATGNLQGFVSGKVSHYFGWTGPAVT
VNTACSSSLVAVHLACQAILSGECEAALAGGSHIMTSATWFQNLAGGSFLSPT-GACKPF
DSKADGYCRGEGVGAVFLKRMSQAMADGDMVLGVVAATGVQQNQNC-TPIFVPNAPSLEN
LFSRVMTKARVKPADISVVEGHGTGTAVGDPAEYDAIRKALGGAD--KPLMLSSVKGLVG
HMECTSGVIGMIKLLLMMNK-GALPPQASF-SINPAL--GATP--A-DHMFIPTRQPWVV
GGFRAALLNNYGASGSNASAVLVQSPAAGIKFPFWLAAFDKKSLSRYVKALRKWLCRASL
SFNLARQSNRTNLVLTAR--SIEALDQSLADFENASSQPTVILCFGGQVSCFVGLDKQVY
QDMALVRYYLDAVIQCQGGRS-IF--PGIFNR-SPPSKVDIVHLHTMLFAMQYASARCWI
D-SGVK--PAALVGHSFGTLTALCISGILSLEDTIKAIMCRAKLLNEAWGPDQGGMIAVE
GD-IDIEELLDEANKTIACYNGPTSFTLAGSTTAMDAVAAQLKNKGMKSKRIYVTHAFHS
VLVDPLLEELTQRVAD-SGVRFRK-PIIPVELSTE-QHMS-S-E--L--TSEFMANHMRQ
PVYFHHAVERLARR-YAGGSSPC--VFLEAGTNSSVCNMASRALGGVNIAN-CDAGWNKL
TDTTVNLWETGVRVHHWAHHGVQQDIKP-L-LVPPYQFDPDSRHWIDLKVPRKALMETF-
HSSD---AVGAQQARFRVNTMLEEYKQLLRGHMTLETAPILSATLQINLVIEAISSTQPI
QDVVYQSPVCFN--LWVEVTNVSMFQVFSHTKGTVAFQLMSYERLFSHGRATDLLQNSNA
STDEMLGNQ-SIYRIFS-EIVSYGPEFRGLQKMVSRGNETAGHVVHLPWF-DPHLADTFC
QLGGLWVNCMNGHVYLANGIDQWIEAFNVF--AVNQLTLTDVFVFN-A--ADGAL-VEVI
LGIAYVKIARPSMEKLLADTEELRPDMIARVKAVMADISGLDISE--IK--DDSNLADLG
IDSLVGMEMTHEIESTLKV--E-LPES-EIMSVVDMEGLLQCVAGGSDV-----------
-----------------------------------------------------------T
RTAVPLPD-VES-QYTDAGSSRTSQ-RCILITGG-TGGLGAAALLPDVN----MVICLNR
P-------------ALAKITVFETD-KYNLN-AWLMHPVRRFEPQLRIMAH---------
MLNLAADVFVSSI-TV--G-AEHISFLVKSSQSIGAPGPMGWTAD--EMGISQEWVQTVL
ED-HFLRMSCGGLLELLRLFV
>BGC0001854.1_L0_CDS4_ProteinId_KKP00966.1_GeneId_
TSIRALVRAKRFLQEIMDVIQIEF--STL--SFDTLLGLAELVSTVLMCIGRI-GELVVE
ILGFCTGLLPAAVVVAAKD-TSELALEIVRVTFRMTREILVEDS-DW-ARTYIGI-TEKM
ESIL-DDFHSSRQISIGV-VS-EKWTTIIGAPSSLT--RLSSKT-DI-GALIHSKVL-ID
LEKILAARMISS-CTDYTNSSLGSLIGQIINDIASNALLIDETIQACISRLTTFNVTVPG
PTVEQAFRSSDMIAIIGMSGRFPGT-NSTEEFWDDVLAANCHIESVPK--SRWDLD-VFF
DDKSTRKNATTAMHGAWLESPGLFDLFNMSPREASQTDPIHRLLLTTSYEALESAGYSPD
GTISTESNRIASFFGQTSADWQDVLN-QEGIDIYYIPGVGRAFASGRVNHHFKWGGTSLS
VDAACATGIATVSLAVSALLARECDMALAGGGAVHVSPNTYSGLSKAGMVSTT-GGCRTY
HDDADGYVRGEAVGVVVLKRLEDAVAENDNILGVIRAAAQTYTSTS-SSILHPSHVSQER
IYREVLRQSGLQPQDIDYVEMHGTGTQAGDVEEMTSVINVLAKHTKNEPLTVGAVKAVVG
HGEAAAGVTSLIKALMMLRD-GLIPAQPGWPKVNRNF--PSLA--K-ANVRIAKKKPSS-
DKKAKILINSFGASGSNSCVIVEEPPDPRGFHVVTLSARSAFSLKKNRENLIDYLERVDL
AYSTTARRMHERIAYVGN--SVRDVVRQLRHDATKTKKSPRLFLFTGQGSQYAGMGAELF
AADKGFAELLQDMATNLGLPE-FV--DIIRN-DI--TTKSPAQVQLAVVALEIAIAHTLK
K-WGVF--PDAVLGHSLGEYAALAISGALSVADALYLVGKRALLMEKHLQPHTYAMLVTS
LS-AELQQRIV---EGIACVNGPSVAVASGPVNDLKKLEQHLLD-DTKSTFLKVPFGFHS
AQVEPILEEFEKI--A-NGVTFSN-THTTLVSSLT-GTT--ESS--V--SSAYLSRQTRE
SVQFTKALEACEAAGLI--GGNS--LTMEIGPDPVCLSLVRRTLNPTLKS--GQDNWSTI
STALKAAYETGVNINWPEFHKGFKSVRL-L-DLPTYAFEY-KDFWTPYQEPEPVQTTRIE
SEN-IQG-S--KTVVYSSETSEPALLQAIQGHSVVG-RTICPMVIYCDMAIAATRYAYWI
YDMEMARALVIE-VINIRNT-YNRVTFYSYGACKVKVSPQQLDFLLR-SRMVTLQEYSK-
NRAHAFLKP-VVYRLFA-NVVGYGEAYQGLEEVVVDTRDGMGTVRLPHFTLDPYLNDAAI
HLCGFLVNSGEDDVFICPGFQLWRKAYSTY--VYMGSLLGNCYVLD-G--D--QI-VQEL
VGIKFQKMKRAVLQLSLT-TK----EIIDTLLSIVAREIGVNVDE--ML--DEAAFIDLG
VDSLVAVTIFTTLEREVGL--K-LQAS-FFVEHTTVGNVKRALHE---------------
------------------------------------------------------------
------------------------------------------------------------
------------------------------------------------------------
------------------------------------------------------------
---------------------
>BGC0001865.1_L0_CDS14_ProteinId_XP_001798923.1_GeneId_
------------------------------------------------------------
------------------------------------------------------------
------------------------MKHVSAPPPVLD--ELLKDL-PI-TAPYHAPHLAEN
VNTILCIPIVST-G-TVVTATFRDALRVAVEACLQLMIRSDLIAPGIASHVFAIRHIATA
PDVQTALSQKAKIAILSMSGRFPQA-PSMEAFWHVLENGIDTHELALA--SRWNTR-THV
GEL--PKNTSGTGFGCWLHDAAQFDYFNMSPREAPQVDPAQRLALLTATEALEQAGIVPG
RTSSTQKDRVGVYFGSTSNDWMETNS-AQNIDTYFIPGGNRAFIPGRINYHFKFSGPSYT
IDTACSSSFTALHLACNALWKGEVDTAIVGGTNVLTNPDMTVGLDRGHFLSRT-GNCSTF
DDGADGYCRGEAVATLVLKRLDDAVADKDPVQACILAIATNHSAEA-ASITRPHVGAQQD
LFASVLADAGVKHTDISYCEMHGTGTQAGDAGETTSVLQSLAPRKQHQPLYIGAAKSNVG
HGEAAAGVTSLAKVLLMLKK-STIPPHCGIKKINHKL-P-DLP--S-RNTAIAMEVSWPR
NGKRQVLLNNFSAAGGNTALILEDAPDIRQCHLVAVSAKTPASLENNVKNMLAWLDEARL
SYTSTARRIHHRVMINAT--SLDSVKASLRTALDKG-TPRFVFAFTGQGAQYAGMGADLF
AQFTGFRADIDQICRQLNFPP-VR--QLFEDPFC--D-ATPTTLQLAMVCFQMALYRMWV
T-LGVT--PSAVVGHSLGEYAALYAASVLTQADVINIVGSRAQLLEKHCEQGSHTMLAVR
SN-AELE-AALG---ELSCHNGRESVVLGGTKSQIETIRPTLQR-RMSNRVLEVPYAYHT
SQVEPILASLAAV--A-RGVHFAK-PAIPVISPAF-GTVLQSED--F--GSDFIVKHCRN
KVNMLGALQAARQMSLL--DEKM--MGIELGPEPVVIKMVKEVAGASSRK--DEPALNIL
ASALSAFYTAGTDVKWTAYHADFPAQVV-L-ELPAYAWDL-KEYWIQYVNDWSLRKGKVV
SNSLG-V-S--GELLVEADLSREDLHPMVQGHKVYG-VPLCTPSVYADIALTIGEYAKQI
ANMNIQSALVATQMLRTHA-SYDYCTFSTHSNCLIKLALKSSAPAIK-SRISILQLQLNE
FGTFRYSKA-MIYKMVG-QLADFDPKYRALEEITLDSDEALGRVNFTKFHTNPAYIDALS
QLGGFVMNGNDKELFVNHGWASLKKTYTTH--VKMKLWTGDITILD-G-E---AV-VGVF
GGVALQGVPKRLMSYIVHKTTTKQLRSITTAISIISQESGVEAAD--LT--DDTSFDDIG
VDSLLGIMVSSRIRDELGI--D-VDSA-AFLEVRTVGSFKTFLRGQSAVAVLAILAEESG
IDVSDLTGD-TYFSDIGVDSLLSLVVVSRLRDEF-DLDLPE-QSLFIDYPTVASLKARI-
-TDVPSVFSPS-QPL--------------AFSKKEALVAVAEVAL--------TPLEKAD
P------MSIGLASYVESLQRHQPG-PYHLA-GWSAGGVLAYAVAQELM-ATGEEIATLT
LIDSPPPDHCSAV-IF--G-MPHFEATIELLHDYCAKINLIWAEQ--RTDFGDKWTDLFE
GE-HHFSMMRGKGAGFLRKTL
>BGC0001866.1_L0_CDS9_ProteinId_XP_028481820.1_GeneId_
EQLRALLTVRSFLERAYYTLRAEV--ARI--PFSSIAELLSSLEQALTVVYQL-ASFMAH
CLGLCTGALSAAAVSSSRS-LSELAIETVILAFRTGLHARIEE-KCW-SISLQGL-EHVA
RKLL-EEWSNKSRPYISA-YA-SGGVTISGPPSVLA--ELRNDI-PI-HAPYHSSAIQCD
VETILSVPILST-GRLVWA-TLPAAIQSALQDVLLRPISWENMSCGISTCLSEVEVIPIA
TLLLCRSVQRAKIAIVGMSGRFPGA-ENVDSLWELLMAGRDMCKEVPP--TRWNVD-THV
DGK--RKNTSKIRWGCWLDNPDMFDFFNMSPREAPQVDPAQRIALITAYEAIEQAGIVPG
RTPSTQEDRVGVFFGTTSNDWCESNS-GQDIDTYYIPGANRAFIPGRINYVFKFSGPSYS
IDTACSSSLSALHVACNALWHGDIDTAIAGGTNVLTNPDMTAGLDRGHFLSAT-GNCKTF
DDTADGYCRGEGVATVVLKRMDDAIADKDPILGVIRGVYTNHSAEA-ESITRPHVGAQKA
IFQHVLNHSGIRPQDISYIEMHGTGTQAGDMREMTSVLDTFSPIQREKPLYLGAVKSNIG
HGESVSGVTALVKVIMMMQN-NTIPPHRGVHRLNRRF-PSNLD--E-RNVHIAFQTEWPR
QTPRRAFINNFSAAGGNSSVLVEDPPDPRSSHVIAVSAKSPSALRKNLESMRRYAMSCEL
SYTTTARRIHHRLMFAGS--SLEDILREMES---AP-LQSVIFTFTGQGAQYPGMGQVFF
NNFSVFRSDLDDLAQKLGFPT-FL--PIFSASA-RLEGFTPTVVQLANTCMQLALTRLWV
S-WGIR--PSAVVGHSIGEYAALNTAGVLSDADTVYLVGKRAQLLEEKCNRGSHTMLAAL
AS-FEVSRLLDS---EVACINGPEEIVLAGPRSHMTDIQKILVA-SIRCTMLQVPFAFHS
SQVDPILQDFQSA--I-EGVTFHK-PTIPVISPLL-GDFVETGT--F--NPNYLARHCRE
PVNILQALRQASTMNLV--HDSS--VVMEFGPHPVVSGMVKSTLGPTLQR--NRNTWEVL
TESVSTLYCMGFDINWTEYHRDFPSQRV-L-RLPSYSWDL-KSYWIPYRNDWTLYKGRIV
DEK-STE-G--TSITCESDVSRPDLSPLVQGHKVEG-IGLCTPSVYADIGFTLGNYLLDV
TDMVIEKALMPLQLLRVTA-SLISVRFYSHSHCRIKFAYQEQISAVK-ARMFEMKTNSS-
SGTYRFNGP-MAYNMVQ-ALAEFHPDYRCIDETILDNEEAACTVSFGVFHTHPGYIDGLT
QSGGFVMNANGVEVFVNHGWDSFQRSYQTH--VRMNQWKGDVVVLS-G--E--NL-VACV
RGLTIQGVPRRVLRYILQQIVQVPKGTLTEALRIICEQSGVPLAE--LT--DDATFANIG
VDSLLALTITSAFVEELDL--D-VDSS-LFMDYPTVADLKRFFDKEFTTSVLNIISEESG
MAIEDFTDN-VMFADIGIDSLLSLVIGGRIREEL-SFDLEV-DSLFVDYPDVKGLRSFFT
SVFDTSPSPTDLPPATSVTLQGLPSKILFLFPDG-SGSATSYAKLPRLGADV-AIIGLNS
PGANMTTFDELVTLYLTEIQRRQPG-PYHLG-GWSAGGILAYRAAQILQ-KQKPVVESLL
LLDSPPPDYCDQI-IF--G-ITHFQGTNSVLHEYHARTGIIWAER--RTDFSGSWGHMFY
GA-DHFSLLVSLLF-------
>BGC0001886.1_L0_CDS16_ProteinId_CCE31584.1_GeneId_
THFRRLHTLARFIDEATLVLKEEI--SAL--SFETVLQWSEAIDGVLLVVLQL-ASYIIA
LTGLGIGLLSSTAVSLAPT-PSHLGADVVRLAFRLGIHVLLEARASW-AYLVQIA-DDAA
QAEL-DLLYGNNKIIISA-VS-QTSIVASGPPSRLK--LLFNAL-PVFGGLCHAAHIEND
ARSIVELPIYST-GNPYLANNATETFECVISELLRKQICWDNVINGIRERISAAAVDHFG
NSLEVALKSLSKLAIVGMACRLPGGATDTEKFWDILVKGLDVSRKVPA--DRFDIE-THY
DGK--QMNKSMTQYGCFIDEPGLFDFFNMSPREAQTTDPQMRLALVTAYEALEQAGYVGN
RTNSTKLERIGTYYGQAADDYREVNQ-GQEVSTYYIPGGCRAFGPGRINYFFKFAGPSYS
IDTACSSGLAAIEVACQGLWNGVIDTAVAGGVNVLTNPDGFAGLCNGHFLTKGHNACKTW
DSTADGYCRADGIGSLVIKRLEDAEADNDNILGIILGAGTNHSAEA-VSITHPHAGHQAY
LSRQVLRQAGVDPLDVSYVELHGTGTQAGDYEEMQGILDVYAPRSADNPLHIGAVKANLG
HGESVAGTTALMKVLLMFRE-QAIPPHIGIKEINPKI-PKDLA--K-RNLHIPMNESWRR
DKKRLAVVNNFGAAGGNTTMVLEEAPDPRQTHVISVSAKTKNSLVGNIERLIAYLDSADL
SYTTMARRYQHRVAMAPS--TMKDLKKQLSAYLE-SGPPTVAFTFTGQGASHKSMNLALY
HDVPSFRDYIDAIAQGQGFPS-FI--PAIDGSDH--Q-HSAVVTQLALVCSEMAMAQYWF
S-LGIK--PDVVIGHSLGEYAAMHVAGVISASDTIFMVGRRAQLLQEKCKLGSHSMVAVR
AS-LEIKQNTSST--TIACINGPTDTVLSGTKNAIDAVSKTLEQ-GFRCTKLDVAFAFHS
DQTDPILDEFEDI--VKASVSFQE-PKMPVISPLL-GKVVDGKT--L--NANYVRRATRE
TVDFISALHNAQKMSTI--SEDT--VWIEVGPHAVCTNMIKKILPPSMRR--DADNWKTV
SDSLAALHSSGVEIFWNEFHRPFERLRL-L-DLPTYSWNN-QTYWLQYQGDWCLTKGCII
EET-IDG-T--NTVVMQSDLMQPDLYTAAEGHRMND-CAVVTSSIHADIAFTLAEYMLPI
QDLVVTKGLVANQLFRVTATTTDDLTWQNFATAKITFSWSPMVHLVQ-SRVEALEALVA-
DGANRFSRA-MAYGLFAKNLVDYSEKYRGMQSVIMHG-EGFANVRLTNWTVPPHFIDSVA
HLAGFIMNCSVDNYCVTPGWKAMQARYQSY--VKMGTYLGDVYIMQ-D--G--DI-IGKV
WGIEFRRYPRLLLSRFFS-AAAAPATVSAKALRLIANEAALDLSQ--LE--DDAGFAELG
IDSLMSLVIAEKFKIELDV--K-VGGS-LFLDYPTIGDLRKWLEE---------------
------------------------------------------------------------
------------------------------------------------------------
------------------------------------------------------------
------------------------------------------------------------
---------------------
>BGC0001901.1_L0_CDS5_ProteinId_KKP00966.1_GeneId_
TSIRALVRAKRFLQEIMDVIQIEF--STL--SFDTLLGLAELVSTVLMCIGRI-GELVVE
ILGFCTGLLPAAVVVAAKD-TSELALEIVRVTFRMTREILVEDS-DW-ARTYIGI-TEKM
ESIL-DDFHSSRQISIGV-VS-EKWTTIIGAPSSLT--RLSSKT-DI-GALIHSKVL-ID
LEKILAARMISS-CTDYTNSSLGSLIGQIINDIASNALLIDETIQACISRLTTFNVTVPG
PTVEQAFRSSDMIAIIGMSGRFPGT-NSTEEFWDDVLAANCHIESVPK--SRWDLD-VFF
DDKSTRKNATTAMHGAWLESPGLFDLFNMSPREASQTDPIHRLLLTTSYEALESAGYSPD
GTISTESNRIASFFGQTSADWQDVLN-QEGIDIYYIPGVGRAFASGRVNHHFKWGGTSLS
VDAACATGIATVSLAVSALLARECDMALAGGGAVHVSPNTYSGLSKAGMVSTT-GGCRTY
HDDADGYVRGEAVGVVVLKRLEDAVAENDNILGVIRAAAQTYTSTS-SSILHPSHVSQER
IYREVLRQSGLQPQDIDYVEMHGTGTQAGDVEEMTSVINVLAKHTKNEPLTVGAVKAVVG
HGEAAAGVTSLIKALMMLRD-GLIPAQPGWPKVNRNF--PSLA--K-ANVRIAKKKPSS-
DKKAKILINSFGASGSNSCVIVEEPPDPRGFHVVTLSARSAFSLKKNRENLIDYLERVDL
AYSTTARRMHERIAYVGN--SVRDVVRQLRHDATKTKKSPRLFLFTGQGSQYAGMGAELF
AADKGFAELLQDMATNLGLPE-FV--DIIRN-DI--TTKSPAQVQLAVVALEIAIAHTLK
K-WGVF--PDAVLGHSLGEYAALAISGALSVADALYLVGKRALLMEKHLQPHTYAMLVTS
LS-AELQQRIV---EGIACVNGPSVAVASGPVNDLKKLEQHLLD-DTKSTFLKVPFGFHS
AQVEPILEEFEKI--A-NGVTFSN-THTTLVSSLT-GTT--ESS--V--SSAYLSRQTRE
SVQFTKALEACEAAGLI--GGNS--LTMEIGPDPVCLSLVRRTLNPTLKS--GQDNWSTI
STALKAAYETGVNINWPEFHKGFKSVRL-L-DLPTYAFEY-KDFWTPYQEPEPVQTTRIE
SEN-IQG-S--KTVVYSSETSEPALLQAIQGHSVVG-RTICPMVIYCDMAIAATRYAYWI
YDMEMARALVIE-VINIRNT-YNRVTFYSYGACKVKVSPQQLDFLLR-SRMVTLQEYSK-
NRAHAFLKP-VVYRLFA-NVVGYGEAYQGLEEVVVDTRDGMGTVRLPHFTLDPYLNDAAI
HLCGFLVNSGEDDVFICPGFQLWRKAYSTY--VYMGSLLGNCYVLD-G--D--QI-VQEL
VGIKFQKMKRAVLQLSLT-TK----EIIDTLLSIVAREIGVNVDE--ML--DEAAFIDLG
VDSLVAVTIFTTLEREVGL--K-LQAS-FFVEHTTVGNVKRALHE---------------
------------------------------------------------------------
------------------------------------------------------------
------------------------------------------------------------
------------------------------------------------------------
---------------------
>BGC0001906.1_L0_CDS6_ProteinId__GeneId_
GFLAEFYRSKEFLRLAGDALREEV--DRL--PFRTLQQLNEGIDSALLCIAQL-AHYITK
LSGLCTGLFAATAIASSYS-LSTLAVQVVLLAFRTGSHVRLS--ESW-TYVLPAA-KAEA
KSIL-TEFHRSAQAYVSA-VS-ANNIAISGPPATLR--SLFSAI-PV-YGPYHAKHLSVD
ISEMLRSVVMST-GAPFLE-DTKSLLVAVVHEILNEPLLFHKALSGNANEASRILVIPYG
PTLANVLRSNCKLAIVGMAGRFPDS-ASVEALWDLLEKGIDAHRVVPA--DRFPVE-THY
DGK--AINTSHTPYGNWIEQPGLFDFFNMSPREALQTDPMQRMALTTAYEALEMAGYVPN
RTPSTRLDRIGTFYGQTSDDWREINA-AQEVDTYYITGGVRAFGPGRINYHFGFSGPSLN
IDTACSSSAAALQVACTSLRAKECDTAIVGGLSCMTNSDIFSGLSRGQFLSKE-HNCNTF
DNDADGYCRADGCASVIVKRLDDALADKDNILAVILGTQTNHSADA-ISITHPHGPTQSI
LSSAILDDAGVDPLDVDYVEMHGTGTQAGDGTEMVSVTDVFAPRPADRPLYLGAVKANVG
HGEAASGVTALIKVLMMLKK-NAIPPHIGIKEINKTF-PTDLG--E-RGVNIAFHTPFVR
GKPRRVFVNNFSAAGGNTGLLLEDGPDPRSQHVITVTAKSKAAMIRNAENLVQWMEESHV
AYTTTARRIQHRMNVTAS--SLVEAQEAIKE---PE-QPKVAFLFTGQGSHYAGLGRDLY
THYSVFRRAIDHLARIHGFPS-FL--PLIDGSEV--QKLSPVVVQLGLASFEMALAKLWA
S-WDIH--PSAVLGHSLGEYAALHVAGVLSASDTIYLVGARAQLLVEKCTAGTHAMLAVQ
GS-VEVTEALGD---NIACINGPRETVLSGTSTEVAEIAEQLGG-GFKCTQLKVPFAFHS
AQVEPILDDFEKL--A-RSVRFEE-PKIPVISPLH-GKL-DGEP--I--NPTYLRDHARE
AVNFLGGLVSAQQSGVI--DEKT--VWLEVGPHPVCANMVKAAFGPSLRR--NEATYKTL
SSTLCTFHSAGLNIDWNEYHRDFDSVRL-L-DLPAYSFDL-KNYWLQYTGDWSLTKNKVT
KEE-VNG-D--IILETESDLTEKNMRKICEGHRVNG-TTLTPSTLYGDMAMTICEYGYKV
ADMEVPKTLIFNQILRMHV-KINDISFTTHAVCKVFFEFERVSYLIK-ARIDALKAAEQ-
RGASKVSRG-IAYKLFT-ALVDYDPQYRGMESVILDSEEATAKVVFQTFHTAPYWIDSVC
HISGFIVNGTREQVYISHGWGSIRKTYQSY--IRMKMMAGDAYIFD-G--D--KL-IGIG
GDIRFQAIPRKVLNIVLPTTSNLPASVTAQVMDIVSKETGVSHDE--LA--DNIAFSDLG
VDSLMGLTISGRLREELEL--N-IDSH-AFNDHSTVGAFKKFLAQSGGNSVRETICAEMG
VEVEEIIAA-PDLAALGMDSLMSLSILGILREKT-GLNIPA--DLLGHNPSLKDIERTLA
E-----P-----RKATSVLLQGNHRTQLFMIPDG-SGSATSYTEISDLGQDV-AVWGMFS
PPEEYKGVYGMATKFIEEMKRRQPG-PYAVS-GWSAGGVIAYEIVNQLT-KAGDEVSHLL
IIDAPCPAWFAEI-LL--G-LPHFAASVTALSNYTAKVTTIWCDN--RTDFGNRWDEYLM
PG-NHFSMMHGDLAGFLKDGI
>BGC0001923.1_L0_CDS4_ProteinId_BBF25315.1_GeneId_ascC
THLAHIR-VKEAVVSLPKTWRALV--SKQ-----LIEAFPSLITLPLLAVIHI-VQYLGG
VQGYCIGLLSAIVVSSAED-EEALAAHGIRLSLAIGAFGSDEV--QV-RLRNAG----SE
EDLV-ARF---PGSYISTITD-AKTMSIIAPPHLID--ALKEAM-HI-RSNLHNS-R-EL
AQQCS-VAVRST-GCYLEQ----SLVEEAVSTVLASRCDWSLVMQGLADDLKHHSILLFG
MGPGAPFREPDSIAIVGSACRLPGA-NSLDELWDLIAAGRSRLEKVRT--DRVNIK-ESY
R-P--EWTKKREFYGNFIDDVDAFDFFNISPREAKYMDPQQRLLLMAAFEAMDSSGYLRS
HQ--NDGDAVGCFLGASYTEYTENTS-AYSPSAFTATSTIRAFLSGKISYHFGWTGPSEV
IDTACSASIVAVHRAVQAINAGECPVALAGGVNIITGVNNYFDLGKASFLSQT-GQCKPF
DDSADGYCRADGVGLVVLKPLSKAVADGDYIQGVIPAIATNQGGIGAPGITVPDGIAQKA
LYRGILEKAGLKGEDISYVEAHGTGTQVGDPIEIGSIREVFGGRA--SPLHLGSLKANIG
HSETAAGVASLLKVLSMVRN-RGVPPLQGF-RLNHKI--PALE--L-DKMAIPTKLPWDS
--HRIACINSYGASGSNSALICSEWLQPLQEYPILLSAASNESLLRYARHLADYITKGNL
SYTLSQRRKHHRWSTTAK--DLIGLIEQLRECTPPQKSKKIVLTFSGQSRTTIGVSDSAR
LENPRFEHYINNILMSYGCPD-LL--PYLSQT-DPI--SDPTIIQCGTVTVQYACAQCWI
D-GGLD--VAGIVGHSLGELTALAISGALSLEDTLKVVYTRAEAIKAKWGPESGSMLAIH
AN-QDVKSIVEIIETEIACYNSITSHIVVGKESSIEMAEKVIQQ-GLRYQRLNTSHGFHS
RFTEPLLQDLIHV--E-RSVEFRK-PSIPLETSTQ-TPVD-AKK--R--HSKYLSNHARE
PVFFVDAARRLESR-L-G---EC--VWLEAGWNTPIVAMTKRAVAAVTSP----------
AAVAMELWREGIATTYWSFFTPKEGLKH-I-WLPPYSFDR-PKYWLEHVDRAVQERDQLV
TLKKT---E--GKSQFRLHTTTERYKRIVSGHAVRS-KPLCPASMYMESAIMGTEQLGAF
ENVSFTKPLGCD--VYVNLEQNTHYAVQSHSEGDFFADIQLYEMLIA-DKIEALRND---
--AERLRTA-TAYSIFS-RVVEYSDLLRGISSITMGTRQALAQIKVPDFY-DAITLDTFI
QVLGLLINSDDDEIYVASSIGKMVATWNVY--ATYKASSGAVFVFS-E---DRKL-VSFA
TKIQFMRIKAAKLEKVLEAPTT--------------------------------------
----------------------------------------------VAAGLKSLISVYTG
VPVDEMQDN-QNFGDMGLDSLASMELADEMESKL-GLKVET--EDLLLG-SVGSLIKLL-
-SESS---------------------VALMIHGG------G----------------LSR
RPVNYD---IQ---NMSLSEIRRLT-SHA-L-IKEPR-------GMSLLFN---------
GLPPTGEAALSPL-QVRKG-----------------------------------------
---------------------
>BGC0001976.1_L0_CDS5_ProteinId_QCO93110.1_GeneId_eupA
SAFAQVR-LVNAARQLPQDLETIL--SGL---RKQLADLHNTVLIPLVVIEQL-SQYATK
SLGLCTGNLAAFATSSARS-WGDFGAAAVRLGLLVGLVIAF---LSV-AWSGSQ--GEEL
QRIL-PEF---DETYVSVYYD-ACRSTITTPVSSLP--TLVHEI-TL-YGAFHSAARSAV
LEQLTVLQANDD-HKDIIR----ALHAKALRRILVEPAQWFDALAAVLGEEERARVVSFG
SEPLSLAMRESDIAVIGMACKVAGA-EGVEEFWELLVEGHSQHRDISA-SERFSFDDTAF
R-----SNMQRKWYANLVDGHDQFDFFKKSARESAAMDPQQRQLLQVAYQAAEQAGCFTR
TN--VCDGNVGCFVGVCLSDYESNVG-CHPANAFTATGNLQGFIAGKVSHFLGWTGPALT
IDTACSSSLVAVHQACASILAGECNSALAGGTHIMTTAGWFQNLAAGAFVSPT-GQCKPF
DAAADGYCRGEGVGAVVLKKLSQAIADGDRVLGVIGATAVQQNQNC-TPIFVPNVPSLSA
LFTTVTAKAHVKPASVSVVEAHGTGTAVGDPAEWASIRQTLGGRPPERPLMVSSTKGLVG
HLECTSGIISLIKVLLMVQK-RMLPPQASF-TLNPVL--NAQP--S-DHMFVPRRQPWDA
--FRVALINNYGASGSNASMIVMQPPSPDCRYPFWLSGLDSSSLRRRAKALRRFLSRASI
SYNLAHQGDRARITFTAA--SVTELDQHLAACEDAASKQTVVMCFGGQVSTHIGLDPHVY
NSVGLLRQHLDTIIQSLGYTT-IF--PAIFQR-VPL--ADTVHLQTMLFAMQFACAQAWI
D-SGLR--PTVLVGHSFGELTALCVSGALSLVDAVKMIARRAAIVRDAWGIDRGTMMAVE
GD-LYVEQLLVDVNSSIACYNGPRSFTLAGSTDTINEVDARLCA-SIKSRRLNVTNAFHS
ALVDPLLHRLEES--C-EDLTFRR-PVLYLERALD-STSS-P----E-WSARSVAEHMRN
PVYFHHALQRIVQI-DP----SSSFVFVEAGTNSSITAMTSRALDGLSIAN-CDDGWNKL
TDSIMSLWKAGLNVQHWAHHQRQRDIEP-L-LLPPYQFDPNARHWMDLKPLPRQLPATFV
GFQD---SS-TQQAQFQINTNTEEYKSLLLGHMTIQTAPICPATMQISFVIEAIVTIRHI
QDVQYRSPVCAN--TWIEIKDENRFEVFSHTTGKIKFQLMQFERLFGHHRATDLLKS-A-
--DEVLANR-SIYLIFS-EIVDYGEEYRGLQKFASKGHESAGHVV--PRF-DAHLADTFC
QLGGIWINCMQDDIYLANSIDQWIKEYHVY--ATHKLSLTDVFVFD-V--KAGKL-VEVI
LGIAYVKIPKLSMQKMLTAEIRPSENITERVKAVVADLSGVEVTE--IG--DECDLADLG
IDSLAGMQMVHEIEGALHV--T-LPEK-EILLVVTMRDLMKVVTGATNLT----------
-----------------------------------------------------------T
RTAVPFPE-RSS-VPMSSI-------KWIVVTGA-TGGLGAAAVRSDVE----RVVCLNR
R-------------CLAKLDVHVTE-LYNLN-AWLMNTVKRFEPQIRIMKH---------
MIHFARDIFVSSI-TV--G-MEHVSFLIKSSQTLRAPGSLGWTAD--VLNISDEWLRRVL
ED-HFVRMSCGGLLQAIKLYV
>BGC0001977.1_L0_CDS5_ProteinId_QCO93110.1_GeneId_eupA
SAFAQVR-LVNAARQLPQDLETIL--SGL---RKQLADLHNTVLIPLVVIEQL-SQYATK
SLGLCTGNLAAFATSSARS-WGDFGAAAVRLGLLVGLVIAF---LSV-AWSGSQ--GEEL
QRIL-PEF---DETYVSVYYD-ACRSTITTPVSSLP--TLVHEI-TL-YGAFHSAARSAV
LEQLTVLQANDD-HKDIIR----ALHAKALRRILVEPAQWFDALAAVLGEEERARVVSFG
SEPLSLAMRESDIAVIGMACKVAGA-EGVEEFWELLVEGHSQHRDISA-SERFSFDDTAF
R-----SNMQRKWYANLVDGHDQFDFFKKSARESAAMDPQQRQLLQVAYQAAEQAGCFTR
TN--VCDGNVGCFVGVCLSDYESNVG-CHPANAFTATGNLQGFIAGKVSHFLGWTGPALT
IDTACSSSLVAVHQACASILAGECNSALAGGTHIMTTAGWFQNLAAGAFVSPT-GQCKPF
DAAADGYCRGEGVGAVVLKKLSQAIADGDRVLGVIGATAVQQNQNC-TPIFVPNVPSLSA
LFTTVTAKAHVKPASVSVVEAHGTGTAVGDPAEWASIRQTLGGRPPERPLMVSSTKGLVG
HLECTSGIISLIKVLLMVQK-RMLPPQASF-TLNPVL--NAQP--S-DHMFVPRRQPWDA
--FRVALINNYGASGSNASMIVMQPPSPDCRYPFWLSGLDSSSLRRRAKALRRFLSRASI
SYNLAHQGDRARITFTAA--SVTELDQHLAACEDAASKQTVVMCFGGQVSTHIGLDPHVY
NSVGLLRQHLDTIIQSLGYTT-IF--PAIFQR-VPL--ADTVHLQTMLFAMQFACAQAWI
D-SGLR--PTVLVGHSFGELTALCVSGALSLVDAVKMIARRAAIVRDAWGIDRGTMMAVE
GD-LYVEQLLVDVNSSIACYNGPRSFTLAGSTDTINEVDARLCA-SIKSRRLNVTNAFHS
ALVDPLLHRLEES--C-EDLTFRR-PVLYLERALD-STSS-P----E-WSARSVAEHMRN
PVYFHHALQRIVQI-DP----SSSFVFVEAGTNSSITAMTSRALDGLSIAN-CDDGWNKL
TDSIMSLWKAGLNVQHWAHHQRQRDIEP-L-LLPPYQFDPNARHWMDLKPLPRQLPATFV
GFQD---SS-TQQAQFQINTNTEEYKSLLLGHMTIQTAPICPATMQISFVIEAIVTIRHI
QDVQYRSPVCAN--TWIEIKDENRFEVFSHTTGKIKFQLMQFERLFGHHRATDLLKS-A-
--DEVLANR-SIYLIFS-EIVDYGEEYRGLQKFASKGHESAGHVV--PRF-DAHLADTFC
QLGGIWINCMQDDIYLANSIDQWIKEYHVY--ATHKLSLTDVFVFD-V--KAGKL-VEVI
LGIAYVKIPKLSMQKMLTAEIRPSENITERVKAVVADLSGVEVTE--IG--DECDLADLG
IDSLAGMQMVHEIEGALHV--T-LPEK-EILLVVTMRDLMKVVTGATNLT----------
-----------------------------------------------------------T
RTAVPFPE-RSS-VPMSSI-------KWIVVTGA-TGGLGAAAVRSDVE----RVVCLNR
R-------------CLAKLDVHVTE-LYNLN-AWLMNTVKRFEPQIRIMKH---------
MIHFARDIFVSSI-TV--G-MEHVSFLIKSSQTLRAPGSLGWTAD--VLNISDEWLRRVL
ED-HFVRMSCGGLLQAIKLYV
>BGC0001988.1_L0_CDS18_ProteinId_PKX92308.1_GeneId_
DLSRRLYNLATFINEATAAVRQEV--RLL--PFETIFSLVSCIDGMLLCAVQL-ATFIAC
LAGLGTGLLSTVAVSVSPT-LADMGAEVVRMAFRLGILVILQAPDSW-AYVVPDA-VDDV
QSEL-DAFHDASKVFISA-LS-RTSVTISGPPTRLK--DLFLPL-PVYGGLCHASHVKEH
VDSIVNVPIFAN-GKPYSAKTVSGLFRNIVEELLTQRIEWDNVIEGVIQHASEALVLTFR
TSLVEALNSQAKIAIVGMSCRLPGGADDTGKFWEILNQGLDVHKKVPA--DRFDVE-THC
DGE--RLNTSLTPYGCFIDEPGLFDFFNMSPREAVQTDPMQRLAIVTAYEALERAGYVAN
RTASTKLHRIGTFYGQASDDYREVNT-AQEIGTYFITGGCRAFGPGRINYFFKFSGPSYS
IDTACSSGLATIHVACNSLWNGDTDMAVAGGMNVLTNSDAFAGLSKGHFLSKTPNACKTW
DCEADGYCRADGVATVIMKRLEDAEADNDNILGVILAAGTNHSANA-VSITHPHAGHQAD
LTREILSKAAIDPLDVSYVEMHGTGTQAGDAQEIQSVVDVFAPRATKQPLYIGAVKANVG
HGEAVAGSTALLKVLLMLQK-KTIPPHVGIKAINPGF-PKDLD--K-RNLHIAYH-----
---------------GNTSIVLEEGPDTRPMHVVAVSAKSKVSLKGNLQRLIHYLEATHL
GYTTTARRHHHRIAVSTS--AVPHLVRQLNSHLQSTGAPPVVFVFTGQGAAHRSMNLELF
RDSPCFRSQMDSLCQSQGFPS-II--PAVDGSDH--T-HPPTVTQLALVCIELALVAYWE
S-LGVR--PEVVVGHSLGEYAALHVAGVLSAADTIYLVGQRARMLERKCQIGSHKMLAVR
AA-LDVQSKA-----EVACLNGPKDTVLSGTVSEMEALAEELEQ-GLKCYHLDVAFAFHS
AQTDPILQELEET--AQTGVLFQP-PRLPIISPLL-AKVIDEKT--V--NAKYICRATRE
TVNFVAAVEKALAMSTV--DETM--VWIEIGPHPVCVGFVRSIMSPSFRR--GENNWQTL
SQSLAAVHAAGVEVDWNEFHRPFEGLRL-L-DIPTYAWNN-KTYWHQYNGDWALTKGRVI
EES-FSG-T--AKVIVQSDMMQADFLAAAWGHQMNG-AGVVTSSIHADIAWTLGKYLLDI
SNLVVREGLVAQQLIQVSISTADYLEWHNIVTAQIRYSWVPALHLVQ-GRIEALSQLAD-
DGANRLSNS-MAYLLFADRLVDYADRYRGMQSVVLHG-EAFADVKTKVWTVPPFFIDSVC
HLAGFVMNVSKNNFCVTPGWGSLRGRYRSY--VKMTVYLGDVYVLE-G--D--EI-IGVM
QGMKFRRYPRVLLNRFFT--KQDTASTAAKALDLVAAEAAIELSD--LQ--DDVSFASLG
VDSLMSLVIAEKLRQQLGI--T-VSGS-LFLEYPTVRDLRVWLDE---------------
------------------------------------------------------------
------------------------------------------------------------
------------------------------------------------------------
------------------------------------------------------------
---------------------
>BGC0002030.1_L0_CDS13_ProteinId_RWQ92175.1_GeneId_
EQLRALLTVRSFLERAYYTLRAEV--ARI--PFSSIAELLSSLEQALTVVYQL-ASFMAH
CLGLCTGALSAAAVSSSRS-LSELAIETVILAFRTGLHARIEE-KCW-SISLQGL-EHVA
RKLL-EEWSNKSRPYISA-YA-SGGVTISGPPSVLA--ELRNDI-PI-HAPYHSSAIQCD
VETILSVPILST-GRLVWA-TLPAAIQSALQDVLLRPISWENMSCGISTCLSEVEVIPIA
TLLLCRSVQRAKIAIVGMSGRFPGA-ENVDSLWELLMAGRDMCKEVPP--TRWNVD-THV
DGK--RKNTSKIRWGCWLDNPDMFDFFNMSPREAPQVDPAQRIALITAYEAIEQAGIVPG
RTPSTQEDRVGVFFGTTSNDWCESNS-GQDIDTYYIPGANRAFIPGRINYVFKFSGPSYS
IDTACSSSLSALHVACNALWHGDIDTAIAGGTNVLTNPDMTAGLDRGHFLSAT-GNCKTF
DDTADGYCRGEGVATVVLKRMDDAIADKDPILGVIRGVYTNHSAEA-ESITRPHVGAQKA
IFQHVLNHSGIRPQDISYIEMHGTGTQAGDMREMTSVLDTFSPIQREKPLYLGAVKSNIG
HGESVSGVTALVKVIMMMQN-NTIPPHRGVHRLNRRF-PSNLD--E-RNVHIAFQTEWPR
QTPRRAFINNFSAAGGNSSVLVEDPPDPRSSHVIAVSAKSPSALRKNLESMRRYAMSCEL
SYTTTARRIHHRLMFAGS--SLEDILREMES---AP-LQSVIFTFTGQGAQYPGMGQVFF
NNFSVFRSDLDDLAQKLGFPT-FL--PIFSASA-RLEGFTPTVVQLANTCMQLALTRLWV
S-WGIR--PSAVVGHSIGEYAALNTAGVLSDADTVYLVGKRAQLLEEKCNRGSHTMLAAL
AS-FEVSRLLDS---EVACINGPEEIVLAGPRSHMTDIQKILVA-SIRCTMLQVPFAFHS
SQVDPILQDFQSA--I-EGVTFHK-PTIPVISPLL-GDFVETGT--F--NPNYLARHCRE
PVNILQALRQASTMNLV--HDSS--VVMEFGPHPVVSGMVKSTLGPTLQR--NRNTWEVL
TESVSTLYCMGFDINWTEYHRDFPSQRV-L-RLPSYSWDL-KSYWIPYRNDWTLYKGRIV
DEK-STE-G--TSITCESDVSRPDLSPLVQGHKVEG-IGLCTPSVYADIGFTLGNYLLDV
TDMVIEKALMPLQLLRVTA-SLISVRFYSHSHCRIKFAYQEQISAVK-ARMFEMKTNSS-
SGTYRFNGP-MAYNMVQ-ALAEFHPDYRCIDETILDNEEAACTVSFGVFHTHPGYIDGLT
QSGGFVMNANGVEVFVNHGWDSFQRSYQTH--VRMNQWKGDVVVLS-G--E--NL-VACV
RGLTIQGVPRRVLRYILQQIVQVPKGTLTEALRIICEQSGVPLAE--LT--DDATFANIG
VDSLLALTITSAFVEELDL--D-VDSS-LFMDYPTVADLKRFFDKEFTTSVLNIISEESG
MAIEDFTDN-VMFADIGIDSLLSLVIGGRIREEL-SFDLEV-DSLFVDYPDVKGLRSFFT
SVFDTSPSPTDLPPATSVTLQGLPSKILFLFPDG-SGSATSYAKLPRLGADV-AIIGLNS
PGANMTTFDELVTLYLTEIQRRQPG-PYHLG-GWSAGGILAYRAAQILQ-KQKPVVESLL
LLDSPPPDYCDQI-IF--G-ITHFQGTNSVLHEYHARTGIIWAER--RTDFSGSWGHMFY
GA-DHFSLLVSLLF-------
>Cladofulvin_Final_L0_CDS5_ProteinId_184395_GeneId_184395
DLFRQAHTLAQFIQDATQTVKQEI--QGL--SLESVLTWAEAIDGVLLIVAQM-TTLIAS
LAGLGVGLLTACAVSSAST-IADLGADAVRTAFRLGVHVTLEALETW-AYVINNV-TTEA
QEQL-DTLYANSKVFISA-LS-RSSVTVSGPPARLK--ALVTAL-PVYGGLCHAPHVQDD
VDMVMQKSVWSS-GYPYLVEDSKSLFASVVAELLTKAICWDSVVSSIVKYTSEMIIYNYG
NSLESALKSQSKLAIVGMSCRLPGGATSNELFWDVLRRGVDTSQVIPA--DRFDVA-THY
DGK--QLNKSMTQYGCFIDEPGLFDFFNMSPREAQTVDPQMRLALVTAYEALEQAGYVAN
RTASTRLERIGTYYGQAADDYREVNQ-GQEVSTYYIPGGCRAFGPGRINYFFKFAGPSYS
IDTACSSGLAAVEVACQALWRGDVDTAVTGGVNILTNPDGFTGLCSGHFLSKGHNACKTW
DATADGYCRADGVGSLVIKRLEDAEDDNDNILGVILGAGTNHSAQA-VSITHPHAGHQAY
LARQVLRQAGVDPLDVSYVELHGTGTQAGDSEEMQGILDVYAPRSQSQPLHIGAVKANMG
HSESSAGTTALVKVLLMLQN-NVIPPHIGITEMNPKF-GHDFK--K-RNLHIPFETPWEH
DKRRIAVVNNFGAAGGNTTMILEDAPDTRKTHVVVLSAKTKTSLVANVDRLISYIDSANV
SYTTTARRYQHRVAISTS--EIAHLQKQLYSHRE-AEPPPVAFSFTGQGASHKSMNLELY
RDVPTFREFVDSLTRAQGFES-FI--CALDGSDH--Q-HSPVVTQLALVCSEIALAKYWA
S-IGVL--PNIVIGHSLGEYAAMHIAGVISASDAIFLVGRRAQLLQERCKIGSHLMMAVR
AS-VDITQSA-----TVACVNGPADTVLAGTKEEIEVIKTPLES-GLQCIKLDVAFAFHS
EQTDPLLDDFEAL--AKSGVIFAE-PKLPVISPLL-GKVIDAKT--I--NATYVRRATRE
AVDFLAALNNAQEIGAI--GGDT--VWVEIGPHPVCTGFVRSTIPPSFRR--GEENWKTL
SDSIAQLYTVGVDIDWTELHRPFENLRL-L-DLPTYAFNE-KTYWLQYKGDWCLTKGQIV
EQV-FDT-D--TTVVIESDMMQPDFLAAAHGHRMND-CGVATSSIHGDIAFTLAEHIHKV
ANLQVTKALVARQVIRVTASTTDDLVWQNFATSSIHASWSSLTHLVR-DRIETLDRLVA-
EGANRLSHN-MAYTLFASNLVDYADKYRGMQSVVMHG-EGCADVELSVWTVPPYFIDSVA
HLAGFIMNCSKKFFCITPGWKTMRARYQSY--VKMTAYFGDVYILQ-D--G--VI-IGLV
EGIEFHRYRRILLERLFSDEIAARESITNRAMQLIADEVGVELAD--LC--DDVGFSDLG
VDSLMSLVIADTFRATLDI--K-VNGS-LFLDYETIGDLRNWLEE---------------
------------------------------------------------------------
------------------------------------------------------------
------------------------------------------------------------
------------------------------------------------------------
---------------------
>Clagr3.cluster006_L0_CDS9_ProteinId_1470_GeneId_1470
SSIQSLVRARTFLEKATDVVQLEF--AQL--SMHSLLGLAEIVATVLMCIGRI-GELCTH
ILAFCTGLLPAAVAAAARD-TSEIGLEMIRITFRMAYALLVEDV-NW-ATTVVGV-NQNM
EELL-TGFHTERKVAIGV-EA-TDWLTLFGPPSSLR--RLWSKT-DT-NGAIHTEYM-ID
VEEVLDAKIGRR-EGVFTESTLGALLREIIIEIAHKVLKLSATIEGCMSTLRGVKFTVIG
PSVQRSMQESDDIAIVGMSGRFPGS-ETVEGFWDNLMAGKSFIREVPK--SRWDVK-DFY
DGK--KKNSTTARHGSWLDRPGLFDLFNISPREANQMDPINRLFLTTSYEALEMAGYSPD
ATPATCSNRIATYLGQAAEDWHEILN-NEGIDIYYVPSISRAFGPSRLSYHYKWGGGSYA
IDSACATSTTAISLACAALKARECDTALAGGGSVLVSPNSFCALSKSGMISTT-GGCRTY
HDDADGYARGEAVAVVVLKRLEDAISDNDNVLGIIRGSARTYSSSA-MSITHPDGEAQKR
VCDAVLRQNCVDPLDVSYVEMHGTGTQAGDAIEMGSVLQTVGRRTEQNPLTVGAVKANVG
HGEGAAGVTSLIKVLMMLRD-REISPQPDAPKINRKF--PPLE--K-LNVHIAGRRPRP-
DGKVRVLLNSFDASGGNTALLVEDAPDPRPYHIVALSGRSWTSLRGNLQRLLEYLERADL
AYTTTARRMHQRTTYITA--TTSELVSTLRADSSKNAKSSTIFAFTGQGGKSSSMGKQLY
KHSATFRRLVQEMANLQNLPQ-FI--DLIAG-DL--SSEPPIRVHLAIVTLEVAIAQTLK
T-WGIR--PDLVMGHSLGEYAALAVAGVLSVSDTLHLVGQRALLVEKQLTAGESAMLAVQ
AT-VEVQTRME---EQIACINAPTTTVVSSNRKEADQLQKSFLE-GLKATMLNVAYGFHS
KQVEPILQEYESI--A-KGVVFNK-PIIPIASTLL-GTVVDAAT--F--SPLYLARQTRE
PVNFTGALYAAENNDFV--SERT--RWVEIGPDSILSGLIRATLKPVLKS--NVNEWKTI
SICLAAFYDSGKTIDWPEYHRDFQNVNL-L-QLPTYAFEE-TEYWTPYREPEKEYSKRIE
HER-IQG-E--ESVTFTSQISQPDLLAAIQGHIVDG-ITICPAGVFGDMALTASNYIRSI
HNFELTSPLVVE-IMTVTAK-YARVSFSSHGECQVSFQANQTLFLAR-SRIAVLKENAK-
LGAHRLLKP-MVYKMFS-NLVYYGDKYRAMDEVLFDAEDAVASVTLSAFQINPYWMDSTA
SVAGFLLNGTEDIICLSTSFKDWRKRYTSY--VCMSAVCGDAYVFD-G--E--DL-VLAI
LGLKYQKMKRVVMRRLFL-TSTPMTEIISKLLAVVAEESGCDLES--MD--ENTNFADMG
LDSLMAMTTIANLKNDTGF--E-LPAT-FFVDNPTIGAAKAALNTKPIET----------
--------------YLSLDKAPAISIV-GLDSA---------------------------
---SE-DECETPLSADLTVLQGSDMPKIFLMPDW-SGSSVPYIQLPALAEN-ICVYGLES
PNADTSTFDDMTELLLHAIRKKQAG-PYILG-GASFGALYACEIARKLL-QMGEHVHGLL
LIGIFVPGELEHA-YV--P-RKHLECTIRAYSNGYKKTTLI------EEDK-EIWRRLVI
EA-ENHALLKYPNIQMCQDAV
>Clagr3.cluster009_L0_CDS8_ProteinId_1822_GeneId_1822
SDIRIIHQVEAFLEKAYDAVRRDV--FTL--SFSSVIDLSEEISCALLCISQL-AHFLNL
IVGVGLGQLSAAAVSCSRT-TADLAVQAVHLAFQVGAVVSSQV-EHW-SMTVAGT-ADEI
KREL-QVLQDQARGYIDM-VN-QNTCNISGPPARLR--QLKENL-PI-AGFWHAPHVKEQ
VSEILGRAILST-GQLMQD-SSRLLFTEAVDNILRRPVRWDYLQHSIVEHLSGTRKLIFE
VGLYSTLDPSPNIAIVGMSGRFPGA-TDHETLWKLLEQGRDMHRTVPK--DRFDVE-THV
DGK--KVNTSHTPYGCFIEEPGLFDFFNMSPREAAETDPMHRLALITAYEALEQSGFVLN
ATASTQQDRVGTFYGQTCDDWREVNA-AQKISTYFIPGGVRAFAPGRISYYFGFRGPSFS
IDTACSSSLAAIQIACTSLSAGECDTAVAGGVNILTAPDIFAGLSRGQFLSPT-GPCKTW
DSEADGYCRADGVGSIILKREEDAISDGDNILGVILATATNHSADA-ISITHPHPGNQSY
LYEKVLHTAGIDPLDVSYVEMHGTGTQAGDNCEMRSVTDVFAPRGRDQALYIGAVKSNVG
HGEAAAGITALIKVLLMLQK-NSIPPHVGIKILNPAF-P-DLD--S-RNVQIPFQTPWSR
GKPRIAFLNNFSAAGGNTAMILQDSTDPRSMLPFVVSAKSITSLQNNIQQLISYTQNPSL
SYTLTARRMHHRVGVTAS--DLKSLGSSFSK---SK-APAVAFVFTGQGAFYSGLGRELF
ETSKVFRSEINDLAMTQDFPS-FL--PAIHGSQE--DQLSTLVIHLALVSVQISLIKLWQ
S-WGIK--PAVVIGHSLGEYAALYAAGVLSEHDVLHLVGRRAKLLQEKCTAGTHCMLAVK
AS-VAIRLATKG---QIACINAPSETVLSGKVEEINIISQRLKQ-GHRCLVMDIPYAFHS
AQIDLILEDFKSD--A-GGATFSK-PRIPVISTLL-GDVITEGV--F--NADYLCRQARE
PVDFAKAVRSATDSGTL--NPKT--VFVEIGPHPICTNMVEASVEASLHK--TQTPWATL
SKSLSSLHCTGLGIDWREFHRDFTCHEL-L-NLPVYKFDN-KNYWIDYVNDWCLHKTRIV
AQE-FDG-E--VKVIVQSDLSEPALKAAILGHLVNG-AGLCPSSLYADIAFTLGDYIRKC
GEMEVMKPLIVKQILQVTI-TANYIQYATHATCTIDYEWMPQTYLIN-GRIETLTKRLA-
SNADRISRG-LAYKLFS-ALVQYAKKYQGMEEVILDSEEATSRVKFQTFFFSPFWIDSLA
HLSGFILNGSKNFVYISHGWKSLRTTYASY--VKMNVMTGDVYIFE-E--E--EI-IGVV
GGLKFQRIPRAMLNTILPSP---V-GVVAQVMDIISQESEVPLSE--LL--DDCRFPDLG
IDSLLSLQICGKIRESLEI--E-IQSP-VFVECETVGMLRSYLRK------DSTMNDVMG
IALEEVVGS-NDLLLLGIDSLMSICILGILREKT-NLDLPS--SLFTDHPSIDDIEAFL-
------------PQAVSILMQGKSKTTLFLFPDG-SGAATSYASIPAIDPHV-VVYGLNS
PPSDFAGIVGVASIYLAEVRRRQPG-PYHLG-GWSAGGIVAYEVVLQLL-ADGERVESLI
FLDSPCPQFLADV-LI--G-LPHFEATIKALKNYDPRTLAIWAED--RTDFGNGWDALLI
DA-NHFSLMKDIEHSFIRDFL
>Clagr3.cluster011_L0_CDS7_ProteinId_1944_GeneId_1944
GPLQKLCELSRFIDGLNVLLHDEV--RRQ--RFRDIFDLVRILKTPLSCIFQL-GSVITI
SVGLCTGLLAAAAVSASQS-ALGLALNAVRVAFRIGITVRLST-QSW-SRLVVGV-QEAC
NAEI-RQFNERCHAYISS-SS-ADTVTVSGPPAITK--ALFSAL-DI-FGPFHAPHLDVD
VEEILQFRVLGA-ETSPPD-GLDQLLRQVVGDILVRPLSFDNVIATVISKAEKCKISSIG
PSLSSSLRTSQKIAIVGMSGRFPNA-DSIERLWNLLEQGLDVHRRVPP--DRFDID-AHY
DGK--KKNTSHTPYGCFIDEPGLFDFFNMSPREAYQTDPMGRLALVTAYEALEMSGFVPN
RTPSSMSDRVGTFYGQSSDDWRQINA-AENVDTYYIPGNIRAFGPGRINYYFKFKGPSYN
VDTACSSSFSAIQLACTSLQAKECDTAIAGGLNIMSAPDLFAGLSRAQFLSKT-GPCKTF
DDSADGFCRGDGAATVVLKRLEDAEADNDSILGVILGTSTNHSSEA-VSITQPHAPTQES
LYRKILRDSGVDARDISYVEMHGTGTQAGDGAEMRSISNVFAPRSPEQTVHVGALKANIG
HGEASAGVSSLVKVLLMLKR-NVIPPHVGIKVMNKGF-PTDLE--E-RGVRIALKTPWLA
GGKRRAYLNNFSAAGGNTGLLLEEAPDPRTTFVVSITAKSAWSLKMNIQKLISYLEMPKL
SYTTTARRVQHRVSFALS--SISEATEALRS---IKTPAKVVFVFTGQGAHYPSLGKRLF
ENSRQFRSDIDRIGRSQGLSS-FL--PLVDGTDA--TQFAPFMLQLGQICIQIALARLWI
S-WGIS--PSAVMGHSLGQYAALNVAGVLSVSDTIYLVGRRAQLLEEHCTAGTHSLLAAA
AS-VTTCEALGG---DIACINGPRETVISGPTEHLVSSSKTLKA-GIKSVLLPCAYAFHS
AQVAPILEPLMES--A-RSISFTK-PTIPVISPLL-QEVVGGDI--I--GPEFLARHARE
TVNFLGGITAGKRKGLI--DETT--IWVEIGPSPICSAFIKSSLGPSLHK--KEDPWRTL
SNGLSLLHRKGLQIDWDEVHSEYESHMV-L-GLPSYTFEN-KNYWLDYHNNWCLTKGKVT
KQD-YGD----RTIVAESDLSEPDLNDAIFGHLVNG-AALCPAGVYADMAMTLAGHLHRV
RHLEITKPAIAKQLLRITA-TAEKFAYNSHASCEVQYDWSRFDYLFH-SRIEHLAQGAN-
AGYKKINRE-PAYESFS-SFVQYGKKYQGMKEIILDSKEASSLIEFQDFDANPYWIDNIA
HLSGFVLNGSQKQVYISHGWESLQRSYRNH--VRMKTMVGDVHVFD-G--D--DM-VALV
AGVKFQAIPRSLLNKLLPTSTSVSPRIVTGLMSIVSEELGLESSE--LH--DGVAFADVG
LDSLMSLTVTGRLREEYEI--D-VPTS-FFADKPTIGEAKFAILATDLCKLLSTVSEELG
IEQSQLLEM-SDFVDMGVDSLMSLSIIGRIREEL-DLDLPS--TFFVDYPNVDEARIAID
DTDT--L----PRPATSILLSGSPKTTLFLLPDG-SGSATSFSLLPNISPDI-CVYALNC
PPAHFTGIDSVSGQYLAEIRRRQPG-PYYLG-GWSAGGVIAYQVAYKLL-ELGEKTERLF
LIDSPCPHFINSL-IL--G-IPHFQATMKNLASFTPKTLLILADS--RGGIGYGWEKLIV
PG-NHFSVIREPDVSLLRRGL
>Clagr3.cluster014_L0_CDS4_ProteinId_2764_GeneId_2764
PIIKQLYRLQTLFRQSYDAVRREI--ATS--EFDSFQDLAEAVSTVLLCIAQL-GLLMTY
LVGLCTGMLPAAALAASSS-TSQLAPEIVLVALRLGLEAQIEAS-SW-ASVVPGM-AQEQ
QEAL-AQFNDEKQAYISA-ES-DSSATLSGPPSTLL--SLFSKL-PI-TAAFHAPHL-PD
VEKILGVVIVSS-GKPITAQSLGDALQHIIMDILREPMRWSRVVEEMINGLQGAILTSAG
PVLRQRMASSSDIAIIGYAARLPES-ETLEEVWKILEDGRD----IPS--DRFDVD-THC
DGK--IKNTSYTPYGCFLDRPGFFDLFNMSPREASQTDPAQRLLLLTTYEALEMAGYTPD
GTPSTAGDRIGTFFGQTLDDYREANA-SQNIEMYYVSGGIRAFGPGRLNYHFKWEGPSYC
VDAACSSSTLSIQMAMSSLRAHECDTAVAGGTNVLTGVDMFSGLSRGSFLSPT-GSCKTF
DNDADGYCRGDGVGSVILKRLDDAIADGDNIQAVIKSAATNHSAHA-VSITHPHAGAQQN
LMRQVLREGDVEPADIDYVEMHGTGTQAGDATEFASVTNVIT-RTRDNPLHVGAVKANFG
HAEAAAGTNSLVKVLMMMRK-NAIPPHIGIKRINEKF--PPLD--K-INVRINRTVARA-
DGKRRVLLNNFNATGGNTSLLIEDAPDLRSAHVVAISAKTPYSFRQNTQRLLEYLQLQDL
SYTTTARRMHHRKAYAVQ--SIEQLVQSLKKDISTTEHSSAVFLFTGQGSQYLGMGRQLY
QTNKAFRKSIDSICIRQGLPS-FE--WIVSA-EE--RITSPSESQLALVAIALALASLWQ
S-WGIT--PKAVMGHSLGEYAALCVAGVLSISDTLYLVGKRAQMMEKKCIANTHSMLAIQ
SD-SEIQQIIS---GEIACLNGPSNTVVSGSLTDIHSLEEKLNA-GTKTTLLKLPFAFHS
VQMDPILEDIRAL--A-QNVQFRK-PIVPIASTLL-GTLVDHGI--I--TADYLTRQARQ
AVRFQEALQACRAENIA--TDDT--LWVEVGAHPLCHGMVRSTLGPSLKR--DEDCWSTI
SRSIANAYNSGVKVSWIDYHRDFQALRL-L-ELPSYAFDL-KNYWIQHEGDWSLRKGVIE
NET-FTQ-D--SSVTFSSQLSEPKLNTAVRGHLVSG-TGLCPSSVYADVAFTAAWYIASL
SSMEVFRPLIVD-LLRVSAT-RNNIKISSHAHCTVMYEWQRNAYLIQ-SRIDKLTQPSS-
P-IHRMLKE-MIYKQFQ-TVVTYSPEYHNIDEIFMDCDETAANIKLQEFIYSPYWIDTVA
HLAGFILNANADTVFISHGWQSFQKTYRGY--VRMGVMAGDVYIFD-G--D--EI-VVVC
KGIKFQQMKRTTLQSLLG-------AGFSKVLDTIASEVGVDVSE--LS--DDVKISDVG
VDSLLTISILGRLRPETGL--D-LSSS-LFIEHPTIAELRAFFLDSTISTLMSIIAREVG
IQESEIQLS-TPFAEIGVDSLLTISILDALKTEI-GMNLSA--NFFHDHPTFADVQKAL-
-----------LLRAKSVLLQGRPEKALFLLPDG-AGSLFSYISLPSLPSG-LPIYGLDS
PPSEFTSFSDVATIYIAAIRAIQPG-PYMLG-GWSLGGIHAYETARQLI-EQGETISNLI
MIDSPCPSLLEKA-IF--D-RLHFLGCVRALENYTVKVTVIWAGK--RTSFGSGWDKLTV
GG-NHFSIMFPPKIKAVATGL
>Clagr3.cluster015_L0_CDS9_ProteinId_3082_GeneId_3082
DYLTRIR-FKQEILELPKLWEMYT--FHN-----CLEALSEVLTLPLLTIIEV-LQYFAG
VQGYCAGLLTACAVAVSED-ETELACKCLRLAVGIGAYGHVSK-VAA-RLAEDE----QM
EEIA-KTF---PDLELVAITD-SKRLTYVASVPEIE--DLRTAL-HL-GGRMHSS-D-DL
THDLIAVGVRSF-GTLFTQ----TLNEEIIRAILEMPSHWYQVMAAAAEDLMSHQIVQFG
LSPLSTYTSADAIAVVGMACRFPGA-NTTEEFWDLLASGRTMAQEVPK--ERIDIP-ASF
R-S--KWIGRTKFFGNFVSDVDAFDFFNTNTKEAVAMDPQQRLLLETAYQAVESSGYLSS
HC--ADRDNVGVYIGASFKDSLEHAA-SHAPNPYTSTGNIAAFLAGKISHYFNWSGPAEV
IDTACSASAVAIKNACEAIRRNECSMALAGGVNIMTTPTNFMDLARAGFLSPT-GQCKPF
DSAADGYCRAEGVGLVFLKGLTKAEKDGDFILGVIPGIASNQGSQP-SAITIPYSPAQIA
LNHQILTQAAIRPEQVSYVEAHGTGTQAGDPLEIESIRNVYGSRE---TLHIGSVKGSIG
HTETAAGVAGVIKALLMISK-GSLPPCANH-KLNPKI--PALE--P-DHMAINTAVSWKP
--FRAICVNSYGAAGSNAALLVCQAPAENLTYPIIISARSKGSLQRYIDLLEDYLRTGDI
ALSLSRRQTNHRLITTLS--RSEDLPKLQDA-AHPQEVPRVILAFSGQSKRDFSIDKALY
DTCHVFRTHLHKTIVGLGMPEGLY--PTIFNK-EPF--SNIKMLQCSLFAIQYTYAQTWI
S-SGLM--IDAVVGHSFGELTALAVSGILSLEDALKLVAVRADLMLSKWGSEPGTMLAVH
DT-ADVRSIISSLPDEIACYNAQSSQVVVGTEKCIEQLEGLLRS-NIKFQRVEVTHGFHS
RFTERLLRELDEV--A-RSLTFLP-PKILLESSTA-EKTI-I-------GPERIAQHTRN
PVYFQDAVQRLETR-L-G---SC--LWLEGGVDTPIISMVSKAVKAMKSAKGPEDPIYPV
AECVANLWRHGLQLKHPSFVSPQKGLRL-M-WLPPYQFER-TRHWLPYVDRAIEAINQLV
TPRD--------KGVFDINIHSPRYADLVAGHMVLG-FPLCPAALYLECVAMAAQEIVPF
ETLSVIKPLGLG--VFLTLEQNRTYKVYSHVQGQVSFPRDLYQRHMD-QKLKAFSTR---
--TETLKKG-LVYKLFS-RVASYNDLLKGISKISLSMSEALAKIAIPHNC-DTPAIASFL
QVAGLLINCSEFEWFIITGIDSIFSLWTVY--AAICKAIADIYILI-N---GTKL-VATM
TGVRFTKLAVDQIRAIME------------------------------------------
REAIEPVTENKEAAGEFRE--P---------RG-QY-HVCEPAITSRASSLISIVAESAG
IEKSAVDVS-ASFEDLGLDSLSLLDLASELEEKA-GLEFSD--GIAS-DGSISSIL---E
RTSRSVST-MPA--------------IALMVHAG------G----------------MSK
SPCDFE--QEP---TMSMGEIQNRA-NYTIM-NKASN-------FVPFLLN---------
GFAAETPASISAL-QVRRS-----------------------------------------
---------------------
>Clagr3.cluster024_L0_CDS10_ProteinId_4946_GeneId_4946
LFLRHVFHLTSLLDRVGSALRDEI--SRQ--PFSTVRELVEAIESAIICLAQL-SHFIPQ
LLGACTGLVAASAIASAGS-LTTLAVEAVRIAFRIGSYIRVGG-ESW-STLVAVS-DKAA
ETAL-DDYNQENRMWISA-YS-PNVITVSGPPSKRK--RLLEDI-GV-YGPYHAEHVTAD
ISEILGYPVYST-AKPITA-SPVDLLEECVGEILRKPLRWDRLSKECASGSAKCTIYSIG
PSLIHTVKSGSDIAIIGMAGRFPDA-ADVEKFWELLEKGLDVHREVPK--DRYNVK-THT
DSR--KKNTSHTPYGNFIESPGSFDFFNMSPREAAQTDPMQRLELATAYEAMEMAGIVPG
RSPSTKHDRIGTFYGMTSDDWREINA-AQNIDTYYISGGVRAFGAGRINYFFKFSGPSFV
VDTACSSSFAAIQLACTSLRAGDCDTAFTGGANVLTNPDIFSGLSRGHFLSKT-GNCKTF
DNDADGYCRGDGVATVILKRVEDALSDKDPILGVIRASATNHSAEA-VSITHPHVGAQKF
LFDKVLRASNTNAHDVSYVEMHGTGTQAGDAVEMESVSSIFAPRSPDQPLYLGSVKSNIG
HGEAVSGVCALIKVLLMLQR-NTIPPHCGIKVINKNF-PKDLK--E-RGVNIALQTPFLR
GGKRIVFINNFSAAGGNTALLLEDGPDPRSFHVVTVSAKSLASFKKNIERLQTYLDQASV
SYTTTARRLHHRAAFSVS--QMQQAKAALSK---SE-TPRIAFAFTGQGSQYTEMGRKLF
ETCKHFRSEIDRLAGCQGFPS-FM--PLIDGSDG--KTLSAVVTQLGMVCVQMALVHLWT
S-WGLK--PSVVVGHSLGEYAALYAAGVLSAADTIFLVGSRAQELERGCTRGTHAMLAVK
GS-ASVVKAISG---EIACINAEAETVVSGTTSEIEAVSGKLRT-NLDSKKLNIPFAFHS
SQVDPILEPFQAA--A-NAATFHA-PETPVISPLL-NKIVEEGV--F--SAGYLSRHCRE
AVNFQGGLRTALDQSVI--DEKT--LWIEVGAHPICAGMVKSCISPSLKR--GEDPWKTI
TTSLCALYLAGVNLDWAAYHRDFESVEH-V-PLPIYSYDE-KIYWLQYVNEWTLTKGRII
REE-VQS-V--RTVVAESDLANPLLYKAVAGHSVNG-TGLGPSSLYADMALTLTKYAYNV
RNMENPAPLLVKQTVQTES-AIDVVTISSHAKCLVAIGWQRNAFLVR-ARLDFLEEKVK-
AGAHRLLRG-MVYKLFA-SLVDYSEKYQGMKEVVLDTSEASAQIEFQNFYLSPYHIDSIG
HLAGFIMNGNKNQVFISHGWESMRKTYYSW--VKMKTFAGDVYLFD-D-SD--KI-IGVI
EGLKFQCIPRQLLNTFIP-IKVESASKADQAIRIIADEVGVDLGE--LA--DNIVFADIG
VDSLMSLTISGRFREELQL--D-VEST-LFTDCPTVGSLKTSLSLSSASTIRTTIAEQMD
ISVEEITDT-TDLSTIGMDSLMSLNILGIIGEKT-GESFEP--SLLANNTSIAALRKAL-
------------RKATSVLLQGHPRSKLFLFPDG-SGSATSYTTIPPISPNELAVYGLNC
PPTSFKGVVGVTKMYIDEMLRRQPG-PYLIG-GWSAGGVFAFEATRQLSAMKNYDVEKLL
LLDSPCPVFFNEI-LL--G-LPHFQASIDALKQYQPKTYLIWCNN--RTDFSNGWDKLLI
SG-NHFTMMKEPIARKIKEGL
>Clagr3.cluster033_L0_CDS7_ProteinId_7773_GeneId_7773
SELSRLASLESFLSRAYQALRSEI--AEL--PLPSLTKLLAAISQALTCTYHL-ATFITF
ALGLCTGALAAAAVSCSHS-LSELAVFAVRVAFRVGLTASIER-----------------
-----------TELYVSE-VT-AHGVSVSGPSSILR--QFGSPL-QI-HAPYHAPHLEHD
LTSLLSIPVLSS-GKLRRA-NLTQAFRAALADILVNRIDLNQMYEGISFITSEVLVHSIG
TSLSRTLSQKSKIAILGMSGRFPNA-DNLSEFWDVLAKGLDVHSIAPS--SRWDTT-THV
DGK--RKNTSATTYGCWLKHPDLFDFFNISPREAPQIDPAQRLALLTAYEAIEQAGIVPD
GSTSTQKDRVGVFFGVTSNDWMETNS-AQDIDTYFIPGGNRAFIPGRINYCFKFSGPSYS
IDTACSSSLAAIHSACNSLWQRDVDTAIAGGTNILTNPDFTAGLDRGHFLSRT-GNCKTF
DDSADGYCRGEGAGSVVLKRLEDALLDKDPILGVICDVSTNHNAEA-QSITRPCVDAQIN
IFRNIIDNTCVEPYDISYVEMHGTGTQAGDAGEMESVLEILAPRSDDQPLYLGSAKANIG
HGEAAAGVSSLIKSLLMMEN-NFVPPHCGIKRINHRF-PTDLE--D-RGAHILAKISWPR
MTTRKLLLNNFSAAGGNSALLLEDAPDTRTSHLITVSAKSATALRRNTEALLSHLDTPAL
SYTTTARRVHHRLIVGGS--DISQIRAGFKA---KA-SPKIIFAFTGQGSLYPGMGEQLL
KNFSNFRTDIDHVTQRLGFPS-VR--PLIEASQI--DESDPVSAQLAISIFEIALYRLWI
S-WGVH--PDSVLGHSLGQYAALNAAGVISDADTIYLVGRRARLLSDKCKIGTHSMLAVR
AP-VQVQPYTEG---EFACFNSMKDSVISGESHAIHEIRERLSN-SIKATELSVPFAYHS
TQVEPILVDLEQL--A-SGVTFHK-PRVPVICLLQ-GQIVECGT--F--GPKYLASHCRN
PVDMVSGLNAAQTSHIL--NENT--ITLEIGPQPVVSAMIKASLGVSSQR--GQDVWPLL
TGALSALYTAGISISWAEYHRDFPSHKV-L-RLPAYSWDL-QSYWIGYRNDWSLRKGKVV
KEE-FSD-Q--RFLVLEADISRPDLSKFVHGHKVNG-IPLCTPSVYADIVLTAARYLIDV
SDMTIIRALVAHQLLRVSL-DVDKCQFYSHGHCVLHLSLEAQAAHAT-ASLSRLRDGLL-
EGTYRFNRS-MIYKMVA-AVAEFDCTYRAIDDIILDSDEACGNVRYNSFHTHPAILDALS
QIGGFVMNANDKEVYVNHGWKSFQKSYQTH--VKMNLWEGDIMVFE-A--G--RV-VACF
KGITLQGVAKRTLHFILSPRDPTPLRKIQQALEIIAEESGIAMSD--IQ--DESNFINMG
IDSLLVLILVDRFKEDLQF--D-IPTS-ILMTG-TVRGLKNHLGG---------------
--------------------------------------------------SVQG----L-
--SL--PIT---PPATSVVLQGDPNKTLILFPDG-AGSVSSYIHLPRISPSV-AVIGLNS
PPSSMSNLFSLMTAYLDELRHRQPG-PYYLA-GWSSGGILAYRAAQLLL-QQGKEVAQLL
LIDSPVPDHCVSK-LF--G-MAHFRATIEMLHDYRADVSIIWADR--KVDLGRGWERLVE
GA-HHFSMIRDDHAEKIGRML
>Clagr3.cluster045_L0_CDS12_ProteinId_10384_GeneId_10384
AYLNQLH-FVQHMLKLQDVWTILA--EQR-----HIQNLSEIPTLPMLV-------YFGG
VQGYCGGLLPAIAIACSRD-EAEVAAKAARTALTIGAYGKSVP--VV-RLKRPG----QG
EEIN-GEF---PGAYISAVTD-PKTVSVVGPVPVLL--KLQSDM-HI-RGKVHNP-E-EL
AQELCQAPGLPS-TCP------------DIELTI----------------LA--------
---LYPHFIKDSVAIIGALCRLLGA-NSMEELWDLNSSGSSQHKEVPT--DRFDIH-RGF
R-R--KYTKKRKFYGNFIDSVENFDFFKTSPKEALNMDPQQRVLLEFAFQAMDSSGYLGS
RQ--KSGDHVRCLIGASFAEYLDNTN-AHPPTAYTSTGMIRAFLCGRISYYFGWSGPSEV
LDTACSSSLVAINRAVKAVQRGKCSMALTGGINLITGINNFMDLAKAGFLSPK-GQCKPI
CQAADGYCRSEGGGLGVLKLLKQALADGDQILGVIPGASTNQA-----------------
---------KMKPDQVTYVEAHGTGTQAGDPLEVASIREVFGRRT--DPVNIGSLIGNIG
LAETAVGVASLLKVLAMITH-ASIPPLTNH-SLNPKM--PALE--V-DKMAITTKSRWEA
--LLAACVNSYGAAGSNAALICCEGPEPG-TYTIIIGGASQQSLTANAKNLGRCFQKGDL
AFTLSKRRKFHIFVTCTS--DVNSSAESLGK-ETPQTSKKVVLAFRGQTKNTVKSVRFSA
SAEELHRRT---------------------------------------------------
------------------------------------------------------------
------------------------------------------------------------
------------------------------------------------------------
------------------------------------------------------------
------------------------------------------------------------
------------------------------------------------------------
------------------------------------------------------------
------------------------------------------------------------
------------------------------------------------------------
------------------------------------------------------------
------------------------------------------------------------
------------------------------------------------------------
------------------------------------------------------------
------------------------------------------------------------
------------------------------------------------------------
---------------------
>Clagr3.cluster046_L0_CDS6_ProteinId_10391_GeneId_10391
AHIQKQVVLSLFYRKTSDALRHEI--AQL--SFTTITELNDGVQNALQCISQL-AHYISC
VVGLSTGLLAAAAVACSPE-ITALAVEVVLIAFRLGRLAHIDL-ASW-SYAIPGM-TPEA
QAAL-ATFNQSSRAYISA-FT-ADSVTISGPPTTLE--QLWEEL-PV-YGPYHAPHLGVN
MAEILGLPLMSV-GTCYEGRDAASVLAAVVDDILGRVFKIEDVVDGCINLVNNCELISIG
PNFVKSLSSKPKLAIVGMAGRFPDA-ADHEKFWDLLEAGLDVHRRIPE--DRFDVD-KHF
DGK--IRNTSHTPYGCFIEEPGLFDFFNMSPREATQTDPMHRLGLASAYEALEMAGYVPN
RTPSTKLDRIGTFYGQTSDDWREINE-AQDIDTYFITAGVRAFAPGRINYYFKFSGPSFS
IDTACSSSAAALQLACTSLWAGDCDTAVTGGLNVMTNSDIFAGLSRGQFLSKT-GNCQTF
DNDADGYCRGDGIGSLVIKRLDDALSDNDRILGVILETATNHSSNA-ISITHPHAPTQED
LFKKVMDDAGLDPHDVNYVEMHGTGTQAGDGTEMKSVTNIFAPGTRRKPLHLGSVKANVG
HGEAVSGVTAMIKCLLMLQK-NAIPPHCGIKTINQGF-PQDLN--A-RNVHIAFKTPLLS
GSPRRIFINNFSAAGGNTALLLEDAPDHRGDWVIAVTARSKSALRANSKNLVEYVKNPDL
SYTTTARRIQHRIAFGAD--TLSKVTEILNT---NV-SPTVAFAYTGQGSHYSALGKHLF
ELSKHFHADINNIAVGLGFPS-FL--SLIKGDEA--QDLSPMEVQVGLTCIQMALTRLWA
S-WGVK--PNVVIGHSLGEYAALNAAGVISTSETIYLVGERARLLQEKCNANSHAMLATK
SS-TALREHFSE---EVACVNGAQETVLGGTFSDIEKVAEKLVT-GTKCTKLNVQYAFHT
SQVDAILNDFENL--A-KTVTFHR-PQIPVVSPLL-ASILEADS--I--DERYLARHARE
AVDFMGGMAAAQQLGLA--NDQT--VWVELGPHPVCMSFVKSELGPSLRK--GTPPYKVI
SESLATLHTTGLDINWNEYHRDFICVQM-L-DLPAYAFDN-KKYWIQYTGDWNLYKGKIV
SEV-VDV-D--KTVVIESDISRPDLLAAISGHVVNG-TALCPSSIYGDMAMTIGEYLYKV
CNMEVFKPFIANQTLRLTATTADNLVFSSHAKCHVDFEWQRSAYLIS-GRVDGLKKAAH-
TGAHRMLRG-MAYKLFG-AFVEYDSKYRGMEEVILDSPEATAHIAFQNFVCSPYWIDSAC
HLAGFIVNANSKQVYVSHGWESMRKTYRSY--VKMNMVAGDVYIFD-G--D--RI-IGMC
GALKFQCIPRTLLNTFLPIAKPKASSVTTRVMDIIASEVGVDVSE--LA--DGLDFANMG
VDSLMSLSISGRIREEIEI--D-APST-VFVDYPTVGSLKGHLVQPSDSEIRQTISEEMG
VDIAELSAA-DDLSALGMDSLMSLSILGILRERA-GLSLPS--DFLVDNQTIKAIETALS
QSQ---------RLASSILLQGSPKNQFWLIPDG-GGAPTSYIFLDEISPKV-AVWGLTS
PPEEYIGVVGIATKFMQEIKRRQPG-PYHVG-GWSAGGVISFETVRQLI-DGGDTVETLI
FIDTPCPRFFGSI-LL--G-LPHFAASVHALSTYDANVWAMWCEN--RTDFGNLWDQFLM
EG-NHFSMMKAPYVLFLREAL
>Clagr3.cluster049_L0_CDS1_ProteinId_10677_GeneId_10677
PPIRNLVSLRRFLQESIDVIQREA--AKL--PFEDLITLAE----------------GVH
MLGLCTGLIPAAAAAIANN-TGDLGLEMVAISVRLGHGLKIEAS-TW-ASSCVGA-TEDI
QPIL-DRFHEERHAFVGV-TS-RTWTTVFGPPSVLG--KLWNKL-AI-DGAVHAEHL-ID
VDTIIGAQVIST-SQPYKASDLRDLLYQMTLDIAQNTLRLTETVQTLVNNIKDVDLIVLG
PTVQGALTETEKVAIVGMSGRFPGG-EDLQEFWDTLLAGADLHKKIPP--SRFDLD-EHY
DGA--KKSTLVTEHGCFLDNPGVFDLFNVSPREAIQMDPVQRLLLMVSYEAMEMAGYHRG
GTPSTDPKRIATYMAQTTDDWREVTQ-TQAVDMYYIPGHVRAFTPGRINYHFKWEGASHS
IDAACSGSSTAVQLACRALLSRECDTALAGGGAINCSTAAFAGCGRGGFLSPT-GGCKTF
RDDADGYCRGDGVGVVVLKRLEDAIADNDNILGVISGSARTYSSNA-ASITAPCAESQAK
IYKQVLHQASYDPNDIGYIEMHGTGTQLGDLTEMTSVCGVFSERPKDHPLVIGAVKANVG
HGEAAAGITSLIKCLLMFQHGGPVPPQPGMPTLNHKY--PSLD--E-KNIKIADGRPNP-
DGKKRMLLNNFDASGGNTCLALEEPPDPRGYQVVVCSARTPNSLQQNKQRLLSYLEYSDL
GYTTTARRMHDRASYVAR--SPKELATLLVSDLEQSKGSSIVFTFTGQGSVYAGMGKQLF
ETSSRFRESIQKICDSQGLPH-VV--DLIAT-DP--RHRSTVQLQLGIVFIELGLADLWM
S-WGVQ--PDLLIGHSLGEYAAMCIAGVLSITDTLYLVGRRSMLIEEKCTPGSHAMLVVG
AS-VDIEESLP---TEISCINAPKTTVLSGRVDDLQKIKSKLEP-KIKTTFLTVSYGFHS
AQIDPILRDLEAI--A-KGVSFAK-PAIPIASTLT-GKVVNGDT--F--TPSYLARQARE
PVKFVDALQACKSENRI--NDQT--LWIEIGPDPVCLGLVRSALDPTIKS--TEDNWKTI
SACAAAVFSSKRPISWPEYHREYAALTL-L-DLPTYAFDL-KDYWIPFTRLTSNPSPYVE
KES-FEG-D--QEVIFSAHTSDPKLFDAIQGHLVDN-TPICPASVFCDMALTAARYIYMI
SNMDITHALVVP-MAEVLAM-TAHVIFKSHGSCTVLFRFSRSLPLVK-RRMDDIVKSAI-
AGGHRMQRP-VVYKLFA-SLVDYSDNFRGLDEVFFDGDDAAARVKLREFTLSPYWMDAVV
HLAGFLLNGDKDIVFISSGFESFHKTYTSY--VSMDVLVGDVYVFD-G--D--KL-VALC
AGLLFNKLTKKMLAIIFN-PSSQTSDVADILLDIVASESGFAVAD--MH--ATTEFADMG
VDSLMSIAIISAVRKQTGT--D-LGAS-FFDDHPTVADVRHEFGKEPIESLLDIVASESG
FAVSDMESS-TLFADMGVDSLMSIAIISAVQKQT-GTDLGA--SFFDDHPSVADVKREFT
DSSSFRSSGSNSRESNVVLIRGKESSPLFLATDG-AGSATAYIHFPALSTG-NRIYALES
PPEDYSSVEELCSLFCKAIRRIQPG-PYIIG-GWSAGAAYAFEISKQML-SQGDQILGLI
LIDMRVPALIESA-LF--T-KQHLVSTVTALVQYQPHNTIIWADK--REVFGNGWDKLVL
DDADHFSMVMPPKVKIIDKAV
>Dibbae1.cluster002_L0_CDS16_ProteinId__GeneId_jgi.p_Dibbae1_3394
AYLNKLR-FVQAILELSETWELYA--RTN------------IITLPLLTIIQI-VQYFGG
AQGYCGGLLPVMAIAASRD-EQELAAISLRIALGIGAYGENVP--VV-RLKYIG----QA
DEIV-AKF---SGSYVSAVTD-PLSISIVGPVQLLK--ELKAAL-DL-RGKVHNP-E-DL
SKELCDAPVRST-GELLKG----SLTHEVVETALVSRCEWYNLLIAMSYELSAHTFAMFG
TGPPMPFEESDAIAVVGAACRLPGA-KSIEELWDLISAGTSKAEEIPL--ERLDPN-LIS
R-G--KEGAKRKWYGNFIEDVDAFDFFGISPRESTYMDPQQRLLLETAYEAMDSSGYLRF
HD--DDFDNVGCFIGSTYTEYLENTS-AYSPTAYTATGTIRAFQNGKISYYFGWSGPSEV
IDTACSSSLVAINRACKAIQAGECPVALAGGVNVITGIHNFLDLGKAGFLSAT-GQCKPF
DAAADGYCRADGVGLVVLKSLNKAIADGDEVLGVIPGIATNHGGLS-PSITVPYSRAQTS
LFKTVLDRAGFKASQVSYIEAHGTGTQVGDPIEIGSVREVFGGRE--NDIYIGSLKANLG
HSEVAAGVGSLLKVLAMFRH-GEIPPLAGF-NLNPKI--PALE--P-DHIRIPSQIPWDV
--LRAALVNSYGAAGSNSALLCCEAPTLDLDYPIFLSAATSESLKSYAAKLVSYIRKGNL
AYTLHERRKHHRWIGIER--ELSSLSHSLEK-DTTSANKSVVLVFSGQSKQNIQLDQSWY
SRFPRFRLHLNEIMIGLGHAP-II--PTLFQS-EPV--SDVVALQCGTFAVQYACAKSWM
D-AGLK--IQAVVGHSFGELTAMAISDILSLEDAVKLVASRASLMRHKWGVERGTMLAIH
ET-REIYQIIAIVNGEVACFNGPKSQVVVGSQSAIERTEQILKE-GVKHQRVNVSHGFHS
IFTEVILEGLDVV--A-KDLTFRN-PTVPLEACTQ-HPLE-V-------TSARIIQHARA
PVYFSDAIARLEQR-L-G---PC--VWLEAGVDSPIIPMTKRAIGAMKTT-DN---MDIV
AATTASLWKEGKSTSFWGFLSPEEGLKQ-I-WLPPYQFQR-TRHWLKYVDPVIEERKKLV
TPRRRDSKS--WSLSFTIHTETNRFTNAVAGHAVRG-QPLCPASMYMECVVMAAQMIEPF
QNLSFQGALGIN--VSLTLEGAGNFSVQSHSKGRFSV--QLYERVIS-DKIQSLIVD---
--AEKLMAG-RAYTLFS-RVVNYAPTLRGISQVTILDNHAVAEIRRPDIC-DTVSLDTFI
QVVGLLINSSDGEVFIATNIDNIVDSWTVY--AMSSQVAGDMFVFT-K---DGKL-VMTG
SGVQFTRYPITKLEKLLQ-------EQQTLVATEAISNVSFKSSK--PW--ENGALRMLG
LDSLAGVELVNKLRSQLGS--G-ISKE-SHPAM-TAL-YEQFILPSANPAILELISENSG
EYLSSIEDS-ASLADVGIDSLSVIELKESLEDAF-GRQFGD--DHLHLQSTVKEILNYV-
------------------------------------------------------------
------------------------------------------------------------
------------------------------------------------------------
---------------------
>Dibbae1.cluster002_L0_CDS30_ProteinId__GeneId_jgi.p_Dibbae1_3408
AAFQTLQ-VLDTIVGLPQCWQAFV--EQF---AQMLTNLGEIVLSPLLMITHI-TEYMTE
ILGFCMGFLSALAVSISKD-RQQIGATAIRLAMLIGGIVLD---FAT-AWTSSE--AEEM
NKIL-RRF---PEVNNSSIVE-IARKTTNTEQRTAS--NLIQEI-GL-YGRFHN-DWTND
INQIIQYPPRSG-SGLIR-----GLVGHALRTILVQHSNWYQTFKTLYDSKQPTTVTTFG
PDPPSILREPDDIAVVGMSIKVAGA-DDVAEFWNLLCEGKSQHKEVPP--QRIPFE-NSW
R-----LDSKRKWFGNFINDHDAFDFFKKSAREAASTDPQQRQMLQVAYQALEQAGYFNS
PD----DKKIGCYIGVCAADYENNVA-CYQPNAFTAIGNLKSFIAGKISHYFGWTGSGLC
VDTACSSSLVAVHLACKSILSGECNAALAGGVNVMTNPLWFQNLAAASFLSPT-GQCKPF
DATADGYCRGEGIAAVFLKKMSAAIANGDQILGTISSTAVFQNQNC-TPIFVPNAPSLSD
LFRDVLVQSKLEPSQIAVVEAHGTGTQVGDPAEYESICQALGGRS--KPLLFGSVKGLVG
HTECTSGAVSLIKTLLMIQE-KAIPPQASY-TLNPHL--NASA--G-DNMEIAINRKWND
--FRAALINNYGASGSNASMVVTQAPSSSIEFPFRFHGKDDRALREYSAKFRQFLESANL
AFNVSRQSNPTALILSCR--SVDQLVQKLSAFEKP-SPRQVVLCFGGQISTYVGLSREVY
DNVTILRTYLDAFCRSIGCES-IF--PGIFER-SPI--DDPVKLQTILFSMQYSCAKSWM
D-CGVQ--PVAVVGHSFGELTALCISGSLSLTDAIKMIAGRANIIKHSWGPEKGAMVATD
AE-LHVEKLLAEASITIACFNGPRSFTLAGSTRSIDIAVDTITK-TIRFKRLNVTNAFHS
TLVEPLMSDLDEV--G-RGITFKE-PIIHLERATE-FESN-R----P--TSEYVSDHMRN
PVYFSHAIQRLSNK-FP----SC--IWLEAGSNSTITNMASRSLQPINITN--DNGLQLL
INATVGLWKEGLNTTLWAHHRRQTEYTP-L-LLPSYQFEK-SRHWMEPKAPSKTEESSFV
GYQG---DG--KSARFRVNTMTAKYQEFVSGHIIAQTAPICPATLECDIAVEALITICPL
CNVENQAPICID--VWLDVQANDEWKMISHVTGRIVFEFSRYERLIGHQRCLDLLNS-D-
--DDIIQGR-NIYKMFG-EVVDYSEQYRGLQKLVGKGNESAGRVI--TWL-DTLLSDCFS
QVGGIWVNCMPGDMYIATGFEKWMNAWDVF--GNHQLFLSDLFIFD-S--TNGKL-VEVI
LGINYHKVPKASMRKILSE-KS-SPDVFGKTRVLLAEISGLEPGA--LQ--PEAQLADIG
IDSLMGMELARELEEIFKC--S-LPSD-ELVNVTDFAGLVRLIQESTSVSNKEPMGK---
-----------------------------------------------------------T
RTAIAAPT-KPS-SN-L---------QSILITGA-SGSLGAIAALPQVK----SVVCLNR
R-------------CQSKLQVFQTS-EYDSN-AWPMTPLSGMESQFQVMRN---------
LIDFARDQFISSI-VV--G-MEHLSFLIKSSQTLKVDGDLCWTSD--ALNIPKQWVRRVL
DE-NFLRMSCGGLLEVARKYI
>Dibbae1.cluster003_L0_CDS27_ProteinId__GeneId_jgi.p_Dibbae1_11411
NASSIAKHFLEDYQDLD-QDAK----DGL---FRRPEDLLILTQATTIFIYQL-LHYLME
TTGFCSGLLGAAVVATSAN-LSEFGVKAFRLAFYIACRTKIHATPSW-SLVIVGL-SQDV
RETL-EKFSTEHTVRVSALSS-AKMISLSGPGPHLS--MVSK-A-HV-HGWYHAGEQ-NA
VEKVLRRPIRSD-GHLLNDYN-TTFAEWITRHLLIYPVDWITTSRRLSKNVPKVEVSSFG
PSIFTEIRAPGDIAIVGMGVNFPCG-NNQSQLWETLSNGLNAVSEIPE--SRFKVS-QYY
A-Q--ETRKMPVQEGAFLEDVWGFDFFNISPREAKSMDPQQRIILSTTQAALEDAGYVSD
A-PSFRRASIGCYIGIATGDYTDNLR--NDIDVFYSPGTLRAFHSGRISYVYKLSGPCMT
IDTACSSSLVSIYQACRALQSNDCTAAIAGGANVITSPDMYLGLSRGHFLSKK-GGCKPF
DEAADGYGRAEGCGVFILKRLEDAITENDRIHGVIKSVEANQSGNS-HSITHPHSETQTQ
LFKQVLAKSSIDPKSISVVEAHGTGTQEGDTREIASLRAVFET-SSANPLIVSSIKGNIG
HCGAASGAAGLAKLLLMLRK-REIPMQANL-SLNNQL--GDLT--NAAAIKIPRKQPWES
RQPRRALLNNFGAAGSNTALLLEEWLEDRSAYIFNLSAKSKDALRLSIQNQQRFLNEKDI
CYTATARRQIYRISITCS--SVHELKTKLADVELR-NEKSVVFVFSGQGSLYTGMGMELF
KSSSLFRSSIDRLLRNWGFSG-IL--DFICGEPVSS--KEIIASQCACVALEYAVAQVFL
S-VNIT--PSCLTGHSLGEYAALAVSGALTIEDSLWVVANRAKLMVENCAPHASGMVACK
SS-PSIDSLLAKKDKSVACRNTDDGCVVAGSIPELESFQEE-CS-GIKTKKLDVPYGFHS
ASMDPIVEPLKEL--G-KTIQWSI-PLIPIASNVT-GCLLD-----F--QTDYFASHARQ
PVLFSDTIRRLSDQG--I-LTDA--TCLEIGPHPTTLPMIRSVLGPTLQR--DKDPWVTL
GMVLGSLFKILDGIDWRKLFERD--VTL-V-DLPGHPLMN-TNFSVPYQESDSISSGRLI
TARS----S--SEESMRFETTMEILGPLISGHSVGG-TAICPASVYHELALEAAQIAT-V
RDMSFTHPLILD--VQVIWMKIKEAKVM-CCTTFVSKSLLRAAPMVD-RQSQYIL-----
--HNTFHTKLLYETIFA-RVVKYSAEYQSLTKLSLSGSEAVGSFKLPIYVTPPVFIDTLL
HTAGFAANLSPDEICICGHVESIEDTFTVY--CTLSIILADSYALN----SRRQA-VAII
RGMEFKRLRLSSFQRMLQTRSGSP-GIQDIMMGTISEVYG--SQD--LD--RTRSMDALG
IDSLMQIEIAAKLSKAFPGK-G-IVQG-DLLNCETLQRLEDLLFL---------------
------------------------------------------------------------
--------------------------RDAAVHSW-EGLVGD---------------VF--
------------------------------------------------------------
------------------------------------------------------------
---------------------
>Dibbae1.cluster013_L0_CDS13_ProteinId__GeneId_jgi.p_Dibbae1_8347
SYLNQLH-FLQDVVDLKDFWSTFA--HAR-----YMQYLSDIISLPLLVIIQI-GQYFGG
MQGYCGGLPPAIAIACSED-EAEVAGIALRIALGIGAYGETIP--VV-RVKRVG----QG
EEII-SRY---PGAYISAITD-PKTISVVGPVPVLA--AIQSEM-HI-RGKVHNP-E-DL
AEELCAAPLRST-GKLLTE----SLTNEIVTTILASRCEWYTLLTELAKDLRSHIFATFG
IGPLLPFHKGDAVAVIGAACRLPGA-NNLEQLWELMSTGTSKHEEVPT--DRFDLH-GSF
R-W--KFAGKKKFYGNFICGVENFDFFGANPKEALNMDPQQRILLEVAYQAMESSGYLRT
HR--EAGDPVGCFIGASFVEYLDNTC-SNPPTSYTSTGTIRAFLCGKLSYYFGWSGPAEV
IDTACSSSLVAINRACKSVQAGECTMALSGGVNIITGVHNYLDLAKAGFLSPT-GQCKPF
DQSADGYCRSEGAGLIVLKLLSRAVADGDQILGVIPSVSTNQGGLS-SSITIPHSPAQKK
LYQTVLRQAGMKLEQVTYVEAHGTGTQAGDPLEIASIREVFGSRD--SLLHIGSLKGNLG
HCETAAGVASLIKVLVMINK-RSIPPQANH-ILNPKI--PELG--P-DKMEIASKRPWDA
--LLAACVNSYGAAGSNAALLCCEGPITGITYPVTISAASRASLLANTKALETYLQQGDL
AFTLSERRRHHRFITTAS--DVTSLVQSLRT-ELAQKPRRVVLAFGGQSKQNVGLDETLY
RSHPALRKNINDTLQSLNFPA-IF--PSVFQA-EPI--PDVVALQCGTFAVQYACAKTWI
D-AGLK--VDAVIGHSFGELTAMAISGILSLPDCLKLVVSRASLMQSKWGEERGTMLAIF
AS-HKVQGVIDTINTEIACYNAPSSQVVVGSKSSIAQVESFLER-GLRCQRLDVTHGFHS
KFTEPILDDLDKT--S-ASLTLMK-PEIPLEACTV-EKLE-I-------HPSHFSQHARK
PVFFSAAVRRIEQR-L-G---PC--VWLEAGMNSPIIPMIRKAVQALKVK-DA-LPTSLL
AGVTTSLWREGILLSYWNFISPQKGYKQ-V-WLPPYQFQA-TPHWLANVDRAVEAQQKLV
TLKN---SG--EFKEFTIHVATQRFRKIVSGHAVRQ-RPLCPASMYMECAAMAVQILQGF
EDLNYQAALGVD--VILTLQDCTNFAVKSHAKGKVGL--QTYQRLIK-DSIVEVTSR---
--TEKLMSN-RAYGLFS-QVVHYAKFLQAISHVTLDGKRAIAEIDIPQFC-DTIAIDTFI
QVVGLLINSSSEDVFVATGVDSISKAWTVY--TKFIQATGDIFVMT-R---DGTV-VMTI
MGVQFTKLLISKLEKFLDTSI---GSAEESLRNLISTYTGLATSD--IA--NDSNIGDLG
VDSLAAVELAEELNGLFNK--E-IEAD-DLLLS-TYEALCKLVLPAQK-PVLKIISESSG
VDPSLIDTK-DTLQTIGIDSLSVVELKSEFEDVF-SIEIGD--DRFTPDSTVNEIFTLL-
RGDKQLSQ-RSS--------------IALMIHGG------G----------------LSK
KPTDFE--L-----KMSMNQILRST-SYD-L-FKEGN-------GLPLMLN---------
GIS--NPAAISPL-QLRAG-----------------------------------------
---------------------
>Dibbae1.cluster020_L0_CDS10_ProteinId__GeneId_jgi.p_Dibbae1_11429
SLLAILNRLANFIDQVSLAVYEDI--NLT--AFTGIVDAAEALASALLCTGQL-AQIIDC
ILGICTGSLAAAALACTES-LLDLAVDIVRIAFRVGVEAWFGS-ESW-SLTSLSC--LQA
QKEI-SDFNREDSLYLSA-VA-GSSVTISGPPSILR--KYSSWL-PI-HAPFHALHLEMD
KRWILNVNLMSN-GEPIEV-NLTQLLDKLVDEILRHPLRLDKLISGCKSKLSDCIVRPVG
PCLISSLRNNRPIAIVGMAGVFPGA-KDTEQLWSVLEQGFDMHREIPS--DRFDVG-AHV
DGK--KLNTSHTPFGCFIDEPGLFDFFNMSPREARQTDPMQRLALTTAYHALEMAGYVPN
RTSSTQLERVGTFYGQTSDDYREMSA-AQEVDTYFITGGIRAFGP--------FSGPSYN
VDTACSSSMAAIQLACTTLWQNECDTAVAGGLSVLTSPDLYAGLSRGHFLSKT-GSCKTF
DDEADGYCRGDAVATVVMKRLSDAEADNDLILGVIRGTATNHSAEA-VSITHPHAETQMK
LYKKVLKQAGVDPLAVDYLEMHGTGTQAGDSTEMKSVSTVFAPRASSNPLYIGSVKANLG
HGEAASGVTALVKSLLMLEK-QSIPPHVGIKRMNRSF-P-NLQ--E-RNINVPMTVPFLR
GRKRRILVSNFSAAGGNTALLLEDWSDPRPLHVVSVSAKTITSLHKNTEALLEHLCTPDL
SYTTMARRCHYRVTAIGS--DIDEICAKLRN---S--KPRVGFAFTGQGSHYPMLAKRLF
KTSKIFRAAVNSIGVGLGYES-FL--PLITGDEF--QSLSPVQLQLGNVCIQIALARLWA
S-WGIK--PDVVIGHSLGEYAAMHVASMLSLNDTIRLVGSRALLLQTRCAAGTHAMLAVH
CG-VDARRKLEQ---EISCINGPNDTVIAGLVDQIQRVASLLES-NVQFKRLNIPFAFHS
SQVDPILDDFQSS--L-TSITVHE-PQVKFISSLL-AEVIDSSS--I--TPTYFRNHARE
LVNYLGAVRACKAEYQV--DKDF--SWIEIGPHPVCLGMLKSELGASLRR--NEDPWKTL
TTTVGYLHEQGVHIKWDGYFSDIGAHQL-L-RLPSFVFDS-VNYWIPYKNNWALTKGRII
QKS-VEG-T--KSITFESDLAEPSLHAAVRGHLVNG-TGLCPSSIFADMGMTIGDYIPKV
GDMHVSKPLIVEQLLHIKL-TGDVLEFESHAKCVLRFEWSRSAYLIR-SRIDILQHSENN
KGVNKVSEG-LAYKLFA-SLVDYAPPYRGMKEVTFNSQEATALVKLENFFLKPFWIDSLV
HLSGFVMNASKKNVYISHGWDEMRKPYTVY--VKMKVVAGDVYIFE-D--E--KI-VGLC
SGLRFQQIPKALLNILLPPKQVSARDMIQRVISLLADEIGMSVNE--LS--GEKTFSSLG
VDSLLTLSIVGRLQTIFNI--E-APST-IFMDHPTIGDFERFLQGTSTPILRLAIARETG
IPVEKIVGS-TCLNAIGLDSIMALSIMAQLESSQ-ATDLGH--TAFFKSRTVGELENNL-
----------HKYTATSIFLQRKPGTSLFLLPDG-SGSAASYAKLPSLTSSIAAVIGLNS
PPEACTGIPGLARLYLEEITRIQLG-PYSLG-GWSIGGIIAFEAACQLL-ASGQEVENLV
LIDSPCPRYFDSV-LF--S-FEHFAASVASLRSYKPSVTIIWASD--RTEVQWGWKELLV
RG-NHFSMMDEPWVREIEVAL
>Dibbae1.cluster026_L0_CDS17_ProteinId__GeneId_jgi.p_Dibbae1_1026
AGLRRLLSLTAFFEQLHYSLKVEI--GRL--PFTNFIDLLAALESTFTCAHQL-ASFITY
LVGLCTGLLAAAAISSART-AAGLAIEAVLVAFRVGLRARLAQ-VCW-SVVIPSL-SESA
SNLL-NEFYESSRPYISA-VT-PNSVTISGPPNVVD--DLLDRV-QI-HAPYHAPHLQVD
ISAVIAIPIIST-GKLIDA-DYTSLVKKILEEILIEPLRWDKALEGCKAAVLR-CTVLPI
ATMISALGDHSKIAIIGSAGRFPDA-ANSELFWDLLYKGLDVHREVPP--DRYDLK-TYL
DGK--KKNTSQISYGCWIENPGLFDFFSMSPREAAQADPGQRLAITTAYEALEKAGFVPN
RTPSSQRDRVGIFYGMTSDDWREVNS-GQNIDTYFIPGGNRAFTPGRINFHFNFSGPSYS
VDTACSSSLAAIHLACNSLWKGDCDTALAGGTNVMTNPDNFSGLDKGHFLSRT-GNCKTF
DDDADGYCRADGVGTVVLKRLEDALEDNDPIEGVIVGAYTNHSAEA-VSITRPHAGAQAF
IFDKMVNEASIDPSDVSYIEFHGTGTQAGDAVEMKSVLDIFAPRRPEQTLHIGSAKASVG
HAEAASGVISLIKIMLMMEK-NTIPPHCGIKKINHTF-PTNLK--E-RNVHLAKHTTWVR
GQKRKVFLNNFSAAGGNTALLIEDAPDSRSAHLVAISAKSIQSLKKNVQALEAFLR-PKL
SYTTTARRMHHRVIVSGS--RLEEIQEALNS---TA-LPNVAFAFTGQGAQYVGMGKQFY
KIFSQFRSDIDSIGQSQGFTT-IL--PLIDGSDI--EELSPVVVQLGTTCLQMALTRLWI
S-WGVQ--PTVVVGHSLGEYAALNIAGVLSASDTIYLTGKRANLLQEQCTAGTHAMLAVK
AS-ISLSTFIDG---EAACINTQEDTVISGTIAQIEAMSDTLTD-GIKSIKLKVPFAFHS
AQVQPILNSLEAA--A-QGVTFNK-PSIPVISPFL-GNVVDVGT--F--GPRYLSRHCRE
TVNFLEAVKAAKAMRIV--TDNT--LWVEIGSHSVCSSMIKTILGPSLKR--KEDVWKVL
TGSLSTLHSVGIDIQWNEYHRDFKCHEV-I-RLPAYNWES-KNYWIQYVHDWCLTKGRII
EEH-IEK-T--RTIIVESDLSEPHLNAAIKAHTLNG-AALCPSSVYADIALTLGDYVRTV
SDMVIEKPLIAKQLLRASV-QADAINFYSHGRCMVKYEWRRITYLIQ-DRINGLEKGVN-
GGSHSIKRG-MAYKLFA-ALVEYDQKYRGMEEVILDSAEASARIVFQNFYQSPYWTDSLG
HVSGFTMNANKTQLYVNHGWDSMRKTYRNY--VKMTMYVGDVYIFE-G--D--TI-IAVF
GGVKFQGIPRRLLDSIVPPVSAP-SGIVGRAMTIVAEEIGVPLAE--LS--DSSSLADFG
VDSLLGLTIAGKFREQFDV--E-VEST-LFANCATVKDLKDLFSQDTSLEIRLILANEIG
VPIADLKRS-ENLSELGMDSLMSLTVLGEIRETL-GIDLPA--EFFIEHPTLDAIEAAL-
------PPLPTQPTATSILLQGNPRTMLFLFPDG-SGSSTSYAPIPLIDSDV-AVYGLNC
PPQDLRGLEGLTVPYLKEVRRRQPG-PYNFG-GWSAGGICAFDAAQEVI-REGGQVERLI
LLDSPFPHFFESI-MF--G-LPHFMAFVDALDKYRAATFLVWADN--RKNLGNGWDTLVE
NA-NHFSLMEGENAQFIGRAM
>Dibbae1.cluster028_L0_CDS14_ProteinId__GeneId_jgi.p_Dibbae1_2087
EILAELR-LRDAVKNLPGFWQTLI--DFD-----YLGDLQRVYALPVTVILQI-TQYVGG
IQGFCVGFLSAIAVSGSEN-EVEIAAISFRLAVCVGAYVFSEQ-VAI-RWRSDDVNE-EV
TDVV-RTY---PDAYISSIND-DACITVTAKTADLA--SLTENV-HV-HGRFHSA-V-SA
VDKLMKAPVRSN-GEIITE----SLSRIALENTLLKPADWYRTLQGSILQLK--VAAFAG
FGPPSLVQNAHSIAIVGMSGRFPGA-DSLEELWELLLSGNVMVERAPS--DRLRLP-GPE
T------QSGTQWWGNFLRNPDAFDFFKKSSREAIAWDPQQRILLEVVYEALESAGYFGA
TS--PEPNDYGCYIGAVMNNYYDNVS-CHPATAYATLGTSRCFLSGCMSHYFGWTGPSLT
IDTACSSSLVAINTACRAIWSGECSRAIAGGTNVFTSPFDYQNLRAAGFLSPN-GECKPF
DASADGYCRGEGVGVVVLKPLATAIKDNDNIFGVIVGSAANQNQNC-SHITVPHSGSQIN
LYQKVMDSAGVKPESVTYVEAHGTGTGVGDPVECQSIREAFGGRE--TVLHFGSIKGNIG
HTEATAGIAGLIKVLLMMQH-GKIPAQASH-RLNPKI--PSLE--P-DRMAIPRSLPWNP
--VRLACVNSYGAAGSNAAVMIRQKPTQLSKYPLFISAASASSLSMYCQKLLDWLKHSNL
TFNLADRANHSILSTAVT--DIADLEEKLALAASAPNPKPVVLVFGGQESDFVGVSEDVC
QSSSLFRHHLNDILISLGFDG-LY--PAIFQH-APV--SNLVTLHSALFSVQYASAKAWI
D-SGLE--VSAVVGHSFGQLTALCISGTLSLPDALKLVTGRASIMLKYWGPEPGSMIFLQ
AD-RQVSEILDSLKSEVACYNGPKSHVVVGSAKAVDALEKFITS-SVRTKRLRVTHGFHS
KFTEPLLPHLISL--A-KEIEWKR-PTIHLETCDD-A-QS-T-E--P--DFRLVAEHTRR
PVFFQRAVERLAQR-Y-S---QS--TWLEAGRGSSVIQLVRGSVASPQLTTSN--ALGSL
TDTTIDLWKAGYAVQYWPFHRSQKQYQF-L-SLPPYQFEK-TRHWLPFTGRGAEKEVSFL
RFKD---DS--KEAIFRIAPQSDRFKSMLGGHVMAG-QSLAPASLYFEVAARAALFLQSV
EDLLMKSPIGLD--IILSLKR-ILFSITTQSTGSVHLNFRRFETLTGHRRYEEIMNH---
--AEKMQGN-HIYRAFN-HIVHYGENFRGIKNVACVRMEAAGRVVIS-LC-DTPMTDSFM
QFAGFLVNYFLEDVLVCHKIEHIEREWIVY--STMTDASSDAYVFE-A--ESKKM-VMAA
FGFRFSKMSQSLLARMLKA---KADSHRADLLKVLHSVTDIPMED--LK--DESTLDDLG
IDSLMATEVLNDIRAVLGL--T-IDLT-SFLFFPNIQAIAAYVDS--EVDLG--------
------------------------------------------------KSFFPEQS---V
RTDTPVDT-TPA--------------IALMIHGG------S----------------FSR
KPTNYE--RHP-EDKGDQYDVLEAT-NYGVI-NWKAQ-------TLPVIIG---------
GLLSKKKIPVSPL-QIVRG-----------------------------------------
---------------------
>Dibbae1.cluster033_L0_CDS19_ProteinId__GeneId_jgi.p_Dibbae1_2816
GELQELR-VKEAVCRFPELWETLL--AND-----AAEQLATITSLPLTIVSHL-CDYIGG
VQGFCAGLLSALAVAGSRD-EEKVGALSVRLAFAIGAYVRNGP-LAL-RWKSPNS--ATV
QRVL-DKH---NLTYVSVIRD-ANEATVTVPASGIS--DVSRDT-GL-TGRYHSP-N-GA
LEKVLQHIVRSN-GEVFLH----DAVMAVSRDILLERSNWHAVSSEAALRLMSLLVLAVG
-SPSSVSRNAHAIAIIGMSCKFPGA-DSPDEFWQLLLKGTSMVMPVPL--DRWPKT-FST
R------SAKGRFWGNFMRDIDSFDFFKKSSREAASMDPQQRLLLQGAYEAMESAGYFFS
SP--TRARDIGCYLGLCATDYDANVA-SHAPNAFSTLGTLRAFLSGKISHFFGWSGPSLT
FDTACSSSAVAIHTACRALQAGECTQALAGGVALFTSPYLYENLSAAHFLSPT-GATKSF
DAKADGYCRGEGVGLVVLKKLSVAVADGDDVLGVIGGSAVNQNDNC-VPITVPNAVSQGT
LYHKVAQQAGILPHKVSFVESHGTGTPVGDPIEMDSIRTVFGGRR--SQLVVSSVKGNIG
HLEGASGVAGLIKAILQIEN-RTAAVQASF-SLNPKI--SPLG--P-DRITVPSSLALTD
--FLTACVNNYGAAGSNSAMMIMQPPLSPSKYPILIAANSLTSVVEYCRVLRDYCQQGSI
AFHLARRQNQSVLATTAS--NLQDLEAELTRQLTRPSCPGLVLVFGGQVRDYVGLSRQLW
EQSTVLRFHLDEIVRSMRHPS-LY--PAIFQS-EPI--ANIVTLHSAIFALQYASAKAWI
D-CGLA--VDALVGHSLGQLTALSVSGILSLEDGLKFVAGRASLMKTHWGPEAGAMVLVE
AD-LELSSL------EVACYNGPSSHVLVGGKASVDEFEESAS--GMRLKRLQVTNGFHS
KFTDPLIPPLKEL--A-SSLRFNK-PTIPIETCSE-G-SS-R-E--P--TPDLLAEHTRD
PVFFGQAVQRLASS-R-G---FC--TWLEAGSDSGVTGMVRRALDPMSLSKPL--ALDTV
VDTTTQMWKRGHSLQFWNFHRLQRQYET-L-RLPSYQWEK-NKHWLELLPPSPAPATILV
---R---RD--ASALFKIDPRCDEYQRFVSGHVVAG-SPLCPATVYMEMAARACRLLFTF
SDLRIDSPLGMA--LTMTLRP--EFSVASHASGTLELEFSRYERLTGPDVIEALYQD---
--SESIRGP-MLYKIFS-RVVEYGGPYRGLKSVAAKNGRIAGTVVSL-LT-HPPTVDSFM
QTSGIHANSIDDEVYVFTTLDRLQSSWMIF--SNLKELANDIFVFD-A--VSKRL-VVLI
LGARFNNVRLSSLAKVLSTAALDGRSIFNDICILFERVAEVPRSN--VK--GNMSVDDLG
IDSLMMMEVISELSSHFAI--H-LPIE-DMECLSDVDSLVSYLLKTPADSLAKLLQEHLE
LTS-TPSLD-ANLADLGLDSLLAIELGSDIEKLF-SVSVDL--YQLDEKSTFRDLVRLAT
RTSKPFDL-DAP--------------IALLFHGG------G----------------FTR
KPSNFE--KNPE-SPDTKYDLLEGG-GYKPY-NWKAQ-------LVPVLVR---------
GLPSKANQAVSPY-QIVQG-----------------------------------------
---------------------
>Dibbae1.cluster042_L0_CDS7_ProteinId__GeneId_jgi.p_Dibbae1_7154
KCLAQLR-FVAAINELPTLWEALV--QFD-----SINALKSVLLSPLTIIIHI-VQYFGG
IQGFCTGLLSAIAVGCSKS-EESIAAVALRLAVCIGAYVFADP-FAV-RWRSESQ--DVL
HSTI-RSY---IDAYISVISD-ATTVTITASKSSSI--SLMQPI-SL-EGYFHSP-F-DS
AAKFSKVPLRSD-GEVVTA----SLHEVALMSIMTEVANWRLTIASAVARIT--RVLSIG
MVPASLVREDTAVAVVGMACKFPGA-NSAEEFWKIISSGTSMLQELPP--ARFNTK-DLR
-------SPKLKFYGNYISNVDAFDFFKKSGREAQSMDPQQRLLLQCAYEAMESAGYWGE
-T--ELPDDIGCYIGVCATDYDDNVS-SHNPTAFSSVGTLRAFLAGRISHTFGWTGPSIT
YDTACSSSAVAIDAACKAIHLGECSQAIAGGATVFTSPYFYQNLAAASFLSPT-GQCKPF
DAKADGYCRGEGVGLVVLKKLSDALAAGDDILAVVASSAVNQNSNA-VSITVPHSPSQMK
LYQKVAKQAGINPADVSYVEAHGTGTPVGDPLEFESIKQVFGGRQ--HILSVASVKGNIG
HLEGASGVAALIKTILMMHH-NTIPMQASH-TLNPKI--TGLE--V-DKIMIPTTQAWDA
--FKIACVNNYGASGSNAAMIICQPPIQLSRYPIFLSANSPASLSAYCTVLLNYVSDASI
AYNLAKKQNRSVLATTIA--SLADLREQLATVISPKKVNPLVLAFGGQVNNHVGLSKEVF
DSSNLLRTYLDRAVQFLGHQS-IY--PAIFQK-EPV--EDVVLLHSMLFSLQYSCAQAWI
D-SGLH--IDAVIGHSFGQLTALAISGVLSFEDGLKLVCGRASLMQTCWGPERGSMMVLE
AD-TRVTRLISLI--EIACYNGPTSHVCVGTEAGIQALEQAAY--SVGFKKLCVTHGFHS
RFTDPLLPGITKL--A-RELTFKA-PTIPIETCSD-G-RS-M-T--F--GPELIAEHTRT
AVFFGQAVERLTER-F-G---PC--TWLEAGSASSITGMVRKALTSVKLGN----GMGPI
TDTTLSLWQGAHKVQFWPFHRSQKQYSQ-L-NLPPYQFEK-TRHWLEWIDTSQEP-PSFV
RQ-D---HA--KEAEFVVDPRTEEYKLYVQGHGVLA-HPLCPATLYMDLVAQAALQLEGI
DELDIKAPLGYN--IALSMTKKKDFVFSSHATGKISLNFDRFGRIVSARRCKDLFED---
--AESMQGK-LVYKSFS-KVVHYGEHYRGIRNVAGKDFEVASQVVMP-YL-NPMEIDSFM
QTAGLHVNLLDTDVLVCTKTDRLLKSWLVY--SSFKEVINDIFVFD-A--VTKGL-VMTI
LGVHFHRVTITSLTKVLSPPAEKMRGIDMAVRKLLARLMEIPVDA--IN--MDSTTEEIG
IDSLMLTEVISEIHQTFGL--E-VEPE-DLYELPDVKSLANFIRS--E--LAQLVAGYLE
TSE-RMQAN-TNLADQGLDSLLGMELANDIEQTF-RVQVDF--THMTADSTFGELCDIVV
RSDKAIDQ-TTS--------------VALMIHGG------G----------------FSR
KPIDYE--KHPSLSTTTTYNILDAT-AYNVM-NWRGQ-------ALPILTG---------
GLTPTSRIAISPL-QIRLR-TN--------------------------------------
---------------------
>Dibbae1.cluster045_L0_CDS3_ProteinId__GeneId_jgi.p_Dibbae1_7883
EAVSRALNFLDELLHFQ-NNGA----ASV---VTRPEDLLSIMQGVGLCVYQL-LEYLDE
AVGFCSGVLPAVVLCSSST-IRQYGIQAVRLAFWIGYRV----EGPW-AMALTGK-QEEV
KKRV-DSFNAKHQLSVSAING-ASSISIAGSGPALQ--EFQS-V-PV-YGLYHGGER-PI
LQRVLNIPLRST-GSFVDVADAGQLLELALRSILIDAVQWQATWKNITQI-LYVEILAIG
PILLPLRHTKDSIAIVGMSVNFPIG-SDKDTFWESLQNGLNVVQEVPN--LRFDVS-SYP
G-----STLKAARHGNFLAKPWEFDFFKLSPREVKSMDPQQRLLLQAAVRALDDAGYSPD
S-PTFQRSGMGCYIGVATDDYRDNLR--NDIDVYYSTGKPERRDDDCLISN---------
------------------------------------------------------------
------------------------------------------------------------
------------------------------------------------------------
------------------------------------------------------------
------------------------------------------------------------
------------------------------------------------------------
------------------------------------------------------------
------------------------------------------------------------
------------------------------------------------------------
------------------------------------------------------------
------------------------------------------------------------
------------------------------------------------------------
------------------------------------------------------------
------------------------------------------------------------
------------------------------------------------------------
------------------------------------------------------------
------------------------------------------------------------
------------------------------------------------------------
------------------------------------------------------------
------------------------------------------------------------
------------------------------------------------------------
------------------------------------------------------------
---------------------
>FNP050_L0_CDS1_ProteinId_QEN17973.1_GeneId_
NTFTTLR-AIDAIAALPAEWSAVS--GNV---GKALQNLNEVLLAPMVVIDHV-ISYLLE
TLGLSLGTLSAFAVSSSST-LSEVGATAIRLAMLVGAVGAR---FSA-FWKSTE--LDLL
HTSL-DAI---PEAYISVAVD-EKRSTITTSRSKAS--SHMQEV-SI-RGRFHW-DGEST
LQELIQLPSHSG-GEYITQ----SLHAIALRAILVDLSQWLETITGAYGSEGIKSVVCFG
PEPSALVRRDDKIAVIGMACNVPGG-EDMDEFWKILVAGKSQHEELPRGTGRFEFE-TPW
R-----PYTKTKWYGNFIKDYDVFDFFKKGPREMLNTEPQHRLLLHAAYQTLEQSGYFSK
PD----DKHIACFLGPGHVDYASSVN-CYAPNAYTATGNLKSMCAGKISHHFGWTGPILT
LDTACSSSCVAIHYACRSILSGEVSAALAGGSNVLSSVEWYENLSGAQFLSPT-GQCKPF
DAKADGYCRGDGIGLVFLKKLSTALADGDQVYGVIAGSKVYQNVGS-TTITVPNADSLAT
LFKDITKQARIDPAKVSVVEAHGTGTPVGDPAEYEAICRIFGGRT--DVLSLSSVKGLFG
HTEGASGVCSLLKVLLMMHE-NAIPPQASF-SMNPGL--KATT--Q-DNIEVPTRTPWKP
--TQIALINNYGASGSNSSLVVTEPPLQYRAFPFWIPGLDDKSIQRYATRLRAWFQRRNM
SFQLAFQSNRTALVFKAA--SVSDLESKLKAFENT-SQRPVILCFGGQISTYIGLDREVY
ENVAVLRQFLDETSVSLGFPS-VF--PHIFQK-EPI--YDLIKLQLALFAMQYSCAQAWI
A-CGVE--VAAVVGHSFGELTASCVSGTVSLQDAITMIAGRARLIQKKWGTDSGAMIAVD
TE-LSVNDLLAKTRESIACYNGHRSFTLAGTTKSIEQAESILKQ-STRWKRLNVTNAFHS
VLVDSLHHDLQSL--G-KRIVFNE-PKLHFERSTK-ERMS-K----P--NSDYIAHHMRN
PVYFDHAVQRLAKD-FP----AA--IWLEAGSNSTITSMANRALSAVSITT--DKSFDLL
VDSTLKLWKEQLNVSFWAHHRSQTQYTP-M-ILPPYQFEK-SRHWLETKPPPKPEPISFA
GYID---GN--QSLRYRINSNHETFQRHVNGHICAKLAAVWPSSIQIDMVLDALMNLRAI
SNIVHHRPLLLD--YWLELVAKDDWNFSSCTSGVCSFEFQTLERLSSRRRCVELLEA-R-
--ENIMQGTANIYRAFS-EVIEYTDDYRYVKKLVGHNNESAARVV--TWL-DYLLFDGLG
QTAGMYVNLMEKGIFMCETINRWLTDWEVY--AVHKKYVSDIFSFD-A--RDGSL-VEVV
LGASYNKVPLPVMRGILGKVKKVPTETPAKTRNILENLTGVEASS--IN--DDSNLIDLG
LDSLLSMELIRDVEDIFKV--D-LDAE-QMLDLTDFASLVKYIRE---------------
-----------------------------------------------------------I
RTSVPCPS-EQT-S---A--------RCVLITGA-TGSLGACAERLDVS----KVICFNR
T-------------TNPKLEVIETS-EYAAN-AWPMSGVRSYEGQFRVMRN---------
LVDLARDQFISSI-VV--G-NEHLVFLIKSSQTLNAQGHLTWCAD--SLFIDYDWVQRVF
DE-HFLRMSCGDLVDLVNKYV
>FNP051_L0_CDS7_ProteinId_KFH44362.1_GeneId_
SYFSRII-ALHAIDDIESRWESLS--ESI---VSHARKLSKAILGPLVIIAQL-VEYLTE
AVGCCLGVFSALVVSSSAS-WAQFAAAVLRIVFVLGALSSDEQALIA-FWRGGQ--SATL
KKAL-EKY---PGVSFALFIS-KNSPFFGA--------VSNFET-EF-HGRFHAGQLETD
LRALLALPTRVD-IVMTS-----DLLQSATRAFLVEQFNWIKTFRSAVSSSRNSRVIEFG
PEPPTHLRREDDVAVIGMSCKVAGA-DDLDEYWKILLEGKSQHRELVP-NDRFAME-TPS
R-----GDEKKKWYGNFIGDHDAFDFFKKSPREVLHMDPQQRLILQAAYQAVAQSGYYHN
PN----DRRIGCYIGVVANDYENNIA-CTNPTPFSATGALRSYIAGKVSHYFGWTGPGMT
IDTACSASTVALDLARQAILSGDCSAALVGGTNFYSTPMFFQNLAAGSFLSPT-GQCKPF
DTEADGYCRGEAIGAVFLKKLSNAIADGDQIMGVISATAINQNMNT-TPIFVPNPVSLTG
VFRSVLEKSGLDVKDVSVVEAHGTGTPVGDPAEYDSVRQVFGGRAGRKSLQIGSVKGLVG
HTEGASGVVALIKILLMMQE-GRIPPQASF-SMNPSI--KASA--S-DNMEITKILPWDD
--FKVALINNYGAAGSNASMVVKEAPTSSLKYPFYISGLDDKSIRAYTTRLRAFLKDENL
AFNVNRQSNWSALVFSSG--SLEDLDKKLEILETP-ATRPAILCFGGQVSKFVGLDREVF
EKTAALRHYLDSVCNKLNAGS-IY--PGIFQR-EPI--DDPSLLQPLLFAMQYSAAMTWI
D-CGVE--PAAVVGHSFGELAALCVSGALSLEDALTMIVGRSTIIRDAWGPEKGSMIAVE
AD-LEVESLLAAANSTIACFNGPRSFTLAGSVGAIDALQQAILA-ALKHKRLDVTNAFHS
TLVEHLKPDLEAL--G-RKLSFGQ-SKIPLERSTQ-LHED-P----F--TAAYVANHMRQ
PVYFNHAVQRLAKQ-HP----EA--IWLEAGSNSTVTAMAGRALGAVNLTG-SSQVFQHL
VDTTMNLWKAGLRVSFWTHSRRQTQYAP-I-ILPPYQFEK-HRHWLEFKPPVKPVGETFL
GYGD---KG--EECRFVINTTVKQYTDVVSRHITARTAPTCPLIFALDLAIQAIMSIRPI
YNVVNQFPIS-D--VLLSFERLRNFKFTSNLSGQLYFEFSRFDRLVTHARCLCALEAAD-
--DHVIQGR-SIYKVYS-DIVDYGDQFRGLQKLVGRPNESAGRVI--SWL-DFTVAEAFA
QVGAIWANCMDDSIHVGTSIEQWMEEWHVL--AQHDSYITDIFVFD-A--ASGSL-EEVI
LGIRYTPIPIG---QLLLPSAR-AEDIWAKLQPVLADISGLDLEE--IN--QSDSLADIG
IDSLMGMEMAREVETTFNC--S-LEQS-ELVSIVDVPGILDLLQREALPS----------
-----------------------------------------------------------T
RTAIPLPS-QSA-AG-TA--------KCVLVTGA-TGSLGSLASLSTVD----TVYCFNR
R-------------MLAKLKVIETD-EYDES-AFPVNSLEQNEPQFVSMRN---------
LVDLAAAQFISSL-AV--G-MEVLGFLFKSAQTLRAGGVISWLTE--ALGVPREWLRRVF
DH-KFEHMSCGGVTEVVRKYI
>FNP085_L0_CDS9_ProteinId_OPB37950.1_GeneId_
KSLEKPV-ILEAVSGLPHYWEALV--EKI-----LLKDFDSILIGPLMVAIQL-DQYWVE
TLGFCAGLISAVAVASSHD-RAEFGAVAVRIGMLMAALVRDEA-FGT-AWRSGTK-QNDL
TSIVSSLS---PDAYVSVLFD-EARATVSTSERVAP--TLVRPL-PF-KGHMHTPGVKRQ
TEALIELPTFSADGSHVSP----DLTGMLLRAILTQQFNWAGTMSKLLSASKEVSLVAFG
LDPPTITRKEDVIAIVGMSIKASGA-DDLEEFAAMLKTGKSQHELITA--ER---PDMLF
R-D---PKKKKSYYGNFLRDSDAFDFFKRSPRESQAMDPQCRLAMQVAYQAVEQSGYFTE
PKTSKEQEHVGAYLGVCGVDYEQNTA-CHAASAFTATGALRSFITGRIAHFFGWTGPAMT
FDTACSSSTVALHTACRDLLSGEATSALVGGVNIMTSMQWMQNLSAGSFLSPT-GQCKPF
DADADGYCRGEGVAFVFLKKLSDAEAAGNTVLGTIRATAVYQNLNI-TPLFVPNVPSLSQ
LFKDVIRKAGVDPSEISLVEAHGTGTAVGDPAEYESVKLALASRN--AVVPIGSVKGHVG
HTEGASGMIALVKVLMMMRD-NFIPPQASF-RMNPHT--HASP--A-DMMEVVTERPWTA
--RKLALLNNYGACGSNASVVIDYSAATETRQPFWIPGFDVRSIAAYSKALDTFIRGADV
AFNLARQTNPSGLIFSCQ--SLEELQGKLAQAAVSKSERPVVLCFGGQVSTFVGLDRALY
ERVAVLRHHLDAAATAAGLSS-IF--PAIFSR-EPI--PDTVQLQTALFAMQYASARTWM
D-SGLASKIVSVVGHSFGEITALCVAGVLSLDDTVKLVAGRAKLVRDAWGPDSGAMMAVE
AD-EAVQDLLKEANSSIACYNGPRSFTLAGTTKAIDAVAATLASAGIKSKRLNVTNAFHS
VLVEQLVDDLGKV--G-RELNFHD-ALIPIERATE-QEST-S----L--DWTFVPSHMRQ
PVFFNHAVQRLAKK-HP----QA--IFLEAGSNSTITVMASRALAAVSITN-TEKGLDGL
ADATVALWRQGLRVNFWPHHHSQAEYVQ-L-LLPPYQFEK-SRHWLEVKSPLEAVTKTFI
GHQE---AKGNKLARFRINTSSDSYQRLFASHVIAQTAPICPATLEIDIAIEALFSLNAV
HDLITHTPVCAN--FYMDLSPLDHFNLHSHAEATVRMKFSRYERLVSHAQCEALLKLGLD
--VEVLQGR-NVYRAFT-EVVDFGPVYRGVKYVVGREGESAGVIH--TWL-DVPMSDSFG
QIAGIHVNLLPADMFVATGCELLMSVWHVL--ARHKAYTTDVFIFD-A--STGAL-TEIM
LGLQYARVSKASMSKILT----KKTDITDAVRNLVAEVSGIDASE--IT--LDSEMAEVG
IDSLMGMELAREVENKFKC--T-LNQA-EMMEAVSLRQFVACVAKASDIT----------
-----------------------------------------------------------T
RTHVAVPR-KNS-NSAVID-------AVVIVTGA-TGSLGALAERQNVA----TVVCVNR
Q-------------AQEKLRVYETQ-EYTWN-AWPMSPLKAFEPQLQTMRN---------
LLDLAREQFVSSI-VV--G-VEHFAFLVKSAQALRVSGRLQWLAA--ALDIPADWIMRVL
DG-HFERMSCGGIIDIARAYV
>FNP092_L0_CDS6_ProteinId_ESK96613.1_GeneId_
STREQAIAFLRERASLS-SEDL----DDL---FSTPQEFLSLQSNLSLLLVQA-LRYLVG
VAGFSSGILPACAVACSQD-SLSFAVELFRFAFWLGLRSKATREQFW-SRVIMGQ-SSEV
RAAI-DIFAVQPQIYITAISD-DTTFTVSGRPDALS--AFIE-L-TV-DTLYHSPCH-GL
RAQVLAFPLRST-GELVNEGT--TLLENILDMIVVQPVKWHLVTDALSKA-IPIRLLNFG
PGTRSMVKAQIPIAIVGMALNMPGA-PSAAKLWELLENGINTVSEVPS--ERFNIS-EYN
K-K--SRRAMKAHTGNFMADPSLFDFFRISPREAKSMDPQQRILLQTAYEALENAGYVPN
A-PTFQQDTFGCYVGVATDDYVQNLR--DEIDVYYSTGTLRAFLSGRISYAMGFSGPSIV
IDTACSSSCVSVYQACRALSNGDCNAAVAGGVNVIASPDMMIGLDRAHFLSPT-GQCKPF
DASADGYSRSEGCGLFVLKRLSDAVAENDNILGVIRGVEVNQSGNA-HSITHPHAPTQVK
LFERLLEKTGVDRHRINVIEAHGTGTQAGDPNELESIRKTFAT-PKSNPLHITSVKANIG
HLEAASGSAGLAKLLLMLRH-RTIPRLISL-NLNPLI--APLD--L-DNTAIDTACEWAP
GLPRLAMLNNFGAAGSNGAVLLEEYVTAPITLPFGLSAKDSIALDQLRQRYVDYLRLYDI
AYTMTARRQMYRMAVTAS--SRQELVEKLLQASGE-SNAEVAFVFSGQGGQYLGMGAALY
ETCPVFKTHVRSLLSCMGFGD-IL--SIISPSLSAT--DELEVYQTAVFALEYSLAQLWM
S-WGLS--PVAVVGHSLGEYAALVIAGVLSLRSALFVIASRVRLMLRKCEMNSTGMIAIN
NG-PAVQKILDSTPLSVACYNSVSDCVVAGPLTGLKALKSYLDD-RCKSTILNVPFGYHS
AAMNPLVDDLNAV--L-ETVKLHP-PRIPVVSNVF-GSVVDGTV--F--TSTYFSRHCAE
PVKFSDGFATLLADAE-L--AAN--VWIEVGPHPTTLPMMKACPAPSLRK--NQDPWSTL
TTSLSTLYAEKSDVAWRNVFSHLGSVSC-V-DLPTYPFTN-VKYWVKFEESEATVHTSWV
QRPS----T--AGNVAIVEVPISVLSKLISGHQVGE-HPLCPASVYHELAMAAIKLATTL
RDIDYAKPLVHA--RTVVSIPD-K-----HCTGKFSWKFQQYRPILS-REIASVI-----
--SELFSTRTMYDIIFP-RVVHYSKEYHSARCLTVHPSEGHATVKIPQYVVHPVFMDTLL
HVAGFVANMRANDAFICSQVDSVKATYDVF--CRNGLILADAYAVTTG--TSPKI-VAHL
KRMHFRKVRLASLKRALKTSASPAQDILDQVRKAVADTCDVPMTS--MD--ISADLTSFG
VDSLMSIEIFGRLQALFPDA-E-LDPR-VLSHLRTISEIAAEVAS-----VRQAVADTCD
LPVTSMNISAD-LTSLGVDSLMSIEIFGRLQMLFPDADLDP--RILSHLHTISEITAEV-
-SQRKPPKTEAQ--------------PRQAVSGW-QQVVGT---------------VM--
------------------------------------------------------------
------------------------------------------------------------
---------------------
>FNP095_L0_CDS4_ProteinId_ERF77221.1_GeneId_
QDLRRLLHLHSFFEKVSAAFRTEF--GKL--PFTTITDLLAALSFALHCLCEI-GQFITY
LVALCTGSFAAAAISTSRT-LSELGIEAVLAAFRTGLCSDIER-RSW-SAIVS-A-SAQA
AELL-QSFNSKSRLFLSA-VS-PNSITISGPPSILH--NFLACL-PN-ESPFHAPSLSYE
VNEIISIPLLSS-GKPIVA-DFKTLLHTVVSDTLCEQVRWDNILRSLVEDVKECTIS-PV
LSLSSAITRQSKIAITGFSGRFPEA-ASNEEFWELLSAGRDVHRTIPE--DRFNWK-THF
DGK--VKNTSRVQYGCFINEPGLFDFFNMSPRESQNTDPAQRLAITTTYEAIEMAGLVPN
RTPSTQQDRIGVFFGVTSDDWREVNS-GQNIDTYFIPGGNRAFVPGRISYFFRFSGPSLS
IDTACSSSFAAIQTACNYLWRGECDTAVAGGTNVLTNPDNFAGLDRGHFLSTT-GNCNAF
DDGASGYCRADAVGSVILKRLEDAQADNDPIFGVIDGAFTNHCGQT-ESITRPHEGDQAS
VFNRIMRNSNVNPLDVSYIEMHGTGTQAGDATEMNSVLSVFVP-MPHHPLYLGSAKANVG
HAEAASGVSALIKVLMMMKN-NQIPPHCGIKKINRNY-PLDLK--E-RNVNIALKVPWHR
GGKRTCFLNNFSAAGGNTAVLLEDAPETRSVHPVIVTAKSVQSLKQNIESLITFLEKPSL
SYTTTARRIHHRTICSGS--DIESIRDALRQK-ATK-LPKVAFVFTGQGCLYAGVGKQLF
ETVSHFRADIDNIAQRQGFPS-FL--PVVDGS--NVGELEPVVSHLAVTCVQMALSRLWI
S-WGVV--PSLTTGHSLGEYAALYAAGVVTASDAIHLVGTRAQLLSKHCNKGTHTMLAIK
AS-LDIKPRLSA---EVACFNQPASNVISGPSEEISRLMREYQS-GFECIELDIPFAFHS
AQVEPILELFERA--A-NGVQFHA-PSIPYMSPLL-GRIIDG--DVL--GPSYLARACRN
AVNFQGALQAAKASSVV--NEKS--VWLEIGSHPACSGMIKGTLGPSLKK--ATDTWKVL
ASGLESLYLSGIEIDWNEYHRDFESHKV-L-ELPRYCWDL-KNYWIQYRNDFCLTKGRIL
EEH-NAA-D--VTLLAESDIHDPRLAPIFQGHNVNG-TALCPSSLYADIALTVVDYMLKV
GDVKVDKSLIADQLLRISA-SANSLALYSHAKCQVRIEWKRSSYLIK-SRVTSLYKGVD-
GGSHQIKRG-MVYKLFS-SIVDYDARYQAMQEVVLDSNEATAQVSFQGFNFNPCWIDGLG
HIAGFIMNGNKDQVFINHGWDTMRKTYRSY--NKMSLYAGDTYILE-D--D--NV-VAVI
EGVKFAGIPRQVLNQVLPPPNSNTKSIVPLVLAIIAEEAGLDAAE--LG--PSSEFADYG
IDSLLSLTITGRIQEELGL--D-LPSS-LFVDQPTVKEFTVFLDS-ATSVIRATIAAETG
VSLEDLTPS-TSFSELGVDSLLALTIMGKLGEVL-ETDLPQ--TLLADNDNLSEIEKALP
------------PHATSVKLQGNPKNTIFLFPDG-SGSATSYASIPKLSPEI-VVYGLNC
PPQDMKSLEHLTSKYIIEIRRRQPG-PYYFG-GWSAGGICAFEAAQQLAS-QGEETRRLI
LIDSPNPDFFESL-FF--G-RPHFNAFISTLDHYKVETHLIYANN--RTDFSRGWDDLVD
EV-NHFSMVAPGPKAFIARAM
>FNP117_L0_CDS2_ProteinId__GeneId_
AAFEHLR-ALEVLGSLPQYYATIV--NAF---EVQLEDLKGTLLIPLVMVLHL-TEYSKE
TVGFCTGLLSAMAVSSAGS-REDFAAVAVRLGLLVGVVVSS---ISA-SWNSAQ--KEDA
RRIM-DEF---PQAYISVYYD-EDRATITAPASEIS--DLHREI-GL-NGCFHA-DCLDQ
LDPIIQIPTRST-GELIR-----ALHQHALRSILVEPPQWFESFTAVRDACEGAIIFSFG
PEPPSLLRVENDIAVVGMSCKVAGA-NNLEEFWDLLCTGKSQHREVPK--ERFSFE-TVF
R-----VDSKRKWFGNFIDGHDQFDFFKKSPRESATMDPQQRHLLQIAYQAVEQSGYFHS
AN----DRQIGCYMGVCACDYENNIA-CHAPNAFSATGNLQGFIAGKVSHFFGWTGPGLT
IDTACSSSAVAVHQACKAIITGECTAALAGGTHVMTNPLWFQNLAGASFLSTT-GQCKPF
DAKADGYCRGEGIATVFLKKLSAAVADGDQILGVITATAVQQNQNC-TPIFVPNVPSLSD
LFRVVVKQSRLQPSDVTVVEAHGTGTAVGDPAEYDSIRSVLGGRE--KTLALSSVKGLVG
HIECTSGIVSLIKVLLMLQK-RMIPPQASF-TINPAI--KATP--A-DKINIPTTKTWDA
--FCAALINNYGASGSNASIVVTQPPTSGLKYPFRFCGMDEQSLRRYSKIFRQFLNRRNI
SFNVNRQSNRQTLLFSVK--TLEELEQKLVTFENP-KSKPVVLCFGGQVSTFVGLDRTVY
ERVAILRKHLDAVARSIGLKS-IF--PRIFET-TPV--SDTVHLQIMLFASQYACARSWI
D-SGIQ--PVAVVGHSFGELTSLCVSQSLSLEDAVKMIAARATLIRDAWGPEKGAMLAVE
AD-LEVQKLLAESSATIACYNGPRSFTLAGAVAAIDAVAEALA--SMKNKRLNVTNAFHC
ALVDPLLDRLEES--A-RELTFRA-PVIPVQRATE-YQTE-L----P--TSRFVADHIRS
PVFFNHAIHRLADK-YP----SC--VFLEAGSNSTVTNMASRALGAINITS--HNGWNNL
VDATMNMWKSGLGVHFWAHQPSQTEYAL-L-LLPPYQFEP-SRHWIELKNPPKLTAATFV
GYQD---SE--RQARFRVNTMIPKYDKLIRGHIIAQTAPICPATVQLDLVIESIRSIRPI
HAVENLAPICVN--VWVEVTADDNFQVYSHTTGRVIFEFARFERHFRHQTCVELMRG-G-
--DEVLQNR-NIYKMFA-EIVDYGEDYRGLQKLVSKGNQSAGYVV--SWL-DGHLADSFC
QVGGIYVNCMPNDMFIANGIEQWMESYHVL--ATHKAFLTDVFAFD-S--TTGVL-IEVI
LGISYVKIPKASMSKLLSK-VK-KVQLTQRIKSILAELSGLEIAE--IK--DDSELADLG
IDSLMGMEMAHEIEKAFTI--S-LPES-DLMEVVDVPSLIKCVRK-----MDKSMREF--
-----------------------------------------------------------T
RTAIQVPR--PS-VS-PSA-------CCVLVTGA-TGSLGCLTSLPTIA-----------
------------------------E-EYNYN-AWLMNPLRRFEPQLQIMRN---------
LLDLAYGQFISSI-TV--G-MEHFSFLVKSSQTLNADGVLSWTAD--ALHIPEKWIQRVL
DN-NFIRMSCGGLLETARLFI
>Grascr1.cluster017_L0_CDS14_ProteinId__GeneId_jgi.p_Grascr1_9691
PHLKDVLRIGSFLSKAYNAIRLGI--FEL--PYTCVDDLLSPLDMAVTCMYQL-ASFMSR
IVGLCTGSLAAAAISCSYS-VIDLAVDAVMVAFHTGEHARVEP-NSW-SKTTAGL-LF--
-QGQ---QRQKRYPYISA-YA-PNGLTISAPPQTLA--QLTS-I-TI-IAPYHAPHLQHD
VDRIVGIPVFS--GSVPEE-TFETSIKAAVTHILLQPIRWRDILGNVQAWLTSFDIVQIA
-SIHASLRQRPKLAIIAMSGRFPGA-QDNEAFWNLLHQGLDVHKPVPE--LHWSAK-THV
DGV--RKNTSATSFGCWLDNPAVFDFFNISPREAPQIDPAQRLALMTAYEAIEQAGIVPD
ATPSTRRDRVGVFYGVTSNDWMETNS-AQNIDTYFIPGGNRAFIPGRINYYFKFSGPSYA
VDTACSSSLAGIHMACNSLWQGDIDTAIAGGTNVLTNPDFTAGLDRGHFLSRT-GNCKTF
DDSADGYCRGEGIGTIIIKRLDDALADHDPILGVILGAYTNHSAES-ESITRPHVGAQRA
IFTPPLILSAMWKCMGPAPRLAMTGTQAGDAGEMSSVLDTFAPRNENEALYLGSAKANIG
HGEAASGVSSMIKVLLMMQK-NMIVPHCGIKKINHKF-PTDLK--A-RNVNIALETPWER
SQYRRVFVNNFSAAGGNSAVLLEDAPDPRNSHLVALSAKNGVSLQGNLKSLLGYLEEAKL
SYTTTARRIHHRVMLTVS--GIDDTCNQLAA---KG-APKVVFAFTGQGAQYPGMGKQFC
ELFSVFRIELDQIAQGFGFPS-FI--PVIRSDDV--GVFEPVVVQLASVGFQIALRRLLA
S-WNIK--PTAVVGHSLGEYVALNAAGVLSDADTIYLVGKRAELLQSKCKRETHAMLVVK
GS-VKIDRILVD---EFACINSPAETVLAGTNEEVSSFQESLAN-GLRSTLLKVPYAFHS
SQMEPILAEFMKL--A-SGVTYSQ-ARISILRPLD-GSIVGGGS--F--DPEYLARHTRE
PVNMLKALLTAQNHSFL--TNQT--VLLEVGPHPAILGMVRSTLGASSQR--GRTALQVM
GTSLKTLYMLGADIHWGKYHSDFKSHEV-I-PLPAYSWDL-KEYWMQYVNDWSLRKGRVV
EES-IDS-N--HHMIVEANIARKDLSPLVQGHEVDG-IPLCTPSVYADIALSLGSYLLKV
SDMTVSKALILRQLLQAHL-EVNNIKYMTHSRCTLYFQLQRGSAKIK-QKMKALRDDIV-
AGTARFNRP-MVYRAIR-PLARFHDDYRAIDEIVLNSNEASSHLSYGTYHTHPAMIDSLT
QSCGFAMNCNDQEVYMNHGWGSFQKQYTTY--TRMKLWRGDVVVFD-G--E--EV-VAFF
GSIAIQGVPRRVLGVILS-SKSNPDAKLATALKIIAEESGLSVSD--LT--DSTVFADAG
IDSLLGLSICARLKEDLGI--D-IDFNAIFFDYPSVSDLKRLFGSE-QSIAIKIIAEESG
IAADELSDN-TDFADVGIDSLLSLVIVGRFRNEL-NVDLQH-ESLVLECPTIGDLKRYLF
KPPSESVRKVSTPP-------SGALKQVVIVTGA-SGSLGGIAQDPKVK----MVVCLNR
EQKAMRGIRSFDQI-RPKLWVLQTS-DYEQN-AWPMSALSGFESQFRV-------MRN--
LIDFASDQMVSSI-VV--G-MEHFGFLIKSSQTLGV--SLYWTAD--ALGIREEWVALVL
DD-NYLRMSCGGLVEVARKYI
>Grascr1.cluster018_L0_CDS18_ProteinId__GeneId_jgi.p_Grascr1_10051
EYRASPI-LSSFLNELGNVINAET--RAITLDFSSLQELGEVVRTILLHCVGA-GTLLTE
WLGLSGGLLTLSALAIAED-FESLLLEATRVVVRFCKLTAVED-GTW-GWAVLGI-ADDL
RKAL-DQF---QETAGIPITK-RAKVAVIGPPSVLS--IVIDPL-EI-KALQHTLEI-TE
IDYIV-SLTRP-EPPTDYA----DMLRDACLQVLVRPLDIVQVMQSLSSKLESVRVLQAG
SSLASVLKTPGRIAIVGMAGRGPGS-DNYEEFWELIMAKRDLCTEVPK--DRFDVD-EYH
C-D--KACGMTTRYGCFMDNPGHFDFFHISPREAMLMDPNHRQFLMSTYEALEMAGYSNG
KT-TTDPNRIASFYGQCADDWLHASHPTTGCDAYTLQGVQRAFGPGRPAWQFKWEGPTYS
LDSACASSTAGIHLASMSLLTKDIDMAIVGAANILSYPHSFTCLSDAGVLSDT-GNCKPF
RDDADGYCKADFVGAVVLKRLEDAVAHNDNILAVVASSGRNHSGNS-TSITTSDAAAQER
LFRKVFHDAQVSPDDISYVEMHG--TQVGDPAEVGAIANTFKH-D--GPLNIGGVKANVG
HSEAAAGMAELMKCIMMFEN-DTIPPQQGMPALNPKL--PALS--E-LNIKIPSEQEFKN
DKPRRILLNNFDAAGGNACM------DPRSCHIVTVSARTKASFQANKSKMIEWLRAEDV
AYTTTARKMHHRFSCPTS--SVQDLIGSLEATNTSPENLPVVFCFTGQGSHYAGMGAELY
RTSPVFRETIVATCDAYKFP-SFI--KLITD-KIDMSTKNAAQTQLAIAALEIALTAFWR
S-AGVE--PAMVMGHSLGEYVVPGRSSCPIASG--------AMRTWDLCNA---------
--------------RGNSCINGPSATVVSGMSEDLSQFQE-----KIRGKTLSIPFAFHS
FQVDAILQDYISV--A-GSVTYSA-PKIPVASTLL-AQVIEPGT--F--NQDYLAQQTRQ
SVDFVGGLHAAKSN-LK----DA--FWLEVGPASVCTSFIQATISTIDAK---VSNWTSV
STAMSAAYKAGVNIDWLSFHRCYENLEL-L-RLPAYAWDM-KNYWITYTDKGRELIAYLI
EKYS---SPK--QVKFRASISDPEFLALIDGHKMQQ-IALASGSVFCEAALSAAKYVLE-
-NMTVHDPDLLI-LITTAIMDSPSWKAISHEMGSITVGWDRMSYFVK-AAMDDLIKKAKE
--GHRMQPS-IFYALFS-KGVEFSSTFKGVQEAYIAPDQAAALITLPRFTQSPYWSEALV
HLAGFMVNGNSRTTFVVMGFESAERQYMTY--TRIETAFCDAFVFE-L--DSSKI-VMQV
LNVRYTELPAATWRHVLEVQATTEQSVFDLLLKSIVKSTGSDPSE--FT--DDTALADIG
IDSIMAIEVAGAVRNEVDI--D-LAAS-FVFEYPTIGDLRRAFGE---SSSTS---PRL-
--SESNSVA-TPSSSV-----I------SIDNEN-TM-I-------KK------------
--------------------------GCLLPDKT-EADLGP-------------------
------------------------------------------------------------
------------------------------------------------------------
---------------------
>Grascr1.cluster023_L0_CDS8_ProteinId__GeneId_jgi.p_Grascr1_12423
EPLQKLCEFTNFIDNLNKVLREEV--RRQ--PFLDVLDLVKILETTLACVCQL-ASVITA
LVGLCSGLLAATAVSASQS-LLDLALRTVRVAFRLGVKVRLST-PSW-SRLVLGI-QEVA
ISEV-TQFNQRNQAYISS-NS-KDVVTVSGPPATLK--ALFAPL-DI-FGPFHASHLDAD
IDEIVQIRVISA-DSSLAD-GMEDFLRDIVRNILVRPLSFDRVLSTVVSEARACRISSVG
PSLVSALRASTKIAVVGMSARLPSA-DDLEGLWSLLEQGLDVHRRIPP--DRFDVD-AHY
DGK--KKNTSHTPYGCFIEEPGMFDFFNMSPREAYQTDPMGRLALVTAYEALEMSGFVPN
RTPSSMLDRIGTFYGQTSDDWRQVNA-AQSIDTYYIPGTIRAFATGRINYFFKFRGPSYN
VDTACSSSFSAIQLACTALQAKECDTALAGGLNVMTTPDLFAGLSRAQFLSKT-GSCKTF
DNSADGFCRGDGVATVVLKRLEDAEADNDPILGVILGTATNHSSEA-ISITQPHGPAQEF
LYRKILRNTGVQAQDVSYVEMHGTGTQAGDGTEMKSITNVFAPRGPDNTLHLGAIKANIG
HGEASAGVASLVKVLVMLQK-SAIPPHVGVKTINKTF-PTDLD--E-RGVRIAFKTPWSR
GGKRRAYLNNFGASGGNTGLLLEDGPDPRTHFVVSVTAKSAFSLEKNVHNLVSYLDAPKL
SYTTTARRMHQRVSLVAS--SISDAKKALLA---PK-PPKVSFVFTGQGAHYPAVGRQLF
EDSEQFRSDINRIGRNQGFPS-IL--PLIDGSDV--DSLSPVVLQLGQACVQMALANLWM
S-WGIL--PTAVLGHSLGEYAALNVAGVLSVSDTIYLVGRRAELLQKSCTAGTHAMLAVA
TS-LDAQKLLVG---EVACINGPRETVISGSTEQMISFSKTLKS-NVKCVLLPTAYAFHS
AQVEAILDPLDDL--S-SSVSFGN-PTVPVISPLL-QKVLGSDA--F--GPEYLTRHARE
TVHFQGALAVAKNDGLI--DQNT--IWVEIGPAPICSAFLKSSLGPSLRK--KEDAWKTM
TNALSALHLKGLQIDWHEVHREYDSHAV-L-RLPTYTFEN-KNYWLEYTNNWCLTKGKVI
KEE-IGK----KRLIAESDLSNPDLNAAVTGHLVNG-SALVPSATYAEMALTIASYIQRV
RHLEIVKPLIR-QTIRMTA-TADKISWNSHATTTVDYSWSKTDYLFR-SRIDVLLEGAK-
TGYTKVNRD-KTYEGFA-ALVTYDKKYHGMKEVVLDNKEATSLVEFTDFDYNPFWIDNII
HVSGYILNGSSKQVYISHGWESLQKKYHNY--VKMQTMAGDVYVFD-G--E--EM-IAFA
GGVKFQAIPRAVLNRLLPPSSPVAKSAVKEFLNIVSEELGVEPSE--LP--DLAEFADVG
LDSLMALTITGRMREELDL--D-VPTS-MFTDNATVGEAKKAILAMTTPNLLNIISEELG
ADEAELIET-NEFAEMGLDSLMSLTITGRFREEL-DIDIPT--SFFTDYPTITEARTAMA
PASE--T----SRPATSILLQGNPKTTLFLFPDG-SGSATSYGKFTPIAPEI-AVYGLNC
PPAEYTGIEGVSAQYLAEIKRRQPG-PYYLG-GWSAGGVLAYSVAYQMI-ETGENVERLV
LIDSPCPHYVDSL-LL--G-IPHFEASIANLAAFVPKTLMIWADS--REKIGSGWDKLLV
EG-NHFTMIREPEVELLRRGL
>Grascr1.cluster027_L0_CDS19_ProteinId__GeneId_jgi.p_Grascr1_12945
PYLRHLLTLSSFLKQATSNLRADI--AAL--PSHDLLEFIEAVSNALLVIAQL-AHWIKC
IIGNSVGLLSAAAVSSFSS-LASFAIEHIRIAFRLGVEVRIS--ACW-SKLVPGV-TGSV
NDLL-AAFHKHKQAYLSS-IG-PPGVTISGPPETLT--SFFDDS-EI-YGVYNAPHLDVS
INKIISIPVFST-GSAFAA-SCKSLITQAATNILRETADCNAVLEECASRVSKCRVAPIG
PTTVSQLQESSKIAIVGMSGRFPGG-RDIHEFWEMLSKGLDMHKEVPA--DRFDGQ-AHY
DGK--GRNMSHTPFGNFIEDAGLFDFFNMSPREATNTDPMQRLAIMTAYEALEMSGYVAN
RTPSTKLERIGTFYGQTSDDWREINE-AQDIDTYFITGGVRAFGPGRINYYFKFSGPSFS
VDTACSSSMAALQLACTSLWAGDCDTAITGGLNVLTNPDIFSGLSKGQFLSKT-GNCQTF
DNDADGYCRGDGIGTVILKRLEDAEADNDNILATILATATNHSAEA-ISITHPHAETQEA
LYKKVLDQAGVDAHEVGYVEMHGTGTQAGDNTEMTSVTNVFAPRKPDQKLYVSSVKANIG
HGEAASGVCALIKVLLMLRH-SSIPPHAGIKEINKTF-PTDLA--A-RNVHIPMQTPFPR
KDNRIVYINNFSAAGGNTALLLEDAPDSRQTQVIGLSARALSSLKDNLKRLSAYLDSGSL
SYTTMARRIHHKVSFTAT--SVAQLKQALDK---ST-APNVAFTFTGQGSHYASLAADLY
STSTSFRSDLDSLATSLGYPS-FL--PLIDGSDI--ATLSPTLVQVGLTSVQIALYRLWV
S-WGVK--PSVVIGHSLGEYAALHASGILSISDAIYLVGERARLLEKNCTAGTHAMLACK
SG-VAVQDVINA---EVACINGPSETVLSGTSSVIDSAKEMLDA-GLKGTKLNVPFAFHS
SQVDAITEEFAQI--A-AGVTFSK-PTTPLLSPLF-GNVLTGSS--V--NAEYLCRHARE
AVNYLGAINAGQDASLI--KPTT--VFVEIGPHPVSLGFVKAALGPSLRR--NDAAWTSI
ASTASLLYNKGVEIDWNEYHKDFLAHQM-I-ELPSYAFAL-KNYWIDYKNNWCLTKGKVV
HEE-YSD-G--KLLIAETDIHSGDLFPAISGHKVNG-NAFFPSSLYGDIGLTVSQYMFRV
RDMEVPQGLVAKQILKITA-KADNFSFSTHALCVVEFEWSRSAYLVE-DRTKALHARAE-
DGANILSSG-MAYKLFE-ALVDYAEPYRGMRRVVFDAKEATAKVILQNFVCPPYWIDSVG
HLGGFCVNANKSQVYISHGWESMRKEYKTY--VRMKMVVGDVYLFD-G--D--IV-IGVF
SGLRFQCIPRRLLEMMLPV-VKVSQSVTSQTMDIVAEECGVALSE--LA--DGNSFADLG
VDSLMQLAISGRMRETLEL--D-IPST-LFVDHPTIGSLKAYLAP--DKDAVEVIASQRG
VHVSDLAAT-PFI-----------------------------------------------
------------RQAQSIILQGSPKTNFFLIPDG-GGSAASYVPIPEIAKGM-CVFGLNS
PPEEYKGVVGIAEMFVKEIQRRQPG-PYALG-GWSAGGVIAYEVLQQLL-RSSQIVSHLI
LIDAPCPQWFNSI-LL--G-LPHFGASINALSTYNAKTVSIWCET--KTDWGQLWDALVT
PG-NHFTMMKGENVDWRWDCV
>Grascr1.cluster043_L0_CDS4_ProteinId__GeneId_jgi.p_Grascr1_5432
SLLSKLLHLSEFLERSCQALKDEV--AKL--QFSNLKHLLPALSQALFCICQI-GTFIAC
LTGRCTGLLSATAVSGSSN-PSTLGVHTVAVAFRLGACARFCF-QSW-TVALAGA-DETL
VQAI-ERFANESTPYISARIT-QTQYSISGPPDVLD--SFLSRL-SI-TAPYHAGHLDEE
VDSVLSIPVIST-G-EILPAPFPKALRNAIKECLQTPIHWDLVANGVFSHIFAVHYIAMT
PDTRKLLGDRDKIAITGMSGRFPQA-PSMEALWQILVQGVDTHELVPY--TRWEAR-THV
N-P--GKNVSGTGFGCWLHDAAQFDFFNMSPREAPQVDPAQRIALMAATEALEQAGIVPG
RTLSTEKDRVGVYIGSTSNDWMETNS-AQDIDTYFIPGGNRAFIPGRINYHFKFSGPSYT
IDTACSSSLAAIHLACNALWKGEVDTAIVGGTNAISFP--TAGLDRGHFLSKT-GNCKTF
DDSADGYCRGEGVAIAVLKRLSDALADKDPIQACILSIGTNHSAEA-ESITRPHVGAQHA
LFDNVLSDAGVDPTSITYCEMHGTGTQAGDAGETASVLDALAPRKAHQPLYIGAAKSNIG
HGEAAAGVTSLAKVLLMLKT-SIIPPHCGIKKINHKL-P-NLQ--A-RHTFIAREVQWPR
HGARQVLLNNFSAAGGNTALVLEDAPDARSHHIVAVSAKTPASLEKNIRNLISWIDQSKL
SYTTTARRMHYRVMVSGH--DLSSTSRSLRQSLEIG-TPKFVFAFTGQGTTFDGTGVELY
NKFSDFRADIDRICLRLGFPS-IR--GFFERQVQ--DNMNPILLQLASVCFQMALSRMWI
S-FGIL--PSVVVGHSLGEYAALYTAGVLSQVDVISLVGRRAQLLEKACERDSYGMLAIR
SS-AVLE-TLLG---EISCLNTRQGTVIGGTKAQMSAVRPLLKR-GSSHTFLEVPYAYHT
SQVDPILESLRSL--A-RSTTFRR-PTIPVVSPAL-GKVVERED--F--GDDFVAQHCRA
TVNMLDALTIAKSNGIL--TEKM--MGIEIGPAPVVVKMVKDSVGASCRK--GEDNWKLL
AQVLQSAYTAGAEVDWMAYHKNFACQQC-L-SLPSYSWDL-KDYWIQYVHDWSLRKGTII
RDTLS-L-S--GELVVDANLSREDLNPMVQGHKVFE-VPLCTPSVYADIALTIGEYMMQV
ADMTIQAALVANQLLRTSV-QFDTCTFSSHSHCLVRLALGETTSIVR-SRIASLRSRVGS
SGTFRFSRA-MIYKMVG-QLADFDPKYRGLAEIILDNDEATGTVSFGTFHTNPAHIDALS
QLGGFVMNGNDKELFVNHGWESLQATYLTH--VQMKLWSGNIVISD-A-D---KV-VGLI
RGVALQGVPKRLMQYIVKKTAERSVSIVESAMQILIQESGVSANE--LT--DRTHFSNIG
IDSLLSIVISSRIREELGV--D-LDLS-SLVELDTISGFKHHLQELRIVTALSIIAEESG
VGITDLTGD-IRFADIGVDSLLSLVIGSRLRDEL-GIEISN-MLFGVQFPTVGELESHI-
-SDHSTRASPLSKPAWSLSLQGSSSRRLFLFPDG-CGVATSYLSLPKISPSV-AVVGFNS
PSEGVSDLPGVLASYCEALRKHQPG-PYHLG-GWSAGGILAYAIAQQLM-AGGEEIASLT
LIDSPSPDHCAKV-IF--G-MSHFEATIELLHEYCARVRIIWAER--RTDFGGEWAQLFE
GE-HHFSMMRGRGAELIGLDM
>Lobpul1.cluster004_L0_CDS6_ProteinId_1283523_GeneId_1283523
DRLDQLR-IVKIFQELPLLWRALS--NQD-----AADHLAQVTRMPLTTIAQI-ADYIGG
IQGFCIGLLSALAVASGKT-EDDVAADSVRLAFCVGAFVRNGG-LAV-RWKSPTM--EDI
QHLL-SRH---PDTYIAGIRD-IRDVTVTVPGSVVE--LLLEDT-GV-SGRYHIP-I-GI
PRKILESLVRSD-AHLFSD----SAALLALECILGERADWYSTISTAVSELANAFILSFG
-TPQSVARSKDAIA------------------------GNSMLSEIPE--SRFGRG-RPA
R------NNSLRFWGNFLRDIEAFDFFKKSPREAVSMDPQQRILLQVAYEALEMSGYFAE
----SRPEDVGCYIGACATDYDFNVA-SHPPTAYSATGTLRSFLSGKLSRYFGWSGPSLV
LDTACSSSAVAIHTACTALRTGQCSQALAGGITLMTSPYLYENFAAAHFLSPT-GGSKPF
SADADGYCRGEGGGLVVLKRLSDALRDNEHIISVIAGSAVNQNDNC-VPITVPHTSSQGN
LYKRVTGQAGVTPNKVTFVEAHGTGTPVGDPIEMESIRRIFGGRE--APLIVSSAKGNVG
HLEGASGVAALIKAILQMEH-RLAPRQALF-TLNPKI--PALE--A-ENLCIPTAVALSG
--RLTACVNNYGAAGSNAALIILEPPPRPKKFPIQLAAASAGGLLAYCKALDKFCDQSDV
AFNLATRLNQETFTATAT--DLDQLHAQLRQQIVRPKEPPVVLCFGGQISDKVALDKGLW
QDSTLFRSYLDNTLRAMGYPG-IY--PGIFQT-ETV--TDVVILHSIIFATQYSCAQAWL
E-SGLK--VNALIGHPFGQLTALCVSGTLSLRDGLRLVAGRASIMQKYWGSESGTMIAVE
ID-QQLEGLQTAFREEIACVNGPTSHVVVSDKASAGELETKLT--AIRYRRLDVPYGFHS
RFTEPLLPYLEDL--A-SSLAFHE-PHIPLETCTD-T-SS-T-T--P--TAKLISAHTRE
PVFFGQAVQRLQAK-L-G---PC--TWLEAGSDSSIVGMARRALGPLQLNKPN--SFEFL
VDATVALWTAGHRTQFWSFHRSQKQYDY-L-RLPPYAWET-SKHWLDLNMSAALPSNRL-
--ES---SD--SGHHFVITPSSEEYQTVVKDLESLG-SSVCPSALYVELASRAVRMADKI
RAFQVHSPLGPN--ISLDLLR--KFKVTSHAEGTVYLEFCHYERLTGHAKIVSIADD---
--SESLRGN-VIYKMLV-RAVNYPQWYRGVKNVAAVDSRVVASVTRT-ITTQLPVLESFI
QVASLHANCLGGEVFQFTKADYLQGPWDVV--AYTGEVVYDIFIYN-A--ATARL-VLLI
LGVHFTNLRQPVTIPAS-PQ-AEPNCIYEDICGLLEKLADIPKDQ--VP--RGSSFDDIG
VDSLMMIEVISELSTLFHV--E-LPVD-ELEELTDFNSLVSYLHG---------------
-----------------------------------------------------------V
RTAKPFVS-TST--------------LALLIHGG------G----------------FGR
KPSDME--HKPEEEPTEIMDILAGV-EYAPM-CWNSQ-------TIPILVH---------
GLPHKDSQAISPL-QIRQG-----------------------------------------
---------------------
>Lobpul1.cluster011_L0_CDS6_ProteinId_1260783_GeneId_1260783
EVLAGLR-LKVAVKDLLRFWDTLI--DFD-----YLSDFQHVYALPVTVVLQI-TQYIGG
AHGFCVGLLSALAVSSSQT-EADIAVNSVRLAVCIGAYVFGES-VAL-RWRDDDADADEV
IALV-RTF---QDAYISSIND-LACVTITAKATDLA--ALSESV-HV-EGRFHSA-V-ST
VDKLTKVPVRSN-GEIITE----SLVRVALENTLSEPANWYGTLRAAVAQLK--IAAFAG
SGPASLVQGPHSIAIVGMAGRFPGA-DSLDELWELLLSGKVMTQPAPV--DRLGLP---Q
T------HTGTKWWGNFLNDPDTFDFFKKSSREAIAWDPQQRILLEVVYEALESAGYFGA
G---KEPDDYGCYIGAVMNNYYDNVS-CHPATAYATLGTSRCFLSGCMSHQFGWTGPSLT
IDTACSSSLVAINTACRAICSGECSRAIAGGTNMITSPFDYQNLHAAGFLSPS-GQCKPF
DTGADGYCRGEGVGVIVLKRLEDALNENDNVLGVIVGSAANQNYNL-SHITVPHSGSQIN
LYRKVMSAAGVDPKSVSYVEAHGTSTGVGDPVECRSIREAFAGRE--TNLHFGSIKGNIG
HTEATAGIAGLIKVLLMMQH-GKIPAQASH-SLNPKI--PALS--P-DKMAIPRSVLWNP
--TRIAMVNSYGAAGSNSAALIRQYQSQLSKYPLFISAASTSSLSMYSQKPTIWLRHSDL
TFNLSDRANHSVLATTVA--DMDELEQKLTPIASVPSPKPIILVFGGQESDFVGLSEKLY
WSSTLFRHHLNDLLLKLGYNG-LY--PAIFQR-TAI--IDLVTLHPALFSIQYSSAKSWI
D-SGLG--VSAVVGHSFGQLTALCISGILSLEDALKLVAGRASIMLKHWGSEAGSMIFLQ
TD-EPVSEILSTLKTEIACYNGPKSHVVVGSSRDIDALESVVTN-SVRTKRLQVTHGFHS
QFTERLLPHLEVL--A-QSLEWKR-STIHLETCDE-V-QS-S-E--P--DYRLVADHTRR
PVFFQSAVERLAKK-F-P---QT--TWLEAGRGSSVTQLVQDSVASPQLTTPN--AQDSL
TKVTVDLWKAGYSVQYWPFHRRQKEYQH-L-GLPPYQFEK-TRHWLSFTGRGGQKEETFL
RFKD---NS--KEAIFNIAPQSDRFKSMHGGHVMAG-QSLAPASLYFEVAARAALFLAET
EDLIMNSPIGLD--ILLCLKR-LSFSITTQSTGRVHLIFKRFETLAGFRRCEEITNH---
--AEKMSGK-HVYRAFN-HVVHYGENFRGIKEVSCVGFEAAGKVMIS-LT-DTPMTDSFM
QFAGFLVNYFLENVLVCSKIERIEKEWVVY--SNMTDASADAYVFD-A--KSRKM-VMAA
FGFRFSEMSQALLARMLKP---QANSKREKLLKVLHEVTDVPLED--LN--EDSTLEDLG
IDSLMATEVLNDIRSNLCL--T-IDLT-TFLFFANIKELIAHVDA--VEDLA--------
------------------------------------------------N------G---V
RTDILVDT-TPA--------------VALMIHGG------S----------------FSR
K-------RHP-EDTGAEYDVLEAT-NYGVI-NWKAQ-------TLPVIIG---------
GLLSKNRIRVSPL-QMVRG-----------------------------------------
---------------------
>Lobpul1.cluster016_L0_CDS7_ProteinId_1156581_GeneId_1156581
PRLTRLLRLSWFLDQAYCKLRAEI--GLL--PATSLADLSTSIQSALSCICHL-GYVIAV
VTGFCTGALSAAAVSCCLS-VSELAVAIVGVAFRVGHLTSI---EPW-SLAVSGA-TESL
TEAI-EAFSDSSRPYVSA-EL-PDSITISGPPEILD--KLRNSL-PI-HAPYHSPHLDTD
LEGILQVGAVSD-GGVTKS-DLYSRLESALGQVLMEPLRMQPLCEGLASYIDVVHIVPID
AYLASTLERRSKIAVIGMSGRYPSA-ENNREFWELLLQGRDVHKEAPS--LHWDVK-THV
DGA--RKNTSATGFGCWLEHPEAFDFFNMSPREAPQVDPAQRIALMTAYEAIEQAGIVPD
ATPSTRKDRVGVFYGVTSNDWMETNS-AQDIDTYFIPGGNRAFIPGRINYFFKFSGPSYS
IDTACSSSLAAIHVACNSLWRRDVDTAIAGGTNVLTNPDFTAGLDRGHFLSRT-GNCKTF
DDTADGYCRGEGVGTVILKRLEDAVADNDPIQALILGAYTNHSAEA-ESITRPHVGAQKA
IFSKILSDACVDPRDVSYVEMHGTGTQAGDLGEMNSVLDTFAPRANDSALFVGSAKANIG
HGEAASGVTSLAKVLLMMRN-NIIPPHCGIKAINHKF-PKDLL--E-RNVHIADGVEWTA
GKPRRAFVNNFSAAGGNSALLLEDKPDLRTAHAIAITAKHASSLSRNVEAMLEYIKEGQL
SYTTTARRIHHRVMVTGG--SVSEIQNSLRK---PS-APKVVFAFSGQGSQYVGMGRSLY
NSSNTFRCLLDKLAQSFFFTS-FM--PYFLNDN-ASQEYSPVQTQLATVAMQIALSRLWT
S-WGIV--PDAVVGHSLGELSALNSAGVLTDAETIFIVGRRAQLLQERCTKGTHVMLAVK
AS-MKVEPILAG---EVCCINGPSEVVLGGLRDHVTLVEERLKA-RLPTTFIDVPYAFHT
SQVDAILDDFELE--L-QGIAFRK-PAVPFISTVL-GDVCSDRE--L--DPSYLRIHCRC
TVKFQAALASAQQQKVI--SPKA--LVVEMGAHNVLTRLLRSCLGPTLQR--DQDDWAVI
ADAVSQVYRSGKDLHWQEYHRGFESHKV-L-QLPAYNWNL-KNYWMQYVNDWSLRKGTVL
EDC--------AKIVVESDLCHSELNRLIQGHVVDQ-IPVCTPSVYADIALQIGKYLVEV
AEMTIRKALIAKQPLQTTA-EVDRCRFATHAQSVVRFSLQGTSADTK-RRIENLRASLE-
SRAERFNRT-MVYKMIR-PLAQFHQDYKTLYEVILNSQEATSKVDLKRYYTHPGYIDGLT
QSGGFTMNCNDVEVFVNHGWASFQKTYTTY--VQMRMFRGDLLVFS-E--Q--GI-SASY
QGICLQGVPRDVLRRILQSSTTT--SPFSKILNMISEESGIDVGD--LG--DDITWPEIG
VDSLLSLQITGRIREEIDV--D-MDLDDLLGRFPTVNELRSFFGSLVDNT----------
------------------------------------------------TPDLIPLER---
------------PSASSVVLQGSLKKILFLFPDG-AGSATSYSSIPAVALDV-AVVGLNS
PPTNFKTIDELIDAYLIEVRRRQPG-PYHFA-GWSAGGMLAYHATYRTI-M-GEEMEHLI
LIDSPVPEFLSKH-LF--G-FPHFNATIDTLHDFVAKTSLIWATN--HTTFSNGWEELFE
GA-NHFTMMRDPYARFVFESL
>Lobpul1.cluster030_L0_CDS9_ProteinId_1263102_GeneId_1263102
NLFLELHQLARFLEEATLAIREEV--QQL--PFETILNFSGSIDGILLCTLEL-GTLITS
FAGLGIGLLATAAVSLAPT-LADLGAQVVRQAFRLGVLVNLQPRDTW-AYVLPDV-ADEV
QQEL-NAIHAKSKIFISA-LS-ATSVTVSGPPARLK--SIFQAL-PVYGGLCHAKHIEEN
VHDVVRIPIYST-GKPFPATNATNLFEYIITEVLTQPIQWDNVIQGVIQQVSQCQVLVFR
ISLSAAL-KQSKIAIVGMSCRMPSGATDTEKFWELLESGLDVHRKIPA--DRFDVD-SHF
DGK--RVNASHTPYGCFIDEPGLFDFFNMSPRETQQTDPMQRLALVTAYEALERAGYVAN
RTAATKLPRIGNFYGQASDDYREVNT-AQEVSTYFIPGGCRAFGPGRINYFFKFSGPSYS
IDTACSSSLATIQAACTSLWNGDTDTVVAGGMNVLTNSDAFAGLSQGHFLSKTPNACKTW
DCEADGYCRADAIGSLVLKRLEDAEDDNDNILGVILAGATNHSAEA-ISITHPHAGHQAY
LGRLVLNRAGVDPLDVSFVEMHGTGTQAGDAEEIQSVTDVFAPRNAKNPLHIGAVKANVG
HSEAAAGVTAVLKVLLMLQK-NAIPPHVGIKGLNPTF-PKDLD--K-RNVRIPYETEWPY
GKKRIAVVNNFSAAGGNTTLAIEEGPDPRSTHVVAVSAKSKISLKGNIERLLAYLDKANL
SYSTTARRYHHRVAIAAS--DVAQVKKHLTSALGTTGPPPVAFAFTGQGGSYKSSNLELF
HHSPYFRSQIDALVRGQGFPS-FV--PALDGSDH--Q-HSPVITQLALVCTEIALAKYWG
S-LGVK--PNVVIGHSLGEYAALHVAGVLSASDTIFLVGQRARMLEQKCKMGSHKMVAVR
AS-LATQKSL-----EIACVNSPKDTVLSGPVADMDAIIPLLEA-GYKCFSLDVAFAFHS
AQTDPILDEFEAI--ANSGILFQT-PHLPVISPLL-SKVIDDKT--V--NASYMRRATRE
SVNFFSALETAHEIGTI--DDET--AWIEIGPHPVCMGFVKSILSPSFRR--GDDNWMTM
AQSLATLHCADVQVGWNEFHRSFEGLRL-L-DLPTYAWND-KTYWIQYNGDWALTKGQII
EQN-FNG-T--ATVVMQSDLMQVDFRAAAWGHKMNG-CGVVTSSIHADISYTLGEYLYKI
AGLEVLKGLVANQLIQVSVATADELKWYNFASATILYSWVPSTHLIQ-GRIQDLERLAE-
SGANRFTNN-MAYLLFANNLVDYASKYRGMHSVVLHD-EAFADVVLSSWTVPPFFIDSVA
HLAGFIMNVSKNNFCVTPGWGSMRAKYRSY--VKMSVYLGDVYVLQ-D--D--VI-IGMV
GGIKFRRYPRILLSRFFSAPASEPATTTAKAIQIIATEAALDLTD--LM--DDASFAGLG
VDSLMSLVIAEKFREKLGV--V-VTGS-LFLDFVTIGDLRNWLQE---------------
------------------------------------------------------------
------------------------------------------------------------
------------------------------------------------------------
------------------------------------------------------------
---------------------
>Lobpul1.cluster035_L0_CDS5_ProteinId_1082851_GeneId_1082851
ASANQLR-VLGAITDLPRHWDALC--KAV---ARLLEDLKFIILTPLVVITHL-TQYEVE
TVGLCTGLLSAAAVSCSED-LMQLSAVAIRLAMIIGALALA---FSV-AWSSPE--I---
-------------AYVSVLID-KHRATVTSPKRIVL--PLQQDV-SL-RGRFHN-ECRAD
LERLIGLPTRSG-GHYIR-----KLQDVVLQSMLVEQSDWHSAFAELEASVDDSLIVSFG
PEPPVLARKDNAIAVVGMSCQVPGA-ADLEGFWKLLRAGQSQHVEVPS--HRFSIE-TAW
R-----LDKKRNWYGNFIQDHDAFDFFKKSPREMESTDPQHRLMLQVAYQAVEQSGYFGL
HK----DKSIGCYIGVGNDDYENNIA-CHPANAYSATGNLRSFVAGKISHYFGWTGPGLT
IDTACSSSAVAVHTACRAILGGECNAALAGGVNIMTSPEWFQNLAGASFLSPT-GQCKPF
DATADGYCRGEAVGAVFLKKLSSAIADGDQVYGVIAGSVVLQNQNC-TPITVPNAVSLHD
LFHTATRQTGLEPGQISVVEAHGTGTPVGDPAEYDGIRSVFGGRS--GTLSLGSVKGLLG
HAESASGIVALLKTLLMIHE-GAIPPQPSF-TINPST--YASS--S-DKIEIATSKPWKI
--FRAALINNYGASGSNATLIITQAPPSSTKYPFFFSGLDASTLRRYSDRFVKFLQSANL
AFQLSRQSNRTALIFTCS--STNELDEKLTEFRNR-SARPVVLCFGGQVSTFVGLDRQIY
ESVKILRSYLDAVCQSLGLDG-LY--PSIFQR-SPV--PDIVNLQTMLFAIQYSCAKSWI
D-CGVQ--VAAVVGHSFGELTALCVSGILSLTDALKMISGRGRVIKNSWVGDKGSMMAVE
AD-LGVEKLLELSSKTIACFNGARSFTLAGSTSAIEMAIRLAAT-SMKSKKLNVTNAFHS
TMVEPLMTELERV--G-QGLNFKE-PLLPLERATE-FESS-K----L--TAQFVADHMRK
PVYFNHALQRLSQR-HP----SC--IWLEAGSNSTISMMAGRALGSLNVTS--DSAFQSL
SEATVQLWKEGLNVSFWPHHPSQTEYDP-L-LLPPYQFEK-ARHWMELKTPQKVVVETFI
GYQD---SE--ASVRFRVNTMTQKYSDYVSGHVIAQTAPLCPSTLQLDIAIDALMSLYPL
QGMNSHAPLPID--VWLDAEARNNWKMVSHVSGSIAFEFAKYERLVDRKRCLRLLDS-N-
--DDVIQGR-NIYKSFK-EIVDYAEVYRGVQKIVGKDNESAGRIA--TWL-DTGLGDSFC
QVAGIFVNSMDKEMYVSDRIDQWIEVWEGY--ACHKEYISDVFIFD-G--RNGAL-LEVI
LGIRYQRVSKASFGKMLSTVKKV--DISSNIRDLLSKLSGLEPHE--IK--ADSDLAEIG
IDSLMSMELAREIEIALNC--T-LDNS-YIMNLTDFQSLVKFSSH---------------
-----------------------------------------------------------R
RTATSVPA-KSA-PS-NT--------QCVVVTGA-TGDLGSFAALPHVR----SIVCLNR
Y-------------ALSKLKVFETS-AYEHN-AWPLSPVKGFESQFKVMRN---------
LISLASEQFISSL-TV--A-NGVLAFMVKSAQTLRAQGDLSWCAA--ALDIPQEWVQRVF
DQ-NFVLLACGGMIDLVRKYI
>Lobpul1.cluster037_L0_CDS8_ProteinId_349436_GeneId_349436
AATLTAEEFLKACLSLD-LDSR----RKL---FHELKDFLAIIQGTTICLYQL-LHYLLE
TTGFSSGLLSATVVATSRT-IEEYGVEAFRLAFWIACRTKFTNAKSW-SLVVLGL-SDEL
QARL-KEFQEQRHIGISAILS-AAVVSISGPTRDLQ--AFKE-A-HI-DAWYHGGDQ-SV
VEEVLQIPIRSD-GSILDTPN-DSLAHWVIRHILLYSVDWVKTSQNIAE--VVPQLFSFG
PSLLMAIKFQDGIAIVGMGVQFPKG-EGEEELWETLSEGLSAISEIPE--SRFKIS-QYF
S-T--RSRQMPTRHGAFLDDVWKFDFFNISPREAKSMDPQQRVLLHTAQAALEDAGYLRD
T-PSSKAASTGCYIGVATGDYVDNLR--NDIDIFYTPGTLRAFNSGRLSFVHKLSGPSIV
TDTACSSSLVAIYHACRALQNGDCTTALAGGVNVMTSPDMYLGLSRGHFLSPT-GGCKPF
DASADGYCRAEGCGVFVLKRVSDAIAENDRIHAIIKGVELNQNGNA-HSITHPHSETQVD
LFQRLFQKADVEPVSISVVEAHGTGTQAGDVGEVVSLQRVFKK-SMDHPLVISSIKGNIG
HSEAASGAAGLAKLLLMLRK-REILKQANF-QLNPRL--TGLK--D-DGIVIPTEHSWQH
LQPRRALLNNFGAAGSNAALILEEKMDDRSSYIFNISAKSQHILQVFIERFQRFLRQSDI
CYTASARRQVYRISIPVS--SIKDLQTKLGNINVR-ASKRMVFVFSGHGSLYSGMGYELM
HTSLLFKEWIDAIVQSLGFPS-FL--SFLHKNMSFD--DEIVTSQCACVALEYSLAKLLI
S-WNIV--PDYVAGHSLGEFAALAVSDALSLEDTLRVVATRAQMMTKYCAIGASGMLACK
IS-PSADRILEGEPANVACRNTDADCVVSGPWDQLVHFEKV-SK-NFKSKKLDVPYGFHS
SSMDPIVEALTKL--S-SSLTWRS-PTIPVASNVF-GRLFD-----F--TSNYFALHVRQ
SVRFRDSIQDISEKG--G-FEQS--VCVEIGPHPLVLPMMSGIL-PTLQR--NQDAWLSI
NATLSQLSLVKNDINWRAIFEGSQ-GTM-I-SIPKYPLIK-TAFRIPYQERST--G-RSI
ASRS--------EDTLLFETSMAVLEPLISGHNVGG-FAICPASVYHELFLEAASKVL-V
SNMTFVNALIYE--IYVHISKSKEVKLT-CCRAVVSIRWLKEAAMVK-RQCHYF------
--HSKFQTKVLYETIFT-RVVRYSEEYQTLIELSVSDSEGIGSFKLPDYVVIPAFTDTLL
HTAGFIANLSSDEICICSNVESIEETFTIY--CSLGSILADGFAVN----SVGNV-VAIA
RSMEFKKLQLSSFHTLLQSSVATP-SVSKALLGILSDASGFPEQD--LN--SSQYLAELG
IDSMMQIEIASKLKQAFPGS-S-VDHA-SLAECDTIQALSDAIAS---------------
------------------------------------------------------------
--------------------------RNHAINGW-EQVVGG---------------VL--
------------------------------------------------------------
------------------------------------------------------------
---------------------
>Lobpul1.cluster041_L0_CDS6_ProteinId_1084884_GeneId_1084884
QHLKDLLRLEEFLVKAYDAIRMEI--FTL--PFACLDDLVLPLDMAVTCMYQL-GVFINR
ILGLCTGALAAAAVSFSRN-TLDLGVEAVIVAFKTGVHVRIEP-QSW-SMVVASS-AA--
-GVV-ETFCEQKRPYISA-YT-PKGITVSGPPSSLS--QLRSSV-PI-YGPYHSSFLETD
IEHILEIPVIS--GTTVQG-DFSVLLKAAVRQILLHPIRWDNVIEELQSWLTAFSVVPIG
-SIYTALQQQPKLAIIGMSGRFPGA-QNNEAFWDLLYQGLDVHKPVPA--FHWDSK-THV
DGT--AKNTSATPFGCWLDDPAAFDFFNVSPREALQMDPAQRLSLMTAYEAIEQSGIVPD
ATPSTRRDRVGVYYGVTSNDWMETNS-AQDIDTYFIPGGNRAFIPGRINYFFKFTGPSYA
VDTACSSSLAGIHLACNSLWRGDIDTAIAGGTNILTNPDMTAGLDRGHFLSRT-GNCKTF
DDDADGYCRGEGIGTVIIKRLEDAIADNDPILAMILGADTNHSAES-ESITRPHAGAQQA
LFNKILNKSAVNRYDISYVEMHGTGTQAGDAGEMNSVLSSFAPRRNDQSLYLGSAKANIG
HGESASGVSSLIKVVLMMQN-NTIVPHCGIKKINHRF-PTDLQ--E-RNVRIATQTAWER
AKPRRAFVNNFSAAGGNTTLLIEDAPDIRTIHLVAISAKNSSSLQGNLRSMLEFLKQDQL
SYTTTARRTHHRVMLTGS--RTEEICNQIEM---KS-APKIVFTFTGNGAQYSGMGKQLF
EHFSLFRNEVDQIGQSLGFPS-VL--PVIQSEDI--SIFAPTAVQLATTCVQIALGRLWA
S-WDIT--PVAVVGHSLGEYAALNMAGVLSDADTVYLVGKRAQLLEEKCAQGTHSMLVVK
GS-LDVASVLEE---EIACINSLIETVLAGPNEDVSVFQSLLAA-GMKSTLLKVPYAFHS
SQMDAVLEQFKKL--A-IGVTYAK-PKLPVLCPLD-GSVVDEGK--F--GPHYLARHCRE
TVNLRAALATAKSNKII--TDQT--ITLEIGPHPAISGMIKAELPASMQR--SRSPFQVL
AAALKTLYSAGAEIRWSEYHQDFKSHKV-I-PLPAYSWDL-KEYWMQYVNDWSLRKGRAV
EES-GDT-N--KHIIVEANLARKDLSPLVQGHEVDN-IPLCTPSVYADIALSLGTYLLDV
SNMTISKALILRHLLQAHA-DVDTIMFMSHARCVVCFTLQKDAFKVK-HKMQALRDGIV-
NGTARFNRP-MLYRMIR-PLARFHDDYRAIDELVLNSTEASSKLSFGEFHTHPAIIDALT
QSCGFVMNCNDVEVFMNHGWRDFRKEYTTY--TRMKLWHGDVAVFD-G--D--NI-VASF
QQVSMQGVPRRVLKIILS-PEPGPESKGAKALSIIAEESGIDVDD--LT--DDLMFSDAG
IDSLMGLTISARFKEEMDF--D-VDFDALFYEYPTVKSLKELLGDG-NSIALAIVSEESG
VAIGDFTDD-TSFADCGVDSLLSMVIVSRFRDEL-EIDIPN-ESLFLECPTVLELRRLIA
PAPAPAPKPEEAPS-------THSTTKIVLVTGA-SGSLGSIAQLPDVK----TVVCLNR
EQKAMKGIRFPETL-KHKLQVFQTG-DYEGN-AWPMSPLSGFESQFQV-------MRN--
LIDFACEQMVSSI-VV--G-MEHFGFLVKSSQTLNA--GLYWTAK--ALHIPQEWIERVL
ED-NYLRMSCGRLVTVARKYI
>Lobpul1.cluster051_L0_CDS1_ProteinId_565180_GeneId_565180
ESLRRVHQVQSFLESSASALREEV--GAL--PFTSIFDLVEALENALLCVCHL-ANFISC
ILGLGAGLLSASAVACSRT-LMDLAVKIVRIAFKLGAVVQLHQ-ESW-SMLVSEA-TAKV
QAEL-DAFHTRGRAYISV-IG-GGVCTVSGRPSRLR--QLAREI-ST-YGLYNAGHIEAE
AQEIVGRSVLST-GRKLIA-SASALLQLAVREILTQPIRWDTLRQGAAGLIFDGRVLAFA
TTLISALESNSKIAIVGMSGRFPGA-ASVDGLWQLLEQGLDVHKIIPK--DRFNVE-THV
DGK--KTNTSHTPYGCFIEEPGLFDFFNMSPREAAQTDPMHRLALATAYEALEMSGFVPN
RTPSTQLSRVGTFYGQTSDDWREVNA-AQNIETYFIPGGVRAFVPGRISYYFKFSGPSYS
VDTACSSSLAAIQIACTSLWNGECDTAVAGGVNVLTAPDIFAGLSRGQFLSKT-GSCKTW
DSNADGYCRADGVGSIVMKRLEDAKADKDNILAVVLGSATNHSADA-ISITHPHAGNQSY
LYESILHSAGVDASDVSYVEMHGTGTQAGDLTEMRSVTDVFVRRRRDQPLHIGAIKANIG
HGESAAGVTALIKILLMLQR-NAIPPHVGIKSLNPGF-P-SLN--E-LNVHIPFQVDWLP
EKPRVAFLNNFSAAGGNTALLIQDGPDSQSVHTVAVSAKSISSLERNIKQLIAYVEKPSL
AYTTTARRMHHRVAVSAS--NPKELKDALVT---SK-APKVAFVFTGQGAFYPRLGKQLY
ENSSQFQKDIDSLVKTLSLPS-IL--PAIEGSDD--EKLSPLVVQLALVCVQIALAKLWN
S-WGIM--PDVVIGHSLGEYAALNAAGVLSVDDTIHLVGQRAKLLQENCSAGTHAMLAVK
AP-LSIEAATNG---EAACVNTAKDTAVSGTVEEIDEIKQVLGR-GHKSLKLDLPYAFHS
AQVEPILDSFQTI--A-DGVVFDA-PRIPVISPLL-GKVLGSED--L--DATYLRRHARE
PVNFLDAVQAAQDEGVL--DAKT--VCIEIGPHPICSAMIKSTLEPSLRK--SEDPWKTL
STSVSLVHCSGLRINWSEVQRDHESCRL-L-NLPSYSFDD-KNYWIDYANDWCLTKMRVV
EEE-FYD-D--TKVVIQSDLSNPVFHALVSGHKVND-NCLCPSSIFADIAYTLADYTYKV
GQMEVAKPLILKQTLQVTI-TANSVRYVSHAKCIVTYSWGPNSYLIE-GRVDGLKNAVA-
KGAHQISRG-LVYKLFG-AAVQYDERYQGIDEVALDSAEATSRVSFKIFFFSPYWIDSLA
HLSGFILNGSKNFVYISHGWKSMRGKYEAY--VKMNVMAGDVYVFE-D--N--AI-IGVV
GGLKFQRIPRQALNLLLPSSHRASRKVTTVALKIIASEADIDLSE--LL--DECAFANLG
IDSLLSLQIAGKFREDLDI--D-VPSS-VFVDYPTIGELRHFLSKNKVVSIRTTIAEQMG
IALEEVSGS-NDLLSLGMDSLMSICILGSLREQT-DLDLPA--SLFLDHPSIDAIEEFL-
------------PSAVSILMQGNPKTTLFLFPDG-SGSATSYASIPNISPDV-CVYGLNC
PPEDYTGIDGVASLYLEEVRRRQPG-PYYFG-GWSAGGVVAFEITQLLL-RDAERVEKMI
FFDSPCPHFFNDI-LL--G-LPHFDASIKALSAYKAKTLAIWANN--RTDFGNGWDQLLV
EG-NHFSMMKEP-LKLIKEAM
>Lobpul1.cluster057_L0_CDS5_ProteinId_1267156_GeneId_1267156
GQLRLIHQVDSFLERAFAALRHDV--CTL--PFNSVFDLSEEISSALLCITQL-AHFFDL
IIGIGLGQLSATAVSCSKT-IVDLAVEAVHLAFRTGAVVNTQR-GHW-SMTVAGS-AEAI
ELEL-QVFQDQARAYISM-VD-MKSCSISGPPSRLR--QLKSTL-PV-TGFWNAFHVKDQ
VSEVLERAILST-GELIQP-SSRLLFTRAVDDLLRRRVLWKALQQTVGEHIASNQIVSFE
VNPFITLRAHSNIAVVGMSGRFPGA-ADNELFWKLLEQGRDMHQKIPK--DRFDVE-THV
DGK--RVNASHTPYGCFIEEPGLFDFFSMSPREATQTDPMHRLALVTAYEALEQSGFVLN
STASTQQDRVGTFYGQTCDDWREVNA-AQEIATYFIPGGVRAFAPGRISYYFGFRGPSYS
IDTACSSSLAAIQIACTSLRTGECDTAVAGGVNILTAPDIFAGLSKGQFLSPT-GSCKTW
DSKADGYCRADGVGSIVLKREEDAINEKDNILGVILATATNHSADA-ISITHPHAGNQSY
LYESVLHTAGIDPLDVSYVEMHGTGTQAGDITEMQSVTNVFAPRGSDHALHIGAVKANIG
HGEAAAGISALIKVLMMFQK-NSIPPRVGIKTLNPAF-S-NLE--S-RNVRIPFQTKWPR
DKPRVAFLNNFSAAGGNTAMVLRDPPDPRSVLPFVVSSKSLSSLRNNIQQLILYTKGASL
SYTLTSRRMHHRIGVAAS--DLDTLRSSLIA---SK-PPAVAFVFTGQGAFYASLGRNLF
EMSTLFRSEINELAMTQELPS-FL--PAIEGNQE--HQLSAQVVQLALVSVQIALVKLWH
S-WGIM--PSVVLGHSLGEYAALYAAGVLSEHDVIHLVGRRAKVLEEKCTAGTYCMLAVK
AS-VAIKTVTHG---EIACVNGPSDTVLCGSVEEIERISQLLTR-GYKCIVLDLPYAFHS
AQIEPILEDFELL--A-GGVTFSK-PRLPVISPLL-REVVAEGV--F--SPAYLCRQARE
TFDFAGAVRSANDSGIF--NPKT--VFVEIGPHPICSNMIKASLEASLHK--AETRWTTL
SKSLCSLHCTGLEIDWREFHCSFACHEL-L-NLPAYTFDN-KKYWIDYVNDWCLHRTRVV
SQD-FDG-V--VKVVVQSDLSDPALRAAILGYLVNG-VGLCPSSIYADIALTLGDYIHKC
GEMEVMKPLILRQILQVTI-NANNLRYATHATSTVTYGWASKAYLIE-GRIETLKHQLV-
SNADQISRG-LAYKLFS-ALVQYDEKYQGMEEVILNSKEATSRVRFQTFFLSPFWIDSLA
HLSGFILNGTRNFVYVSHGWKSLRITYNSY--VKMNIMKGDVYIFE-E--N--TF-IGMV
GGLKFQRILRSMLDTLLPPS---LATIVSQVMSIISQESELPMSE--LL--DECAFPDLG
IDSLLSLQICGKIRESIQI--N-IPSS-VFVEYETVGMLRNYLQGA--KQFRNTIAEQMG
IGLEEVIGS-NDLLSLGIDSLMSICILGILRQET-SLDLPS--SLFIDHPSIDDIEVFL-
------------SQAVSILMQGKPNGVLFLFPDG-SGSATSYAGIPPLDPLI-AVYGLNC
PPSDFDGIVGVASIYLAEIRQRQPG-PYHLG-GWSAGGIIAYEAVLQLL-ADGEHVESLV
FFDSPCPKFLADV-LL--G-LPHFEATIKALARYEPRTLAIWAED--RTDLGNGWDALLV
DG-NHFSLMKDAKQGLVRNFL
>Lobpul1.cluster059_L0_CDS7_ProteinId_1089558_GeneId_1089558
AAFTQIR-ILDVITELPHCWRTVT--KEL---FKHLEHLKRTALIPLIIISHL-TQYMRE
TLGFCTGLLSAFAVSSTDS-KEEFGATAVRLSMLIGMVVTS---LST-AWNSID--SEEM
LRIL-KDF---PGTYVSVHYD-ETRATVTTAASMAS--KLQMEI-GL-YGRFHV-EGRAE
LDSILEMPTRSD-GSYIT-----SLHHHALRSILVESPQWFHAFAAVHASSKDATLISFG
LEPPSLVGRCSDIAVVGMSCKTAGA-DNLEEFWDLLCAGKSQHKEVPR--DRFGFE-TAF
R-----ADPERKWFGNFMEDYDTFDFFKKSPRESATMDPQQRHILQIAYQAVEQSGYFHN
PH----DRHVGCYVGVCSCDYENNIA-CHAPNAFTATGNLKGFIAGKVSHHFGWTGPGLV
IDTACSSSAVAVHQACRAIISGECNAALAGGTHVMTNPLWFQNLAGASFLSTT-GQCKPF
DAKADGYCRGEGVAAVFLKKLSAAITDGDQILGIIPATAVQQNQNC-TPIFVPNVPSISD
LFQIVTNKAGLKPGQISVVEAHGTGTAVGDPAEYDSIRRVLGGRN--KPVTLSSVKGLVG
HIECTSGIVSVIKVLLMIQK-GMIPPQASF-VMNPAI--KASP--A-DQISIPTSQAWDV
--FRAALVNNYGASGSNASLILTQSPPVGAKYPFWFCGLDEESLRRYTKAFCEFLGRPNI
SFNLARQSNRLALIFSAR--SVDELKEKLGAFQKA-AAKPVILCFGGQVSTFVGLDEGLY
KSVAVLRKHLDAVARSVGAES-IF--PGIFER-API--QDTVKLQVMLFAMQYSCACSCI
D-SGIQ--PAALVGHSFGELTALCVSQTLSLEDTVKMITNRATLVRDTWGSEKGAMMALE
AE-LRVEKLLAETSNSIACYNGPKSFTLAGSVAAIDAVADMISK-SMRLKKLNVTNAFHC
ALLDHLLERLEQS--A-QGLTFRE-PKIPLYRATE-FPTQ-K----L--TPKFVADHMRS
PVYFYHALNRIAKQ-HT----SC--VFLEAGSNSSVTSMASRALSAVNITG--ENAWNNL
TDATMSLWKVGLDVHNWAHQSSQTENTP-L-LLPPYQFDK-AHHWTELKMVPKTEATTFV
GYQD---KQ--KVAKFRVNTMIPRYDKLIAEHVVAHTAPICPATVQLDLAIEAIRSIRPI
HGVNNQSSICIN--VWIEADGDLSFQVFSHTTGQISFEFARFERLITHQRCLELLQC-N-
--EDLILGR-NIYKTFA-EIVDYGEDYHGLQKLVGRRDESAGYVI--SWL-DAHLADSFC
QVGGIFVNCMATDIFIANGIEQWIDAFNVF--ATHKAYLTDIFVFD-A--SNGAL-MEVI
FGISYIKISKVSMSKLLSN------DPHPKVKAILPELSGLELDK--IK--DDSELADLG
IDSLMGMEMALEIETAFKI--R-LPEN-DLMNITDIPGLVRCVRT-TNLS----------
-----------------------------------------------------------T
RTAVPCSL-ESS-AA-SSP-------KCVVVTGA-TGSLGSAALRPDVT----RVICLNR
R-------------GADKVKVFETD-DYEFN-AWLMNPIKHFEPQMQIMRN---------
LIDLTREQFISSI-TV--G-MEHLSFLWKSSQTLKADGVLSWTAD--ALDVPPEWVRLVL
DD-NFIRMSCGGLLDLVRQFV
>Lobpul1.cluster067_L0_CDS4_ProteinId_768635_GeneId_768635
TYLNELQ-FMQDILDLKDVWTILA--NER-----YMHNLSEILSLPLLVVIQT-CQYFGG
IQGYCGGLLPAIAIACSKD-EAEVAAIAARIALAIGAYGESVP--VV-RTKRAG----QG
DELV-KKF---PGSYISAVTD-PKTTSIVGPVPVLL--KLQAEM-HI-RGKVHNP-E-EL
AQELCKAPVRSD-GELITE----SLTHEAIDIILASRCEWYTLLTELAKDLRAHIFATFG
IGPLSPFHKRDAIAIIGASCRLPGA-NSMEELWDLLSSNTSRHTEVPS--DRFDLP-GSF
R-R--KFTDKRKFYGNFVDNVDHFDFFRTNPKEALNMDPQQRVLLELAYQAMESSGYLNS
HR--ESGDPVGCFIGASFAEYLDNTN-AHPPTAYTSTGTIRAFLCGKISYYFGWSGPSEV
LDTACSSSLVAINRACKAIQTGECSMALTGGVNIMTGMNNFLDLAKAGFLSPT-GQCKPF
CQSADGYCRSEGGGLVVLKLLDQALAENDQILGVIPGIATNQGGLS-ASITIPHSPAQKK
LYQTVLRQAGLKSDQVSYVEAHGTGTQAGDPLEIASIREVFGGRT--NLLNVGSLKGNIG
HAETAAGVASLLKILAMINN-ASIPPQASH-SLNPKI--PALE--V-DKMSIASKTRWEA
--LLAACVNSYGAAGSNCALICCEGPEAGSTYPIIISAASPESLYANAENLGRYLQKGDV
AFTLSERRKIHVFVTSAS--DINGLAQSLRN-EAPQTLKRVVLAFGGQTKKTVNMEKTLY
EAHPRLRNYIDKIVIELGFPT-LL--PSIFQS-EPL--TDVVTLQCGTFAMQYACAKCWI
D-AGLQ--VEAMVGHSFGELAAMVVSGILSLRDGLKLIGSRASLMAKKWGPERGTMLVIH
SS-HKVQDVIANINEEIACYNALASQVVVGSSLAIGRTESLLNS-GIRSQRLDVTHGFHS
KFTHGILDDLDEV--S-ASLTYSE-PEIPLETCTA-ESID-I-------SATRPSQHARD
PVYFSDAVQRIEKR-L-G---PC--IWLEAGMDSPIIPMIKRALTAITMS-DSQAPSKLF
SNVTANLWREGILVSYWNFLPPRRAYKQ-I-WLPPYKFQP-TGHWLKNIDRVVEEQKRLV
NFGKGASKN--DSREFDICLGTHRFTKIVSGHAVRQ-RPLCPASMYMECAAMGVQLLQGF
LDLSFQAALGVD--ASMTLEKSNNFVIKSHAKGKIML--RTYERLIA-YRMDELETK---
--TEKLMSN-RAYGLFA-QVVHYADFLQGISHIILDDAEAIANIDLSQHC-DTVVIDTFI
QVVGLSINSSSEDVYVATGVDHVSKSWTVY--TKYGQAAGDVFVLT-R---EGAL-AMII
TGAQFTKLLISKLERFLDT------GAEKSLRDIIASYTGISPAE--IP--HDGDIGDLG
VDSLAAVELAEELQTQFGK--E-ITAE-DLLIC-TYGALSELLIPSAS-PALKLLSDTSG
APIASISSK-ATLMELGIDSLSAVELKGDLEDAF-EIDIED--DRFTLDSTVKEILDFL-
RSSGQTPS-TPS--------------VALMIHGG------G----------------LSR
KPTDFE--DGR---QLPLDKIISST-SYH-L-FKDGH-------GLPLLLN---------
GIRPSNSATISPL-HLRHG-----------------------------------------
---------------------
>Lobpul1.cluster071_L0_CDS2_ProteinId_1269993_GeneId_1269993
DDLGALSLLNTFLDQAALGLRQEI--QSL--SFCNFLDLLAALQLSLSSVHHF-AILLSY
TFGFGTGLLAAAAVSCCPT-PEQLALETVLISFRLGLLAQINV-ASW-RAKILTD-NESV
LHQL-EEFSTQLKPYACG-VA-HDSVLISGAPTLLS--EVIEEL-PI-FAPFHSSHIDND
VERIVQLRLLSD-GKAAPP-TLQSLLTIAVKAILRENLASDEILPCIKDIVQPCTIISIG
TSLAGMIQDQPKIAITGFSGRFPEA-ENIHSFWDVIHGGVDTHSETPK--SRWDVG-THV
DLK--RKNTSGTPWGCWLDNPGLFDFFSISPREAPQMDPAQRLALMCAYEAVEMAGIVPD
ATPSTMRSRVGVFIGSTSNDWCETNS-AQDVDFYFIPGGNRAFIPGRINYCFKFSGPSFS
IDTACSSSLAATHLACNALWRHDIDTAIVGGTNILTNPDVTAGLDRGHFLSRT-GNCKTF
DDGADGYCRGEGVGIVVLKRLEDAQAENDPIHGCILSAVTNHSAEA-ESITRPHVGAQQA
LFSQVLAKAGVHPYDVSYIEMHGTGTQAGDGREMTSVSETFAPRSRPNDLHVGSVKANVG
HGESVAGVTALIKVLLMMQK-NEIPPHCGIKKINQTF-PPDLE--E-RRIKIAKQMAWTR
-KPRRVVLNNFSAAGGNSCILVEDGPDTRPAHVVTLSAKSQKALEANIRSLAQFLQTPDL
AYTTTARRAHYRSSYVAQ--TIQDLSKSLEQ---FRGPPKIIFAFSGQGANHAGMGKYLY
DTNATFKMDLDAIVQAQGFGT-FL--PYMRGIAT--HEASPLTVQLAHVSLQMALARLWG
S-WGIV--PAAVLGHSLGEYAALNYAGVLSDFDVLWICGQRVKLLDTHCQAGTHTMLAVR
SP-QHVAASLGG---EIACINSLRETVISGANEDIDLAAQQLES-GIKCNRVKVPYAFHS
SQLQPIMDDFAKI--L-GRVSLKS-PAIPVLSPLL-STVIVGDE--I--DTDYLLRQCRE
TVNLVGAVRAAEAASIL--DDRT--HLLETGPSLVLARLMQRTMEPSLEP--KQDSWLVL
SRSVAAAYRVGCNIDWAQYHRDYD-HAV-V-QPPSYSWDL-KNYWMQYVHDWSLRKGKIV
SAD-FTG-D--THAVIESDLQSKDLRPVVEGHKVNG-IAVCIGAVYADMAVSSAKSILKV
KDMDMQEALIVNQLVRIEA-NCVKVEISSHAKATVAFNLRQSPGLTA-SQIESLKSSAA-
SGTERFTTS-MAYRMVA-SLAHYDASHKGVKEVYLNSTEACALVSSTDFSVHPCVFDSIL
QLATFVLNANDQEVYVVRGWESLFNEYETY--VKMDVSVGDIAIMK-E--N--SL-VGCI
TGVRVQRVPRRLMDVMFR-IKKVLTSKLDTALAIIAEESCISIND--LE--DQNLLSDIG
IDSLLILVIASRFREELHM--D-LNPS-FFMEMNSIGAIKSYFND---------------
------------------------------------------------------------
------------PVSTSIILQGTLNPTMFLFPDG-SGSATSYMHLPRVHEDV-AVVAMNC
PPKDMQSFEDITRILLAEVRRRQPG-PYYLG-GWSAGGAFAHLAARMLI-EAGEEVKSLV
LIDAPCPDYWRKI-QP--G-MDHFKAVNENLRWYNATIYLAWADD--KTDFGKGWEKLVM
TS-NHFTITRGEGAGLIKKAC
>Lobpul1.cluster074_L0_CDS2_ProteinId_1274420_GeneId_1274420
NYLRRQLLLGSFFHRVNLALRREI--AQL--SFSAIDELLDGIESALLCISQL-AHYISY
AVGISTGVLAAAAVALSPA-VPALGVEVVLIAFRTGLHVLLDL-TSW-AFALPGM-TAEA
QRML-SNFHEDNNAYISA-SC-DEWVTISGPPSTLK--QLFKMI-AV-HGPYHASHLEVD
VEKILKLPVQSS-GSWFDITGAGKLLTAAVRDILNEPLRMGQVLSSCVDAVLKTRIISCG
PTFVATLKSRPKIAIVGMAGRFPNA-ADHEKFWSLLEAGLDVHKKIPK--DRFDAE-KHY
DGK--IRNTSHTPFGCFIDEPGLFDFFNMSPREALQTDPMHRLGLASAYEALEMAGYVPN
RTPSTKLDRIGTFYGQTSDDWREINA-AQDVDTYFITGGVRAFAPGRINYYFKFSGPSFS
VDTACSSSMAAIQLACTSLWAEDCDTAVAGGLNVMTNSDIFAGLSRGRFLSKT-GNCQTF
DNDADGYCRGDGVGTLILKRLEDAEADNDRILGVVLDTATNHSANA-VSITHPHAPAQET
LFKAVMDNSGVDPHD--------------------------------KSLHLGSVKSNIG
HGEASSGVTALIKCLLMLQK-NRIPPHCGIKTINQGF-PKDLN--A-RNVHIAFKTPLTS
GSPRRIFVNNFSAAGGNTAMLLEDAPDPRSDSVIAVSAKSKSSLRANLRRLVQYLDEADL
SYTTTARRIHHRVAFSCN--SIAMARDMLAS---SV-KPQVAFVFTGQGSHYKFLAKQLY
ENSTQFRSDLDNIGYNQGFPS-FL--PLILEDEL--YGASPMVLQLGLCCIQMALVRLWA
S-WGIE--PDIVLGHSLGEYAALNAAGVISASETIFLVGERARLLHDKCFVGSHAMLAVK
TS-AKVKEAVAK---EIACINAPQETVLSGPVAEIDKAADELRV-GIRCTKLNVQFAFHS
TQVNPILTQFQRL--A-SSVVFHK-PKVPVISPLL-SGVLESDN--I--DEEYLSNHARG
IVNFHGALESAQQLGLI--NDKT--VWLELGPHPVCSSFIKSGLGSSLNK--NMEPYKSI
SDSLAFMHTSGFAINWDEYHRDFLCLHV-L-DLPAYAFDN-KNYWIDYVGNWNLHKGKVI
SEV-VEA-D--KTLVVESDVSRADLLAAISGHQVNG-TALCPSSIYADMALTVGNYLYKV
CKMEVSKPFIANQVLRLTT-KLDDLLFTSHAKCHLEFEWQRNAYLIT-GRINSLKKDAA-
SGAHTMLRG-MAYKLFG-ALVDYDPKYRGMKEVILDSPEATSQVVFQTFFCSPYWIDSVA
HLAGFVVNANGKQVYISHGWESLRKTYRSY--VKMNMALGDVYILD-Q--D--RI-IGMV
GALKFQCIPRQLLNTFLPP--AKVSSITALAFGIIATETGIQVNE--LT--DGTEFVSIG
VDSLLSLAITGRFREELEF--E-IPSS-LFVDYPSVGAMKQYLAQPSELDIRETISCEMG
VDIAEVVGA-TDLTSLGMDSLMSLSILGVLREKT-GMSLPS--TLLLDNLNIAAIEKSL-
------------RVATSVLLQGNPRIDFWLVPDG-GGSATSYTYVPEISRKI-AVWGLNS
PPEEYTGVVGMATIFIREMKRRQPG-PYNVG-GWSAGGVIAFEIVRQLT-EDEQTVEVLA
LIDSPCPRFFGSI-LL--G-LPHFAASVQALSTYTAKVFTIWCEN--RVDFGNLWDEYLM
CG-NHFSMVRPPYVEFLREAL
>Lobpul1.cluster077_L0_CDS2_ProteinId_1271477_GeneId_1271477
SIFRQVLHLTSFFEKAYSALRDEV--AQQ--PFTSIADLVAPLESALTCISQI-ACFITR
IIGSCTGLLAAAAVASSHS-VVELAVEAVRVAFRIGVLVEIEQ-PSW-SAVVSGI-QSDA
NSIL-DKFHDESRAYISA-IS-PNALTISGPHLVLD--QLLQRL-SI-YGPYHAAHLEDV
LQSILRIPVLSS-GNWITV-TLGQMLEVVIRDILVRPLRWEKVLESVASAVSRCTILRLG
PSLVSALRQHSKIAICGLSGRFPDA-ADPEAFWKLLEKGLDLHREVPK--DRFNVD-THV
DGK--RTNTSHTPFGCFIENPGLFDFFGISPREAAQTDPMQRLALVTAYEALEMSGYVPN
RTPSTQLDRIGTFYGQTSDDWREIQA-AQKVDTFFIPGGVRAFGPGRINFHFKFSGPSFN
VDTACSSSLAAIQLACTSLWANDCDTAVAGGMNVLTNPDIFSGLSRGQFLSKT-GPCQTF
DDDADGYCRADGVGTVILKRLEDAEADKDPILGVILGSATNHSAEA-VSITHPHAGAQEF
LYKKVLNAAGVDPHDVTYVEMHGTGTQAGDATEMRSVTNAFAPRRPDQTLHLGAVKANAG
HGEAASGITSLVKVLLMMEK-SIIPPHCGIKKINRTF-PKDLE--E-RNVHIAFKTPWIR
GKSRRLFLNNFSAAGGNTALLLEDGPDPRSSHIVAVSAKSEFSLKENLKSLVAILDEPSL
SYTTTARRIQHRVAVAGP--DISKVKDGLSF---TK-KPKIAFVFTGQGSQYASMAKQLF
ETSPQFQSNIDALCVNQGFPS-FQ--PLIDGSEI--QDLSPVIVQLGAVCVQIALSKLLS
S-WGID--PTVVVGHSLGEYAALYAAGVLSISDTISLVGQRAKLLVDKCEAGSHCMLAVK
GS-VAIGHLLDG---EIACINAPEETVVSGTNINIDLLSEELKE-GFKSTKLTVPYAFHS
AQVETILDDFETS--A-KGVTFNP-PAIPVISPLK-NDVIDDQ--VF--NPFYVRRHCRE
TVNFLGGMEAAKHSAVV--DDGT--LWVEIGCHPICSNMIKATFGPTLRR--NEDNWKVL
TSSLCMLYSEGLNIDWTEYHRDFDSHDL-L-RLPTYRWDN-KNYWIDYKNDWCLAKGRIV
EEN-FND-Q--DTIIVESNLAEPELKEVIKGHNVNG-FGLCPPSLYAEMALTTAEYIHQV
CDMRVEKPLIVEQPLRVAG-SANKFTYYSHAMCGVKYGWDRTQYLVK-SRIDSLVDGVQ-
NGNHQIKRG-MAYKLFG-GLITYGPQYRGMEEVILNGAEATSTVAFADFFISPYVIDSVA
HLSGFVMLANSKEVYVSHGWQNCRKKYRAY--VKMKAVMGDVYVFE-E--N--SI-IAVV
EGLEFHLLPRQLMDSILAPKSLPKPQVTNQAIGICAEEIGVPTSE--LS--EEKSFAEMG
VDSLLSLTVSGKFRELLDI--E-VPST-LFVDYPTVKDLKQYLAQDP--KIRSTVAEELG
VAAEEITAS-TDLADLGMDSLMSLTVLGKLREST-GEDLPS--DFFTEHATFGDIEKRF-
------PKPEREPPATSVLMQGNPKTTLFLFPDG-SGSATSYAQIPAIGDDV-AVYGLNC
PPEDFTGIPAVSTLYLAEVRRRQPG-PYVLG-GWSAGGVMAYETALQMQ-GQGEVVDRLI
LLDAPCPHFFDSV-LL--G-LPHFDKSIKSLTDYRPRTYVIWAYN--RTDLQNGWDRLIA
DV-NHFTLMRKPATTFIRRAL
>Umbpus1.cluster004_L0_CDS10_ProteinId__GeneId_jgi.p_Umbpus1_102355
PTIKHLARLQTFLRRATDALQSQI--AKL--NFNSILGLAEVVSTVLLCIAQL-GSLITH
ILGLCTGLLPAAAAATSRS-ADELAPEVVCVSLRLALETQLEQS-SW-AVVVCGI-PAEQ
QKAI-DHFHKSKYAYISA-EA-DSSTTISGPPSTLA--LLFSKL-PI-CAAFHAPHL-PE
MSRIVGAHIMSS-SSTISAESLRLLLHQIIDDVLSNPLYWTKTVQAIVSSLADVILTTLG
PTLRRILETSGDIAIIGMSGRFPGG-ESLDEFWKSIEQGRDLHKKIPK--DRFDVE-THC
DGV--LKNTTVTPFGCFMDHPGFFDLFNMSPREAAQTDPTQRLILLTTYEALEMAGYSQD
GTMSTDSRRIGTFFGQTTDDWRESNA-GQNIDLYYVSGGMRAFGPGRLNYHFKWEGPSFS
LDTACSSSSASVQMACAALLARDCDTAVAGGGNILTGSPMFSGLSRGSFLSPT-GSCKTF
DDDADGYCRGEGVGSIVLKRLEDAIADHDNIRGVIKSVVTNHSAHA-ISITHPHAETQER
LYRSVLQSACMEPSEVGYIEMHGTGTQAGDTIEVESVTNIFGQRKKDNPLYIGAVKANVG
HGEAAAGITSLIKVMMMMQK-DVVPPHPGIKHINHRF--PPLA--K-MNVHIPGSKAPS-
DGRRRVLLNNFNATGGNTCMLLEDGPDPRSAHVIAMSARTSTSLQRNKLNLLEYLNAADL
SYTTTARRMHHRTAHAVG--TTKELIGSITKDLAGSGKPSIAFAFTGQGSQYPGMGKQLF
DTCATFRESINGICLRQGLPH-FL--EMVTD-DI--AEMSPTQIQLGLVSLEVALARFWQ
S-CGIE--PDVVIGHSLGEYAALCVAGVLSDSDMLFLVGNRAKMMEEKCTANTHAMLAIQ
SP-VEVLQTLK---SEIACINGPSSTVVSGPIEDVKTLKHRLQA-DIKTTLLEVPYAFHS
AQMDPILSDFEVI--A-RHVRFAK-PTIAVASTLL-GNLVTEGI--F--TEQYLARQARH
KVDFVGALRACTSQGVV--NEQT--LWVENGPASVCLGLVRSTLDPSLKP--NEDCWKTI
TKALANAYNSGAKILWPDYHKEYEALTL-L-DLPTYAFDL-KDYWLQYEGDWALKTNRVE
TET-YSN-D--KSVVFVSNAAEPKLYAAIQGHLVTG-VGLCPSSVYSDMAFTAASYIHSV
AKMEVFHPLIVL-LIRVSAV-RTDVSFSSHGHCSVHFKWARNAYLVK-TRIDGLTNSAQ-
VGSHKILRK-MVYKLFA-ALVAYDEKYHGLEEVFMDSEEAAATVKFQNFTYSPYWIDSIV
HLAGFVLNGSEDVVYISHGWKSLRTCYGSY--VRMGVYAGDVYMFE-G--S--EV-VAVC
TGLKFQEMKKNVLQTLLG--SARKQPSFSGVLHAIASEVKIDVTD--FA--DDSNWGDLG
IDSLLTISIMSNLRTQMGL--D-LPTA-IFTMYPTVTELRAFFEDTSVSSFISAVATETG
IDASEIEPS-TLFADLGVDSLMSIAVLGAVKDRT-GRMLPA--SIFTDYPSVADLRKAL-
-----------SYSSHPVFLQGRLNTTLFMIADG-AGSAASYLNLPPMPFG-IPVYALES
PPLEFTSFEEMAKMYVEEIRNLQPG-PYMLG-GWSLGGIHAYEVARQLI-AQGEKVKGII
MVDSPCPELMEQT-VF--I-KQHLVSCVKALKVYEGHVEMIWAAE--RKSFGNGWDRLVI
DG-DHFSIMNPPRIAIIYSAV
>Umbpus1.cluster005_L0_CDS11_ProteinId__GeneId_jgi.p_Umbpus1_102407
AIFQRVHHVGSFLEKAYTALHEEA--MAV--PSTSIFDMMEATEGALLCISQM-ASFMIC
FIGWGIGLLAAAAVASSRT-LATLMVEIVRIAFRTGTLVQLQQ-EAW-AMIVYDV-TSAA
TEAL-DDYHTSDRAYISA-VS-KGTVTISAPPSRLQ--QLLDQI-PI-YALYHASHLMED
VQEILQRPVLST-GQEFSV-STFELLEKLLHEILVEPQRWDAVQKGVVSEVSICRVSAFG
TTLVATLRSVDKIAIVGMSGRFPGA-TSCEELWEVLEQGRDVHKTIPR--DRLNVD-THY
DGK--KKNTSHTPYGCFIDEPGLFDFFSMSPREAAQTDPMHRLAIATAYEALEMAGYVPN
RTPSTNLHRVGTFYGQTSDDWREVNA-AQTIDTYFIPGGVRAFAPGRINYHFKFSGPSFS
VDTACSSSFAALQLACTSLWAGDCDMAVTGGLNILTAPDIFAGLSRGQFLSKT-GGCKTW
DASADGYCRADGVGTVILKRLEDALDDKDNILGTIVGTATNHSAEA-ISITHPHAGAQSY
LYESVLHTAGIDPHDISYVEMHGTGTQAGDSTEVRSVTDVFAPRSRSHPLHLGAVKSNVG
HGEAAAGITALIKVLLMLQK-NAIPQHVGIKAMNPKF-PQDLK--E-RNVHIPFQTPWPA
-KKRVAFLNNFSAAGGNTALLLEDAPDPRSSHVVAVSAKSISSLKKNTERLISYIEESSL
SYTTCARRIHHRVAVAVN--SINELKGLLGA---SI-VPKVGFVFTGQGAFYPSLGQRLF
IDSPSFRTDIDNIAVGQGLPS-FL--SVIEGSSEEAGSLSPLITQLATTCVQIALAKLWN
V-WGLK--PDVVLGHSLGEYAALNAAGVLSVSDTIHLVGQRAKLLQEECTSGTHAMLAVK
AS-LPVQSAANG---QIACLNAELETVLAGTIEEIDSLSKTLTA-GLKNMKLNVPFAFHS
SQVDRILDSFEDV--A-SAVLYDS-PNVPIISPLL-GKVIEGGS--I--HPNYLRRHARE
TVNFLGALQAAHDEVLV--DEKT--AWIEIGPHPICSGMIKSILPASLHR--TQEPWTTL
TESLSNIHCAGLPVDWTEVHREYDSHQL-L-NLPSYSFDN-KNYWIDYVNDWCLNKGVIV
EEN-VDG-A--KKLVVQSDIQEDVFSTAINGHSVNG-AGLCPSSIYADMAFTVAEYLYKV
CRMQVVKPLILNQIVQVTA-TADELRYASHAQCTVEYEWARNAYMVT-GRIDMLKKSTA-
DGLPKITRG-LAYKLFS-ALVRYDERYRGMQEVILDSSEATARVSFQHFFCSPYWIDSLA
HLSGFIMNGSKTYVYISHGWKSMRHKYRSY--VRMNVYEGDVYIFE-EEEN--II-IGVV
GGLKFQRIPCATLDNILPPAANTPKDITARAFEIIAGEAEVEPVE--LQ--DECTFASLG
VDSLLSLAIAAKFREELNL--D-VPGT-LFIDNPTVKKLKIALSQAASSQLRTTISEQMG
IPMEEVVGE-NDLNSLGMDSLMALTTLAILREET-GMELPP--TLFQDYPSIVALEKFM-
------------PKAQSMLVQGDPKTTLFLLPDG-SGSATSYANISKIGRTV-CVYGLNC
PPKDFTGIKTVSSIYMAEIQRRQPG-PYTMG-GWSAGGVVAYEVACQLL-AIGETVDRLI
LLDSPCPHFFDRI-LL--G-LPHFEASINALTAYNDKTFAIWANN--RTDFGNGWDRLLM
EG-NHFTIMRTPRNKLIAQGL
>Umbpus1.cluster007_L0_CDS12_ProteinId__GeneId_jgi.p_Umbpus1_106039
AFLKSVLTINSFIVKASALLREEV--AQL--PFSTVQELSDAIESALLCISQL-AHYLTV
IVGLCTGSLAAAAVASSPS-AATLALEAVRIAFRTGLHVRVY--ECW-SFLIPEI-SLEA
GEAI-DVFHKERRAYVSA-VG-SNVITVSGPPSTLH--HLFEQI-PV-HGPYHAPHLDAS
LQKILGIPLLSS-GERFTA-STRQLLEQVLNEALNETLRFDRVLDGCVASVTTCRIVPLG
PIVVSVLKKESKLAIVGMAGRFPGA-ADHEKFWQLLEQGLDVHREVPK--ERFDPK-THF
DGK--KKNTTHTPYGCFIDEPGLFDFFNMSPREAVQTDPMQRLSLVTAYEALEMAGYVPN
RTPSTKLDRVGVFYGQTSDDWREINA-AQDIDTYFITGGVRAFGPGRINYHFKFSGPSFS
VDTACSSGMAAIQLACTSLWSGNCDTAIAGGVSVMTNSDIFSGLSRGQFLSKV-GPCQTF
DNEADGYCRADGIGTVIIKRLQDAEADKDNILAVILGSATNHSAEA-ISITHPHAETQES
LYKKILDEAGVDALDVDYVEMHGTGTQAGDGTEMRSVSNVFAPRRSDQSLHLGAVKANVG
HGEAASGVTALIKCLLMMQK-NSIPPHVGIKIINQTF-PKDLD--E-RNVHIALKKPWQA
GKKRVVFVNNFSAAGGNTALLMEDGPDPRPTHIIAVSAKAKSSLRKNLERLISYIDDPDI
SYTLTARRIQHRVAFPAT--DVAQARAELVS---ST-LPKVAFVFTGQGSHYPALGKDLF
EHSSQFKSDLDSIGRGQGFPS-FL--PLIDGSDV--QSLSPLVVQLGLTCVQMALSRLWK
S-WGVT--PDIVMGHSLGEYAALNVAGVLSVSDTIFLVGERARCLQDRCTVGTHAMLAVK
AP-LSFHGLPSG---QVACINGPQETVYSGLSEDINKAVDHFSS-SIKCTKLNVPFAFHS
SQVDPILASFEEI--A-QSAVFNK-AEIPIISPLF-GDIIAGDT--I--SPDYLRRHARE
PVNFLGGFQSGQTKKLI--DDAT--LWVEIGPHPICLGMVKSTIGPSLRR--GESAWKTV
ASSLCQLHTGGLKIDWNEYQRDFTSLHM-L-DLPKYAFDE-KNYWIQYVNDWCLTKGNVI
HEE-VKD-G--KKVVIESDLSRPDLHAVVAGHVING-SCLCPSSLYGDMAMTVADYMYKV
CNMEVTAPLIAKHIVRLSA-ITNELVFSSHAKCTVVYEWQRNAYLIR-ARVEGLKKSVD-
AGAHRIFRG-MAYKLFA-ALVQYDKKYRGMEEVILDSVEATACLAFQNFFCSPYWIDSAA
HLSGFIVNASTNQVYISHGWESMRKTYQSY--VKMKMMAGDVYVFD-G--D--TI-IGVV
GGLKFQCIPRALFNTFLP--TVIVSSVTGRALTIIAEEVGISPDE--LA--DPIDFADLG
VDSLMSLSISGRMREELEL--T-VQSS-LFIDYPSVGQLKGFLAQPPS----STATPDVG
VLVEEVASA-PKLAALGIDQSMSASLHEGMQEKT-GRAVPL---LIPDNLNVQYLEEAL-
------------RSATSVLLQGNPRKTLFLMPDG-GGSATSYIGIPDLSPEV-AVFGLNS
PPEEYDGVVGIAAMFLIELRRRQPG-PYLLG-GWSAGGVVAFEAAQQLL-QAGEAVEKLI
LIDTPCPRFFNTI-LL--G-LPHFAASVTALSQYTAKTTAIWCEN--RIDFGQQWDAFIM
PG-NHFTMMREPNVGLIASAI
>Umbpus1.cluster010_L0_CDS5_ProteinId__GeneId_jgi.p_Umbpus1_106964
DLFRRLQRLATFLEECTAVVKEEA--LKL--PFQTVLSLADALESALLCVLEI-GMLITT
LSGLSIGLMAAAAVSVSAS-LAELGAESVRVAFRLGIHVSLEPRDSW-AYVVTGL-AEDV
QREI-DQYNTDTKVFMSA-AD-KNSVSVTGPPSRLK--SAFLPL-PVYNGLCHASHVTND
INNIVNIPLFST-GKLYPAEDAGSLFEQICTEILTGGIYLDKLTDGILNNIPECQVLLFR
TSLLLAIESQSNLAIVGMSCRLPGGANDLELYWKLMVEGRDVHTEVPA--DRFDLS-THF
DGN--TANATETPFGNFIDSPGMFDFFNMSPKEAEQTDPMHRLALVTAYEALEMAGYAPN
RTPSTNIKRVGTYYGQASDDWRELNA-GQNIGTYAVPGGERAFANGRINYFFKFGGPSFN
IDTACSSGLAAVNAACSALWAGEADTVIAGGLNVITNPDNFCMLCKGHFLSKT-GQCKVW
DKGADGYCRADGIGSVVIKRLEDAEADNDNIIATILAGTTNHSAEA-ISITHPHAGAQKD
NYNQVMQDAGVNPLDVDYIELHGTGTQAGDGVESESVSDVFAPRRADQRLHLGAVKSNIG
HGEAAAGVASLLKVLLVYQK-HQIPAHVGIIEMNPIIVAKDLE--K-RNVGLTMETPRPK
GKNRYSIVNSFGAHGGNTTLLLGDAPDPRSTFPVTVSAKSKASLRGNVEALLCYLDQGDL
SYTTCARRIQHRIATSAA--SIAQLSEFLKSSLQ-NGTPAVTFAFTGQGVFYKGISAQLF
RDFPFYRSQVDQIVQQFGFPS-IV--PAVDGTDA-----SPLVSQLTIVVTQIALARFWA
LMG-IK--PSAVIGHSLGEYAAMVVAGVISAADAIFLVGKRAELLLATCETDSHDMLSVR
AS-VE----IKKF-SEVSCMNSPNDTVIGGTRKDIEATRTALES-GVKCLLLNLPFAFHT
TQVDPILDSFERI--A-KHIAFRT-PNVPIISSLL-SNCVDGKT--T--NAKYLCRASRE
AVNFVGALEAAEDLGII--DDKT--VWIDIGPHPVCGSFVRSYIPSSLRR--DEDSFATI
ANSLATLHREGLPVSWNEYFRPYEAHNL-L-TLENYKWNE-KNYWIQYVGTWTLDKAQIV
SEE-LRD-T--TELTAVSDIMHPDLLAAVNGHFMNG-CGVATTSIWADMALTVGEYLYKL
TSVEVLHAQIAQQLLQVEAN-IDTIHWYNYASATLRFEWDRVTHLVN-GRIEALSRMAA-
DGANKLSKN-MAYTLFK-NVVDYADKYRGMQSVVLND-EAYADVTLVTWHTPPHWIDSAF
HLAGLIMNGSKDFFYVTPGWDSYRASYRSY--VKMNMYAGDIYLFQ-G--D--AI-VGML
GQIKFRRVPRMLMDQFFSSATSKAASVIADCMRLIARETGLDPDD--LT--DDAAFVEIG
VDSLMSLVLSEKFRSELKL--E-VKSS-LFLECQSIRELKEWLEQ---------------
------------------------------------------------------------
------------------------------------------------------------
------------------------------------------------------------
------------------------------------------------------------
---------------------
>Umbpus1.cluster018_L0_CDS2_ProteinId__GeneId_jgi.p_Umbpus1_102584
QYLNQLR-FLSAIRQLPTLWQTLL--EFD-----SLDALQRVLITPFTIIVHL-IHYLGG
IQGCCTGLLSAIAVACSKC-EDDVAATALRLAMCIGAYVFASP-LVV-RWKWETG--GAL
LETL-QSY---REAYISVVSD-ASTVTVTCLKSDSD--SLMKAI-SL-EGRFHCS-A-TS
ANRISEVPLRSD-AQVISD----SLHDAALQSIMTKVANWHLTISSASYQSPSSLVVSIG
PVPQSIARDDHAVAVIGMACKFPGA-DSVDEFWHLLNSGASMHQEVPA--ERFPTH-AHR
-------SPGKTFFGNFVRDADAFDFFKKSSREAASTDPQQRLLLQVAYEALASSGYFSG
-A--DVGDDVGCYVGVCASDYNDNVA-GHNPNAFSSLGTLRAFLTGKISHFFGWTGPSVT
YDTACSSSAVAIHAACKALQLGECSRAVAGGVSLFTSPYFYQNLAAASFLSLT-GPTKSF
DAGADGYCRGEGLGLVVLKKLASAVADRDNVLGVISATAVSQCSNT-VPITVPHSPSQIK
LFHKLLALANLKPTDISYVEAHGTGTSVGDPLELESIRSTFGGRP--HVLHVGSVKANIG
HTEGASGVAALIKTILMMQH-KIIPRQTNF-RLNPKI--PALE--P-YQMAIPRSQEWNS
--TMVACINNYGAAGSIAAMILCQPPSALPKYPIFLSAKSPTSLRAYCTALRDLLQHANL
SFNLAEKQNRSLLTTTVS--TLAELNDQLHIDASAAKPKPVVLAFAGQTNSFVGLSEEVY
HGSALLRSHLDVIIRSLGQKG-LY--PGIFST-EPQ--EDIASLHAMQFALQYSCAMAWI
A-SGLR--VDKLVGHSFGQLTALTISNSLSLVDGLKLVCGRALLMQEHWGSERGSMVAVE
AD-FDVSELMSSVQAETACYNSLKSHVLVGAESAIQAVEQTLAD-GTKYKKLNVTHGFHS
ELTEPVLPHLYKL--A-EGLTFKE-ATIPLETCSD-A-QS-A-V--P--EPKLIAEHTRT
PVYFRQAVERITHQ-L-G---PC--AWLEAGSNSSITGMARRALGPINLSGST--AMSFL
ADATVDLWKNGHRVQFWPFHRSQKDYKQ-L-DLPPYQFEK-SRHWLEWVDGVQQSSPSFV
KFRD---QN--QEAEFCVDPKSEQYRLFVQGHRVLA-NPLCPAPLYVELVVQAALTFDSV
EKLEIKAPLGYN--IKLLL-KKIQFELYSHTTGIVILGLERFQRLVGQDRCEDLLAD---
--AEAMQGS-LIYKVFS-KVVHYSEYYKGVKSISSKGREVAGRVILP-VS-NPLAIDNFI
QVAGLHVNSLDNEVFICTKIDRIQRAWSVF--SYFKELTNDIFVFD-S--AGRNL-VFLV
FGARFTKVLMSSLTKVLSPSAIPCQSMENELRDLLSKITDVPVAA--FR--DESTMEDLG
IDSLMITEITTEIRQVFGI--D-IPQA-DLQDLPDFETLKEYLRS--S--LAQVVAGHLE
TSPTNLFRH-TNLADLGLDSLLCMELASDIKDSF-AVTINI--TQLTNESTFGELSDMVV
RSEVLIDT-TSA--------------VALMIHGG------G----------------LSR
KPLDYE--RQPSYS-SKDYDLLEAT-SYNVM-NWKGQ-------ALPVLCN---------
GLPSK-RVAISPY-QIVRDDTEFLSFSEDLSIRSKYQLPLHDE-----IGIATEWVIVLI
GD-DSERYSKGNIFCIQDAYN
>Umbpus1.cluster020_L0_CDS14_ProteinId__GeneId_jgi.p_Umbpus1_102878
NLFRRLHNLAQFINETTSAVKDEV--RRL--PFETVLSWAEAVDGVLLVVIQL-ATYITC
LAGLGIGLLASTAVSLSST-LADLGADAVRLAFRMGIHVNLEARDTW-AYVVHNV-DAAA
QKEL-DAMHSRGKIFVSA-IS-RTSVTVSGPPARLK--ALFNAL-PVYGGLCHASHILQD
TQSIVHMPVYST-GLPYPAMNAAELFECVVLELLTQAIYWDHVIRGVVDRVSEAVLYCFG
NSLNIALKSQSKLAIVGMSCRLPGGATNNEKFWELLEKGLDVSRRIPA--DRFDID-THY
DGK--QLNKSMTQYGCFIDEPGLFDFFNMSPREAQVVDPQMRLTLVTAYEALERAGYVGN
RTAATQLQRIGTYYGQAADDYREVNQ-GQEVSTYYIPGGCRAFGPGRINYFFKFAGPSYS
IDTACSSGLAAIEVACQALWNGEVDTAVAGGVNVLTNPDGFAGLCNGHFLTKGLNACKTW
DATADGYCRADGIGSLVIKRLEDAEADNDNILGVILGAGTNHSAEA-VSITHPHAGHQAY
LSRQVLRQAGVDPLDVSYVELHGTGTQAGDHEEMQGIMEVYAPRNKDQPLHIGAVKANVG
HGESAAGTTALIKVLLMLQK-NAIPPHVGIKEINPKF-PRDFD--K-RNLHIAFETPWPQ
GKRRLAAVNNFGAAGGNTTMVLEEAPDPRQTHVIAVSAKTKGSLAGNIERLIAHLDAAEL
SYTTTARRYQHRVAIATS--DVAHLKKQLTSRLE-SGPPPVAFTFTGQGASYKSMNLELY
RDAPTFQEHIDSLARGQGFPS-FI--PALDGSDH--A-HSPVVTQLALVCTEIALAKYWS
S-LGVK--PDVVMGHSLGEYAAMHVAGVVAANDTIFMVGRRAQMLQEKCKIGSHTMMAVR
AS-PAIAESS-----TIACVNGPSDTVLSGTKEQMDEVAVPLEA-GYRCIKLDVAFAFHS
EQTDPILDDFEAM--SKTGVLFQE-PKLPVISPLL-GKVVDGKT--L--NANYVRRATRE
AVDFLSALENAQKISTI--SDET--VWIEIGPHPVCTGFVKSTIPPSIRR--GDDNWKTM
AESMAALHLAGVGISWNEFHRPFERLRL-L-DLPTYAWND-KNYWLQYNGDWCLTKGQII
EET-FNG-S--ATVAMQSDLMQPDFLAAAHGHRMNN-CGVVTSSIHADIAYTLGGYLYRI
VNLVVTKGLVAQQLIQVTAATADDLTWQNFATANIFYSWTPITHLIH-GRIEALERLTT-
EGANRFSRN-MAYTLFASNLVDYAEEYRGMQSIVMHE-EGFADVQLTIWTVPPYFIDSVA
HLAGFIMNCSQNNYCVTPGWKSMRAKYRSY--VKMTVYLGDVYIMQ-D--D--AV-MGMV
SGIQFRRYPRILLSRFFS-DAAAPSSITAKALMLIAKEAALEISD--LE--DEASFANLG
IDSLMSLVIAEKFRTELGV--K-VGGS-LFLDYPTIGDLRKWLEE---------------
------------------------------------------------------------
------------------------------------------------------------
------------------------------------------------------------
------------------------------------------------------------
---------------------
>Umbpus1.cluster023_L0_CDS10_ProteinId__GeneId_jgi.p_Umbpus1_103538
GGLRRLLHLISFFERVQHAIRIEI--GEL--PFFSLIDLLAAIEKMLASIYQF-ACFFTY
MIGMCTGLLTAAAVSCCQS-ISELAVQAVLVAFRTGLHARVEK-----------------
-------VGASSQAYISA-VA-LNGLTVSGPPSALE--DLVKKI-PV-HAPYHASHLEAD
LECILEIPIIST-GEPTYA-TFASLLHAVLREILLEPLRMDRIQEGLASILSH-CKVTPI
ATLVAALKKQSKIAIIGMSGRFPDA-ESPEAFWDILYQGLDVHKAAPA--FHWDVK-THV
DGK--KKNTSGTPYGCWLKDPGMFDFFNMSPREAPQVDPAQRLALLTAYEAIEQAGIVPD
ATPSTQKDRVGVFYGMTSNDWCETNS-AQDIDTYFIPGGNRAFTPGRINYFFKFSGPSYS
VDTACSSSLAAIHVACNSLWTGDCDTAIAGGTNVLTNPDFTAGLDKGHFLSRT-GNCKTF
DDGADGYCRGEGVGTVILKRLEDAQADNDPIQGIILGAYTNHSAEA-DSITRPHVPAQRF
VFDKILNGANLDPYSVSYIEMHGTGTQTGDAGEMQSVLETFAPRTAQEPLYLGSAKSNIG
HGESASGVTGLAKLLLMMRK-NIIPPHCGIKKINHKF-PTDLK--E-RNVNIALKTPWTR
SGTRRALLNNFSAAGGNSALLLEDAPDPRTSYQVAVSAKTASSLKGNLASMMAFLKNSSL
SYTTTARRIHHRVIVSGS--DIEEIKIRLEA---KC-APKIAFAFTGQGSQYPGMGKQLF
EGFAHFRSDIDQIGRSQGFPS-IL--PLIQAEDI--SEFEPLVVQLGSACMQMALARLWT
S-WGLT--PIAVIGHSLGEYAALNAAGVLSDSDTIYLTGKRAQMLQERCSRGTHAMLAVK
AS-VAINASSDQ---EIACINAPEETVLSGTNANIDKVAEDLAA-GIKGTKLKVPFAFHS
SQVQPILESFAAA--A-QGVTFHK-PTVPVLCPLL-GKVVEAGT--F--GPAYLSRHCRE
TVDVLGALKAAKDAKVL--TDNT---FVEIGAHPVVSGMIRATLGPSLQR--GKDTWKVL
SDTLASLYASGAEIRWAEYHRDFKSQEV-I-QLPAYSWDL-KNYWMQYVNDWSLRKGRML
EEK-MDG-A--KLLVFESDILRGDLAPIVMGHTVNG-VSLCTPSVYADIALTIGKYLLDV
DDMTIEKPLIARQMLRTSV-DVDVCKFYSHAWCNLGFEYNRNAYLIR-HRMVELRKGLE-
TGCQKFNRS-MCYKMVS-SLAGYAPEYRGVDEVILDSTEASSRVCFQTYYLNPCYIDSLA
QTGGFVMNANEKECFVNHGWKSFQKSYQTY--VRMDEWAGDVMIFD-D-ED--TI-MAIV
KGIVLQGVPRRLMNYIVS-------KTWTSVLGVISEESGVAVSD--LT--DDSHFADMG
VDSLLALIVASRCREEFSL--E-VESA-IFMEYPTVKALKDWFLG-SVDSMLAIISEESG
VALSDLTDD-SHFADMGVDSLLALIVASRCREEL-EVELES--AMFIEFPTVGALKGAFC
ASSM--PGTPYNPPSRSIVLQGLPQTTLFFLPDG-CGSASSYQHIPRVDANI-AIVGLNC
PPQNMKTVDDLAWAYLKEIRRRQPG-PYFLG-GWSAGGILAYNCAQKLI-KQGEEVKNLI
LIDSPPPDYCNRV-LF--G-IPHFNASIEVLHEYYARTDMIWAES--RTDFSNGWEKLLK
NA-NHFTMMQAGKADLINNAM
>Umbpus1.cluster027_L0_CDS4_ProteinId__GeneId_jgi.p_Umbpus1_105504
EDLRALLLLTTFIDQAALSLRQEI--QSL--SFCNFLDLLAALQLALSTVHQF-ALFLGY
TFGFGTGLLAAVAVSCCPR-PDKLALETVLVSFRVGLLAQIVA-ATW-RVKIETD-KELV
SRQL-EEFCTRSKPYVCS-VS-DKSTLVSGSPTLLS--EFVDTL-PV-YAPFHGSHIDND
VERIVQFTLLSD-GKATNP-TLHGLLAAAVKAILREHLASDDILQSIENTVQQCTIISIG
TSLAALIQDQSKIAITGFSGRFPEA-ENIHQFWDVIHGGVDTHAETPA--SRWDVK-THV
DLK--GKNTSGTPWGCWLNNPGLFDFFAISPREAPQMDPAQRMALMCAYEALEMAGLVPD
STPSTMRSRVGVFIGATSNDWCETNS-AQDVDFYFIPGGNRAFIPGRINYYFKFSGPSFS
VDTACSSSLAATHLACNALWRKEIDTAIVGGTNVLTNPDVTAGLDRGHFLSRT-GNCKSF
DDGADGYCRGEGVGIVVLKRLADAQAENDPIYGCILSAVTNHSAEA-ESITRPHVGAQQA
LFSQILGNGGIHPDDISYVEMHGTGTQAGDGREMQSVSSTFAPRARDSDLYVGSVKSNVG
HGESVSGVTGLIKVLLMMQK-NEIPPHCGIKKINQTF-PPDLH--E-RRIQIAKKTPWNR
-KPRRVLVNNFSAAGGNSCILVEDGPDTRPAHVITLSAKTQTALEANIRSMANFLQTPDL
AYTSTARRVHHRSSYVAR--TVLELTKILEQ---VRGPPKMIFAFSGQGSNHAGMGKYLY
DTNATIRMELDTIVQDQGFGS-IL--PYLRGIAT--HEASPLTVQLAHVSLQMALARLWK
S-WGIM--PAAVVGHSLGEYAALNYAGILSDFDVLRICGQRAKLLAAHCQAGTHAMLAVR
SP-QQVATTLDG---EIACVNSRGDTVVSGANKDIDVASQQLES-GIRCSRIKLPYAFHS
SQLDPIMESFSTV--L-EGLTMRH-ATVPFLSPLL-STVIVGDE--V--GKDYLLRQCRE
AVNVVGAVEAAQAASIL--DERT--HVLEIGPSLVLARLMQRTAEPSLEP--NQDSWLVL
SRTAASAFRVGCNVNWAQYHRDYD-HSV-I-QLPSYSWDL-KNYWMQYVHDWSLRKGRVV
STD-FTA-T--GRAVIESDLQSKSLKPVVGGHRVNG-IAVCVGSVYADMAVACAKSMLKI
QDMDMQEALVISQIVRIEA-NCLEVSICSHAKATVVFKLREGTTSPV-SQIEALKNGVA-
SGTERFSTS-MAYRMVA-SLAHYDPSHKGVKECYLNSTEASALVASADFSLHPCTFDSIL
QLATFVLNANDQEVYVVRGWDTVFEQYETY--VKMDNAVGDIVITK-D--K--IL-LGCI
KGVRVQRVPRRLMDVMFR-IK--SAAMLDKALSIIAEESGISLNE--FK--DEDLLSDIG
IDSLLILVIASRFREELQL--D-LQPA-FFVEVCSIGAIRAYFGA---------------
------------------------------------------------------------
------------PVSTSIILQGTMRPTMFMFPDG-SGSATSYMHLPRVHEDV-AVVGLNC
PPKEMTSFVEITTILLNEVRRRQPG-PYYLG-GWSAGGAFAHCASQMLI-DAGEEVKALL
LIDAPCPDYWRTI-EP--G-MDHFQAVNANLRDYTAKTYLVWADD--KTDFSRGWERLVM
AS-NHFTITRAEGASMIKRAC
>Usnflo1.cluster002_L0_CDS8_ProteinId_884194_GeneId_884194
PLIKQLWRLQAFFRTTYTALRQEL--AVS--DFDSISALSETVFTVLLCIAQL-GLVLTY
LVGLCTGMLPAAALAFSNS-STQLAPKIVCVSLRLGLEAQIESS-SW-AVVVPGV-GQEQ
REIL-LRFHHAKRAYISA-ES-DSTVTISGPPSTLA--SLFSSL-PI-NAAFHAPHL-PD
VDAAVGAIIIST-GQQFPGRSLGEALKQIVRDVLSESMRWSAVTQAIASKFQDAMLISVG
PVLLREMANSGDIAIVGVAGRLPGG-ETLEEIWANLKEGKDLHKK--A--NRFDVN-THC
DGK--IKNTTLTPYGCFLDRPGFFDLFNMSPREAAQTDPAQRLLLLTTYEALEMSGYTPN
GSPSTATDRIGTFFGQTLDDYREANA-SQNIEMYYVTGGIRAFGAGRLNYHFKWEGPSYC
VDAACSSSALSVQMAMSSLRLHECDTAVAGGTNILTGVDMFSGLSRGSFLSPT-GSCKTF
DDEADGYCRGEGVGSVVLKRLEDAIAEGDNIQAVIKSAATNHSAHA-ISITHPHAGAQQN
LIKQVLREADVEPHEIDYVEMHGTGTQAGDATEFTSVTKVLS-RTRDNPLHVGAVKANFG
HAEAAAGTNSLIKILMMMRK-NAIPPHVGIKRINTKF--PPLD--E-VNVRIDRTNAHA-
DGKRRVLLNNFNATGGNTSLILEDAPDPRKTHVVAVSAKTAKSFVQNKERLLAYIESQDL
SYTTTARRMHHRKAYAVE--TMEHLAQLLQKDLSITRPSSSIFAFTGQGSQYIGMGRQLF
ETNASFRRNIDRICLRQGLPS-FK--WLVEN-DQ--SVPSPTESQLALVSIAVALAYLWQ
S-WGIM--PSAVIGHSLGEYAALCVAGIVSVSDALYLVGKRAEMMEKRCVANSHAMLAVQ
SG-SEVQQIIS---TEIACFNGPNNTVVSGTRKDVGLLAESLDE-KIKKTLLELPFAFHS
PQMDPILDDVRTI--A-SNVKFLR-PTVPIASTLL-GSLVDEGD--I--TADYLARQARK
PVRFQEALYCLRSEGIV--GDDT--LWVEVGAHPLCHSMVRSTLGPTLRR--DEDNWSTI
SKSISNAFDHGAKVMWTEYHKDFRALKL-L-ELPSYAFDL-KNYWIQHEGDWSLTKGEVE
NET-FTQ-D--SSVAFSSRLAEPSLHTAVRGHLVNN-VGLCPSSVYADVAFTAAWYIASL
SSMEVFRPLIVD-VLKVSAS-LNKVLISSHANCSVMYEWQMNAYLVQ-SRVDQLLRPIH-
PSVHRLLKE-MIYKQFQ-TVVTYSKEYHNIDELYMDCEETAANIRFQNFKYSPYWIDTVA
HLAGFILNASADTVFISHGWQSFRKTYQGY--VRMGVMAGDVYIFD-G--E--RI-VVLC
KGIKFQKMKRNILHSLLSSIPVAATGSFSKVLQIIASEVGIDVSE--LS--EEAKISDLG
VDSLLTISILGRLRPETGM--D-LPSS-LFITYPTVAQLRGFFVDSVASTLMSIIAREVG
IEVSEIQPS-TPFADLGVDSLLTISILDSFKSEM-RMSLAA--TFFHENPTFTDVQKAL-
-----------QLRAKSVLLQGRSAPAFFLLPDG-AGSLFSYISLPPLPSG-VAVYGLDS
PPEHYTSFEEVAAIFIQEIRSIQPG-PYMLG-GWSLGGILAYEASRQLI-AQGETVTNLV
MIDSPCPNLLEKA-IF--D-RLHFLGSVRALENYTVKVTVIWAGK--RTSFGSGWDKLTV
SG-NHFSVMFPPKIKAVATGL
>Usnflo1.cluster009_L0_CDS7_ProteinId_817430_GeneId_817430
ESARQLR-ILATISELPSYWRSAS--EAI---GKVLDDLRDAILTPLVVISHI-IQYSTE
TVGLCTGLLSAAAASCSAN-QSQLGAVIIRLAMLIGSLVSA---FSI-SWGSPK--LAQV
TEIL-GHY---QQAYLSVLVD-ENRATLTASKDTVL--SLQRDL-GL-RGRYHS-QCGDN
LQLLIDLSTRSG-GDYVK-----KLHHHILQSMLVEQSDWHGVFKKLHSASHHTLVISFG
SEPNSFVRRENGVAVVGMSCQVPGA-VDVDEFWKLLCSAKSQHTEVPG--ERFSFE-TAW
R-----TDPSRPWYGNFVQDYDTFDFFQKSPREMASTDPQHRLMLQVAYQAVEQSGYFTR
PG----NKHIGCYIGVGLVDYERNIA-CVPANAYSATGNLKSFVAGKISHYFGWTGPGLT
IDTACSSSAVSIHSACRAILAGECTAALAGGVNIMTSPEWFQNLAGASFLSPT-GQCKPF
DIKADGYCRGEAVGAVFLKKLSLAVADGDQILGIIGSSAVYQNQNC-TPITIPNAVSLSG
LFGHAIRDAGLEPKQITYVEAHGTGTPVGDPAEYESIRRVLGGRS--DILSLGSVKGLIG
HTEAASGIVALIKILLMIQG-NSIPPQASF-TINPSI--NASL--S-DNMEITTSKDWKV
--FRAALINNYGASGSNACLVVTQSLDVDLKYPFWLCANDEQSLRAYSARLCRFVQSENL
AFQVSHQSNRSALIFSCS--SVHELEEKLAAFERP-ALRPVILCFGGQVSTFIGLNRQIY
EKVAILRGYLDGLCRSFGLDS-IY--PDIFQR-SPA--ANIVKLQLMLFAIQYSCAKSWI
D-CGVQ--FAAVVGFSFGELTALCVSGVLSLQEAIKVVAGRARLIQEQWGVEKGAMLAVE
AD-LVVENLLVKSNKSIACFNGPTSFTLAGSARAIDTIIEMTSK-SIKSIKLNVTNAFHS
SLVEPLMKDLEDL--G-QKMQFKE-PNIAFERATE-FEST-R----L--TARYVADHMRH
PVYYSHTVQRLSQR-YH----DC--IWLEAGSNSNIATITSRALRSVNITG--DGTFDSL
TEATAQLWRQGLNMSFWAHHSSQSQYDA-L-LLPPYQFDK-SKHWIELKNPTKPVAGTFV
KYLD---KD--QSVRFQVNTTNQIFEDHVSGHIIAQIAPLCPSTLQLSIVIDALLSLYSA
QEITSHAPMSID--VWLDAVLSNDWKMLSHSSGRVIFELAKYERLVDRNICQRLLNG-I-
--DELITGI-KIYKRFA-EIVEYSDLYRWVQKIVSKGNTSVGRVA--KWL-DTGLADSFC
QVAGIFVNSMPSNVYISEKIDQWIDTWDVL--AIHKKYISDVFVFD-P--RNGAL-LECI
LGVHYQRVSKNSLGKVLSAPKEE--NISGGVREILTNVSGLEPDQ--IR--DKSDLVELG
IDSLMAMELVREIESVFKC--T-LPME-QFVDLTDFQSLVTCIQK---------------
-----------------------------------------------------------T
RTNISPTT-KSA-PS-DE--------EVVLVTGA-TGSLGSLAELPNIK----GVICMNR
H-------------ALSKLSVIESS-KYETN-AWPMSDIKGFASQFKIMQN---------
IIDFACDQFISSI-TV--G-VEHFAFLIKSSQTLKVEGSLSWCAG--ALDIPHDWVHRVL
DT-HFIRMSCGGLITVTPEVD
>Usnflo1.cluster016_L0_CDS8_ProteinId_886548_GeneId_886548
QHLKDLLRLEEFLVEAYGAIRMQL--FTL--PFTCLDDLVLPLEMAVTCMYQI-GVFIDR
ILGLCTGALASAAVSCSRN-TLDLGVQAIIVAFKTGVHVRIEP-ESW-AMVVAGS-AA--
-GVV-ESFCAQKRPYISA-YA-PRGVTVSGPPSSLS--QLRSSV-PI-YGPYHSSPLETD
IEQILDIPVIS--GTTMQG-DFRILLKSAVEQILLHPIRWNSVLEELQSWLTAFSVVPLG
-SIYTALQQQPKLAIVGMSGRFPAA-KDNEAFWDLLYKGLDVHKPVPA--FHWDIQ-THV
DGA--TKNTSATPFGCWLDDPGAFDFFNVSPREAAQMDPAQRLALVTAYEAIEQSGIVPD
ATPSTRRDRVGVYYGVTSMDWMETNS-PQDIDTYLIPGGNRAFIPGRINYFFKFSGPSYV
VDTACSSSLAGIHLACNSLWRGDIDTAITGGTNVLTNPDLTAGLDRGHFLSRT-GNCKPF
DEEADGYCRGEGVGTVIIKRLEDAIADKDPILALILDADTNHSAES-ESITRPHVGAQES
IIKQILNKSAINPYDIGYVEMHGTGTQAGDAAEMSSVLSSFAPRDDDQALYLGSAKANIG
HGEAASGVSALIKVLLMMQK-NTIVPHCGIKRINHRF-PTDLE--E-RNVRISTQVPWER
AKPRRVFVNNFSAAGGNSALLIEDAPDTRPLHLVAISAKNGVSLQGNLRSMLEFIKQDQL
SYTTTARRMHHRVMLAGS--QTDEICSQLEA---KS-APKVVFTYTGNGAQYPGMGKQLF
QIFSGFRNDMDQIGQSLGFPS-VL--EVIQSEDI--GIFAPTAVQLATTCLQIALTRLWA
S-WNIT--PVAVVGHSLGEYAALNTAGVLSDADTLYLVGRRAQLLEENCALGTHSMLVVK
GP-LQVASALKE---ETACINSPIETVIAGLNENVSDFQSLLTA-GMKSTLLHVPYAFHS
SQTDAVLEPFEKL--A-ADVSYMK-PKLPVLCPLD-GSVVDGGK--F--GPHYLARHCRE
TVNVRAALATANRDKII--TDQT--TTLEIGPHPAVSGMIKAELPVSMQR--GRTPFQVL
VPALKTLYNTGADIRWSQYHRDFKSHNV-I-SLPAYSWDS-KDYWIQYVNDWSLRKGRVV
EES-DDT-D--KHIIVESNIAREDLSPLMKGHEVDG-IPLCTPAVYADIALSLGTYLLDV
GNMAISKALISKQLLQAQA-EVDTIVFKSHARCVVRFALQKDAFETK-RKMQALRDGVA-
TGTSRFNRP-MVYRMIR-PLARFHDDYKVVDEFVLNSKEASSKLSFGEFHTHPALIDALT
QSCGLAMNCRDIEVFMNHGWGGFKKEYTTF--TRMKKWHGDVAVFD-G--D--DI-VASF
QKFTMQGVPRRILKVILA-PEPR--SKGAKALSIIADESGIDIED--LT--DNLVFSESG
IDSLMGLTISARFKEELDL--D-IDFNALFFEYPTVKSLKELLGDG-NSIAIAVISEESG
MAIEDFTDD-TSFADSGVDSLLSLVIVSRLRDEL-DMDISN-ESLLLDCPTVMDLRKLIT
PTLTPTPA-TEVPS-------NRSTENVVLVTGA-SGGLGALAQLAEVK----TVICLNR
EYKAMRGIHFPDTL-KHKLQVFQTG-DYEGN-AWPMSPLSGFESQFQV-------MRN--
LIDLAREQLVSSI-VV--G-MEHFGFLIKSSQTLNA--DLYWTAK--ALRDPHEWTSRVL
ED-NFQRMSCGGLVTVARKYV
>Usnflo1.cluster020_L0_CDS2_ProteinId_929272_GeneId_929272
PLIRSIVHLQRFLQQATDVIQLEV--SKL--DFETLLSLAEMVNTTLICIARL-SHLITH
-VGLCTGLLPAAAAVVAQD-SGQLGLEIVAISFRLAHEIRVETE-SW-SYTVVGV-NEQA
QAIL-DDYNH-KHAYIST-FS-STWCTISGPPSVLT--RLWHEL-LA-HAAVHSPHL-LD
VHKILAVRILSN-GEPYRFLDLRDLLLAIIQDVSQNQMDLVQTFRKAASGFKNVHLLVIG
PTMQAALEESGLIAVVGMSGRFPGS-ESIQAFWESLQLGQDLHCEVPK--SRFDLR-EHF
DGT--RKNTTSIPFGCFLDNPGLFDLFNVSPREAIQMDPLQRLILMSSYEALEMAGYGQH
NSPSSASRRVSTYIGQVTDDWRDVNE-CQGVDIYYVPGVTRAFASGRINYHFKWDGASYN
LDTACASSSTAISLACSALLSRNCDTAVAGGGSILASPRNYAGLSKGSFLSPT-GNCKTF
QDSADGYCRGEGIGVVVLKRLEDAIAENDNIYGVISGWGRNHSAKA-ASITQPHAETQAY
LYKKVLEQACTSPEEVSYVEMHGTGTQVGDIVEMESLIKVFGERRKDNPLIVGAVKANVG
HGEAASGVTSFIKTVMMLRE-KSIPPQPGAPTLNHKY--APLS--E-MNIQVADRQPPL-
DGKRRLLLNNFDASGGNTCLVIEDPPDPRSYHVVVCSARTSGSLLGNKGRLLDFIKASDL
SYTSTARRLHHRQSYYAS--TLDDLVLQLSADLSLKTSPLAVFTFTGQGSIYPGMGKQLF
ESCSRFKSSLQKICDSHGLPQ-VL--DIFAD-DL--TLKSIVQVQLAITFLEIAMADLLM
S-WGIR--PSLLIGHSLGEYAAMCVSGVLSVADTLYLVGKRSALLEERCKSGAYAMLAVG
AS-VELEPALS---TQIACINTPNKTVVSGPINSLHKFRDEIQS-RIHTTFLEITYGFHS
SQVDPILHDFECS--A-KTLNFAH-PEIPVASTLMAGTVVEKGI--F--SPTYLARQARE
PVNYAGALQACAEAGLV--NANT--AWFEIGPEPVNLSLVRNTLNPTLKP--NEDNWKTI
SQAVSGAYKSDITPDWTEYHKEYVALGL-L-ELPFYAFDL-EDYWTTYSESLVSDTPNLQ
QSF-QYE-N--GSAVFSSALSEPTLFAAINGHLVDG-TAVCPASVFCDMSLAAAKYLYTL
QDLEITHPLIASKTIEVNAS-ITKITFNSHGSCAVRLNYHDSSKEAK-SKLDLLVESAK-
TGQLRLPKL-IVYKLLA-SLVQYDAAYQGMDEVYLDNSDAAALVRLNTFTCNPYWIDTVI
HLAGFVLNGDDDVAYISTGFKELFTEYAVF--SSIGISSGNVYVFR-G--Q--RL-LGVC
AGISFQRMTKKTLNIILE-ASTAATRIVQSVLAAVASETGYSIDD--IQ--PSTSFEEIG
VDSLMSIAIVSAVKRMTGV--E-LPGS-FFQNHPTMADVTNEFAP-----TPSITHKDN-
----DLE----------------------------QTSHTP--ALFDNLS----------
---------RSSFSSRCVLVQGRATSPLFLVADG-AGSAAAYIHLPPLPSG-RRIYALES
PPSKYTRAEQVSDIYLVALRKAQPG-PYILG-GWSAGAVYAYELSRRLL-NQGETVKGLI
LIDMRVPELVEEA-LV--I-KQHLLETVKALMVYTPHTCLIWAAK--RTSFGNGWDRLVI
DG-DHFSIVTPPHVQILRNAV
>Usnflo1.cluster023_L0_CDS5_ProteinId_971309_GeneId_971309
SYLDQLH-FLQDIIDLQNVWSTFA--SER-----YMQNLSEIISLPLLVIIQI-GQYFGG
VQGYCGGLPPAIAIACSRD-EEEVAAITMRLALGIGAYGAKTP--VV-RLKRVG----QG
EDIV-NRF---PGSHISAVTD-PKTISMVGSVPVLA--KVQAEM-HI-RGKVHNP-E-DL
AEELCNAPVRSN-GELIRK----SLTHEVVNTILASRCEWYTLLTELAKDLRSHLFATFG
IGPLSPFHKKDAVAIIGASCRLPGA-NSLDELWGLMSEGTSRHVEVPT--NRFDLH-GSF
R-W--KFAGKKKFYGNFIDRVEDFDFFGTNPKEAVNMDPQQRILLETAYQAMESSGYLHS
HQ--EAGDPVGCFIGASFVEYLDNTN-ANPPSAYTSTGTIRAFLCGKLSYYFGWSGPAEV
LDTACSSSLVAINRACKAVQTGECTLALTGGVNLMTGINNYLDLAKAGFLSPT-GQCKPF
DQSADGYCRSEGAGLVVLKMLNQAVADRDQILGVIPGVATNQGGLS-SSITVPSSPAQIK
LYKTVLRQAEMKPDHVSYVEAHGTGTQAGDPLEVASIREVFGGRS--SLLHLGSLKGNMG
HCETAAGVAGLLKILAMIKE-RRIPPQASH-SLNPKI--PALG--P-DKMCIDSKERWEA
--LRAACVNSYGAAGSNAALLCCEGPQLGSTYPIIVSAASKESLHAYAQSLQLYLQRGDL
AFTLSERRKRHRFVTTAS--GISSLTQSLAS-NAPQKARPVVMAFGGQSKRTVGLEESLY
QCHRPLRRHINDVLIGLGFSS-IL--PSIFQS-EPI--ENLVLLHCGTFAMQYASARCWI
D-AGLE--VDVVIGHSFGELTAMVVCGILSLHDGLKLIATRACLMETKWGAERGKMMAIH
AS-PEVQDVIASLKEEIACYNAPSSQIVVGSSSSIAQTEELLRN-GIRSQLLDVSHGFHS
KFTEPLLADLDRA--S-ASLTFSE-PNIHIESCTA-DQLQ-V-------LPNRPSQHARE
PVYFSDAVRRIEKR-L-G---PS--IWLEAGMNSPIIPMIKKAVAAVNVK-DAHIPMASL
SEVTANLWQQGVSTSYWDFVSPKNDYKQ-I-WLPPYQFQA-TPHWLANVDRVMEAQQRLV
SYQDVSGGS--ASKHFKISVATQRFTRIVSGHAVRQ-RPLCPASMYMECAAMAVQIIQGF
ADLVFQAALGVD--VLLTLEESHTFVIKSHGKGRVGL--RSYERLIS-NGMSELAGK---
--AEKLKST-RAYGLFA-QVVHYAPFLRGISHITMDGTQAMANIDLPQFC-DTISIDTFI
QVVGLLINSSSEDVFVATGVDSTANSWTVY--TRFSQAVGDIFVLR-R---DGTL-VMTI
VGVHFTKLLISNLEKFLDTSGVDDLEAAESLTNIIADYTGLAAED--IG--KDALMSDLG
VDSLAAVEFAEELQSRFGN--E-ITPE-DLMIS-SHEALCKLLLPHST-PVLRLVSESSG
APVDSMHDE-ASLQDLGVDSLSAVELKGEFEDAF-SMEIDD--DALTLASTLKEVMEFL-
RGGKELSS-KAS--------------VALMIHGG------G----------------LSK
RPTDFE--DVR---RLSMDQILKST-SYH-L-FKEGN-------GLSLMLN---------
GIQTDKAVAISPM-QLRAG-----------------------------------------
---------------------
>Usnflo1.cluster031_L0_CDS9_ProteinId_179021_GeneId_179021
DRLDQLQ-IVKAFQELPKIWKALS--DRD-----AAAHLAQITRMPLTTMAQI-ADYVGG
IQGFCIGLLSALAVASGKT-EDDVAADSVRLAFCIGAYVRNGG-LAV-RWKSPTM--EDI
QRLF-SRY---PDTYIAVIRD-VRDITVTVPASVVE--QLLKDT-GV-SGRYHIP-I-GI
AKKILESLVRSN-ADFFSS----NTALSALECILGERADWYSTISAAASKLAKSFILSFG
-NPQSVARSKDAIAIIGMGCRFPGA-DSIDEFWDLLTEGKSMLSEIPE--ARFGRG-RPA
R------NNSLRFWGNFLRDIEAFDFFKKSPRESVSMDPQQRILLEIAYEALEMSGYFAE
----STPEDIGVYIGACATDYDFNVA-SHPPTAYSATGTLRSFLSGKLSHYFGWSGPSLV
LDTACSSSAVAIHTACTALRTGQCSQALAGGITLMTSPYLFENFAAAHFLSAT-GGSKSF
SADADGYCRGEGGGLVMLKRLSDALRDNDHVISVIGGSAVNQNDNC-VPITVPHTSSQGN
LYERVTRQAGVIPNKVTFVEAHGTGTPVGDPIEMESIRRIFGGRE--NPLYVSSAKGNIG
HLEGASGVAALIKAILQMEH-RLAPRQALF-TLNPKI--PALE--P-DNLCIPTSVALSG
--RLTACVNNYGAAGSNAALVVLEPPSRSKKVPIQLAAASAGGLLGYCKALDKFCDQSDL
AFSLATRLNQETFTTTAT--DLDQLHSQLRQQIARPKEPPVVLCFGGQVSDKVALDKSLW
QESTLLRHHLDNTLRAMGYSG-IY--PGIFQT-EAV--TDVVVLHSIIFATQYSCAQAWL
G-SGLK--VSALIGHSFGQLTALCVSGILSLRDGLKLVVGRAALMQKYWGSETGTMIAVE
TD-QQLEELQTAFRTDIACFNGPTSHVVVSDEASADELETKLT--AIRYRRLNVPYGFHS
RFTEPLLPYLEDL--A-SSITFHE-PNIPLETCSD-R-TS-T-T--P--TAKLISAHTRE
PVFFGQAVQRLQAK-L-G---PC--TWLEAGSDSSVVSMARRALGPLQLNKPN--STEFL
VDATMALWNAGHRAQFWNFHKSQRQYDY-L-RLPPYAWEK-PKHWLDLDMSSALPSSRL-
--ES---ND--SGHHFVINPNSEEYQAVVKGLDSLG-SSACPSTLYVELASRALKIAEKI
RDFHVHSLLGPK--ISLDLLQ--KFRINSHAEGAICLEFCRYERLTGHQKAVSIADD---
--SESIRGN-VVYKMLG-RASNYPEWYRGVKSMSSVDSRVAARVGGT-ITTQLPILESFI
QVASLHANCLAGEVFQFTRADYLQGAWDVV--AYNGEMAYDMFVYN-A--ITAKL-VLLI
LGVHFTDVRQPVTIPAG-PQ-AKSHCIYEDICGLLEKLADIPKDQ--VP--GESSFDDLG
VDSLMMIEVISELSLLFHV--E-LPID-ELEELTDFNSLVTYLHGSPPDS-------AMT
TPPGSL-----KMADE--------------ADPI---------------ATKANLS---T
RTAKPFDS-TPT--------------LALLIHGG------G----------------FGR
KPSDMG--HKPEEDPAEVTDMLAGI-EYAPM-CWNSQ-------TIPFLVH---------
GLPHKSSQAISPL-QIRQG-----------------------------------------
---------------------
>Usnflo1.cluster035_L0_CDS8_ProteinId_219482_GeneId_219482
SSLRDLYSLRRFLREATDGVHCQL--SAL--TFSDLLELAQIAGATLITTTQI-GEYLVY
QLGFCVGLLAAAVATAARD-TSEVGVETVAISFRLGLELSIEDT-SW-GCTLVGT-ADEI
QQRL-DTFNEVRHAYMGV-IT-HAWATIFAPPSTLE--LLYVPL-AA-AIAVHAPHL-ID
THSIVGRTIVST-CAPFDASTLHELLQLVVLDVARNPLWLEDSVKALGLMFSEMTLTAVG
PTVKQMLQKSDLIAIVGMSGRFPRS-DNLNEFWDMLEAGTDTHEEIPD--SRFPLN-EFY
DEE--TKNSVLTRFGCFLKNPGDFDFFNISPREAFQMDPLQRMLLMTTYEALEMAGYAHN
ATNSTRSSRVAAFFGQTTEDWRTIND-QQGTDTHYLPCSNRAFAPGRVNHHFKWGGGYYS
IDTACSSSSTSVYLACNALIARECDMTVVGGGSLCVIPELYSGLSRGGFLSST-GACKSF
ADNADGYCRGEAVAVVVLKRLEDALRENDNVLAVVRGTARNSNGGV-GSLTHPSEAAQEA
LYHKLLRQAGVDAQDVGYIEMHGTGTQAGDTAEMNTVRNVFAQRSRDNPLHVGAVKANIG
HSEAAAGVVSLIKTILMLQR-HRIPPQPGYPVLNHKF--PFLD--D-ANIRVADGIPWS-
DGKRKLMINGFDAAGGNTSMLIEDAPDPRSHHIILCSARTSGSLAANKSRLQQYLMEADL
SYTTTARRLHERDAYAVN--SVEELIHQLSTSDGKSPGSPLVFAFTGQSSQYTGMGATLY
KTSPRFRRTLEALCAHQGLSS-FI--EVIH--DI--TSFSAPQLQLAIVALELGLAQYWQ
S-LGLQ--PTLVIGHSLGEYAALCTAGVLSVSDTFYLVHERAALMQDRCM-GSYAMLATP
LA-ADIQALLN---ADISCFNGPSLTVVSGESGEVESLQAELKA-KLNATRLQVHYGFHS
RQMEPILNDFELV--A-KRVHFGQ-PMIPVASTLT-GTVVSRDV--F--NAQYLTQQMRC
PVEFLGAVRACEAEGLI--QNSS--VVFEIGPHPVCLGLLTSCLAASLRR--GQDDWRAI
STCLSGAHLAGLSVDWQEFHKDYLCVKL-L-DLPTYAFEV-KSYWTPYQRQGDTAPERVE
SLD-SED-G--KSATFVSHSSEPNLLKAIQGHIVDG-VPICPAAVFADMAYTATKFLLHL
VDLDMTQALVVT-IIRVSAV-METIRFSSHGTCRVIVEWSRMQKLVK-GRIENLVTSAA-
TGAHQMKRA-LVYKLFA-TLVDYDRSYQALQEVYIDEFDATARMTLDSFTYSPYAIDALV
HLAGFILNGDNDDLHIANHIGSMRRQLTCY--TAIGATICDVYVFD-G--V--SL-VALC
TGIHFQKLTRAIFGALTG-PTSTASDLCTMLIDVVAARTGMDVEE--IH--PTTAFADMG
VDSPMSIAILTDFKKLAGM--E-LPVA-FFSSFPTVAEVREELGSQPGGNLLRIVATELG
IDQHELTPS-VDFASAGVDSILSIKILSKFKTET-GTELPA--AFFNSNATVAEVREELT
-------SSLLEPDSRTILIQGKARSPLFLATDG-SGAVAAYIHLPPLPQG-RRIYALES
PPEDYTTVQEMAEVFIKSIRKIQPG-PYLIG-GWSAGSIYAYEISYRLT-LMGEKVIGLI
LMDMRVPAFVEKT-AF--T-KMHLTSTVRALIKYDPQTHLIWAAK--RYHFGNGWEDFVI
EA-DHFSMVAPPYVTMVLKAV
>Usnflo1.cluster037_L0_CDS6_ProteinId_972629_GeneId_972629
DLLRHLHVRYEN----------------------------------------------TY
LAGLGTGLLSTAAVSLSSS-LTDMGAEVVRLAFRLGILVNLQPRDSW-AYVVPDV-TDEV
RREL-DAIHKTSKIFISA-LS-QTSVTVSGPPARLK--HVFLVL-PVYAGLCHAKHVNNH
VNSIIQLPIFST-GRPFSATSAKELFRKIIEEILTQAIQWDNVVQGIVQLASECQLLVFR
TSLVTALNSQSKIAIVGMSCRMPGGANNTEKFWQLLESGLDVHRRIPA--DRFDVD-SHY
DGK--RVNTSHTPYGCFIDEPGLFDFFNMSPREAEQTDPMQRLALVTAYEALERAGYVAN
RTAATRLERVGTFYGQASDDYREVNT-AQEVSTYFIPGGCRAFGPGRINYFFKFAGPSYS
IDSACSSSLATIQSACTALWNSELDTAVVGGMNVLTNSDAFAGLSHGHFLSKTSNACKTW
DSEADGYCRADAVASLVMKRLEDAQADNDNILGVILSAGTNHSANA-ISITHPHAGHQAY
LGRHVLNKAGVNPLDIGYVEMHGTGTQAGDAEEIQSVTEVFAPRSAKSPLYIGAVKANVG
HSEAAAGVTAVLKVLLMMQK-NAIAPHVGIKSLNPLF-PKFLD--G-RNVQIPYQVEWPR
GRKRIAMVNNFSAAGGNTTLALEEGPDPRPTHIIAVSAKSKVSLRGNIERLLGFLNAEHL
SYTMTARRFHHRVAFAAS--DVSQVKKHLHSALGSTGPPHVAFVFTGQGASHKSYNLEMF
HHCPSFRTQIDKLACSLGFPS-FL--PVLDGSDY--L-HPAVMSQLALVCVEMALFKYWA
S-LNVR--PDVVVGHSLGEYAALNAAGVLSASDAIYLVGQRARLLELKCQAGSHKMLAVR
AS-VEIGTSL--T--EVACLNGPNDSVLSGPAANMEAATPLLEK-GYKCFILDVPFAFHS
AQTDPVLDEFEEL--AVSGVLFQP-PQLPIISPLL-DKVIDEKT--V--NAKYMRRATRE
SVNFLAALRTAHNIGTI--DDDT--AWIEIGPHPVCVNLIKSSLGPSFRR--GESNWKTL
ADSIANLHCAGVNIEWNEFHGPFERLRL-L-DIPTYAWNE-KNYWIQYNGDWALTKGSVL
EES-FRD-T--ATVLIQSDLSQRDFRTAVWGHKMNN-CGVVTSSIHADIAFTLGDYLYKI
TNLEVLKGLVANQLIQVRVSTENTLIWYNFATATLIYSWIPTTHLIQ-GRIQELERLAA-
AGANRLSNS-MAYQLFASNLVDYAAMYRGMQSVVLYG-EAFAEVTLANYTVPPCFIDSVA
HLAGFVMNVSGSKYAVTPGWRSLRGRYRSY--VKMTVFFGDVYVLQ-D--G--QI-MGMC
EGIQFRRYPRILLSRFFS-TVAVEESTSAKAIGIVASEAALDLTD--LT--DDASFAELG
VDSLMSLVIAEKFREQLGV--V-VNGS-LFLEYPTIGDLRSWLDE---------------
------------------------------------------------------------
------------------------------------------------------------
------------------------------------------------------------
------------------------------------------------------------
---------------------
>Usnflo1.cluster038_L0_CDS8_ProteinId_821296_GeneId_821296
----------------------------------------------------M-HKSTNT
ILAACTGSVAAIAAACVTS-VTDLSPEVISIAVRLGLEANIEPS-SW-TIAVLNF-SSPI
QSVL-DVFHQSRRAYVSG-SS-SSSISISGPPSTLR--LLLAPV-PV-TGAFHALHL-PN
IDDIIGSIILGR-VLKESDMIFKDLMHTALTDIFQQPQDLSVIEDTLESYTKDSHISVIG
PTCERVPKPENDIAIVGMSGRFPGS-DDLENFWKTLSQGHDLCQQ---------------
----------------------IYSMFRMSPRQAAQTDPTQRLVLLCTYEALEHAGYSCE
---STDASRVGTFIGQSSDDWREVNA-AQDIDKFHIPGGNRAFVSGRLNYHFGWDGPAFG
IDTACSSSAASIDLACAALLSNKCDAAIAGGGNIMTASDIFAGLSRGGLLSPT-GSCKTW
DETADGYCRADAVGVIVLKRLKTAISNRDNVLAIIKSAATNHSPLA-MSITHPHAPTQAK
LMHTVLKEADMKPDQVGYVEMHGTGTQAGDIAETSSVQAVFGGRTPDRPLYIGTVKPNIG
HSEAASGVTSVMKAVMMFKK-STIPRHVGIKVINKKL--PDLK--G-SNILIPVVLADP-
SGRRNILVNNFNITSGNTSLVLRDGFDPRSAHVFTISAHSPAALQGNLSRFSGYLSQPSL
SYSMTARRMHHRQAFVAK--NVPDLLAAVKEGLVSQRPIPVIFVFSMQASQYVGMGKKLF
ETSSVFRMSIERICQNLKLSS-FL--ELITD-SL--ANYSSLQSQLALTALQVALADLWR
S-WGVE--PVAVMGHSLGEYAAMFVAGVYSLTDMFYLIGRRAYILEKTCVAGAYTMLSVY
MA-LDLESILR---KTIACHNSRDSTVVSGPANQIQMLKCELEE-RVEATLLQLPYGYHS
AQMDPALEEFEAV--A-LEVPFQK-PHIMIASTVM-STIIKECS--I--NAKYFVQQLRK
PVKLLETVQELELQGVA--DNKT--LWIELGPGAVCTSMVRNILGTSTAR--SRDDWETL
AKSLAKAYRAGIDIKWHEYHREYDSHHL-L-ELPSYAFDL-KSYWIQYEGDWCLRKGKVE
SEK-LGV-D--EFVVFVSDLQEEHLYSAITAHEVNG-AGLCPSSIYADMAITAASYIWKV
SNMKVSKPLIVS-IVNISAK-KEKMSLASHADWIVSPKWAKHAYLYQ-YRIASLKHSST-
ASVHQLLGS-MVYKLFS-VLVTYGPKYRGIQEIFMDGEEATARVSFQKFACSPYWIDSLA
HISGFVLNGSQDTVFLSHGWDSMRCSYTTY--VKMGVMAGDVHVLL-D--D--VV-IAVV
AGLRFQAIKKKVLSTLLP-------AS-----SSSAAPLRANPAI--LE--KNAIFADLG
HDSILIPETEAKLRSDLAI--D-ASSS-HPVKPSAMRDLERHGVQQSINDLTKIIADELG
INVTELEPN-ARLEDLGVDSMLTLSIIESVRSLT-GQNIPA--NFFVLYPTLADIQTFF-
-----------ISRCSTTLFPVDVTVALILLPDG-SGSPASYTALTALHPC-LRVVGVSS
PPSAYNSLVEVSTIFSNTVMHAVPG-ALILG-GMSIGGVYAHEVAKQLL-EQGREIKGVL
LLDSPCPQVLEAL-SL--G-REHYFRSAIALEQHEHPCEGIFARK--SPMIGQGWQDLFI
DA-NHFSFFKEAHIRLITSAV
>Usnflo1.cluster041_L0_CDS7_ProteinId_270683_GeneId_270683
LAIRRLARLQRFLREATDVVQTEV--AKL--SFDNLVSLAEVISTALITIIRL-GDLMIH
SLGLCTGLLPAAVAAVSRN-SDDLGLEIVAISIRLMEAIQIEAR-TW-AYTVVGA-GDDS
EAVL-QDFHQSNRAYIGV-AS-RTWTTIFGPPSTLD--KLWKKL-NA-FAAVHAAHL-ID
MERIVGVRIVST-CKPFVASDLGTLLYEMSLDIAQNTLRLTDTVSTIVSDL-DVDLVVLG
PTVQGALRESDLVAIVGMSGRFPGS-DNVYDFWDTLQKGQDFHKKVPL--SRFNID-EHY
DGT--LKNSLNTQYGCFLEQPGLFDLFNVSPREAAQMDPLQRLLLMASYEAMEMAGYAPD
GSASTNTKRIATYMAQTTDDWRSVNE-CSGVDIYYIPGIARAFTPGRLNYHFKWEGAAHS
IDAACAGGTTSVALACAALLARECDTAVAGGGSILTAPGVWSGLSRGGFLSPT-GNCKTL
RDDADGYCRGEGVGVVVLKRLEDAIADNDNIQAVINSSARTYSADA-VSITQPHAESQAK
LYRRVLQEASVDPLDVGYVEMHGTGTQWGDLMEVQSISEVFAERTKEYPLVIGAVKANVG
HGEAAAGITSLIKNVMMFREPDSIPPQPGWPKLNPKF--PRLD--K-LNIKVADGMPRP-
DGRKKLMLNNFDAAGGNTCIVLGEAPDPRSYHVVACSARTSYSLRANKERLLQYLQSSNV
AYTTTARRMHDRSSYVAH--TSKDLIRLISNDLEGSGHSRVVFAFTGQGSVYPGMGKQLF
ETSATFRDSIQKICDSQGLPY-VV--DIIAD-DI--ESKNMAQMQLAIVFTELALAELWK
S-WGLQ--PDLLIGHSLGEYAALCVSGVLSVSDALYLVGKRSTMIMEKCTPGSSGMLAVA
AS-AKIEEVLA---NEISCMNAPEMTVVSGTHKDLKSLQVSLN--RVRTTFLKVTYGFHS
AQIDPILKGLETS--A-SGITFAK-PQIPIASTLI-GDIVEVGT--F--SPEYLARQARE
PVNFSGALNACKSKGYA--DDQT--LWMEIGPDPVCLGLVRSTLEPSLKS--NEENWKTI
SNAVSRLYLAKQPLAWVDFHHEYLCLTL-L-ELPTYAFDL-KDYWSSYKQELLVPGAWVE
KES-FKG-D--DSATFSSNTSEPKLFAAIQGHLVDN-TAICPATVFCDIALTAAKYLYEL
WALDITHPLVVP-IIEISAA-KSHVTFNSHGSCDVRFEFARSLHLVN-KRVDTLASSAV-
AGSHRLQRP-IVYKLFT-SLVHYGEKYQGLEEVYLDNTDTAARVKLGTFTESPYWTDTII
HLAGFVLNGDSDEAYISAGFEAFHKTYTTY--VSMNVMTGDVYVFD-G--D--RL-IALC
GGLYFHKMTKKVLRIIFG-ESSPPSDVAKALLAIICAESGFDAAD--ME--PSTEFADMG
LDSLMSIAIISAAKRDLDL--E-LPAT-FFTDNTTVADITKEFGK-PPAPT---------
-QVKEVPA--------P---------VPALKPV-----HST--EYMANDPEPY------T
----PNSSGKSSYSSNVVLIRGKRSSPLMLITDG-AGSAAAYIHLPAMKTG-TPIYALES
PPFAYESVEEVCALYVKGLKKTQPG-PYIVG-GWSAGAVYAYEVSRQLL-EAGEKLLGLI
LIDMRVPELIESA-LF--T-KQHLVSTVKALVFYTPNTTLIWAAK--RNAFGNGWDKLVI
DGADHFSMVVPPKVQILEGAV
>Usnflo1.cluster055_L0_CDS6_ProteinId_891540_GeneId_891540
AQIQQQLVLNLLLQRCSDALRHQV--SQL--SFNTIDELNDGVQSALLCISQL-VQYTSC
VVGLSTGLLSAAVVALSPT-IPALAVEAVLIAFRLGLHVNTEL-STW-SYEIAGQ-KSEA
RKAL-DEFHQDHQAYVSA-FG-SDSVTISGPPTTLK--QLFQAI-QG-YGPYHAPHLGVG
IDQILHLPLMSS-GALFDKLDAPALFAAVIREILTETLSLPKIVDGCTKMAGECSIISFG
PSFTKAMMSRPKIAIVGMAGRFPNA-ADHEKFWDLLHAGLDVHKKIPK--DRFNVD-THY
DGK--IRNTSHTPYGCFIDEPGLFDFFNMSPREATQTDPMHRLGLASAYEALEMAGYVPN
RSPSTRLERIGTFYGQTSDDWREINE-AQDIDTYFITAGVRAFAPGRINYYFKFSGPSFS
IDTACSSSAAAMQLACTSLWAGDCDTAVAGGLNVMTNSDIFSGLSRGQFLSKT-GNCQTF
DNDADGYCRGDGIGTVILKRLDDALADNDRILGVILETATNHSANA-ISITHPHAPTQET
LFKKVMDDAGKDPHDVNYVEMHGTGTQAGDGTEMRSVTNVFAPGQRKKSLHLGSVKANVG
HGEAVSGVTALIKCLLMMQK-NQIPPHCGIKTINQSF-PQDLS--A-RNVHIAFKTPLVS
GSPRLIFVNNFSAAGGNTAMLLEDAPDGRGDYVITVSAKSKSALRANTKNLVHFIKHPDL
SYTTTARRIQHRIAFNCD--SLSRASDILAS---SV-SPPIAFAYTGQGSHYTALGKQLY
DISKHFRFDIDNIGQNLGFPS-FI--PLLNGDDA--QDLSPLVVQVGLSCIQMALTRLWA
S-WGVK--PDVVIGHSLGEYAALNAAGVLSVSETIYLVGERAKLLQEKCTANSHAMLATK
SA-TSLKESFAD---EVACVNGARETVLGGTVNDIDQVAEKLST-GTKCTKLNTQFAFHS
SQVDPILADFEHK--A-KSVTFKK-PQIPIISPLL-STVLESQV--V--DEHYLSRHARE
TVDFVGGMAAAQQLGLI--NDQT--VWVELGPHPVCMSFVKQELGSSLRK--GTMPYKTI
SESLAMLHINGVSIDWNEYHRDFICVQM-L-DIPSYAFDN-KNYWIQYSGDWNLHKGKVI
SEV-VEQ-D--KTVVIESDISRPDLLAAISGHVVNG-TALCPSSIYGDMAITVAEYLYKV
SHMEVFKPLIANQTLRLWATTPDNLVFSSHAKCFVDYEWQRNAYLVK-GRIEKLKQDAG-
SGAHRMLRG-MAYKLFG-AFVEYDSKYRGMEEVILDSPEATAHVSFQNFVCSPYWIDSLC
HLAGFIVNANSKQVYVSHGWESMRKTYRSY--VKMNMVAGDVYIFD-G--D--RI-VGMC
GSLKFQCIPRTLLNTFLPAP-AHVQSTTTLVLDIIASEVGVSVDE--LA--DGIDFANMG
VDSLMSLSISGRIREEIEI--D-APSS-IFVDYPTVGALKGHLNTPSDSEVRQIISEEMG
VDVAELSAA-DDLSSLGMDSLMSLSILGILREKA-GLSLPA--DFLADNQTIKAIETALP
VPQ---------RFASSILLQGSPKTSFWLIPDG-GGAPTSYIFLDEISPKL-AIWGLTS
PPEEYMGVVGIATKFIHEIKRRQPG-PYHLG-GWSAGGVISYETTRQLI-EMGDVVDTLI
FIDTPCPRFFGSI-LL--G-LPHFAASVHALSTYDANVMAIWCEN--RTDFGNLWEEFLM
PG-NHFSMMKAPYVGFLREAL
>Usnflo1.cluster061_L0_CDS11_ProteinId_892226_GeneId_892226
QYLTRAQ-FVDAINDLPRLWNTLV--KTD-----TIEALQQTLFSSLTVIFEI-TEYFAG
IQGFCTGFLVAAALACSKD-EDEIASVALRLAFAVGAFV-----LTA-RWRDNND--HHV
AEVL-KDY---PAAYVSVVPD-TKSVTITTSKATIA--ALSQTI-EL-EGLYHTL-A-EA
LEKLLAVPLRSD-GQIIGQ----SLEQTALEILLTKVSRWDTTLLNALTDMSQKTVLTLG
PMPALTLREVHAVAIVGMACRFPGA-DSAEEFWDLLSAGTSMVRNIPA--ERFPTK-GLR
R------LGPENFWGNFLSDPDAFDFFKKSSREAQQMDPQQRLLLEVAYEAILSSGYFGE
IP--DSQADTGVYLGIGATDYDDNVA-SHPPNAFSAVGTLRAFLSGKLSHYFGWHGPSVT
YDTACSSSAVALHSACRAIANGECSRALAGGANVITSPKLHQNLAAASFLSPT-GATKAF
DAKADGYCRGEGVGLVVLKRLSDAIAEGDNVLGVIAGSAVNQNSNE-SAITVPHSPSQVK
LYKKAAALAGMKTRDVSFVEAHGTGTPVGDPIEYESIKDAFGGRD--STLYLGSVKANVG
HCEAASGIAALIKVILMLQN-GQIPVQANF-KLNPNI--KYSE--S-DFIEIPRKQTWET
--FRAACINNYGAAGSNCTLFVCEAPAVAPRYPIFISAHSEPSLKSYCGLLSDVVGKADV
AFNLADKESRFNLITTAA--TAGELQGKLSAKKLVSKAKPLILAFSGQTSNVVGLSKAVY
NGSTIFQRHLDSVLRSLGLPS-LY--PGVFSA-QPI--DDLVSLHTKLFAFQYANAMSWI
D-CGLH--VDAVMGHSFGQLTALCISGSLSLVDIIKLLAGRAALMQDFWGPERGAMIHVD
AE-VAVDKLIASIDASVACFNGPSSQVLVGPESAINNTEHALTD-TIKFQRLTTTHGFHS
EFTEPILGRLSEL--A-EQLDFNS-PSIPLETCTK-G-QS-S-K--I--EPRCISEHTRQ
PVYFEEAVRRLSDR-Y-G---PC--TWLGVGPSSAIIRMVERAQGPVRLDSPD--SLGVL
ADVTANLWTLGHRVQYWPFHRCQKSYTP-I-TLPPYQFEK-SRHWLEYVDMTSSKVPSLA
HGQS---KT--AEVVFKIDQRSEEFRILTTGHAVVG-NPLCPMSLYVELASRAALIMRPV
ENLEIRSPLGMS--ITLTLRQ-ATFNIDSHASGKIRSDFSRFERLVDHRLYKALTSD---
--ANSMQGA-VIYKVFD-LVVHYADYYHGVQSISSKDHRVAGRVAMP-IT-HPLAVDNFL
QVAGLHVNSLSNEVFVATQIDQIQQSWDVF--SSFKEVINDIFVFD-P--VDQRL-LMFI
LGAHFTKVSTPSLVKALATDPAPVEQLADAVLQVLNKVADVPVEE--ES--KDATFEDLG
IDSLMINEVLSELCDFFAI--D-IPMA-EFRSLQNCRSLCAYLEGETKDSLIKIIAEHLE
VPVESLTNE-SILADEGLDSLLGMEIISDIAERL-QITVTA--ADLMPETTFGGLAAVLV
RTNTTIES-TPA--------------IALMIHGG------G----------------LSR
KPTDYE--QSPRMAASGDYDLLEGV-GYNVM-NWAGQ-------ALPILLR---------
GLPSKSAQSISPL-QIKMG-----------------------------------------
---------------------
>Usnflo1.cluster063_L0_CDS6_ProteinId_463564_GeneId_463564
VFLEHIFSLSSFLARVNTALREEV--FRQ--PFDSVQQLVEAVESAIVCLAQL-SHFILH
LLGACTGLIAASAVASADS-LITLAVEAVRIAFRTGAFVRLAG-ESW-STVVVVT-DEAA
EIAV-GKWNQTNQIWISA-YT-TNTITISGPPSKRK--QLLANI-RI-HGPYHASHLDGD
VEKIIGFSVHST-GRPFAA-SSSDLLKQCLTEVLCKPLRWDRLLEESRSGSTVCKIHTFG
PSLISAVKSASDIAIVGMAGRFPDA-ANHEEFWNLLEKGLDVHRTIPT--DRFNAT-THT
DLR--KKNTSYTPYGNFIKEPGLFDFFHMSPREATQTDPMQRLELTTAYEAMEMAGIVPG
RTPSTKHDRIGTFYGMTSDDWREINA-AQEIDTYFISGGVRAFGPGRINYYLKLSGPSVV
VDTACSSSFAAIQLAYTSLQAGNCDTAFAGGANILTNPDIFSGLSRGHFLSRT-GNCRTF
DNEADGYCRGEGVATIIMKRMEDALADKDPILGVIRGTATNHSAEA-VSITHPHAGAQQS
LFEKILRDANTNPRDVTYVEMHGTGTQAGDAVEMESVSRVFAPRSSAQPLYLGSAKSNIG
HGEAASGVSALIKVLLMIQN-SAIPPHCGIKIINQNF-PNDLE--A-RNIRIATKVAFPR
GGKRVVFINNFSAAGGNTGLLLEDGPDVRSCHLVTVSAKSLASFRKNLERIQSYVSRASL
AYTTTARRLHYRAAFAVS--DSKQLEVAFAD---SQ-SPQIAFAFTGQGSQYSEMGKRLF
HTSGEFRAEIDGLAQAQGLAS-FI--AIVNSNNV--QTWSPVATQLGLVCIQMALFRLWI
H-WGLQ--PSVVIGHSLGEYAALYAAKVLSAADIIFLVGTRAQQLEKKCTPETHAMLAVK
AP-YAVQKAISG---EIACINSESEIVLSGCQSDVESFSETLRT-GIKSQKIDVSFAFHS
SQVDPVLASFRAA--A-DAVIFHT-PEIPVISPLL-SEVVNHGI--F--NSHYLARHCRE
TVNFQGGLAVARESGTV--DEKT--LWVEVGVHPVCAGMIKSSIGPSIRR--GEDPWKTI
ANALCTLYTSGVNINWSAYHRDYESLRY-L-QIPTYSFDE-KKFWLQYVNDWTLTKGRII
ESK-VDQ-N--TTAVGESDLAHPLLHKVVASHAVNG-TGMCPSSLYADMALTLADYTYKV
RSMVNPAPLLLKQLVRITS-TLNTIRIDSHAQCVVAFSWEKIAFFVR-TRVDLLEKKCA-
DGAHRLLRG-IVYKLFG-SLVDYSYLYQGLKEVVFDTAEANAQIDLQTFYLPPYFIDSVG
HLAGFIMNGNKNQVFISHGWESMRRKYHSW--VKMKTFAGDVYLFD-E-DQ--NV-IGVI
GGLEFQCIPRQLLNTFIP-AKSLAGDMLARALHIVAREVGVDTEE--LG--DEIQLVDLG
VDSLMTLTLSGHFREELEL--D-IEST-DLTDCLTVGDLKVLLGSGDDLGIRSTIAEQMD
LDLEELSET-TDLSTLGMDSLMSLNILGILSEKT-GRSFEL--SLFADNNSIESLREAL-
------------PRVTSILLQGNAKTNLFLFPDG-SGSPTSYSFIPPISPRGLCVYGMTC
PPTSWTGVRGVTTMYIQEILRRQPG-PYLIG-GWSAGGVFAYEATRQMAAMKNFHVEKLL
LLDSPCPIFFNQI-LL--G-LPHFQATIDSLKAYEPETLLIWCDH--RTDFSNGWEKLLV
PG-KPFHDDERAYCG------
>Usnflo1.cluster067_L0_CDS8_ProteinId_917619_GeneId_917619
ELFRRLHRLASFLEESAATIKEES--SKL--PFNSVLTLADAMESALLTVFEI-GMLITT
LAGLSIGLLAGAAVAVSSS-IAELGAESVRISFRLGVYVSLESYESW-AYVVTGL-GEHV
KEEI-DKYNCETKLFISA-AD-KNSVSVTGPPSRLK--AAFRAL-PVYDGLCHAAHITDD
INFVINLPLIST-GRPFPARISGELFEQIGAELLTGTIYLDNVTNGILSRIAECQVSLFR
KSLLEAIESQSKLAIVGMSCRMPGGADTNDLFWNLLVEGRDTHGHVPP--DRFDLK-SHY
DGN--TESATQTPFGNFINNPGLFDFFNMSPREAEQTDPMARLALVTAYEALEMAGYAPN
RTPSTRLKRVGTFFGQASDDWRELNG-SQNISTYAVPGGERAFANGRINYFFKFAGPSFN
LDTACSSGLSAVQVACSALWADEADTVIAGGLNIITDPDNYAGLSNAHF-----------
--GADGYCRADGVGSVVIKRLEDAEADNDNVIAVVLAGATNHSAEA-ISITHPHAGAQKD
NYTQVMQSAGINPLDVGYIELHGTGTQAGDAVESESVGDIFAPRRPDQKLLLGAVKSNIG
HGEAAAGIASLIKLLMVFQK-NQIPPHIGIKEINPTIAKDLLG--K-RGARLVLETAWPP
NKKRYGVANSFGAHGGNTTMLLEEAPDPRCVFPIVVSAKGKHSLKANLESLLSYINKGDL
SYTLCARRFHHRVGSAVS--EIAQLPKFLTKSIE-IDTPPVVFAFTGQGSFYAGIASQLF
KDFPSFREEIDRLVQGFGYPS-II--PVFERSDF-----SPLITQMSITVLEIALVRFWA
LFG-IK--PNAVIGHSLGEYAALVTAGVLSAADAILLVGRRAESILATCEVGSHVMLSIR
AS-AETPELVQKS-CEISCINGPNHIVISGLRSEIEATRGSLEE-GMQCNWVDVPFAFHT
AQVEPMLDKLETA--A-SRVTFKT-PCVPIISPLL-GRCVDGKT--I--NANYIRRACRE
PVNFVGALKAAEESGIV--DKAT--VWLDIGPHPVCGTFIKSQFSSSLRH--KEDNWLTF
INAMTSLYCEGLNVNWNEFFRPHEARQL-L-ELNAYSWNN-KNYWIPYYGTWTLDKAHVV
REE-VLE-T--TGLTVISDMMHPDFYSAVQGHVMNG-YGVATSSIWCEMILTVSDYLYRV
TGFECFQGQVTRQLLQLETS-IDKYGWFNFAQATVEFEWERVSHFVV-GRIESLTQMAA-
EGASMLSRN-MAYTLFQ-NVVNYADKYRGMQSVVLHD-EAFADIELTAWHTPPHWLDSVS
HLAGLIMNGSKDFFYVTPGYENFRAKYRSY--VKMHMHSGDVYILR-D--G--QI-VGLV
GGIKFSRVPRILMDQFFSENVVNKVRAVADALQLLSQETGLDREE--LT--DERTFLEIG
VDSLMSLVLSEKLRNEFGL--E-VKSS-LFIECPTLGEFKGWLEQ---------------
------------------------------------------------------------
------------------------------------------------------------
------------------------------------------------------------
------------------------------------------------------------
---------------------
>Usnflo1.cluster072_L0_CDS8_ProteinId_900319_GeneId_900319
KDLQTLVHVISFFDKTYHALRAEI--GSL--PFSSFAELSASLDQALSCAYQL-ARFISC
VIGVCSGALAAAAVASSTT-FSNLAVRSVVVSFRTGLRSMINP-GDW-SLLVSKL-TGEA
QQAI-IDFSEDSLPYVSA-SS-DSSVTISGPPSSLT--RLREAL-PI-KTPYHAPHIESD
ITSILSIPAVSN-GDFIWA-DFPSLLRAAVGDILIRPLRWDKVGMPVVVHQSAD------
--IRIALKQESRIAIVGFSGRFPNA-ENTESFWELLNKGRDVHKEVPP--QHWDAK-THV
DGT--RKNTSATPFGCWLDHPELFDFFNISPREAPQIDPAQRIALLTAYEAIEQAGIVPD
TTPSTRRDRIGVFYGVTSNDWMETNS-AQNIDAYHIPGGNRAFIPGRINYFFNFSGPSFS
VDTACSSSLASMHVACNALWRSEIDTAIAGGTNILTNPDFTAGLDRGHFLSRT-GNCKTF
DDEADGYCRGEGIGTVILKRLEDAIFDGDPVHGIISGIYTNHSAEA-DSITRPFIGAQKD
IFRKILNGAGVDPYDIGYVEMHGTGTQAGDGTEMQSVMDTFAPRNHDQDLYVGSAKANIG
HGEAASGIASLIKILLMMEN-NTIPPHCGIKKINHTF-PKNLQ--E-RRVFIANKTPWKR
KGARKVFINNFSAAGGNTALLLEDAPEYRTTHVIAVSAKSASSIQGNLDALVSFLDKSHL
SWTTTARRIHHRVMVYGS--DLQTIKTKLRR---AS-APKVAFAFTGQGSAYPGMGKELL
GAFSSFRDDINMIATSLGFPS-FV--PFLASNER--PQLLPIVSQLAIVCLEMALARLWT
S-WGIQ--PQSVVGHSLGEYAALNVAGVLSDSDAIYLVGKRAQLLQDCCLPGSHSMLAIR
TS-LKIQKILKG---EIACIDSPEEFVISGSSDEIRTVHQRLAD-NIKATMLDVPYAFHS
VQVEPILSDFQRA--A-QGVSFHP-PAIPVLSPLI-ASVVEEGV--F--SPHYLSRHCRK
TVNLVGALGAAHTSGFA--TDKT--FFLEVGPHPIVSGMIRTTLPSTLQR--KTDVWQTM
SQTLSTLYVAGVDIQWREYHRDFKSQRV-L-RLPNYSWDL-KEYWIQYVHDWSLRKGEVI
EET-VND-Q--RLLVVQSDISRSDLNPLVQGHKVNG-VPLCTPSVYADIALSLGSYLKRV
ADMVIQKALIAAQLLQTNV-ELIRCIFATHATCTIRFNLQRKVPEIR-SRISTLRKMLE-
SRTYLFNKS-MIYKMVA-TLADFDPKYRALDEIVLDSAEASSVASFDTFFTNPGYIDALS
QSAGFVMNANELEVFVNHGWEAFQKRYETH--VTMKMWKGDVFVLD-E--D--RV-VALF
KGIALQGVARRLLHYILSPRKKREARVIKKALEIVSEESGIASEE--LV--DGAVLSDVG
IDSLLGLMISSRFQDEISI--D-IDSS-TLFSLHTIGGLKDFLRRAA---VVEIISEESG
IHVNDFNDA-TVFTDVGIDSLLSLMISSRISEEL-DIQAAADNTLFTTCNTIRDLRHLL-
EREM--N---RKRRATSVILQGRPWTTLFLFPDG-AGTASSYTNLPRIHPDL-AVLALNF
PPQEMTSLDQLMKSYLDEIKRRQPG-PYNFG-GWSAGGILAYRAAEILI-HQGEEVESLV
LIDSPVPDHLASI-LF--G-FAHFNATIEVLHDYHARITIIWAEK--RTDFTQGWGDLFK
HA-HHFSLMQHLPQQIICGAV
>Usnflo1.cluster078_L0_CDS5_ProteinId_894321_GeneId_894321
NNLRTKLHLTSFLDSANAAMKDEV--SHQ--SFSTLLDIVDAIESAICTLSQV-ACLITR
IIGSCTGLLAAVAASSSRS-LADLGVLLVRIAFRVGVAVRMQQ-GSW-SVAVAES-SEKM
RELL-GQFHAGNQVYISA-VS-SHSLTISGPPSTLQ--RLADQL-PV-YGPYHCEHVEKC
LQDILQVPVFST-GELFQA-NSFDLIGAALEEILRKPLNWDRVIQGTCSEMSECLIFPAG
PALVSALQKDSKIAIVGMSGRFPNA-ANHELFWELLEKGTDTHKIIPK--DRFD-E-SHI
DGQ--RKNTSHTPFGCFIDEPGMFDFFRMSPREATQTDPMHRLALLTAYEALEMSGYVPN
RTSSTRLHRVGTFYGQTSDDWREIQE-GQDIDTYFIPGGVRAFAPGRINYYFKFSGPSYS
VDTACSSSFAALQLAITSLRSGDCDTAVTGGMNVLSNPDIFSGLSRGQFLSKT-GNCQTF
DNEADGYCRGEGVASVILKRLEDAEADKDNILGVMLASGTNHSADA-ISITHPHAPTQQH
LYKQLLNKSNIDPNDICYAEMHGTGTQAGDGTEMQSVTNVFADRRPDQPLYLGAVKANIG
HGEAASGICALIKVLLMMEK-NAIPPNCGIKVMNQGF-PKDLI--A-RNVHIPVKTPWPR
GQCRRVYISNFSAAGGNTGVIMEDAPDPRSTQIAAVSGRSKSSLRNNLQRLIDFIGDPSL
SYTTTARRMHHRVAVAES--DLSTIRKSLAS---PD-VPSVAFVFTGQGCHYNALGKDLF
EHSTQFQNDIDTIAQSQGLPS-FL--RLVNGSDI--SDLSPVVVQLGQTCVQMALTRLWM
S-WGVT--PAVVIGHSLGEYAALNAAGVLSIADTIALVGKRAQELIKKCTPGTHAMLAVA
SS-ISIEPYIAD---EIACINSSSETVLGGSNEGIDEVAQELSR-GVKATKLRIPFAFHI
SQVDPVLDSYEEI--A-KGVTFNP-PSIPVLSPLL-GDVINGGS--F--NPNYIKRHARE
TVNFTRGIEAGIRDGSL--NEKT--VWVEVGPHPVCLAMVKKQMGPSLRR--KEDDWKVI
NSSLVSLYGSGVEIDWNEYQRDFNLQRL-L-RLPTYSFDL-KNHWIDYTGNWTLTKGKIV
EES-IGD-S--ESVTIESDISEPRLKAAIQGHMVND-TALCPSSLYADMALTIADYLHRC
GAMEVDKPLIASQLLRVDG-SAQRLRFYSHAKCTVSYTWSRYRYLIK-PRVEALENGVN-
NGAEMVHRN-MAYSLFG-SFVKYSAPYRGMKKVALNSEEATAKLDFQDFLCSPYWIDSVG
HLSGFVLNVKRTNVFVSHGWESMCRTYVSY--VKMKMMAGDVLLFD-E--D--EI-IGVI
DGLKFQCIPRTLLNTFLP--APTSAGLSSRALNVVAEEVGVPTSE--LS--DNVVFEEMG
VDSLMSLTISSRLREELSM--D-LSST-LFTDHPTVAEFSKYFAATPLSSIRATIADEMG
VPVEEILGE-TNLASLGMDSLMSLTILANLRETT-GQDLSS--DFFVENPSMAAIENTL-
----------VVTTATSLLLQGNPKTTLFLFPDG-SGSASSYASISPISPSTTAVYGLNC
PPSQFTGIPGVSALYKAEVQRRQPG-PYCLG-GWSAGGVVAYEVAQQLI-QEGEIVSNLI
LLDSPCPRFLDQI-LL--G-LPHFDSAIKALDEYKPKTFAIWAEN--RTDFGNGWDELLV
GG-NHFTIMRDPKVALIKRGL
>Usnflo1.cluster088_L0_CDS6_ProteinId_895525_GeneId_895525
YLLRQLHNLARFLREASRALRQEV--SQL--RFESVTSLAGSVDGVLLCVLQL-ATYIGL
IVGLGIGLLVSTAVSLSAS-LDDVGIKVLRIAFRLGVHVDLETPDSW-AYVVYGL-TGEA
QKEL-DIIHTRSRIFVSA-IS-ETSVTISGPPARLK--ALFRQL-PVYGGLCHAPHIFED
VRKVVGLPVMST-GQPFMASSATDLFEQVVSEMLTKPITWDNVIRSVVERVRNVNILVFR
VSMSSALTAESKIAIVGMSCRMPGGATDTEKYWSLLEAGLDVHRKIPA--DRFDVE-SHH
DGK--RMNTSHTAYGCFIDEPALFDFFNMSPREADQTDPMQRLALVTAYEALERAGYVAN
RTPATNLTRIGSWYGQASDDYREVNT-AQEVSTYFIPGGCRAFGPGRINYFFKFAGPSFN
CDTACSSSLATIQAACTALWAGDVDTVVAGGLNVLSNSDAFAGLCNGHFLTKTPNACKTW
DADADGYCRGDGIGSIVMKRLDDAEADNDNILGVILAAATNQSANA-VSITHPHAGHQAD
LYRQVMTRAGVDPFDVSYIEFHGTGTQAGDAEEMKSITEVFAPRTAKQPLHIGAVKANVG
HGEAAAGVTAMLKVLLMLQK-SAIPPHVGIKDINPGF-PKDMD--K-RNLHIPFKTEWSR
SKKRIAVVNNFSAAGGNTTIALEEAPDTRTSHVITVSAKSKISLKGNIQRLLAYLDKADL
AYSLAARRYHHRLAIHAV--DVTSFKKQLTSKLEATGPPPVVFVFTGQGAADKSMNLQLY
HDSSFFHAQIDRLAQRLGFPS-FI--PAIDGSDH--S-FSPTITQVAHVCIEIALTKYWE
L-LGVK--PEAVVGHSLGEYAAFYAAGVLSASDAIFLVGSRAQMLESLCTAGSHKMMAVK
AA-RAIEDAV-----DLACVNGPKETVLSGTTEQMEALAVPLQE-GYRCIFLDVLFAFHS
AQMDPILDAFEET--ARKGVLFHA-PTLPVVSPLL-GKVIDEKS--L--NPEYVRRATRQ
TVNFLSAIESAYATQIV--DQDT--VWVDVGPHPVCAAFIKSILDGSFRR--GEDNWTSI
AQSLGQLHCAGVQVRWDEFHRPFESLSL-L-DLPTYSWND-KRHWIQYIGDWALTKGQII
EET-FEG-S--FRVVMQSDLMQPEFLAAAHGHKMNG-CGVVTSSIHADIIYTLGEYLHKI
VNLEVTKGLVAQQIIRVTATTTDHLVWENFATCRILYSWAPLTHLVQ-GRIESLERLAA-
EGANRFSHK-MAYTLFAQNLVDYADKYRGMQAVVMNE-EAFADVTLKSYTVPPYFIDSVA
HLAGFIMNVSANTFCVTPGWDSMRQKYRSY--VKMSVYLGDVYIMQ-D--G--VI-IAMV
GSIKFRRYPRLLMNRFFSPSAPAPASTARKALKLVAMEGGLEMSD--LH--DDAAFVNLG
VDSLMSLVIAEKFREDLGI--A-VAGS-LFLEYPTIGAMRTWLEE---------------
------------------------------------------------------------
------------------------------------------------------------
------------------------------------------------------------
------------------------------------------------------------
---------------------
>Xanpa2.cluster003_L0_CDS7_ProteinId_1655435_GeneId_1655435
ERLREQLLLGHFIHRVDSALKHEI--SQL--PYSSIEQLSRGLLGALLCVSQL-AQYFTV
VVGLCTGLLAGAAIASAPV-LSGLGAEVVLIAFRVGTYVQIEI-NSW-STAVGGT-TAEA
HTAL-AQFHQHRQAYISA-TS-LSSITISGPPLTLR--RLSNPI-II-NGPYHAQHLGVD
ISSFLPLPIVST-GEYFDPLSTRDLLQLIIYDILRHPLRLDRIKDQCVDVARQCTMHLWD
SSLFTNVRKKSKIAIVGMAGRFPSA-ADHEKLWKLLEAGLDVHRKIPA--DRFDVE-KHY
DGK--GRNTSDTPYGCFIDDPGLFDFFNMSPREATQTDPMHRLGLTSAYEALEMAGYVPN
RTPSTRPDRIGTFYGQTSDDWRDTNA-AQKVDTYFVTGGVRAFAPGRINYHFKFSGPSYS
IDTACSSSMAALQLACTSLWAGGCDTAVTGGLNVLTNSDIFAGLSRGQFLSKT-GNCQTF
DNDADGYCRGDGIGTLVLKRLEDAEADNDRVLGVVLETITNHSADA-ISLTHPHAPTQET
LFCKVMHEAGIDPHEVSYIEMHGTGTQAGDNTEMRSVTNVFAPGQRRKPLHLGSVKANIG
HGEAVSGVTAVIKCLLMLQH-GMIPPHCGIKSINVGF-PQDLM--A-RNVHIANKTPFSS
GTPRRIFVNNFSAAGGNTALLLEDAPDLRRHWVIAVSAKSRTALKANTIKLIQYIDDADL
SYTTTARRMHHRIAFECS--ALPGARQVLLSKISGK-PPHVAFVFTGQS-DYAPLCRDLY
ELNSHFRADIDSIANRQGFPS-FL--PLVRGDAI--DKLSPMVVQVGLTCLQMALARLWA
A-WGVV--PGVVLGHSLGEYAALNTAGVLSISDTIFLVGHRAKLLEERCTVGTHAMLASK
AS-AEVSSMIAA---SIACINGPHETVLSGTATDFDVAATMLSA-GVKSKRLDLQHAFHS
SQVDVILDEFEKV--A-GAANFHK-AKIPVLSPLL-SDVI--DN--I--DASYVSHHARG
TVNFSSCIETAQKMGFI--NNQS--VWVEIGPHPVCSNFIKATIGPSLNK--DTPPYKVI
GSSLAGLHLAGVDVQWGEYHRDFLCVQM-L-DLPAYAFDN-STYWLQYTGDWNLTKGRVL
SEVVVEG-E--KTVVTESDLSRQDLFAVVGGHVVNG-TALCPSSLYADMAFTVGEHLYRV
CNMEVVKPFIAEQIIRLSA-TAHDLSFTSHAKCHLEYEWQRNAYLIQ-SRIDRLKTAAC-
AGAHRMLRG-MVYKLFA-ALVDYHAIYQGMAEVILDSPEGTSHVAFQKWVCSPYYIDGVA
HLAGFILNAHSKQVYISHGWESMRKTYRSY--VKMNMMSGDVYVLD-G--E--RI-IGLV
GALKFRCISRQLLNSILPNQRERWSPITDKALDIIAAELDVSVND--LE--DSLEFVNLG
VDSLMSLSITGRIREELEI--E-VQSS-LFRDYPTVRGMKEFLSQADSWEVRETVSREMS
VEMSELLAT-DDLASLGLDSLMSLTILGALRETT-GLSLPA--TFFLENNSIQAIEESL-
------------GSATSVLLQGTPKTTLWLVPDG-SGSATSYVFIPPISRDM-AIWGLNS
PPEGYQGVVGMSSIFLKEIKRRQPG-PYYIG-GWSAGGVMAFEIARQMT-DADDRIDTLI
LLDAPSPEFFALT-LL--G-LPHFRKTVEALSTYKPKVFAIWCEN--RTDFGNGWDEYLM
AG-NHFSMMKEPCVEFLREAF
>Xanpa2.cluster017_L0_CDS13_ProteinId_1615524_GeneId_1615524
ECAYRLTQLREFLRKGTDVLQIES--AAL--GFEDFRAIVEMITIPLMCLLRL-GELISY
LLGISVGLLPAVAALMSKT-VVDLGLEIIAVSVRLGHELNVAGQ-NFLTYGVKYV-DQHV
RCVL-ESFHQRQQAYLGL-IS-NTEGSLFGPQPVLS--RFWNSL-TS-ALAVHAPHL-LD
TQKVVGVSLVSS-RKGYPSMRLDDLLHQILEDIGNNAVEINEALRKLTSELGNITLVVPG
STVREVLQNSNLIAIVGMSGRFPGG-EDLQKFWATLAQGRDVHEQVPI--SRFDLE-VHF
DGI--TRNTATTPYGCFLERPELFDIFRISPKEALQMDPIQRILLMVTYEALQMAGYTTS
GTSSTHATRIGTYIGQTADDWRDNNE-SQGIGAYQISGTNRAFTPGRLNHHFGWEGGSYS
FDTACTSSVAAINAACSALLARECDTAVAGGGNLLTSPQSWAGLSRGGFLSKT-GNCKTF
RDDADGYCRGEGVGVVILKRLEDARLDRDNIQAVINAYGKTHAKGS-LSIVQPNAESQRR
LYAKILKRADVSPTDIHYVEMHGTGTQAGDVAETESVKSIFGVRTKDNPLFIGAVKANIG
HGEGAAGIASLIKSVLMLRE-GRIPPHPGMPPLNHKF--SSLE--E-VHMRIPGENARP-
E-KRRIFLNNFDASGGNTGMIIEDNEDP------------QHSLNSNRERLIRYLESSDV
AYTTTARQMHHRNSFVVR--NTRELIQKLKGRETKSDEVPVVWLFTGHVTLYTGMGRQLF
LTCARFREKIQRICNALGLPY-AL--ELISGPGP--EKQSLVQEHLAIVILEVALADMWK
L-WGIT--PTLILGHSLGEFAALCVSGVLSITDTLFLVGKRATLIELRCHPFTHAMLAVN
MS-SGVENIIT---TEIACENAPKQTVISGTNDDIKLLERYLIN-KAKAKLLSAAYGFHS
AQEQPVLHDFEAA--A-RGLFFAP-PSIPVVSTVT-AALVDIGH--F--NPTYLRRQVRG
RVKFLDALLTCSTKGLV--NDQT--VWFEFGPDPVCLGLVQSSLGAAIKS--TEENWVTL
SKCLAKAYEVGIRVDWTEYHKEYQCLRL-V-ELPAYAFDM-TSFWTTYDQMKMGPGEYLT
NET-RHS-N--ASLKFTSSTSEPNLHRIIQGHRIDG-VAICPLGVFCEVAYSAATYTTRL
HDLVVGHPLVVS-DMEVQAT-KVDISFRPYGSCRIRSNLSRHFSLVK-KRIRTMTQNPV-
STSQKLFKP-LVYKLFS-DLVGYTEDYQALEEVILDAGEAVATIKLQSFTHNPCWLDGLL
QLAGFVLNGDNDVVFISTGFQALYTGYTAY--VCMDLKSGDIWVCI-G--D--SL-VVLC
EGVRFKRMHRKSLAAILK-DLPSPPDFFQPLLKIIASETGFTVAD--ME--PTTSFSELG
IDSIVGSAVIAAARSQIGI--D-LPAE-FFVELRTIEEAEIALAR-------------QE
VATGEHER---------VQTASPLSAVPPLKV-----------NWEGNHK----------
-----DQEPTISPLSRVVLLHGQASSPVYLVPDG-AGSASAYLNLPALLGG-RRLLALES
PPQDWQTIGECTELYIRALQGSQAG-PYIIG-GWSAGAIFAYEICRQLL-QMGEKVKCLL
IIDMVLQEVLEQI-LF--T-KEHFSRTVKAVADYKPKSCLIWAGE--REDYGNGWDDLVI
DA-DHFSIVCHPSVEILEQVL
>Xanpa2.cluster020_L0_CDS11_ProteinId_1577527_GeneId_1577527
DLYRRLQVLAAFLDNATSAIKEEV--QKL--PFESVLNFADSVEGLLLCVLEI-ATFVSC
LTGMGIGLLAASAIAISQS-MSDIGAEAVRVAFRLGVLVNLEPRDTW-AIVVTGV-TSGV
QKEL-DTIQSKGKIFISA-AG-ESSVTVSGPPSRLK--ALFRQL-PVYGGLCHAAHVEKH
VRSITRIPVLST-GKQYPASSCTELLELLVTELLTQKIRWDNVVDGAIEHSSDASLFVFR
PSLVSAFKKQSKIAIVGQACRFPGGADDTDKFWEILEQGRDCHQKIPA--DRFDVD-SHT
DGK--RMNTSGTPYGCFVDDPGLFDFFNMSPREAAQTDPMQRLALVTAYEALEKAGYVAN
RTSATKLQRIGVFYGQASDDYREVNS-NQEISTYFIPGGCRAFGPGRVNYFFKFAGPSFN
CDTACSSSLATLQIACTTLWAGDADTVVAGGLNILTNSDAFAGLSNGHFLSKT-GGCKTW
DINADGYCRGDGIGSVVLKRLEDAEADHDNIIGVILAGATNHSAEA-VSITHPHAGAQSY
LYEQVARRAGVNPLDVDYVEFHGTGTQAGDSVEMKSITDVFAPRNKKQPLHIGAVKANVG
HGEAAAGITALIKVLCMLRE-NAIPPHIGIKEINPGF-PKDMD--K-RNVHIPFETAWPR
GKKRTAVVNNFSAAGGNTTIILEEGPDPRSTHVVTVSAKTKLSLRGNINRLLKYLDTADL
AYTTSARRVHHRFALPVS--NVAQVQQSLNDCLENLGPPPVAFAFTGQGASFKPEHLQLY
HDSASFRNQVDNIAQIQGFPS-IL--PAFDGSDE--S-FSPVVSQLAHVCGEIALAKFWA
T-IGIK--PSVVVGHSLGEYAALHVAGVLSASDTVYLVGSRARLLGETCTPGSHVMLSVR
GS-VSIQDSA-----EVACINGPKDTVLSGTQEQMDSVVESLKA-GLKSLKLDIPYAFHS
AQVDPLLKDFEKL--AKDGVIFKA-PMLPVISPLL-GKVIDEKT--I--NAKYLCRATRE
TVNFHGALDFAQQLTTT--DEKT--VWVEIGPHPVCTGFVKNTAAPSMKK--NEDNWVTL
ADSMATLHCGGFDIDWNEFNRPFESIKL-L-DLPTYAWNA-KNYWLMYNGDWNLKKGNII
EED-WTE-N--TRVVMQSDLMKPDFFAAANGHFMNG-CGVCTSSIHADIAFTLGKYIYEV
SDLVVIKGLIAQQRIQVTAM-ADDLRWHNFANATVYYDWARTEHLVQ-GRIESLSRAAN-
EGVTKVNRN-MAYKLFA-SLVDYAEKYRGMHSVTLNG-EAYADVVLTTWTIPPYYIDSVA
HLAGFILNGGKNNFFVTPGWGSMRGKYQSY--VKMNIYLGDVYIMQ-D--G--HI-MGMV
GAIKFRQYPRILINKFFTAGKKGHNSTAAKAIKLIENEAGLEDAD--MV--DTATFAALG
IDSLMSLVIAEKFREELQV--T-VGGS-LFLEYPTVGDLKAWLTE---------------
------------------------------------------------------------
------------------------------------------------------------
------------------------------------------------------------
------------------------------------------------------------
---------------------
>Xanpa2.cluster022_L0_CDS22_ProteinId_1660610_GeneId_1660610
NNLRNKLRLTSFLDQANAALCEEV--ARQ--PFSTLLELVDAVESATCTICQI-ACLITR
IIGSCTGLLSAVAASSSTN-LSRLGVLLVRISFRAGLLVRLQQ-LCW-SIAVMGM-DDPM
SDLL-RQFNSDKQAYISA-IG-IHSLTISGPPSTLE--RLVHPL-PI-HGPYHAGHLQTS
VETLLRIPVVSA-GKPYAS-NTLTLVQKALEEILMKPLHWKLITE--CVA-SKCTVLPAG
PALIAALKNDSKIAIVGMAGRFPNA-ANHELFWQMLEKGTDTHRIVPA--DRFD-Q-AHI
DGT--RKNTSYTPYGCFLDEPGLFDFFKMSPREATQTDPMHRLAILTAYEALEMSGYVPN
RTASTRLHRIGTFYGQTSDDWREIQE-GQDIDTYFIPGGVRAFAPGRINYFFKFSGPSFS
VDTACSSSFAALQLAVTSLRARDCDTAVTGGMNILTNPDIFSGLSKGQFLSKT-GNCQTF
DNNADGYCRGEGVATVILKRLEDAKADKDNILGVILESATNHSADA-VSITHPHAPTQEY
LYKELLNRSGLDANDISYVEMHGTGTQAGDKTEMESVSNVFASRRPDQPLHLGAVKANIG
HGEAASGICALIKVLLMMEK-NAIPPNCGIKVMNQQF-PTDLQ--A-RNVHIPVQTHWPR
DQVRRVYVSNFSAAGGNTGLLMEEARDPRSTHVITVSGKSKSSLRKNLSQLVEFIAQSSL
SYTTTARRIHYRVAVTES--SLAKVKDSLFA---PA-APDVAFVFTGQGAHYAGLGNQLF
QKFSQFRSDIDAIAQSQGFQS-FM--TLIEDTDV--AGLSPVVVQLGSVCVQMALARLWV
S-WGIV--PAVVLGHSLGEYAALNVAGVLSASDTIHLVGMRAYELERRCTPGTHAMLAVA
AS-VSIEACMPD---EIACINSSSQTVLGGSMEQVEQAAQQLSS-GIRSDKLRIPYAFHI
SQVDPVLDIYEKI--A-SGVTFST-PSIPVISPLL-NMVVNAGS--F--GPAYVRRHARE
TVNFPNGLDAGFQDGIL--SEKT--VWVEVGPHPVCLAMVKKMLGPSLRR--DADTWTVL
SASLASLYTSGLEIDWNEYQRDFNAQQL-L-RLPTYGFDL-KNYWIYYTGNWTLTKGSVL
EEE-FHE-S--TTVTIESKVADPTLRKAFEGHQVNN-NALCPSSLYADMALTVSEYLYKI
NRMEASKSLVAGQRLRLHG-EADKLHFYSHAKCIVEYNWKRYHYLIK-PRVEALMSGVN-
VGAEKMHRN-TAYSLFG-SFVKYGASYRGIEEVNLNLEEATAKLAFQTFVCNPYWIDSIG
HLSGLVVNVRKAQVFISHGWNEMCKIYRTY--VKMKVMAGDVVLFE-E--D--EI-IGVI
DGLKFQAIPRSLLNTFLP-KPPQAKGISDRALEVVAAEVGVPMSE--LS--ANVVFADIG
VDSLMSLTISSRLREELDT--D-ISST-LFVDYATVGALVKHFSPTPASDIRATIADEMD
VQVDEIIGA-TNLASLGMDSLLSLTVLAKLREAT-GKDFSS--DFFIENPSVEAITNTL-
----------IKPPATSLLLQGNPKTTLFLFPDG-SGSATSYTTIAPIGPDV-AAYGLNC
PPEQFTGIAGVSTLYKNELRRRQPG-PYYLG-GWSAGGVVAYEVCQQLI-AEGETIARLI
LLDCPCPVFLDQI-LL--G-LPHFEYAIKALDAYKPPTFAIWAND--RRDFGNGWDELLI
KG-NHFTMMRKPQVALIRKGL
>Xanpa2.cluster035_L0_CDS10_ProteinId_1663406_GeneId_1663406
LHLKDLLHLEDFLAKAYNAIRREI--YTL--PFTCLDDLVLPLDMAVTCMYQL-GTFIDH
ILGICTGALAASAVSCSRN-TLDLGVEAIIIAFRTGVHVRIEP-QSW-SMIVGGT-EA--
-RMV-EIFCEQKKPYISA-YA-PRGITVSGPPGSLL--QLRDSV-HV-HAPYHSSHLKTD
VEHIIGVPVLS--GTTVKG-DFGILLRIAVEQILLHPIRWDSVIHELQAWLTAFSLVPIA
-SVYTALQQQPKLAIIGTAGRFPGA-KDNEAFWDLLYEGLDVHKPVPD--LHWDAK-THV
DGA--AKNTSATPFGCWLDDPAAFDFFNISPREAVQMDPAQRLGLMTAYEAIEQSGIVPD
ATPSTRRDRVGVYYGVTSNDWMETNS-AQAIDTYFIPGGNRAFIPGRINYFFQFSGPSYA
VDTACSSSLAGIHLACQSLWRGDIDTAIAGGTNVLTNPDFTAGLDRGYFLSRT-GNCKTF
DDNADGYCRGEGIGTVIIKRLEDAVADNDPIRAVILGADTNHSAES-ESITRPHSGAQQA
LFSKMLSRSALDPYDINYVEMHGTGTQAGDAAEMTSVLHSFAPRTDDQALYIGSAKANIG
HGEAASGVSSLIKVILMMHK-NTIVPHCGIKTINHKF-PTDLD--K-RNVRIALQKEWKR
EKPRRAFVNNFSAAGGNSVLLVEDAPDPRSVHLIAVSAKNGTSLQGNLRSMLGFLKQDQL
SYTTTARRSHHRVMLAGS--RTDELCKQIDT---KS-TPKIVFTFTGNGAQYPGMGKQLC
DSFSRFRNETDQIGRSLGFPS-VM--PVIESEDI--SIFAPVLVQLGTTCLQIALTKLWA
S-WGIL--PMAVVGHSLGEYAALHTAGVLSDSDAIYLVGKRAQLLEEKCAQGTHSMLVVM
GA-LDIASVLKN---EVACINSPKETVVAGLNENVSIFQSLLSD-GIKSTLLKVPYAFHS
SQMNVVLEPFEKL--A-AGATYAK-PKIPVLCPLD-GSIVEEGS--I--GPHYLSRHCRE
PVNLRAALANAVSHKII--TDLT--TTLEVGPHPAVSGMVKAELQVSMQR--GRSPLQVL
AGTLKTLYAAGTDIRWLEYHRDFKSHKV-L-PLPAYSWDL-KDYWMQYVNDWSLRKGRVV
EES-GST-D--KHIVVEADIARKDLSPLVQGHEVDG-IPLCTPSVYADMALSMGTYLIDI
SDMSVSKALILKQLLQAHS-DVDTTIFMSHARCIVRFKMQKDAIDTK-RKMQTLRDGIV-
SGTARFNRP-MAYRAIR-PLARFHDDFRAIDEMVLNSSETSSKLSFGDFYTHPAIIDALT
QSCGFTMNCKDNEVFMNHGWGGFQKEYTTY--TQMGLWHGDVAIFD-G--D--DV-VASF
KQVTMQSVPRRVLKVILS-HVSHPEGAGAQALTIIADESGIDRDD--LT--DNLIFSDAG
IDSLMGLTISARFKEEMDI--D-LDFNALFYDYPTVKALKEYLGDG-NLVALAIISEESG
VAVEDFTDD-TSFADSGVDSLLSLVIVSRLRDEL-DLDISQ-DSLFLECQLVGDLKKLLA
SEP-------AASS-------KHSTSKVILVTGA-TGGLGALAQISEVK----TVICMNR
DYKSMRGIRFPDTL-KHKLQVLQTG-EYQHN-AWPMSPLSGFESQFQV-------MRN--
LVDFGCDQMVSSI-VV--G-LEHFGFLVKSSQTLGV--GLYWTAE--ALHISDGWLERVL
ED-NFLRMSCGELVTVARKYI
>Xanpa2.cluster036_L0_CDS10_ProteinId_1583226_GeneId_1583226
------------------------------------------------------------
------------------------------------------------------------
------------------------------------------------------------
------------------------------------------------------------
------------------------------------------------------------
--------------------------------------------MNFTRLDSRAVGFSRG
QITRTGGRSSGCYIGAATEDYKDNLR--DGIDVFYSTGTLRAFLSGKISFVHSLSGPSIV
LDTACSSGLVSIHQACRALNNGDCTTAIAGGVNTISSPDMYLGLDRGHFLSPT-GGCRPF
DASADGYCRAEGCGVFILKRYTNAIQENDQIYGLIKGVELNRSGNA-HSITHPHSETQVQ
LFQRLLLKSKIEPSTISAIEAHGTGTQVSNLA----------------------------
----------------------LIPQQANL-QLNPGF--VGLE--E-TGIIIPFAREWQH
TQPRRAMLNNFGAAGSNAALLLEEHVIDRTSYIFNVSARTAAAQRACIKSYCDFLQTRDI
CYTATARRVLYRISLVCT--SIEDLEAKLGDLDVP-TSKGVVFAFSGQGSIYRGMSEGLL
SSSPFFRNEMDKIVQDLGFPS-FM--CYFVKESTGA--EDLITSQCACVALEYCIAKLFM
S-WNII--PTHVFGHSLGEYAALAVAGVLSLEDTLRVVASRARMMAERCKTNESGMISCK
VS-PSADQILAFEKAAVACRNSNHDCVVSGPLSQLHHFEQI-CK-PIKAKRLDVPYGYHS
SSIDPILEALEEL--G-RTVTWCN-PTIPIASNVH-GRLFD-----F--QSNYFAKHARD
PVRFVEVIEAIRTAK--G-LTDS--ICLEIGPHPTVSTLVKSNAGPVLKK--GVDAWSSL
SSVLSKVALVKDEIDWREIFEGCR-PTT-I-SLPGYPLSG-ATFEVPFSEPVS--KGRLN
LTQC--------EQVHAFETSSAILGPLISGHNVGG-TAICPASVYHELTVEAAQIVM-V
KNMSFVHPLRYD--IALYLNKAEEVKIA-HVMSVVSMRRQKEAALIK-RQAFYF------
--HSTFRTKVLYERMFT-RVVRYAKEYHTLKELNVASSEGYGSFKLPSYIVPPTFTDTLL
HTAGFIANLSPEEICICTRADAVEDNFTIY--CHLGAIVADAFVLN----SSGQT-VALC
CGMEFKKLRLKSFQKSLQTGIATP-DVRKAIIKTLSETSGFSEQD--LA--NASSLGDLG
IDSLMQIEIASALKQAFPQS-S-INQD-TIAAFDTVQGLENDIAS---------------
----SFSMN---------------------------------------------------
--------------------------RTEAIKGW-EAMLGQ---------------VL--
------------------------------------------------------------
------------------------------------------------------------
---------------------
>Xanpa2.cluster049_L0_CDS10_ProteinId_935663_GeneId_935663
DDLCQLLHLRSFFDQVNLAFRQEF--TLL--SFTDLIDLTAALRFALLAVYQL-GRFISY
LVGVCTGSFAASAISASRT-MTELAVQAVLVAFRVGLHSHIEP-RSW-SQIFS-L-SAKA
QEIL-RQFNSESQLYVSA-VT-PSTVTISGPPNVLE--RFTSPT-SI-QTPYHAPHLIED
IDEILGIPLLSA-GTLMEA-DFAGLLRQAATEALCQQVRWDKICSGLSSMLTSCIVS-PV
ASLNCALQRDSKIAIVGYSGRFPEA-ASTEELWEILKAVRDTHRTVPE--DRFDWK-AHC
DGK--TKNASQVKHGCFITDPGGFDFFNISPREAENMDPGQRLALMAVYEAIEMAGLVPD
RTPSTRSDRIGVFFGVTSDDWREVNS-GQDIDTYFIPGGNRAFIPGRMSYFFRFSGPSIS
VDTACSSSFAAISTACSFLEQGKCDTVIAGGTNVLTNPDNFAGLDRGHFLSRT-GNCNPF
DDSADGYCRADGVGAVVLKRLGDAQADNDPIFGVIAGSSTNHCGQT-VSITRPHEGDQLS
LFKHILRHTHTDPTDVSYIEMHGTGTQAGDATEMGSVLSTFAWLTLPRPLYLGAVKANVG
HSESASGVTALIKVLMMMRY-NEIPPHR-LDQLNHHY-PADLA--E-RNVHIPFKTPWRR
RDKRISFLNNFSAAGGNTAILLEDAPDPRTVQPVTVSAKTAKALEGNTRALIEYLERPAL
SYTTTARRAHYRLLVSGA--DITVIKAALQRRVDSE-PPKVVFAFSGQGTIYTGIGRQLF
EQVAVFRTDIHRIAQRQGFPS-FL--PLISGE-VEVETADPITSQLAAVCVQMALSHLWQ
L-WVGP--PTSLIGHSLGEYAALYAAGVLSASDTIYLVGSRAQLLHKYCTKSTHSMLAVK
AP-WTVVPELAD---TIACINSPTNVVVSGPATSVKRLSEKFGS-RVEVALLDVPYAFHS
AQVEPLLAHFETL--A-STITFHK-PRVPYMSPVL-STVVET--GIL--NAAYVTQATRE
CVNFQGAIEAARDAKLV--NDTT--LWVEIGLHPTCSGMIKQTLGPTLRK--DADTWKVL
MDSIERLYQAGVNIQWNEFHRGFEVHEV-L-PLPRYQWDL-KNYWIPYRFNFCLTKGSVL
EEQ-NST-E--KILLTQSNLHDPRLTPVISGHRVNT-AMLCPSSLYADMALTIVKYMLKC
GTMSVQRSLVARQLLRVSA-EAISLRFFSHASCTVKIDWKRSAYLIR-SRIESLRLAVD-
TGSHKLKRG-MVYKLFR-SLVDYAPSHQGMEQVILDSEEATAEVKFKGFDFNPCWIDSLG
HIAGFIMNGNKEQVFINNGWEAMRKTYTTY--NRMTTYAGDTYIFE-G--Q--EL-VALF
EGVKIQGVNRSMLDNLFP-ASSRQKSKCKGALKIIAEEAQIDRDD--ID--LDTEFADLG
VDSLLSLTIASRLQQELGI--D-VSSA-TFVEHSTIKALVSHIGGSGDSSVQQVISQQVG
IAVADIPSD-LPLADLGIDSLLGLTIMDLLSEQM-DTQLPS--SLFADSETLDDMEANLP
EVT--------APHATSVVLQGSPRTILFLFPDG-AGSASSYLALPALSPEV-VVYGLSC
PPEDLKSFGHYVAKFLLEILRRQPG-PYNFG-GFSAGGILAYEAAQQLERTMGEKVARLV
LLDTPDPDFFSES-FG--G-RPHFDAFLALLDRYEVATYLIYADN--RTDFSGGWNTLVD
DV-NHFTMLHEGPRAIMARAL
>atranorin_PKS_Stereocaulon_alpinum
GYLDEVR-LLDSIENLPNTWSIFA--QHN-----YTQALSEILSLPLLTIIQV-VQYFGG
MQGYCGGLMPAIAIACSVT-EAEVACKAMKIALGIGAYGENVL--VV-RLKEEG----QG
RDII-RDF---PDAHISAITD-PKTISIVGSATSLA--EIQSAM-HL-RGKVHNP-E-DL
ARELCIAPLRST-GEKLSN----SLTHEVIETILASCCQWYDLLNGVCRDLQSHLFASFG
IGPLAPFNKADAVAVVGMACRLPGA-SSVEELWDLISSGGSTVKPVPE--ERVDIA-NSF
R-Q--KWAAKQHWWGNFIPDIASFDFFRMNAREAASMDPQQRILLETAYQAMESSGYLGS
HH--ESGDPVGVFLGASFVEYLDNTS-SNPPTAYTSTGTIRAFLSGKISYHFGWTGPSEI
LDTACSSSLVAINRACKAIQNEECQMALAGGVNLITGIHNYLDLAKAGFLSPT-GQCKPF
DSAADGYCRSEGAGLVVLKRLSQALTDNDQILGVIVGASTNQGGLS-PSLTVPHSAAQVR
LYQDILHSAGMKPEQVSYCETHGTGTQAGDPLEIASVREVFGSRR--DNISIGSIKGNIG
HCETAAGVAGLLKALVMVNK-SVIPPLASH-SLNPKI--PALE--P-DKLAITNSEDWKA
--PRAAIVNSYGAAGSNSAVLLCQAPNEGSAYPIIISAASTSSLLANVKCLESYLRKADV
AFTLVKKRKRHQYMSVES--NIDGFVSSLGS-L-PQ-AKKVVLCFSGQSRQSIGLSVDWY
ESFPLFRHLIDDLLQQSGFPS-CK--SAIFDK-EPA--QDVIPLQCAIFTIQYACAMSWI
D-CGLQ--VEAVIGHSFGELAALAVSGALSLPDALKLVATRAALMQSKWGPQKGTMLLIS
AE-AEVQKLIE----EIACYNAPKSQVVVGTQDAIVEVESLLAD-GIQSQRLNVTHGFHS
QFTEPLLAELSET--A-RSLVFQE-PKIPLESCTL-EELE-V-------GPERIAHHTRE
PVFFYHAVRRLEQR-L-G---SC--VWLEAGFDSPIISMTKRAVEEIKTS-GATNPTTTL
ANATVNLWQKGATSTFWGFYPLNEEIKQ-V-WLPPYQFDR-TAHWMPYTDHALEMSKRLV
EPRI---KP--SEGEYIMNTASQRYTDIVSGHAVLN-RPLCPAAMYMECAIMAAQLAVGF
ENLTFEAPLGLD--TSVVLRPDSSFVARSHAKGDFGF--HRYQRLVT-DRMRHLQ-H---
--PETLKSK-RAYALFS-RIVSYAELLKGISSITLGESEASAIIDVPGLC-DCVALDAFI
QVVGLLINSSGDEVFVATGIENFSREWIVF--AMFGKAMGDVFILT-S---DKVL-VITI
MGVQFTKLPIMRLEKLLDTS--VDSDAAKKLKSLIASYVGMAEDN--IT--DDANIADLG
VDSLAATELADEISDKFSK--D-VDGG-ELPMM-TFGELCRIVAP---------------
-----------------S-------------------------DN---------------
RSSKPLPN-IPS--------------IALMIHGG------G----------------LSK
TPTDFE--DHR---TMSFDHIRKSS-TFLFL-FKESH-------GLQVMLN---------
GISTAD-KAISPM-QLKAG-----------------------------------------
---------------------
>wA_CAA46695.2_PKS_for_naphthopyrone_YWA1_Aspergillus_nidulans
VGLRRLLQLSSFLQRSYHAVRQEI--SHL--PFTSIGDLLAAIESVLTCIYQL-GCFISQ
LVGLCTGLLSCAAVSCASN-IGELAVEVVVVALRLGLCVLFGQ-LSW-SALVSGL-SSEG
TSLI-DKFTRRSRPYISA-VC-ANTLTISGPPVVLN--QFLDMV-PI-HGPFHASHLKRD
VEWILKIPVLST-GELIVV-NMEGFLKIALEEILLRQMSWDKVTDSCISILNKPKKLLPI
SSLFNSLKKLSKIAIIGMSGRFPEA-DSPQDFWNLLYKGLDVHRKVPE--DRWDAD-AHV
DGT--ATNTSKVPYGCWIREPGLFDFFNMSPREALQADPAQRLALLTAYEALEGAGFVPD
STPSTQRDRVGIFYGMTSDDYREVNS-GQDIDTYFIPGGNRAFTPGRINYYFKFSGPSVS
VDTACSSSLAAIHLACNSIWRNDCDTAITGGVNILTNPDNHAGLDRGHFLSRT-GNCNTF
DDGADGYCRADGVGTVVLKRLEDALADNDPILGVINGAYTNHSAEA-VSITRPHVGAQAF
IFKKLLNEANVDPKNISYIEMHGTGTQAGDAVEMQSVLDVFAPRGPGQSLHLGSAKSNIG
HGESASGVTSLVKVLLMMKE-NMIPPHCGIKKINHNF-PTDLA--Q-RNVHIALQTAWNR
FGKRQIFLNNFSAAGGNTALLLEDGPDKRRTHVITLSARSQTALQNNIDALCQYISEPSL
AYTTTARRIHHRVTAIGS--SFQEMRDSLIA---AK-TPGIGFLFTGQGAQYAAMGKQLY
EDCSHFRSAIDCISQGQDLPS-IL--PLVDGS-L--SELSPVVVQLGTTCVQMALSSFWA
S-LGIT--PSFVLGHSLGDFAAMNAAGVLSTSDTIYACGRRAQLLTERCQPGTHAMLAIK
AP-LVVKQLLNE---DMACINSPSETVISGPKSSIDELSRACSE-GLKSTILTVPYAFHS
AQVEPILEDLEKA--L-QGITFNK-PSVPFVSALL-GEVIEAGSNIL--NAEYLVRHCRE
TVNFLSAFEAVRNAKLG--GDQT--LWLEVGPHTVCSGMVKATLGASLRR--DEDTWKVL
SNSLSSLYLAGVDINWKQYHQDFSSHRV-L-PLPTYKWDL-KNYWIPYRNNFCLTKGRVV
ESR-DDG-L--TTVVVHNDIADPDLNRVIQGHKVNG-AALCPSSLYADSAQTLAEYLIEV
CNVTVPKPLIAKEQFRISA-TANSVQVFSHAHCEVKLEWKRGSYLVK-RSIELLENSAV-
KGAHRLRRG-MVYKLFS-ALVDYDENYQSIREVILDSEEATALVKFQNFHRNPYWIDSFG
HLSGFIMNASKSQVFVNHGWDSMRVTYRTY--VRMSIWAGNVYIFE-G--D--DI-IAVF
GGVKFQALSRKILDIALPPVTMK-SSVVVRALNILASEVGLSESD--MS--DDLVFADYG
VDSLLSLTVTGKYREELNL--D-MDSS-VFIEHPTVGDFKRFVTQEKVIQIRAIIADEIG
VSADEIKSD-ENLNELGMDSLLSLTVLGKIRESL-DMDLPG--EFFIENQTLDQIETAL-
------AVPQSQPPATSILLQGNPRTTLFLFPDG-SGSATSYATIPGVSPNV-AVYGLNC
PPEKLTSLDSLTTPYLAEIRRRQPG-PYNLG-GWSAGGICAYDAARKLVLQQGEIVETLL
LLDTPFPSFFNSI-LF--G-LPHFLAFIDSLDAYKAKTYLVWASN--RTDLGNGWDTLVH
DA-NHFTMTKGEKATFMKNAL
>WdPKS1_AAD31436.3_PKS_ATHN_Exophiala_dermatitidis
AFFTKVFTLQSFLERAGEAVRFEN--QN----FSTIQELVDATESALVCISQF-CHFIAR
LVGLCTGLIAATAVAASDS-LTALAVEAVRIAFRAGAHVQTEC-QSW-STIVAA--DKSA
QEAL-DAFHKENQLWISV-SS-ATSVTISVPPWTKA--RLXEPV-SI-FAPYHASHXQSD
LDKILRFPVCST-GKPFNA-NGFELLQAALKEIIIDPLRWDKVLKYCAAGKSEAKVFAVG
PTVVSALKAEADIAIVGFSGRFPDA-ADNELFWQLLERGLDVHRPVPP--DRFPVE-SHT
DGK--KKNTSHTPFGNFIEKPGLFDFFNMSPREAAQTDPMQRLMLTTGYXAMEMAGIVPG
XTPSTXHDRIGTFYGQTSXXWREVNA-AXDIDTYFISGGVRAFGPGXINYFFKFSGPXFS
VDTACSSSLAAMNVAITSLRANECDTVFTGGANVLTNSDIFSGLSRGHFLSKT-GSCKTW
DNDADGYCRGDGVCTVIMKRLDDALADRDPVLGVIRGIGTNHSAEA-VSITHPCAENQAF
LFDKVLKECNVHCNDVNYVEMHGTGTQAGDGIEMESVSSVFAPRRPDQPLYVGAVKSNIG
HGEAVSGVSALIKVLLMLQK-NKIPPHTGIKQINKNF-APDLK--E-RNVNIAFQTPFPR
GGKRTVFINNFSAAGGNTAMLLQDGPDPRSTHVVTXSAKSLAAFKRTLAKYEAYLNAPDL
AYTVTARRAHYPRRFPVQ--SISQLQASLRA---LA-SPQIAMAFTGQGSQYTGMGQKLF
ETSKQFRQDINEIALRQGLPS-IM--PLIDGS-V--QHLPPTVVQLGMCCIQMALTHLWS
T-WGIQ--PSVVIGHSLGEYAALQAAGVLSIADTIYLVGKRAQLLEQKCTAGTHAMLAVR
SP-VGLQDVVAN---ENCGINGVSDTVLSGTMGDIDTVAQKLAD-GQKCTKLKLPFAFHS
SQVDPILADFEKL--A-SSVNYHP-PRVPVISPLL-SDVVVGGV--F--DAFYLSRHCRK
TVDFVGGLSAGMSTATI--SDTS--LWLEVGGHPLCASMIKSCLSATMRR--DEDPWKII
SASMAGLYTAGKSLNWDAFHKENELRVL-N-DLPFYGFDE-KNYWLQYTGDWLLYKGGIV
SEE-VKG-K--TTIVAESDFAHPKLFPVIAGHLVNG-SGLCPSTLYADMAYTLGQLGVGI
GTMDNPAPLLLKQIVQMTM-KIDDFAVT-HAKCVIVFQWSKTSYLIQ-SRIDMLKHKME-
NGADKVSRA-MAYKLFG-ALVDYADIFQGMQNVVFDGPEATSNIKFRDFYFSPYFIDSAC
HLSXFTVXA-QDECYISHGWSSLRQQYYAY--LKMKXRAGDVYVFN-A-DK--XV-LRLA
GGVRFQCIPRKLMDVMMP-IKAPAPSLVVRAFEIIAKEIDVDQSE--LN--DDIQWADMG
VDSLMSLTISGKFREDLDL--E-VXST-LFTDYASVGALRKHLSGAQPPSIRVVIAQEME
MDLAEITDX-TDLSNLGMDSLMALTVLGKLREDH-DIDLDP--TILADNPTLAHLRKAL-
------------PPATSVLLQGNPKTNLFLFPDG-SGSATSYVSIPAIDSXNLAVYGLNC
PPTSYTGIXSVSXLYLEKVLXRQPG-PYILX-GWSASGVFAYXITXQLXDLKNYTVEKLN
LIXSPCPHFFDEI-LL--G-LPHFEYSIKALTAYRPPTLLIWAEN--RTDFGNGWDKLLV
VG-NHFTMMKPPVAQYIRESL
>PKS1_BAA18956.1_T4HN_Colletotrichum_lagenaria
GFLAEFCRAKTFLEQAGQALREEI--DGL--GFQTLRQLNEGIDSALLCTTQL-AHYITF
FMGLCTGLFAAAAIASTPS-VSTLAVQVVLMAFRTGSHVRLS--EPW-THILPGL-KSDA
KEAL-ANFHESSQAYVSA-VS-SSSLAISGPPATLK--ALDDAI-PV-YGPYHAAHLTAD
VEKILRSAIMSK-GIWFAE-DTKSLLQAVTHECLVDVLQFQKGIEGCIETASTCLVVPFG
PTLCKLIQDKCKLAIVGMAGRFPDA-ASHEKLWELLAKGLDVHRVVPA--DRFPVA-THY
DGK--AVNTSHSQYGCWIENPGYFDFFNMSPREAFQTDPMQRMALTTAYEALEMCGYVPN
RTPSTRLDRIGTFYGQTSDDWREINA-AQEVDTYYITGGVRAFGPGRINYHFGFSGPSLN
VDTACSSSAAALNVACNSLWQKDCDTAIVGGLSCMTNPDIFAGLSRGQFLSKT-GPCATF
DNGADGYCRADGCASVIVKRLDDALADKDNVLAVILGTATNHSADA-ISITHPHGPTQSI
LSRAILDDAGVDPLDVDYVEMHGTGTQAGDGTEMVSVTNVFAPRPADRPLYLGAVKSNIG
HGEAASGVTALTKVLMMMRK-NAIPPHVGIKEINKTF-PKDLS--E-RNVNIAFHTPFKR
GKPRRIFVNNFSAAGGNTGLLLEDAPDPRNVQVITVTGKSKAAMIRNAERLVGWMEQSHV
AYTTTARRIQHRMNVAAS--DLPEAQRLIKD---TQ-QPKVAFMFTGQGSHYAGLGKDLY
AHYRVFRESINQLAQIHGFPS-FL--ALIDGSDV--AKLSPVIVQLGLCCFEMALARLWA
S-WGIR--PSAVMGHSLGEYAALNAAGVLSASDTIYLVGARAQLLVQKCTAGTHAMLAVT
GP-VDVMEALGS---NVACINGPRETVLSGTAAKVSEISAQLGT-GFKCTQLKVPFAFHS
AQVDPILDDFETL--A-RAVSFER-PQVPIISPLL-GKM-ESEP--V--NAAYLRNHARD
AVNFLGGLVHAQQSGSI--DEKT--VWLEVGPHPVCANFVKSSFGPSLRR--NEPTYKIL
SSTLCTLHTAGVNLDWDEFHRDFTCTRL-L-DLPTYSFDE-KNYWLQYTGDWCLTKNAIT
NED-IKD-D--IIIDTETNLSRPDTRPLVEGHLCNG-TPLCPSTLYADMAMTVADYAYKV
ANVEVPKTLIFDHILRTTV-TANDVSFHTHATCKVVYEFERVAYLIK-GRITALEEAER-
QGASKIGRG-LTYKLFS-ALVDYDRKYQGMEEVVLDSKEATAKVSFQNFFFNPYWIDSCC
HISGFIINGTREQVFISHGWGSMRKTYRSY--VRMKTYAGDAYVFD-G--D--RI-VGVA
GDVRFASIPRKVLNLVLPTASNLKASVVQDVFDILAKEVGVTHDE--LA--DNIAFTDLG
CDSLMALTVSGRMREELDI--D-IDSH-AFVEHPTIGAFKTFLAQ--DSDLRETIATEMG
VEVDEIIAA-PDLAALGMDSLMSLSILGTLREKS-GQDIPN--DLFVTNPSLLEVEKALR
EKVE--P---TKRKATSILLQGSTRTNLWMVPDG-SGCATSYTEISQVSSNW-AVWGLFS
PPEEYKGVYGMAAKFIEAMKARQSG-PYSLA-GWSAGGVIAYEIVNQLT-KAGETVENLI
IIDAPCPAWFASI-LL--G-LPHFAASVTALSNYTANVMAIWCDN--RTDFGNRWDEYLM
PG-NHFSMMHGDYVPYNDDNL
>PFUR17_02294_P_furfuracea_lecanoric_acid
PLIKQLCRLQTFLQKTYFAVRQEL--AIC--EFDSILALAEAVSTVLLCIAQL-GLLLTY
LVGLCTGMLPAAALAFASS-TTQLAPEVVRISVRLGLEAQIEKS-SW-ATLVPGI-PQEQ
RDIL-HRFHDVKRAYISA-ES-DSTTTISGPPSTLA--SLFSSL-PI-TAAFHAPHL-SD
TDKIIGAVIIST-GDQITGRSLGEALQQVVWDILREPLRWSTVTHAIAAKFQDAVLISAG
PVLRREMTNSGDIAIVGVAGRLPGG-ETLEEIWENLEKGKDLHKEIPK--DRFDVK-THC
DGK--IKNTTLTPYGCFLDRPGFFDLFNMSPREAAQTDPAQRLLLLTTYEALEMSGYTPN
GSPSSASDRIGTFFGQTLDDYREANA-SQNIDMYYVTGGIRAFGPGRLNYHFKWEGPSYC
VDAACSSSALSVQMAMSSLRARECDTAVAGGTNILTGVDMFSGLSRGSFLSPT-GSCKTF
DDEADGYCRGEGVGSVVLKRLEDAIAEGDNIQAVIKSAATNHSAHA-ISITHPHAGTQQK
LIRQVLREADVEADEIDYVEMHGTGTQAGDATEFTSVTKVLS-RTKDNPLHIGAVKANFG
HAEAAAGTNSLIKILMMMRK-NKIPPHVGIKRINHKF--PPLD--K-VNVSIDRAKAHA-
DGKRRVLLNNFNATGGNTSLVLEDPPDPRTAWVVAVSAKTSNSFTQNQQRLLNYVESQDL
SYTTTARRMHHRKAYAVE--SMDQLVRSMRKDLSITGSSPSIFAFTGQGAQYLGMGRQLF
ETNTSFRQNIDRICVRQGLPS-FK--WLVTS-DE--SVPSPSESQLAMVSIAVALVSLWQ
S-WGIV--PSAVIGHSLGEYAALCVAGVLSVSDTLYLVGKRAEMMEKKCIANSHAMLAVQ
SG-SEIQQIIH---AELACSNGPSNTVVSGTGKDINSLAEKLDD-GVKKTLLKLPYAFHS
AQMDPILEDIRAI--A-SNVEFLK-PTVPIASTLL-GSLVDQGV--I--TAEYLSRQTRQ
PVKFQEALYSLRSEGIA--GDEA--LWIEVGAHPLCHSMVRSTLGPTLRR--DEDCWSTI
SKSISNAYNSGAKFMWTEYHRDFRALKL-L-ELPSYAFDL-KNYWIQHEGDWSLRKGKVE
SET-FTQ-D--SSVAFSSRLAEPSLNTAVRGHLVNN-VGLCPSSVYADVAFTAAWYIASL
STMEVFRPLIVD-ILHVSAS-RKKVQISSHANCTVMYEWQLNAYLVQ-SRVDQLIQPVK-
PAVHRLLKE-MIYRQFQ-TVVTYSKEYHNIDEIFMDCDETAANIRFQNFIYSPYWIDTVA
HLAGFVLNASADTVFISHGWQSFRKTYRGY--VRMGVMAGDVYIFD-G--D--RI-VVLC
KGIKFQKMKRNILQSLLS-------GGFSNILETIASEVGIEVSE--IT--DDGKISDLG
VDSLLTISILGRLRSETGL--D-LPSS-LFIAYPTVAQLRNFFLDTTVTTLMSIIAREVG
IDATEIQPS-TPFADLGVDSLLTISILDSFKSEM-RMSLAA--TFFHENPTFTDVQKAL-
-----------LVRSKSSILQGRPASALFLLPDG-AGSMFSYISLPALPSG-VPVYGLDS
PPKDYTSFEEVASIFIKEIRAIQPG-PYMLG-GWSLGGILAYEASRQLI-AQGETITNLI
MIDSPCPNLLEKA-IF--D-RLHFLGSVRALENYTVKVTVIWAGK--RTSFGSGWDKLTV
GG-NHFSIMFPPKIVAMATGL


FIGURE 2A nrPKS


>Sporormia_fimetaria_412451
MLLFPDQLLDTILVKSFLEKAYAALRTEVWNLPRRQIPPFNSVYDLSERNAASKIQRVEV
TSALLCIAQLAHFIGLLVGIGLGQLSASAVACASTLVDLPDIAVEAVRIAFRTGSVVETF
SDWSIIVPAT-PQAVQEELRTLQDIPAAGRVSISTISTINGNPARLDWLGVWHAEEIYSD
AHVAKIIESERAIISASTGQTATALFSEAVKDILRRPIRWSSITRTVVMTKSLVKDFAAI
AIVGMSGRFPGADVEQLWALLMQGKNMHKRVPKDRFDVETHYDPEAKKNNTSHTPYGCFI
EEPGLFDPRFFSMSPREATQTDPMHRLALVTAYEALEQSGFVLNSTPSSQQDRVGTFYGQ
TSDDWREVNAAQNIETYFIPGGVRAFAPGRISYYFGFRGPSYSVDTACSSSLAAIQIACS
ALRSGECDTAVTGGVNVLTAPDIFAGLSKGQFLSKTGACKTWDSKADGYCRADGVGSVVL
KRLDDARADKNNILGVILATATNHSADAISITHPHAGNQSYLYESVLHDAGIDPLDVSYV
EMHGTGTQAGDMAEIRSVSDVFAPEGAKALYIGAVKSNIGHGEAAAGIGALIKVLLMLQK
NAIPRHIGIKHEINPGFP-DLNMRIPFDNVPFGKPRTVFLNNFSAAGGNTAMLIQEAADP
RASLPFVTSAKSLSSLQRNVQQLVSYIAFSSLSYTLTARRMHHNYRIGVTASNLDELLSA
KANFSPVPSNAPKVVFTFTGQGSYYTGIAKTLLELSKTFRTQIRHLDDLAGFPSFLPALV
GSPMVTQLALVCVQIALVNLWQAWGVKPSLAIGHSLGEYAALYAAGVLSMEDTVYLVGAR
ARLLEQKCTANTHAMLAVNASVADVETAFDIACLNSPTDTVLTGTVAEIDALRAGLKLKL
PYAFHSAQVEPILEEFEELASGAVYSRPTIPLISPLLGEVIGTIDAAYLCRHARELVHFV
EALETADKTIFLEIGPHPICSRMVKNTTVASLTKGEDSWKSLSKAICSMHTAGVAIDFGE
FHRDFESCHKLLDLPLYSFDNKNYWIDYVNDWCLYKVEPRQRLSTTSVHRITAESFEDGR
AKVTAQSDLSDPVLRGAVQGHQVNNTSLFSSSIYADIALTLGDYVYKQLKPGGVNCGDME
VFKPLIIKRVLEVTVDADLQAKLRYSSVDHANCVVTYEDSAAWSYLIEGRIDTLKDRLEK
NQADKLSRGLAYRLFSSFVDYKLPYQGMEEVIIDPSNLEATSRVEFQTQDKDGNFFACPY
WIDSLCHLAGFVLNGTTAVDVYVSHGWKGLKLAVPLERTKTYNAYVKMQKKDIMAGDVYF
FDIVGMCVSLKFQRIPRSVLNTFLPPKVMEVISEESELPLSELQDDCEFSNLGIDSLLSL
QILGALREHLDLDLPANIFLDCETVGELKSYLDDDESQLFRETIAEQMGIALEEVVGSND
LTSLGMDSLMSICILGIIREKTELELDSDFFSVDEIAKYLRAVSILMQGKPRTATKTLFL
LPDGSGSATSYASIPAIDVVVYGLNCPYMTTPEQFTNGIPGVASQYLEEVRRRQPVGPYH
LGGWSAGGVVAYEMTLQLLAAGETVETLTLLDSPCPIDLEPLPARLHHFFADVGLLGDPD
WLLPHFSASIKALTAYKPQPISRAPRTLAIWAKYGVCRFPEDPRPDETKSMKWLLYNRTE
FGTNGWERLGLAGVE-GNHFTVMK
>Setospheria_turcica_541777
IVLFPDHVTDSTLVKSFLEKAYHALRHETWNLNRHHIPPFNSVFDLSERYAACEVQRLEV
SSALLCIAQLAQYIDLLVGTGIGQLCAAAVACTATVVKLPDLAAEAVRLAFRIGSVVETY
SSWSISVPVP-FEKLQEELQTVQDLSVAGRAFITTVGIISGNPRRLEWLGVWHAEHVYDD
EHVAEIIDARKSIISTRTGTTALSLFTEATQNILRYPIQFSTVAATIAMTESLVQSLGAI
AIVGMSGRFPGADVDHLWDLLIQGRNMYREIPKDRFNVETHYDPEGKKNNSSHTPYGCFV
EEPGLFDSRFFSMSPREATQTDPMHRLALVTAYEALEMSGFVLDSTPSSQKDRVGTFYGQ
TSDDWREVNAAQNIETYFIPGGVRAFAPGRINYHFGFRGPSYSVDTACSSSLAAIQVACS
ALKSGKCDTAVAGGVNIPTAPDIFAGLRKGQFFSKTGSCKTWDSKADGYCRADGVGSIVL
KRLDDAVADKNNILGVILSTATNHSADAISITHPHAGNQASLYRSVMHDAGIDPVDVSYV
EMHGTGTQAGDMAEIRSVSEVFAPQGSKALYIGSVKANIGHGGAAAGIGALIKILLMLRQ
SVIPQHIGIQHEINPRFP-DLNMRVPFDNTPWGLRRIAFLNNFSAAGGNTAMLIQEGPDP
RTWLPFVTSAKSLSSLKKNVQRLIDHLDFSSLSYTLTSRRMHHNYRVAVTVRNLDELLAK
RVDISPIPSASPEVTFVFTGQGAFYAELGKALMESSKQFRSTIQHLDKVSGFPSFLPALA
VSPTVVQLALVCVQIALVHLWRSWGVVPSLVIGHSLGEYAALYTAGVLSMEDTIYLVGAR
AQLMEAKCKQNTHAMLAVRASEEDVKLAFDIACLNSPGDTVLAGTAEEIAVLEKGLQLNL
PYAFHSAQVDPILSPFENLAAEVIFTKPQIPVLSSLLGDVVGIFNAQYLCQHARECVDFV
QALEIGAKTVFLEIGPHPICSKMVKNTTASSLVKGEQSWKSLSTAVCALHCAGIAIDFRE
FHRDFESSHTLLDLPSYSFDNKNYWIDYVNDWCLHKVEPRSRLSTSSVHRITSESFQNGR
ATVTSQSDLSDPTLRAAVQGHQVNNTSLFSSSIYADIALTLGDYVYKRMNPEGVSCGDME
VFKPLIIKRVLEVTIEADLE---------HATCVVTFEDTAAWAYLIEGRIDTLKERLVK
NQADKMSRALVYRLFSSLVDYKLPYQGMEEVIIDGANFEATSRVAFQTKSEDGNFFCNPY
GIDSLMHLAGFILNGGSGVDVYISHGWKALRFAVPPQQDKVYHSYVKMQPSNIMAGDVYV
FEIIAMCVGLKFQRIPRTVLNTFLPPLVMDVISAESELPLSELHDDCMFSDLGIDSLLSL
QILGKLREDLDLDLPGDVFVKCETIGDLRRYLDEENSSFFRETIAEQMDIAMEEVVGSND
LLSLGMDSLMSICILGIIREKTELDLPSDFFCIDEIEQFLRAVSMLLQGKPRTASKVLFL
IPDGSGSATSYASIPAIDIAVYGLNSPYMKSPSLFTNGIPGIATQYLEEVRRRQPVGPYH
LGGWSAGGVVAYEMTLQLMAAGERVESLFLLDSPCSIALESLPSRLHHFFAEIGLIGIPD
WLLDHFEASIKALTAYEPQPISLAPRTMAVWARYGVCRYPDSPRPDEPKSMNWLLNNRTD
FGPNGWEAL--LKME-GNHFTLMK
>Paraconiothyrium_sporulosum_1167583
------------------------------------------------------------
-----MPFADCWTCDLLVGTGLGQLVAAAVACAANIIDLPDIAVESVRLAFRTGAVVENF
SSWSLVVPGT-PEEIQTELQSLQELPVTSRAFVSTVSTINGSPARLDWLGVWHAAGIYSE
EQVLEVTQSRRATISASTGKTASALFTEAVTDILRRPVQWSSITESVAASKSLLQDLGNV
AIVGMSGRFPGADVEALWQVLVQGKDMHKRIPKDRFDPETHHDPNGKVNNTSHTPFGAFI
EEPGLFDARFFHMSPTEATQTDPMHRLALVTAYEALEQSGFVLNSTPSSQQDRVGTFYGQ
TSDDWREVNAAQNIGTYFIPGGVRAFAPGRISYYFGFRGPSYSVDTACSSSMAAIQIACS
SLRSGECDTAIAGGANILTAPDIFAGLSRGQFLSKTGSCKTWDSKADGYCRADGVGSVVL
KRLDDAINDKNNILGVILGTATNHSADAISITHPHAGNQAYLYQSVLHEAGVNPLDVSYV
EMHGTGTQAGDMAEIGSVTTVFAPEHAKALHIGAVKSNIGHGEAAAGIGALIKVLLMLQK
NTIPKHVGIKNELNPSFP-DLNIKVPFENTPYGKSRTVFLNNFSAAGGNTAMLIRDGPDP
RTFLPFVTSAKSLSSLSRQAKTLAAFVDFASLSYTLTARRMHHNYRIGVTASSLNELLSA
KANFSPVPSATPKAAFVFTGQGAYYAGLGKTLFEQSKIFRSTILHLDQLAGFSSFIPALD
GTALETQLALVSVQIGLLNLWKSWGVKPSIVTGHSLGEYAALYAAGVLTMEDTIYLVGAR
ARLLLEKCTENTHAMLVIKGSASDVEATYEIACLNSPTETVVAGSVKQIDSAKNGMKLNL
PYAFHSSQVDPILDTFEELASGVVFSTPTIPVISPLLGEVVGVFNASYLCRHARETVNFG
EALETAEKSIFVEVGPHPICSGMVKSTTVGSLNKNEDSWKSLSKSLVSLHTSGVPVDFGE
FHRDFDSAHQLLSLPTYSFDNKNYWIQYVNDWCLHKVEPRSKLTTSSVHRIVSETYDGPT
GKIVTESDVSDQVFRAALSGHQVNNTSLCPSSIYADMALTIGDYAWKEINPGGVSCNDME
VFKPLILKRILEVTADVDLEAKLRFQSIDHANCVVTYEDPTTWSYLLEGRIDTLKERLAK
NQADKMSRGLAYRLFSTFVDYKTPFQGMEEVIIDGANFEGTSTVKFQTTEKDGNYHVSPF
WIDSLAHLGGFILNGTTAIDVHISHGWKAIKFAEPLSKDKTYNAYVKMQQANVIAGDVYF
FEIIGVCAGLKFQRIPRTVLNTFLPPRVMDVISAESELPQEELGDDCEFSSLGIDSLLSL
QILGKLREAADLDLPAHVFTDCETIGELKDYLDDDESQLFRETISEQMGVPLEEVVGSND
LLSLGIDSLMNLTLCGVLREKAEIELESDFFSVDAIAEFLRAVSILMQGKPRTASKTLFL
LPDGSGSATSYASIPAIDVAVFGLNCPYMTYPTEWTNGIKGVAGMYLEEVRRRQPQGPYH
LGGWSAGGVIAYEMTLQLLAAGEKVSSLVLLDSPCPIDLEPLPSRLHDFFAEIGLIGSPD
WLLSHFSSSIKALDEYKPTPISRAPKVLAIWARHGVCRYPDSPRPDESKSMQWLLNNRTD
FGTNGWDRL--LVVD-GNHFTLMK
>Oidiodendron_maius_149275
LVFFGDDISHSALVSSFLEKSYNVLREEIHNEYTGDIPQFTSIFDLVEGLQRHTSNEQRL
LGPLICVAQLAGFITCVLGHGFGQLSAAAIASCESLVSLASIAVEVVRIALRTGLHVHSI
SPWSVTVFNATEIEVQHEFSE----------FYKSHDTISGLPFNLRKVGLYHNPMLYEM
DVIHDILQPSLDILSNATGENKHLLFERVVNEILTSPFRWDRVLDSVVASSSLLEDLLKI
AIVGMAIRAPGADCEEMWRILEQGLDMHKTIPQDRFDINTHVDPSGKRKNTSHTPYGAFI
EKPGLFDARFFGMSPAEAAQTDPMHRLALITAYEALEMSGFVPNRTPSTRLSRIGTFYGQ
TSDDWREINAAQNIGTYLIPGGVRAFAPGRINYWFKFSGPSYSIDTACSSSLAAVQVACT
SLLQNECDTAVSGGLNILTNPDIFAGLSRGGFLSKTGSCKVFDETADGYCRADSVGTLIL
KRLEDAEADNDNILGVILGTATNHSADAISITHPHAESQANLYQSVLNTAGVDALDVSVV
EMHGTGTQAGDLNEMRSVTQVFAPESRIPLHLGAVKANLGHSEAAAGITGLIKLLLMLQK
NSIPPHVGIKTTMNSKLPQDLNIHIPRKVVEWEGMRLAFLNNFSAAGGNTALLLQEAPDP
RSSHVITVSAKSMASLKRNTERLISYVQLANLAYTTCARRMHHNYRLAVAVSNIHEVLSL
TIDLAPVPRNPPRVVMVFTGQGSFYLTVGKKLFETSSVFRDALLHMNKISASITYLPLIT
GNPAVTHLAQLCVQMALVILWRSWGVLPDAVLGHSLGEYAALYAAGVLSMGDAIYLVAQR
AKLIQTYCTAGTHGLLVVQSTMASIEAAYEVACRNSEDAIVLAQPKSAIEKLNAGIKLDC
PYGFHSSQCDPILDRYQEIARGVNIKSPKIPVISSVLGKTVGIIDAAYISQHTRETVNFV
DALRSAAKTAFIELGPHPTCCRMIQATPLYSLHKSEDVWMSMSKSLAALYNAGLKINWSE
VHRDFETSQRLLEIPRYSFDEKNYWIDYAGDWCLTKGETQSNLSTSAVHCIVEEHIDATS
ACVKFQTDLSEPLLNSAITGHSVNGVALCPSSIYADIALTIGDYLHRQLNLGSMDVCHMK
VSKPLIANQILQVSAITNLRVELLFASLDHAKCVLEYRERLSWQFLVQERIDDLKRAAAN
GMISKITKGLAYKLFASFVQYQPKYRGMDVVILDSTKLEATASVTFQTN--DGNYFCSPY
WIDSLAHLSGFILNSGDTAEVFISHGWKSMRFSQKFTYGETYQTYVRMLPKNIYEGNVYI
FDIVGVVGGLKFQRIPVTLLNRVLPPQVLNVISENLGVDLVELRDETFFGDIGLDSLMSL
TILSQLRELLGFDVPGTLFIDQPSVKDLRVYLSQ--SSTVRNTIAEQMDILLAEITNSTD
LPSLGMDSLMSLSILGTLREETGLDWPSDLFTIEDVARYLRAKSFLLQGSRVRAKQTLFL
FPDGSGSASSYARIPPIGLAVYGFNCPFMTTPELFTIGIAGVATLYLAELRRLQPTGPYL
LGGWSAGGVIAYEVMQQLLLSGEKVERLILLDAPNPLDIVRLPPRLHHFFGDIGLLGDPV
WLLPHFEACINALVAYKPQPITRLPKVHAIWARYGVCGFLEDPKPDDPPHLKWLLVNRTD
FGTNGWDRL---ILD-GNHFTIMN
>Neofusicoccum_parvum_10180
ILLFTDQFSEFTIVPAFLNKVHAALREEIGLLPQPQIPSFNSVVDLSERLRKQEVRSLEV
ESALVCINQLAAFIGIVVGYGLGQLSAAAVACSDNVLELVTVATEAVRLAFRVGAVVRKC
SPWTAVIDED-LHQVTERLETLQNVPRSARLYPTFVGKLAGHPARLHQLGLWHAGHIYGP
EAVSEVVGSRMRQLSPSTGESGKALLEQVIHDILSEPVRWDILQGSLSATAGIVVDPARI
AVVGMSGRFPGADIDELWELLASGRDVHKEIPKDRFDVATHFDPAGKKTNTSHSRYGCFI
EQPGLFDARFFHMSPREATQTDPMHRLALVTAYEALEMSGFVLNSTPSTRSDRVGTFYGQ
TSDDWREVNAAQDIGTYFIPGGVRAFAPGRISYHFGFSGPSYSVDTACSSSLAAIQVACS
SLKMGECDTAVAGGLNVLTAPDIFAGLSRGQFLSKTGPCKTWDAGADGYCRADGVGTVVL
KRLDDAVADKDRIYGVILAAATNHSADAISITHPHAGNQAQLYESILHSADADPMDVSYV
EMHGTGTQAGDLAETQSVANIFAPVGAQALHIGAIKSNIGHSEAAAGVSALIKVLLMLQK
SSIPPHVGIKSQLNPALP-DFRVNIAFKSQPWGKPRMAFLNNFSAAGGNTAMLIQEHADP
RSSLPFVVSARSLQSLRKNILRLLQFLSMGSLSYTLTARRTSHNYRVGFAASSTDDLLLA
QAGLSPVPSRPPRVAFAYTGQGAFYVNLARDLLKQSNVFSNALKHYDYLAGFPSIVPVID
APPSVAQVATTCVQMALTRLWESWGVRPASVIGHSLGEYGALNAAGVLSDAETIYLVARR
AQLLEEKCGAGTHAMLAVKASVAEIEAAYDIACINSAKDTVLASRLDQIHGLQALYKLNL
PYAYHSAQLDPVLDEFEDLARGVVFNKPTIPVLSPLLARPISILTPEYLRRHAREPVDFA
GALQKAANTVFVEVGPHPVCSKMIKAHALPSLHRDRSPWEVLSGTACALHCGGVGVDWRQ
FHRDFEPCHELLRLPAYSFEEKNYWIDYVNDWCLHKAEPRPRALSSSVHRIVFEKFQDDG
ATVVAQTDLSTPEMRAAVLGHMVNDAGLCPSSLYADIAYTLGDYIAKLSRPGGLNCGQME
VVKPLILKQTLQISITADAVAAIRYSSVNHAECTLAFEDKAKWSYLIHGRIDQLKEMVSR
GRADQVSRRMAYKLFSSLVSYDPKYQGMEEVVFDSANFEATARVAFQTKESDGRFLVNPF
WIDSVAHLSGFILNGSDATDVYISHGWGSMRLARPLKQTAIYTSYVKMRPNNTMAGDVYV
IEIIGVFRALKFQRIPRKVLNTLLPP---REHVNANVARPSQLQDLCEWESLGVDSLLSL
QITGRLREALDIDLPSSIFLTTPTVGEFKKHL-----TQIRGTISEQMGIPVEEISESAD
LVSLGVDSLMGICILGALRETAGLSLPSTLFTIEAIAKFLRATSVLLQGTR-HATKKLFL
FPDGSGSATSYAHLPPLSTAVYGLNSPYMTDPSAFTTGIPGLAALYLAELRRRQPYGPYH
LGGWSAGGIAAYEAAQQLFAAGERVATLVLFDSPNPVALPALPPRLHEFFADVGLLGTPK
WLVPHFGATIRALAAYRPVPLARFVREFLAQ*----------------------------
------------------------
>Melanops_tulasnei_596984
VVLFPDQLADTVLLASFLTKAYAVLREEVCALPRDQIPPFNSVVDLSQRLHKQKTPRTEA
SSALLCAYQLASLIDVVVGFGLGELSAAALACSPSILELVDTAVEAVRLAFRTGAVVGRL
SSWSIIVPGT-IQDVSKELDTIQDIPKSGRIYASLVGTVSGRPSRLRQVGFWHAGHVYHD
EHLSEILDPRRPVLSPVTGASARALFQQSVHDILKESVRWDLLQKAVLVTMSLIYDVAKI
AVVGMSGRFPGADLEALWKLLESGKDMHREIPKDRFDIETHYDITGKKTNTSHTPYGCFI
EQPGLFDPRFFNMSPREATQTDPMHRLALLTAYEALEMSGFVINSTPSTQADRVGTFYGQ
TSDDWREVNAAQTIETYFIPGGVRAFVPGRISYHFGFRGPSYSVDTACSSSLAAIQVACT
SLRTGECDTAVAGGVNVLTAPDIFAGLSRGQFLSKTGPCKTWDAKADGYCRADGVGSIVL
KRLEDALADKDKVYGVILASATNHSADAVSITHPHAGNQTYLYENVLHSVGVDPKRISYV
EMHGTGTQAGDLAETRSVTDVFARAGAEPLHIGAVKSNVGHGEAAAGVTALIKVLLMLQK
NAIPPHIGIKSHLNPALP-DFNVQIPFKQTPWGEPRMAFLNNFSAAGGNTAMLLEEGPDP
RPTLPFVVSAKSLSSLARNVNQIIEYISLGSISYTLTARRMHHTYRIGVAASDVDGLLLA
KLGLAPVPSKAPKVAFVFTGQGAFYSGMGKHLFELSSAFRSEIKHLDHLGGFSSILPAIQ
GSPLVAQLSIICVQMALVRLWQSWGIQPSIVVGHSLGEYAALYAAGVLSAEDTINLVGSR
AKLLEEKCTASTHAMLAVKATVAKIESVFEVACLNTPGDTVLAGSIDEIKGLQAGLKLNI
PYAFHSSQLEPVLDDFEEVAGSAVFNKPQIPLISPLLSQVIDIINPQYLRRHLREPVNLA
DAVQVAAKTILIEIGPHPICSAMVKASIVPSLQKTDNPWKVLSQSLCSLYSAGLPIDWRD
FHGDFESSHELLNLPSYSFDNKNYWIDYVHDWCLHKNVSRSRLSTSSVHRVVFEEFKGDT
ATVIAQSDLSDPILRAAVLGHLVNDAGLCPSSLYADIAFTLGEYVVKKLRPEGLNVGNME
VTKPLIVRQVLQIAITADLAATLRYSSVDHATCTITFEDSAKWTYLIEGRIETLKERVAQ
NKADQISRKLAYKLFAALVQYDTKYQGMEEVVFDSANFEATARVRFQTEDKDGRFVVNPF
WIDSVAHLSGFILNGSDATDVYISHGWKTMRLARPLNKSTTYTSYVKMQSNGVMAGDVYV
LEIIGVVGGLKFQQIPRRVLNTFLPPRALEIVAQEAELPLSELQDQCEFSNLGVDSLLSL
QISGRLREVLDIDVPSSVFLEHPTIAEFKQHLDS--TMVIRRTIAEQMGIPLEEVVGSND
LVSLGMDSLMSICILGTLREAADLNLPSTLFSIDAIEQFLRAVSILLQGKPKTAAKKVFL
FPDGSGSATSYASLPTIDVAVYGLNCPFMTNPSDFNVGIEAVSSLYLEEVLRRQPHGPYH
LGGWSAGGIVAYEVAQQLIAAGERVESLILFDSPCPIQLEPLPPHLHDFLAEVGLLGSPA
WLVPHFRATIDALSAYKPAPITKIPKTLAIWARHGVCRYPDDPRPDDSRTLKWLLENRTD
FGYNGWDAL--LGID-GNHFTIMR
>Lobaria_pulmonaria_1267156
IVLFSHQVADTVLVDSFLERAFAALRHDVCTLPRSQFVAFNSVFDLSERHHNAKTQRLEI
SSALLCITQLAHFFDLIIGIGLGQLSATAVSCSKTIVDLLGPAVEAVHLAFRTGAVVGRF
SHWSMTVAGSA-EAIELELQVFQDIPKSARAYISMVDSISGPPSRLRQLGFWNAFHVYGK
DQVSEVLENRRAILSPSTGESSRLLFTRAVDDLLRRRVLWKALQQTVGNPETPRQDIANI
AVVGMSGRFPGADNELFWKLLEQGRDMHQKIPKDRFDVETHVDPSGKRVNASHTPYGCFI
EEPGLFDPRFFSMSPREATQTDPMHRLALVTAYEALEQSGFVLNSTASTQQDRVGTFYGQ
TCDDWREVNAAQEIATYFIPGGVRAFAPGRISYYFGFRGPSYSIDTACSSSLAAIQIACT
SLRTGECDTAVAGGVNILTAPDIFAGLSKGQFLSPTGSCKTWDSKADGYCRADGVGSIVL
KREEDAINEKDNILGVILATATNHSADAISITHPHAGNQSYLYESVLHTAGIDPLDVSYV
EMHGTGTQAGDITEMQSVTNVFAPDTSHALHIGAVKANIGHGEAAAGISALIKVLMMFQK
NSIPPRVGIKNTLNPAFS-NLNVRIPFQKTKWDKPRVAFLNNFSAAGGNTAMVLRDPPDP
RSVLPFVVSSKSLSSLRNNIQQLILYTSLASLSYTLTSRRMHHNYRIGVAASDLDTLLIA
EADFTPISSKPPAVAFVFTGQGAFYASLGRNLFEMSTLFRSEIMHLNELAELPSFLPAIE
GSAQVVQLALVSVQIALVKLWHSWGIMPSVVLGHSLGEYAALYAAGVLSEHDVIHLVGRR
AKVLEEKCTAGTYCMLAVKASVAKIKTVFEIACVNGPSDTVLCGSVEEIERIREGYKLDL
PYAFHSAQIEPILEDFELLAGGVTFSKPRLPVISPLLREVVGVFSPAYLCRQARETFDFA
GAVRSAPKTVFVEIGPHPICSNMIKASTVASLHKAETRWTTLSKSLCSLHCTGLEIDWRE
FHCSFAACHELLNLPAYTFDNKKYWIDYVNDWCLHRTESRSKLSTSSVHRVVSQDFDGVV
GKVVVQSDLSDPALRAAILGYLVNGVGLCPSSIYADIALTLGDYIHKELKPNHMNCGEME
VMKPLILRQILQVTINANLQANLRYATVNHATSTVTYEDGERWAYLIEGRIETLKHQLVS
NKADQISRGLAYKLFSALVQYDEKYQGMEEVILNSKIFEATSRVRFQSGEKDGTFFLSPF
WIDSLAHLSGFILNGTDAIDVYVSHGWKSLRISRPLSRTITYNSYVKMQANNIMKGDVYI
FEFIGMVGGLKFQRILRSMLDTLLPPQVMSIISQESELPMSELLDECAFPDLGIDSLLSL
QICGKIRESIQINIPSSVFVEYETVGMLRNYLRDLESMLFRNTIAEQMGIGLEEVIGSND
LLSLGIDSLMSICILGILRQETSLDLPSSLFSIDDIEVFLQAVSILMQGKPNGAAKVLFL
FPDGSGSATSYAGIPPLDIAVYGLNCPFMTNPSDFDNGIVGVASIYLAEIRQRQPSGPYH
LGGWSAGGIIAYEAVLQLLADGEHVESLVFFDSPCPINLEPLPSRLHKFLADVGLLGGPS
WLLPHFEATIKALARYEPAPIALAPRTLAIWARRGVCGGPGDPRLDDPTSMKWLLEDRTD
LGTNGWDAL--LGVD-GNHFSLMK
>Lobaria_pulmonaria_565180
VVFFGDQIADTVLVQSFLESSASALREEVGALPRDRIPSFTSIFDLVERHVRSGVPNPAL
ENALLCVCHLANFISCILGLGAGLLSASAVACSRTLMDLPLIAVKIVRIAFKLGAVVGRV
SSWSMLVSEATEAKVQAELDAFHTISKPGRAYISVIGTVSGRPSRLRQLGLYNAGHIYGE
AEAQEIVGSNRSVLSTVTGRSASALLQLAVREILTQPIRWDTLRQGAAAANSLLEDVTKI
AIVGMSGRFPGASVDGLWQLLEQGLDVHKIIPKDRFNVETHVDPTGKKTNTSHTPYGCFI
EEPGLFDPRFFNMSPREAAQTDPMHRLALATAYEALEMSGFVPNRTPSTQLSRVGTFYGQ
TSDDWREVNAAQNIETYFIPGGVRAFVPGRISYYFKFSGPSYSVDTACSSSLAAIQIACT
SLWNGECDTAVAGGVNVLTAPDIFAGLSRGQFLSKTGSCKTWDSNADGYCRADGVGSIVM
KRLEDAKADKDNILAVVLGSATNHSADAISITHPHAGNQSYLYESILHSAGVDASDVSYV
EMHGTGTQAGDLTEMRSVTDVFVRKDGQPLHIGAIKANIGHGESAAGVTALIKILLMLQR
NAIPPHVGIKNSLNPGFP-SLNVHIPFQKVDWEKPRVAFLNNFSAAGGNTALLIQDGPDS
QSVHTVAVSAKSISSLERNIKQLIAYVSLPSLAYTTTARRMHHNYRVAVSASNPKELLVT
RLKFTPISSKAPKVAFVFTGQGAFYPRLGKQLYENSSQFQKDILYLDSLVSLPSILPAIE
GSPLVVQLALVCVQIALAKLWNSWGIMPDVVIGHSLGEYAALNAAGVLSVDDTIHLVGQR
AKLLQENCSAGTHAMLAVKAPLSTIEAAFEAACVNTAKDTAVSGTVEEIDEIRAGHKLDL
PYAFHSAQVEPILDSFQTIADGVVFDAPRIPVISPLLGKVLEDLDATYLRRHAREPVNFL
DAVQAAAKTVCIEIGPHPICSAMIKSTMAPSLRKSEDPWKTLSTSVSLVHCSGLRINWSE
VQRDHEPSCRLLNLPSYSFDDKNYWIDYANDWCLTKMEPRSQFSTSTVQRVVEEEFYDDT
GKVVIQSDLSNPVFHALVSGHKVNDNCLCPSSIFADIAYTLADYTYKNLRPDGIDVGQME
VAKPLILKQTLQVTITANLQASVRYVSVNHAKCIVTYANASDWSYLIEGRVDGLKNAVAK
GKAHQISRGLVYKLFGAAVQYDERYQGIDEVALDSARFEATSRVSFKTTEKDGIFFFSPY
WIDSLAHLSGFILNGSDAVDVYISHGWKSMRFAKELYSTGKYEAYVKMQPENVMAGDVYV
FEIIGVVGGLKFQRIPRQALNLLLPPVALKIIASEADIDLSELLDECAFANLGIDSLLSL
QIAGKFREDLDIDVPSSVFVDYPTIGELRHFLDDSDGMLIRTTIAEQMGIALEEVSGSND
LLSLGMDSLMSICILGSLREQTDLDLPASLFSIDAIEEFLSAVSILMQGNPKTATKTLFL
FPDGSGSATSYASIPNISVCVYGLNCPFMTTPEDYTIGIDGVASLYLEEVRRRQPHGPYY
FGGWSAGGVVAFEITQLLLRDAERVEKMIFFDSPCPVNLEALPARLHHFFNDIGLLGSPS
WLLPHFDASIKALSAYKAKPISKAPKTLAIWAQHGVARYPTDPRPNDPKSMKWLLNNRTD
FGFNGWDQL--LGVE-GNHFSMMK
>Karstenula_rhodostoma_433550
VSLFPDQLPDTVLVKSFLEKAYSALRAEVWNLPRNQIPPFNSVYDLSERHASSKIQRVEV
SSALLVIAEVTNFIDLLVGTGLGQLVAAAVACAANIIDLPDIAVESVRLAFRAGAVVENF
SSWSLVVPGT-PEEIQAELQSLQELPVTSRAFVSTVSTINGSPARLDWLGVWHAAGIYSE
EQVLEVTQSRRATISASTGKTASALFTEAVTDILRRPVQWSSITQAVAALKSLLQDLGNV
AIVGMSGRFPGADVEALWQVLVQGKDMHKRIPKDRFDPETHHDPNGKVNNTSHTPFGAFI
EEPGLFDARFFHMSPTEATQTDPMHRLALVTAYEALEQSGFVLNSTPSSQQDRVGTFYGQ
TSDDWREVNAAQNIGTYFIPGGVRAFAPGRISYYFGFRGPSYSVDTACSSSMAAIQIACS
SLRSGECDTAIAGGANVLTAPDIFAGLSRGQFLSKTGSCKTWDSKADGYCRADGVGSVVL
KRLDDAINDKNNILGVILGTATNHSADAISITHPHAGNQAYLYQSVLHEAGVNPLDVSYV
EMHGTGTQAGDMAEIGSVTTVFAPEHAKALHIGAVKSNIGHGEAAAGIGALIKVLLMLQK
NTIPKHVGIKHEINPSFP-DLNIKVPYENTPYGKSRTVFLNNFSAAGGNTAMLIRDGPDP
RTFLPFVTSAKSLSSLARQAKTLAAFVNFASLSYTLTARRMHHNYRIGVTASSIDELLSA
KANFSPVPSATPKTAFVFTGQGAYYAGLGKTLLEQSKIFRSTILHLDQLAGFTSFLPALD
GTALETQLALVAVQIGLLSVWKSWGVKPSVVTGPSLGEYAALYAAGVLTMEDTIYLVGAR
ARLLLEKCTENTHAMLVVKGSASDVEATYEIACLNSPTETVVAGAVKQIDSAKNGLKLNL
PYAFHSAQVEPILDTFEELASGVVFSTPTIPVISPLLGEVVGVFNASYLCRHARETVNFA
EALETAEKTIFVEVGPHPICSAMVKNTTVGSLNKSEDSWKSLSKSLVSLHTAGVPVDFGE
FHRDFDSAHQLLSLPTYSFDNKNYWIQYVNDWCLHKVEPRSKLTTSSVHRIVSEVYDGPT
GKIVTESDVSDAVFRAALSGHQVNNTSLCPSSIYADMALTIGDYAWKEINPGGVSCNDME
VFKPLILKRILEVTADVDLEAKLRFQSIDHANCVVTYEDPTAWSYLLEGRIDTLKERLAK
NQADKMSRGLAYRLFSTFVDYKAPFQGMEEVIIDGANFEGTSTVKFQTTEKDGNYHVSPF
WIDSLAHLGGFILNGTTAIDVHISHGWKAIKFAEPLSKDKTYNAYVKMQQANVIAGDVYF
FEIIGVCAGLKFQRIPRTVLNTFLPPKVMDVISAESELPEEELGDDCEFSSLGIDSLLSL
QILGKLREVADLDLPAHVFTDCETIGELKDYLDDD-SQLFRETISEQMGVPLEEVVGSND
LLSLGIDSLMNLTLCGVLREKTEIELESDFFSVDAIAEFLRAVSILMQGKPRTATKTLFL
LPDGSGSATSYASIPAIDVAVFGLNCPYMTSPTEWTNGIKGIAAMYLEEVRRRQPQGPYH
LGGWSAGGVIAYEMTLQLLAAGEKVSSLILLDSPCPIDIEPLPSRLHDFFAEIGLIGSPD
WLLPHFSSSIKALDEYEPAPISRAPKVLAIWARHGVCRYPDSPRPDESKSMQWLLNNRTD
FGPNGWDGL--LGVD-GNHFTLMK
>Dothidotthia_symphoricarpi_355059
VLLFPNQLLDTVLAKSFLEKAYHALRDEVWNLHRDEIPPFNSAFDLSERHAASKIQRVEV
SSALLCISQLAQFIGLLVGAGLGQLCAAAIACAATIVDLPDVAVEAVRLAFRTGSVVETF
SAWSIVVPIA-SQNIQDELRNIQDLPIAGRAFVTSISTISGSPARLDWLGVWHSGDVYSD
EQVREVIQSRRAIVSASTGEAALSLFTETIQDILKHPIQWSSIFKTVAMTEILVIALAAI
AIVGMSGRFPGADVDQLWDLLVHGRNMHRKIPKDRFDVETHFDPEGKKNNSSHTPYGCFI
EEPGLFDPRFFSMSPREATQTDPMHRLALVTAYEALEMSGFVLNATPSSQQDRVGTFYGQ
TSDDWREVNAAQNIETYFIPGGVRAFAPGRISYHFGFRGPSYSVDTACSSSLAAIQIACS
ALKSGECDTAVTGGVNILTAPDIFAGLSKGQFLSKTGSCKTWDSKADGYCRADGVGSIIL
KRLDDAVADKNNILGVILSTATNHSADAISITHPHAGNQAYLYQSVMHDAGISPLDVSYI
EMHGTGTQAGDMTEIRSVSDVFAPEGSEALYIGAVKCNIGHGEAAAGVGALIKVLLMLQK
SSIPRHIGIQHEINPGFP-DLNMRVPFDNIPWGMPRTAFLNNFSAAGGNTAMLIQERPDP
RTSLPFVVSAKSLSSLQRNIQQLVSHIAFSSLSYTLTSRRMHHNYRIGVTASNLDDLLLQ
KANFSPVPSAAPKVTFVFTGQGAYYFGLGQALLKHSKQFRSTILHLNEISGFPSFLPAIN
ESSLVLQLALVCVQIALVQLWKSWGVKPSLVVGHSLGEYAALYAAGVLTMEDTVYLVGAR
AHLLETKCKENTHAMLAVKASAADIESAFDIACLNSPNDTVLAGIIEEIDALQEGIQLNL
PYAFHSAQVDPILSSFEELASEIMFRKPKIPVISPLLGEVVGVFNASYLCQHARELVNFV
EALETAEKTLFVEIGPHPICSRMVKSTTTATLVKGEDCWKSLSNAICSLHCAGIMVDFRE
FHREFESCHILLDLPSYSFDNKNYWIDYVNDWCLHKVEPRSRLSTTSVHRITSEYYHDGK
GNVTAQSDLTHPILRAAVQGHQVNNTSLFSSSIYADMALTLGDYVYRQMNPGGVNCGDME
VFKPLIIKRVLEISVEADLEAKVSYHTIDHATCVATFEDTTAWAYLIEGRMETLKEKLAR
NQADKMSRTLLYRLFSSFVDYKLPYQGMEEVIIDGANFEATSRVVFQTQDKDGHFFCCPY
WIDSLMHLAGFILNGGSAIDVYISHGWKALRFAVPLERTKTYHSYVKMQNSNIMAGDVYV
FEIVAMCVGLKFQRVPRTVLNSFLPPRVMDLISMESELPLSELQDGCAFASLGIDSLLSL
QILGKLRETLDIDLPANVFIDYETVGDLKAYLDDEDNVLFRETISEQMGIAIEEVVGSND
LLSFGMDSLMSICILGIIREKTELDLPSDFFSVDDIARFLRAVSILLQGKPRTATKTLFL
LPDGSGSATSYVGIPAIDVAVYGLNSPYMKTPSQFTNGISGVATQYLEEIRRRQAKGPYH
LGGWSAGGVVAYEITLQLLAAGERVESLFLLDSPCPIALEPLPSRLHHFFADIGLIGSPD
WLLSHFEASIKALTAYKPQPIGQGPRTLAIWARHGVCRYPDSPRPDEPKSMNWLLNNRTD
FGPNGWDKL--LGLD-GNHFTLMK
>Didymocrea_sadasivanii_493665
VSLFPDQLQDTVLVKSFLEKAYSALRAEVWNLPRNQIPPFNSVFDLSERHAASKIQRVEV
SSALLVIAELANFIDLLVGTGLGQLAAAAVACAANIIDLPDIAVESVRLAFRTGAVVENF
SSWSLVVPGT-FEEIQAELQNLHELPVTSRAFISTVSTINGSPTRLEWLGVWHAADIYSE
EQVSEVTDSRRTTISASTGKTATALFTDAVADILRKPVEWSSITKTVAATKSLLQDLGNI
AIVGMSGRFPGADVEALWQVLVQGKDMHKRIPKDRFDPETHHDPTGKINNTSHTPFGAFI
EEPGLFDARFFHMSPTEATQTDPMHRLALVTAYEALEQSGFVLNATPSSQQDRVGTFYGQ
TSDDWREVNAAQNIGTYFIPGGVRAFAPGRISYYFGFRGPSYSVDTACSSSMAAIQIACS
SLRSGECDTAIAGGANILTAPDIFAGLSRGQFLSKTGSCKTWDSKADGYCRADGVGSVVL
KRLDDAINDKNNILGVILGTATNHSADAISITHPHAGNQAYLYQSVLHEAGVDPLDISYV
EMHGTGTQAGDMAEIGSVTTVFAPEHAKTLHIGAVKSNIGHGEAAAGIGALIKVLLMLQK
NTIPKHVGIKHEINPGFP-DLNIKVPFENTPYGKDRTVFLNNFSAAGGNTAMLIRDGPDP
RTFLPFVTSAKSLSSLARQAKTLAVFANFASLSYTLTARRMHHNYRIGVTASSLDELLLA
KANFSPVPSATPKTAFVFTGQGAYYAGLGKILLEQSKIFRSTILHLDQLAGFTSFLPALD
GTALETQLALVSVQIALLNLWKSWGVKPSVVTGHSLGEYAALYASGVLTMEDAIYLVGVR
ARLLLEKCTENTHAMLVVKGSAVDVEATYEIACLNSPTETVIAGAVKQIDTAKNGMKLNL
PYAFHSAQVEPILDSFEELASGVVFSTPTIPVISPLLGEVVGVFNPSYLCRHARETVNFV
EALETADKTIFVEVGPHPICSGMVKNTTVGSLNKSEDSWKSLSKSLISLHTAGVPVDFGE
FHRDFDDAHQLLNLPTYSFDNKNYWIQYVNDWCLHKIEPRSKLSTSSVHRIVSESYDGLT
GKIVTESDVSDPVFRAALSGHQVNNTSLCPSSIYADMALTIGDYAWKEINPGGVSCNDME
VFKPLILKRILEVTTNVDLEAKLRFQSIDHASCVVTYEDTAAWSYLLEGRIDTLKHRLSK
NQADKMSRGLAYRLFSTFVDYKPPFQGMEEVIIDGANFEGTSTVKFQTTEKDGNYHVSPF
WIDSLAHLGGFILNGTTAIDVHISHGWKAIKFAEPLDKDKTYNAYVKMQHANVIAGDVYF
FEIIGICAGLKFQRIPRTVLNTFLPPKVMAVISAESELPQEELGDDCEFSSLGIDSLLSL
QILGKLREVADLDLPPHTFTDCETIGELKAYLDD-DTQLFRETISEQMGVPLEEVVGSND
LLSLGIDSLMNLTLCGVLREKTEIELDSDFFSVDAIAEFLRAVSILMQGKPRTATKTLFL
LPDGSGSATSYASIPTIDVAVFGLNCPYMTYPTEWTNGISGVAAMYLEEVRRRQPKGPYH
LGGWSAGGVIAYEMTLQLLAAGEKVESLVLLDSPCPIDLEPLPSRLHDFFAEIGLIGSPD
WLLPHFSSSIKALDEYKPQPISRAPKVLAIWARHGVCRYPDSPRPDESKSMQWLLNNRTD
FGPNGWDRL--LSVD-GNHFTLMK
>Cladonia_grayi_1822
TVLFSREVADSVLVEAFLEKAYDAVRRDVFTLSRNQVPVFSSVIDLSERHHDAETRRDEI
SCALLCISQLAHFLNLIVGVGLGQLSAAAVSCSRTTADLIGPAVQAVHLAFQVGAVVARF
SHWSMTVAGTA-DEIKRELQVLQDVPRSARGYIDMVNNISGPPARLRQLGFWHAPHVYGK
EQVSEILGTQRAILSASTGQSSRLLFTEAVDNILRRPVRWDYLQHSIVGLNLLRQGLSNI
AIVGMSGRFPGADHETLWKLLEQGRDMHRTVPKDRFDVETHVDPSGKKVNTSHTPYGCFI
EEPGLFDPRFFNMSPREAAETDPMHRLALITAYEALEQSGFVLNATASTQQDRVGTFYGQ
TCDDWREVNAAQKISTYFIPGGVRAFAPGRISYYFGFRGPSFSIDTACSSSLAAIQIACT
SLSAGECDTAVAGGVNILTAPDIFAGLSRGQFLSPTGPCKTWDSEADGYCRADGVGSIIL
KREEDAISDGDNILGVILATATNHSADAISITHPHPGNQSYLYEKVLHTAGIDPLDVSYV
EMHGTGTQAGDNCEMRSVTDVFAPDARQALYIGAVKSNVGHGEAAAGITALIKVLLMLQK
NSIPPHVGIKNILNPAFP-DLNVQIPFQKTPWGKPRIAFLNNFSAAGGNTAMILQDSTDP
RSMLPFVVSAKSITSLQNNIQQLISYTALPSLSYTLTARRMHHNYRVGVTASDLKSLFSK
EASFTPIPSKAPAVAFVFTGQGAFYSGLGRELFETSKVFRSEIIHLNDLADFPSFLPAIH
GSTLVIHLALVSVQISLIKLWQSWGIKPAVVIGHSLGEYAALYAAGVLSEHDVLHLVGRR
AKLLQEKCTAGTHCMLAVKASVAKIRLAFQIACINAPSETVLSGKVEEINIIQAGHRMDI
PYAFHSAQIDLILEDFKSDAGGATFSKPRIPVISTLLGDVIGVFNADYLCRQAREPVDFA
KAVRSAPKTVFVEIGPHPICTNMVEASAVASLHKTQTPWATLSKSLSSLHCTGLGIDWRE
FHRDFTACHELLNLPVYKFDNKNYWIDYVNDWCLHKTEPRPRLSTSSVHRIVAQEFDGEV
GKVIVQSDLSEPALKAAILGHLVNGAGLCPSSLYADIAFTLGDYIRKRLRPSNMNCGEME
VMKPLIVKQILQVTITANLKAYIQYATVDHATCTIDYENGAMWTYLINGRIETLTKRLAS
NKADRISRGLAYKLFSALVQYAKKYQGMEEVILDSENFEATSRVKFQTEDKDGTFFFSPF
WIDSLAHLSGFILNGSDAVDVYISHGWKSLRVSRPLSKTTTYASYVKMQANNVMTGDVYI
FEIIGVVGGLKFQRIPRAMLNTILPPQVMDIISQESEVPLSELLDDCRFPDLGIDSLLSL
QICGKIRESLEIEIQSPVFVECETVGMLRSYLHDSDG---DSTMNDVMGIALEEVVGSND
LLLLGIDSLMSICILGILREKTNLDLPSSLFSIDDIEAFLQAVSILMQGKSKTATKTLFL
FPDGSGAATSYASIPAIDVVVYGLNSPFLNKPSDFAKGIVGVASIYLAEVRRRQPQGPYH
LGGWSAGGIVAYEVVLQLLADGERVESLIFLDSPCPINLEPLPSRLHQFLADVGLIGAPP
WLLPHFEATIKALKNYDPIPILLAPRTLAIWARRGVSGQAGDPRPDDPKSMRWLLEDRTD
FGSNGWDAL--LGID-ANHFSLMK
>Bimuria_novae_zelandiae_502017
VSLFPDQLPDTVLVKSFLEKAYSALRAEVWNLPRNQIPPFNSVYDLSERHAASKIQRVEV
SSALLVIAELANFIDLLVGTGLGQLAAAAVACAANIIDLPDIAVESVRLAFRAGAVVENF
SSWSLVVPGT-FEEIQAELQSLQDLPVTSRAFISTVSTVNGSPARLEWLGVWHAPDIYSE
EQISEVTDSRRATISASTGKSAIALFTEAVTDILRRPVQWSAITKTVAATKSLLQDLGNV
AIVGMSGRFPGADVEALWQVLVQGKDMHKRIPKDRFDPETHHDPNGKVNNTSHTPYGAFI
EEPGLFDARFFHMSPTEATQTDPMHRLALVTAYEALEQSGFVLNSTPSSQQDRVGTFYGQ
TSDDWREVNAAQNIGTYFIPGGVRAFAPGRISYYFGFRGPSYSVDTACSSSMAAIQIACS
SLRSGECDTAIAGGANILTAPDIFAGLSRGQFLSKTGACKTWDSKADGYCRADGVGSVVL
KRLDDAINDKNNILGVILGTATNHSADAISITHPHAGNQAYLYQSVLHEAGVDPLDISYV
EMHGTGTQAGDMAEIGSVTTVFAPEHAKTLHIGAVKSNIGHGEAAAGIGALIKVLLMLQK
NMIPKHVGIKHEINPGFP-DLNIKVPFDNTPYGKGRTVFLNNFSAAGGNTAMLIRDGPDP
RTFFPFVTSAKSLASLARQAKTLAAFADFASLSYTLTARRMHHNYRIGVTASSMAELLQA
KANFSPVPSATPKPAFVFTGQGAYYAGLGKTLLDQSKVFRSTILHLDRLAGFASFMPALD
GTALETQLALVSVQIALLALWKSWGVKPSIVTGHSLGEYAALHAAGVLTMEDTIYLVGAR
ARLLLEKCTENTHAMLVVKGSASDVEDTYEIACLNSPTETVIAGAVKQIDIAKNGMKLNL
PYAFHSAQVEPILDTFEELASGVVFSAPTIPVISPLLGEVVGVFNPSYLCRHARETVNFV
EALETADKTIWVEVGPHPICSGMVKNTTVGSLNKSEDSWRSLSKSLVSLHTAGVPVDFSE
FHRDFDDAHKLVNLPTYSFDNKNYWIQYVNDWCLHKVEPRSRLSTSSVHRITSESYDGPT
GKIVTESDVSDPVFRAALSGHQVNNTSLCPSSIYADMALTIGDYAWKEINPGGVSCNDME
VFKPLILKRVLEVTADVDLEAKLRFQSIDHANCVVTYEDPTTWSYLLEGRIDTLKERLAK
NQADKMSRGLAYRLFSTFVDYKAPFQGMEEVIIDGANFEGTSTVKFQTTDKDGKYHVSPF
WIDSLAHLGGFILNGTTAIDVHISHGWKAIKFAEPLDKDKTYNAYVKMQPANVIAGDVYF
FEIIGVCAGLKFQRIPRTVLNTFLPPKVMAVISAESELPEEELGDDCEFSSLGIDSLLSL
QILGKLREAADLDLPPHTFTDCETIGELKAYLDDDDTQLFRETISEQMGVPLEEVFGSND
LLSLGIDSLMNLTLCGVLREKTEIELDSDFFSVDAIAEFLRAVSILMQGKPRTATKTLFL
LPDGSGSATSYASIPAIDVAVFGLNCPYMTYPTEWTNGITGVAAMYLEEVRRRQPNGPYH
LGGWSAGGVIAYEMTLQLLAAGEKVDSLVFLDSPCPIGLEPLPSRLHDFFAEIGLIGSPD
WLLPHFSSSIKALDEYNPQPIARAPKVLAIWAKHGVCRYPDSPRPDESKSMKWLLNNRTD
FGPNGWDGL--LKVD-GNHFTLMK
>Atropelis_piniphila_605420
VVLFGDQITDNALLGSFLDKVKAALREEVGRQPRDDIPAFTSVFDLVERFHANGVANPAI
TAALLCIAQLATFIACILGLGTGLLSAVAVASAPSMVEILPFAVKAVRVAFRTGAIVSRV
SSWSMLIQNVKAETVRKELEAFYSTSVTSRAYISAVSTISGAPVKLRELGLMHAPLLYDD
SDVKDIMGPWRVVLSTGTGQSADLLLQKAVAEILKQPLNWDNCLEGMLASRGVLQDLAKI
AICGMSGRFPGNGTEALWKILEEGLDVHKIIPPDRFNVETHFDPTGKKLNTSHSQYGCFI
EKPGLFDARYFSMSPREAAQTDPMHRLALVTAAEALEMSGFVPNRTPSSHVSRVGTFYGQ
TSDDWREVNIAQKIDTYFIPAGVRAFAPGRINYFFKFSGPSYSVDTACSSSLAAIQIACT
SLWAGECDTAIAGGVNVLTAPDIFAGLSRGMFLSKTGGCKTFDANADGYCRADGVGTVIL
KRLDDAEADNDNIIAVILGTATNHSAEAISITHPHAGAQSYLYESILYAAGVDAHDISYI
EMHGTGTQAGDKTEANSVMDVFAPRNRNILYMGAVKSNVGHGEAAAGITALVKMLLMLKK
NMIPRHIGIKSTMNPAMPYDMNVRIAFENTPWGKKRVAFLNNFSAAGGNTGLLLEDAPDP
RSEHVITVSAKSITSMKKNVENLIEYLDLADLAYTTTARRAHFTYRAAVTASDISEVLST
ALTFSPISSTPPKVAFVFTGQGAFYPALGKALYQDSASFRGHIQQMNSMAGFPPITPAID
GSPVVTQLSLCCIQMALNKLWNSYGIKANVVIGHSLGEYAALNAAGVLSVSDTINLVGQR
AQLLEEKCVEGLHAMLAVKGTLSSIYQAFEIACVNGKQEIVLCGTVGQMTTLQAGLKLDV
PYAFHSSQVEPILEPFNEVALGATFHAPKIPVISPLLGSVVGTFNAEYLCRHARETVNFL
GALQEADKTAWIELGPHPICNNMVQSSALASLRKSEDPWKTIAGSLASLYRGGLRIDWGE
VHRDFDDSHRLLHTPLYAFDEKVHWIQYEGDWALTKGQTPSKLSTTSVQRIVEESFDGMI
GKVIVETDITEPVLNQAVTGHLVNSAGLCPSSIYADMALTVANYLYKELVPGHMDVCNME
VSKPLIAKQLIRVAATTDLQAELKYYSVDHAHCIVKYGGGEEWAYLVKGRIRSLQKSVGK
GVAQRLSRGTAYKLFASLVNYSPKYRGMEEVIVDAPELEATSVVNFQTTEKDGEFFCSPY
WIDSLAHLSGFIMNGTEATDVFVSHGWKSMRFSKSFNSSTTYRAYVKMQEKDVVAGDIYI
LEIIGVVGGLKFQRIPRRVLDTILPPTAMALVSSESEMDLSELQDEVVFADIGIDSLLSL
TIAGKFREELGIDVPGDLFLKYPTVKALKAHLTPSEGAMIKSTISEQMGMPVEEISGPVD
LAGLGMDSLMTISILGSLREQTGQNLPSSFFTMDAVEAHLKAQSILLQGNPKTADKILFL
IPDGSGSATSYATIPQIALALFGLNCPFMTTPTQYTCGIEKVAELFLEEVRRRQPKGPYY
LGGWSAGGVIAYQMVLHLVAQGETCENLILFDSPCPVRLEALPHRLHEFFGKVGLLGSPE
WLLPHFEYSIKALTAYKPKAITKAPKVFQIWATDGVCKNPTDPRPDDPKSMKWLLENRTD
FGYNGWDQI--LPFEGANHFTMMR
>Aspergillus_transcarpathicus_120941
VLVFPDQQTDTVFLSSFLTKANAALREEISFLPRSQIPPFNSVVDLSERLQSRKVKRLEI
SSALHCVYQLATFIDVVVGYGLGQLTAAAVACSPSVVELADVAVEAIRLAFRTAAVVSRW
SSWSISVLDT-QEVLQQKLDSIQSIPNSGKVYISVVNTISGHPSRLKSIGLWHAPHIYAE
ERVADILKTRRSILSAATGQSGASLFERVVQEILLESVRLDLIEQSLSTTIQLVEDMAQI
AVVGFSGRFPGADVEALWQVLCNGRDMHRQIPPDRFNVETHYDGTGKKNNTSHTPFGCFI
EQPGLFDPRFFNMSPREATQTDPMHRLALVTAYEALEMSGFVLNGTPATQADRVGTFYGQ
TSDDWREVNAAQTIETYFISGGVRAFAPGRINYHFGFRGPSYSVDTACSSSLAAIQLACT
SLRNHECDTAVTGGLNVLTAPDIFSGLSRGQFLSKTGPCKTWDATADGYCRADAVGSVIL
KRLEDAIADKDKVYGVILATATNHSADAVSITHPHSGNQSELYESVLHMAGVNPEEISYV
EMHGTGTQAGDLAETRSVTDVFALPGAESLYIGAVKSNIGHSEAAAGVSALIKVLLMLQK
HAIPPHVGIKNTINTALP-DFNVAIPFKPTPWGKPRIAFINNFSAAGGNTAMLLQEAPDP
RPTLPFVLSAKSLLSLKNNVVKVIDWVSLASLSYTLTARRMHHNYRIGFTASDAAGLLQA
HTGLSPVPSKTPQIGFIFTGQGAFYSKLGYQIYELSSEFRAEIDHLDQVSGFPSILPAIH
GSPLETQLTMVSVQIALVKLWESWNIRPSVVVGHSLGEYAALYAAGVLSAEDTIYLVAKR
AQLLETKCTAGTHVMIAVKASVDEIHAAFEVVCLNSPTDTVLSSEGKDVPELAAGCKLDL
PYAFHSAQLDPILDDFERIAKGAVYNTPRVPVISPRLGRVVDVFNATYLSRHAREPVQFC
GAVQDAPKTILLEVGPHPICIPMVNASAVPSLKRDEDPWKTLTVGLCTLHCAGLRVDWRH
FNIEYDASHELLSLPSYSFDEKNYWIDYVNDWCLYKIEPRSKLSTTSVHRITSEEFDGDR
GIVITQSILSDPKLRAVVLGHRVNDIGLCPSSLYADMAMTVCNYILREWKPDGLNCSNME
VMKPLIVRQILQLSVSFDLQAKLRFSSVNHAICTVTFEEQSIWAYWVTDRISMLRDNVKR
NRADQISRKLAYKLFSALVSYTPPFQGMDEVVFDSANFEGTARVAFQTEEKDGSYDVNPF
WIDSVAHLSGFILNGSGATDVYISHGWKSMRLGRPLNQSTIYTSYVKMQPNNVMSGDVYI
LDIVGIVGGLKFQRIPRKILNSVLPSQAMRIIAEESDLDPSELQDDCEIASLGIDSLLSL
QIAGKIREDLDLDIQNSAFLDNLTLGDFKKYLES--SLLIRSTIATEMGVPLDEVSGSND
LASLGLDSLMGICVLGQLREKTDLTLPSSLFSIDAVEQFLKAVSLLLQGKPNIASKVLFL
FPDGSGSATSYASIPPIDIAVFGLNCPFMENPSGFTTGIEGVSSLYLEEVRRRQPHGPYY
LGGWSAGGIVAYEVTQQLIAAGERVEQLVFFDSPCPIKLEALPKRLHEFFAEIGLLGSPA
WLVPHFTATIQALSAYNPVPISKIPKTLAIWARHGVCRYPTDPRPDEPKSMKWLLDNRTD
FGFNGWDAL--LGID-GNHFTMMR
>Aspergillus_pseudotamarii_292723
AFLFTDQLVDSILLNAFLSKVHVALRDEISLLPRAQLPPFNSVIDLIERVRSQRVKRLEI
SIALLCVYQLSLFFDVILGHGPGLLSAAAVACASTPLQLVDLAVEAVRLAFRTGVVIMKA
GSFRLIAEGS-LEDITRELKDIQDIPKHSRAYASLADVISGHESRLAFLGLWHAPHLYQE
HDVDEVLQRRRPIISSLTRENGRACFEQAVHEILRETARWDIMQQELAATTSLIRPMSKI
AIVGFSGRFPGADVEALWKVLENGRDMHRTIPKDRFPVETHYDPTGKTNNTSHTPYGCFI
EEPGLFDPRFFNMSPREATQTDPMHRLAIVTAYEAMEMSGFVLNSTPSTMADRVGTFYGQ
TSDDWREVNAAQHIETYFIPGGVRAFAPGRINYHFGFRGPSYSVDTACSSSFAALHIACT
ALKAGECDTAVTGGVNILTAPDIYAGLSRGQFLSKTGSCKTWDQGADGYCRADAVGSVVL
KRLDDAVAEKDPIFGVILASSTNHCADAVSITNPHSGNQAELYETILHTAGVNPLEVSYV
EMHGTGTQTGDLAETRSVTSVFAPKGAENLYIGALKSNIGHSEAAAGISSLIKVLMMMEK
QAIPPHVGIKTAMNPQLP-DFNVKIPFKQQPWGKPRIAFVNSFSAAGGNTAVLLQEGSDP
RPFLPFVVSAKSLSALRNNISTLIEWISLGSLSYSLTARRVHYSNRIAITATSR------
--NVTPAPTKPPKVVFVFTGQGVFYTGLAQQLYELNRDFRDRIQQLDRLSSFPSILPIIK
GSPMVAQLTLTCVQMALVHLWQSWGVQPAAVIGHSLGEYAALHAAGVLSTVDTIHLVGQR
ARLLEQHTTAGTHGMIAVNASIDELRHTFDLACSNTPSESVLSGSRENIQQLNAGFKLDI
PYSFHSAQLDPILEEFESIASSTIFNHPNVPVISPLLGDVIGIFNPSYLARHARETVNFA
TAIQSAAKTVLLEIGAHPICSRMVQTMAAPSLKRGEDSWKTVVVATGALLTAGVPIDWHQ
FHREYNASHEFLRLPQYRFDNKNYWIDYVNDWCLHKVDPRPKLSTTSVHRIAFEEFNANK
GRVVTQSDMSDPVLREAIRGHMVNGAGLCPSSLYADMALTVCEYIIAELKQDGLNVGHME
VMNPLIVKQLLQLSVTADLQASLQYTSVDHAKCVVNFEDKANWTFWIKDRISMLQDKLDR
NEADKVSRGTAYKLFASLVSYSRPFQGMEEIIFDGKNVEGTAKVAFQTEDKDGKFTVNPF
WIDSSAHISGFLLNGGGAAGVYISHGWKSMRFARALDRSTVYTTYVKMQPNNVMVGNVYI
LHVIGVVGGLKFQRIPRNILNRLLPPHAKRIIAEESDLGISELQDDCEFANLGIDSLLSL
QISGRIREDLGLDIQGSAFLDNATVGDFMRYLDD--SKILRGTIAREMDIPLEDVTGSAD
LASLGLDSLMSIAILGSLREQTDLVLPSSLFTVACVEEFLRAVSILLQGKPSKATKTLFL
FPDGSGSATSYATIPPVDIAIYGLNCPFMTNPSKFNIGISGVATLYLNEVRRRQPRGPYY
LGGWSAGGVLAYEVTQQLITQGETVEQLVFFDSPCPVNLPALPNRFHAFLAESGLLGSPS
WLLPHFEATIKALSEYKAIPITKIPKVLIIWAQHGVCRHPTDPRPDEPWSMTWLLDNRTD
FGFNGWDRL--LGVD-GNHFTMLN
>Aspergillus_parvulus_81212
VLIFPDQQADTVFLSSFLTKANTALREEISYLPRSQIPPFNSVVDLSERLQSHKIKRLEI
SSALHCVYQLATFIDVVVGYGLGQLTAAAVACSQSMVELADVAVEAIRLAFRTAAVVSRW
SSWSVNVLDT-QEILQQNLDSIQSIPKSGKVYISAVNTISGHPSRLKSIGLWHAPQIYAE
ERVADILKTRRSILSAATGQVGAALFERVIQEILLESVRLDLIEQSLLATIQLVEDMAQI
AIVGFSGRFPGADVEALWQVLCNGRDMHRQIPPDRFNVETHYDGTGKKNNTSHTPFGCFI
EQPGLFDPRFFNMSPREATQTDPMHRLALVTAYEALEMSGFVLNGTPATQADRVGTFYGQ
TSDDWREVNAAQTIETYFISGGVRAFAPGRINYHFGFRGPSYSVDTACSSSLAAIQLACT
SLRNHECDTAVTGGLNVLTAPDIFSGLSRGQFLSKTGPCKTWDATADGYCRADAVGSVIL
KRLEDAIADKDKVYGVILATATNHSADAVSITHPHSGNQSELYESVLHMAGVNPEEISYV
EMHGTGTQAGDLAETRSVTDVFALPGAESLYIGAVKSNIGHSEAAAGVTSLIKVLLMLQK
HAIPPHVGIKNTINTALP-DFNVTIPFKPTPWGKPRIAFINNFSAAGGNTAMLLQEAPDP
RPTLPFVLSAKSLLSLKNNVVKMVDWVSLASLSYTLTARRMHHNYRIGFTASDAAGLLQA
HTGLSPVPSKTPQVGFVFTGQGAIYSKLGHQIYELSSEFRAEIDHLDQVSGFPSILPAIY
GSPLETQLTMVSVQIALVKLWESWNIRPSVVVGHSLGEYAALYAAGVLSAEDTIYLVAKR
AQLLETKCTAGTHVMIAVKASVDEIHAAFEVVCINSPTDTVLSSEGKDVPELAAGCKLDL
PYAFHSAQLEPILDDFERIATVAVYNTPRVPVISPRLGRVVDVFNATYLSRHAREPVQFC
GAVQDAPKTILLEVGPHPICIPMVNSSAVPSLKRDEDPWKTLTVGLCTLHCAGLRVDWRH
FNIEYDASHELLSLPSYSFDEKNYWIDYVNDWCLYKIEPRSKLSTSSVHRITSEEFDGDR
GIVITQSVLSDLTLQAVVLGHRVNDIGLCPSSLYADMAMTVCNYILQEWKPDGLNCSNME
VMKPLIVRQILQLSVSFDLQAKLRFSSVSHATCTVTFEEQSIWAYWVTDRISMLRENVKR
NRADQISRKLAYKLFAALVSYTPPFQGMDEVVFDSANFEGTARVAFQTEDKDGSYEVNPF
WIDSVAHLSGFILNGSGATDVYISHGWKSMRLGRPLNRSTIYTSYVKMQPNNVMSGDVYI
LDIVGVVGGLKFQRIPRKILNSVLPSQAMQIIAEESDLDPSELQDDCEIASLGIDSLLSL
QIAGKLREDLDLDIQNSAFLDNLTLGDFKKYLES--SLLIRSIIATEMGVPLDEVSGSND
LASLGLDSLMGICVLGQLREKTDLTLPSSLFSIDAVEQFLKAVSLLLQGKPNIASKILFL
FPDGSGSATSYASIPPIDIAVFGLNCPFMENPSSFTIGIEGVSSLYLEEVRRRQPHGPYY
LGGWSAGGIVAYEVTQQLIAAGERVEKLVFFDSPCPIKLEALPKRLHEFFAEIGLLGSPG
WLVPHFTATIQALSAYNPVPISKIPKTLAIWARHGVCRYPTDPRPDEPKSMTWLLDNRTD
FGFNGWDAL--LGID-GNHFTMMK
>Aspergillus_nutans_239107
VLIFPDQQADTVFLSSFLIKANTALREEISYLPRSQIPPFNSVVDLSERLQSRKIKRLEI
SSALHCVYQLATFIDVVVGYGLGQLTAAAVACSPSMVELADVAVEAIRLAFCTAAVVSRW
SSWSVNVLDT-QEILQQNLDSIQSIPTSGKVYISAVNTISGHPSRLKSIGLWHAPQIYAE
ERVADILRTRRSILSAATGQAGAALFEHVIQEILLESVRLDLIEQSLLTTIQLLEDMAQI
AIIGFSGRFPGADVEALWQVLCNGRDMHRQIPPDRFNVETHYDGTGKKNNTSHTPFGCFI
EQPGLFDPRFFNMSPREATQTDPMHRLALVTAYEALEMSGFVLNGTPATQADRVGTFYGQ
TSDDWREVNAAQTIETYFISGGVRAFAPGRINYHFGFRGPSYSVDTACSSSLAAIQLACT
SLRNHECDTAVTGGLNVLTAPDIFSGLSRGQFLSKTGPCKTWDATADGYCRADAVGSVIL
KRLEDAIADKDKVYGVILATATNHSADAVSITHPHSGNQSELYESVLHMAGVNPEEISYV
EMHGTGTQAGDLAETRSVTDVFALPGAESLYIGAVKSNIGHSEAAAGVSSLIKVLLMLQK
HAIPPHVGIKNTINTALP-DFNVTIPFKLTPWGKPRIAFINNFSAAGGNTAMLLQEAPDP
RPTLPFVLSAKSLLSLKNNIVKMVDWVSLASLSYTLTARRMHHNYRIGFTASDAAGLLQA
HTGLSPVPSKTPQVGFVFTGQGAFYSKLGHQIYELSSEFRAEIDHLDRVSGFPSILPAIY
RSPLETQLTMVSVQIALVKLWESWNIRPSVVVGHSLGEYAALYAAGVLSAEDTIYLVAKR
AQLLETKCTAGTHVMIAVKASVDEIHAAFEVVCLNSPTDTVLSSEGKDVPELAAGCKLDL
PYAFHSAQLDPILDDFERIAKGAVYNTPRVPVISPRLGRVVDVFNAAYLSRHAREPVQFC
GAVQDAPKTILLEVGPHPICIPMVNSSAVPSLKRDEDPWKTLTVGLCSLHCAGLRVDWRH
FNIEYDASHELLSLPSYSFDEKNYWIDYVNDWCLYKIEPRSKLSTSSVHRITSEEFDGDR
GIVITQSILSDPTLRAVVLGHRVNDIGLCPSSLYADMAMTVCKYILQEWKPDGLNCSNME
VMKPLIVRQILQLSVSFDLQAKLRFSSVSHATCTVTFEEQSIWAYWVTDRISMLRDNVKR
NRADQISRKLAYKLFAALVSYTPPFQGMDEVVFDSANFEGTARVAFQTEDKDGSYDVNPF
WIDSVAHLSGFILNGSGATDVYISHGWKSMRLGRTLNRSTIYTSYVKMQPNNVMSGDVYI
LNIVGVVGGLKFQRIPRKILNSVLPSQAMRIIAEESDLDPSELQDDCEIASLGIDSLLSL
QIAGKIREDLGLDIQNSAFLDNLTLGDFKKYLES--SLLIRSTIATEMGVPLDEVSGSND
LASLGLDSLMGICVLGQLREKTDLTLPSSLFSIDAVEQFLKAVSLLLQGKPNTASKVLFL
FPDGSGSATSYAGIPPIDIAVFGLNCPFMENPSSFTMGIEGVSSLYLEEVRRRQPHGPYY
LGGWSAGGIVAYEVTQQLIAAGERVEQLVFFDSPCPIKLEALPKRLHEFFAEIGLLGSPA
WLVPHFTATIQALSAYNPVPISKVPKTLAIWARHGVCRYPTDPRPDEPKSMTWLLDNRTD
FGFNGWDVL--LGID-GNHFTMMK
>Aspergillus_caelatus_166437
AFLFTDQLVDSILLNAFLSKVHVALRDEISLLPRAQLPPFNSVVDLIERVRSQRVKRLEI
SIALLCVYQLSLFFDFILGHGPGLLSAAAVACASTPIQLVDLAVEAVRLAFRTGVVITKA
GSFRLIAEGS-LEDINRELEDIQDIPKHSRAYASLADVISGHESRLAFLGLWHAPHLYQE
QDVVEVLQRQRPIISSLTRRNGRACFEQAVHEILRETARWDIMQQELAATTSLIRPMSKI
AIVGFSGRFPGADVEALWKVLENGRDMHRTIPKDRFPVETHYDPTGKTNNTSHTPYGCFI
EEPGLFDPRFFNMSPREATQTDPMHRLAIVTAYEAMEMSGFVLNSTPSTMADRVGTFYGQ
TSDDWREVNAAQHIETYFIPGGVRAFAPGRINYHFGFRGPSYSVDTACSSSFAALHIACT
ALKAGDCDTAVTGGVNILTAPDIYAGLSRGQFLSKTGSCKTWDQGADGYCRADAVGSVVL
KRLDDAVAEKDPIFGVILASSTNHCADAVSITNPHSGNQAELYETILHTAGVSPLEVSYV
EMHGTGTQTGDLAETRSVTSVFAPKGAENLYIGALKSNIGHSEAAAGISSLIKVLMMMEK
QAIPPHVGIKTAMNPQLP-DFNVKIPFKQQPWGKPRIAFVNSFSAAGGNTAVLLQEGSDP
RPFLPFVVSAKSLSALRNNISALIEWISLGSLSYSLTARRAHYSNRIAMTASSRRELLKE
RLNMTPAPTKPPKVVFVFTGQGVFYTGMAQQLYELNRDFRDKIQQLDRLSSFPSILPIIE
GSPMVAQLTLTCAQIALVHLWQSWGVQPAAVIGHSLGEYAALHAAGVLSTVDTIHLVGHR
ARLLEQHTTPGTHGMIAVNASIDELRHTFDLACSNSPNESVLSGSRENIQKLNAGFKLDI
PYSFHSAQLDPILEEFESIASSTIFNQPNVPVISPLLGETIGIFNPSYLARHARETVNFT
AAVQSAAKTVLLEIGAHPICSKMVQTTAIPSLKRGENSWKTLVVATGTLLTAGVPIDWHQ
FHHEYNASHQLLRLPQYRFDNKNYWIDYVNDWCLHKVDTRPKLSTTSVQRIAFEEFNGDK
GRVVTQSDMLDPALRAAIRGHMVNGAGLCPSSLYADMALTVCEYIIAELKQDGLNVGHME
VMNPLIVKQLLQLSVTADWQASLQYTSVDHAKCVVNFEDKANWTFWIKDRISMLQDKLER
NEADKVSRGTAYKLFASLVSYSRPFQGMEEVIFDGKNVEGTAKVAFQTEDKDGKFMVSPF
WIDSSAHISGFLLNGGGAAGVYISHGWKSMRFARALDRATVYTTYVKMQPNNVMVGNVYI
LHVVGVVGGLKFQRIPRNILNRLLPPHAKRIIAEESDLAISELQDDCEFANLGIDSLLSL
QISGRIREDLGLDIQGSAFLDNETVGDFMKYLDD--SNILRATIAREMDIPLEDVTGSAD
LSSLGLDSLMSIAILGSLREQTDLVLPSSLFTVACIEEFLRAVSILLQGKPSKATKTLFL
FPDGSGSATSYATIPPVDIAVYGLNCPFMTNPSKFTIGISGVATLYLNEVRRRQPRGPYY
LGGWSAGGVLAYEVTQQLITQGETVEQLVFFDSPCPVSLPALPKRFHAFLAESGLLGSPS
WLLPHFEATIKALSEYKAIPITKIPKVLIIWAQHGVCRHPTDPRPDEPWSMTWLLDNRTD
FGFNGWDRL--LGVD-GNHFTMLN
>Aspergillus_bombycis_5723
AFLFTDQLDDSILLNAFLSKVHVALRDEISLLPRAQLPPFNSVVDLIERVRSQRVKRLEI
SIALLCVYQLSLFFDVILGHGPGLLSAAAVACASTPIQLVDLAVEAVRLAFRTGGVIIKA
GSFRLIAEGS-LEDINRELEDIQDIPKHSRAYASLADVISGHESRIAFLGLWHAPHLYQE
NDVVEVLRRRRPIISSLTRKNGRACFEQAVHEILRETARWDIMQQELAAATSLIRPMSKI
AIVGFSGRFPGADVEALWKVLENGRDMHRTIPKDRFPVETHYDPTGKTNNTSHTPYGCFI
EEPGLFDPRFFNMSPREATQTDPMHRLAIVTAYEAMEMSGFVLNTTPSTMADRVGTFYGQ
TSDDWREVNAAQHIETYFIPGGVRAFAPGRINYHFGFRGPSYSVDTACSSSFSALHIACT
ALKAGDCDTAVTGGVNILTAPDIYAGLSRGQFLSKTGSCKTWDQGADGYCRADAVGSVVL
KRLDDAVAEKDPIFGVILASSTNHCADAVSITNPHSGNQAELYETILHTAGVNPLEVSYV
EMHGTGTQTGDLAETRSVTSVFAPKGAENLYIGALKSNIGHSEAAAGISSLIKVLMMMEK
QAIPPHVGIKTAMNPQLP-DFNVKIPFKQQPWGKPRIAFVNSFSAAGGNTAVLLQEWSDP
RPFLPFVVSAKSLSALRNNISALIEWISLGSLSYSLTARRVPYSNRIAITASSRRELLKE
RLNVSPAPTKPPKVVFVFTGQGAFYTGMAQQLYELNSGFRDRIQQLDRLSGFPSILSVIE
GSPMVAQLTLTCTQMALVHLWQSWGVQPAAVIGHSLGEYAALHAAGVLSTVDTIHLVGHR
ARLLEQHTTAGTHGMIAVNASIDELRHTFDLACSNSPNESVLSGSRENIQKLNAGFKLDI
PYSFHSAQLDPILEEFESLASSTIFNHPNVPVISPLLGEVIGIFNPSYLARHARETVNFA
AAVQCAAKTVLLEIGAHPICSKMVQTTAAPSLKRGENSWKTIVAATGTLLTAGVPIDWHQ
FHHEYKASHEFLRLPQYRFDNKNYWIDYVNDWCLHKVDPRPKLSTTSVHRIAFEEFNGDK
GRVVTQSDMSDPALRAAIQGHMVNGAGLCPSSLYADMALTVCQYIVEELKQDGLNVGHME
VMNPLIVKQLLQLSITADWQASLQYTSVDHAKCVVNFEDKVSWTFWIKDRISMLQDKLDR
NEADKVSRGTAYKLFASLVSYSRPFQGMEEVIFDGKNVEGTAKVAFQTEDKDGKFMVSPF
WIDSSAHLSGFLLNGGGAAGVYISHGWKSMRFARALDRSTVYTTYVKMQPNNVMVGNVYI
LHVVGVVGGLKFQRIPRNILNRLLPPQVKRIIAEESDLAISELQDDCEFANLGIDSLLSL
QISGRIREDLGLDIQGSAFLDNATVGEFMRYLDD--SKILRATIAREMDIPLEDVTGSAD
LSSLGLDSLMSIAILGSLREQTDLVLPSSLFTLDCIEEFLRAVSILLQGKPSKATKTLFL
FPDGSGSATSYATIPPVDIAVYGLNCPFMTTPSKFTIGISGVATVYLNEVRRRQPRGPYY
LGGWSAGGVLAYEVTQQLITQGETVEQLVFFDSPCPVSLPALPNRFHAFLAESGLLGSPS
WLLPHFEATIKALSEYNAVPITKIPKVLIIWAQHGVCRHPTDPRPDEPWSMTWLLDNRTD
FGFNGWDRL--LGVD-GNHFTMLN
>Aspergillus_avenaceus_127719
AFLFTDQLVDSILLSAFLMKTHAALREEISFLPRAQLPPFNSVIDLIERLRAQQVKRIEV
SVALLCVYQLSLFIDVLLGHGPGLLSAAAVACSSTMMEFVDIAVEAVRLAFRAGAVMTKA
SSSGFAIQGS-LEDVSRELDAIQDIPKPSRAYVSLADVVSGHESRLAFLGLWNASHLYNE
DDVAEVLRRRRPIISSRTGKSGQALFEQAVHDILRETVRWDLMQQELAAVASLTHPMSKI
AIVGFSGRFPGADVEALWKVLEEGRDMHRAIPADRFPVETHYDPTGKTNNTSHTPYGCFI
DEPGLFDPRFFNMSPREATQTDPMHRLAIVTAYEAMEMSGFVLNGTPATMADRVGTFYGQ
TCDDWREVNASQNIETYFIPGGVRAFAPGRINYHFGFRGPSYSVDTACSSSFAALQVACT
ALKAGDCDTALAGGVNVLTAPDIFAGLSRGQFLSKTGSCKTWDQGADGYCRADAVNSIIL
KRLDDAVADKDPIFGVILASATNHCADAVSITNPHSGNQAELYETILHSAGVSPVDVSYV
EMHGTGTQTGDLAETRSVTSIFAPKGAETMYIGALKSNIGHSEAAAGVSSLIKVLMMMEK
QAIPPHVGIKTVMNPQLP-DFNVKIAFKQQPWGKPRVAFVNSFSAAGGNTAVLLQEGPDP
RPVFPFLVSAKSLSALRNNTSALIEWLSLASLSYSLGARRAHYSNRITVTASTRRELLKA
RLNLTPTPSKPPKLAFVFTGQGVFYAGLARQLYELNADFRNDIKHMDRLVTFPSILPAVE
GSPLVAQLTLVCVQMALARYWESLGVRPNVVIGHSLGEYAALNAAGVLSTADTIYLVGRR
ARLLEEHTTPNTHGMIAVKGSVDELRRTFDLACINSPTETVLSSSKDNIKQLGAGFKLDL
PYAFHSSQLDPILEEFETISSPTVFNSPRIPVMSPLLGEVIGIFNAAYLARHARETVNFT
DAVRNAQKTVLLEVGAHPICSRMVQTTAVPSLQRDEDPWKTLSNATGALHTAGIPIDWRQ
FHYEYNDSHEYLRLPQYQFDNKNYWIQYENDWCLHKIEPRPKLSTTSVHRIAFEEFNGDK
GMVVTQSDMSDPTLRAAVQGHMVNDTGLCPSSLYADMAFTVCEYIARELKPEGVNVGQME
VMNPLIIKQILQLSVTADWRAKLQFTSVDHANCIATFENKSAWTFWIKDRISMLQEKLSR
NEADKVSRSTAYKLFAALVNYSRPFQGMEEVIFDGANVEGTAKVSFQTEEKDGNYTVSPF
WIDSSAHLSGFLLNGGGIAGVYISHGWKSMRLARPLDRNTIYTTYVKMQPNNVMAGNIYI
LSIIGIVGGLKFQRIPRKILNRLLPPEAIRIVAEESDLDLAELRDESEFANLGIDSLLSL
QISGRIREDLGLDIQGSAFLDNATVGEFKRYLDD--SSLIRSTIAEEMDVPLEDVTATTD
LASLGLDSLMSISILGTLRERTDLVLPSSLFTLDAIEEFLRAVSILLQGKPSTAEKTLFL
FPDGSGSATSYATIPPIDIAVYGLNCPFMTKPQDFTNGIKGVATLYLNEVRRRQPRGPYY
LGGWSAGGIVAYEITQQLIAQGETVEQLVFFDSPSPVSLDPLPKRFHAFLAEVGLLGSPS
WLLPHFEATISALSDYEALPITKIPKTLIIWARHGVSRNPTDPRPDEPWTMTWLLDNRTD
FGFNGWDGL--LGID-GNHFTMLN
>Aspergillus_alliaceus_322797
AFIFTDQLVDSILLSAFLIKAHAALRDEISFLPRAKIPPFSSMIDLIERSRSQRAQRVEL
SIALLCVYQISLFLDIVVGHGPGLLSAVAVACSSTAVELVDLAVEAVRLAFRMGAIVTKV
SNLHLTAQGS-LGDVNRDLHAIQDIPMPSRAYVSLADLISGHESRLAFLGLWHAPHLYQG
DDVAEVLLRRRPIISSLTGKNGLAVFEQAVNETLRETARWDTMQQELAATTNLINPMSKV
AIVGFSGRFPGSDVEALWKTLENGRDMHRTIPKDRFPVETHYDPTGKINNTSHTPYGCFI
EEPGLFDARFFNMSPREATQTDPMHRLAIVTAYEAMEMSGFVLNSTPSTMADRVGTFYGQ
TSDDWREVNAAQNIETYFIPGGVRAFAPGRINYHFGFRGPSYSIDTACSSSFAALHIACT
ALKAGDCDTAVTGGVNILTAPDIYAGLSRGQFLSRTGSCKTWDQGADGYCRADAVASVVL
KRLDDALAEKDPIFGVILTSGTNHCADAVSITNPHSGNQAELYETILHTAGVDPLEVSYV
EMHGTGTQTGDLAETQSVTRIFAPKGAEKLYIGALKSNIGHSEAAAGISSLIKVLMMMEK
EAIPPHVGIKTTINPQLP-DFNVKIAFKQHPWGKPRVAFVNSFSAAGGNTAVLLQEAPDP
RPVLPFVVSAKSLSALRNNTSALIEWISLGSLSYSLTARRLHYSNRIAVSASSRRGLLKA
RLNVSPVPTKPPRIAFVFTGQGVFYSGMAQHLYKLSRDFRDKIQHLDHLSGFPSILPVIE
DSPTVAQLTLTCVQMALVHLWQSWGVQPTVVIGHSLGEYAALNAAGVLSSVDTIHLVGRR
ARLLEEHTTAGTHGMIAVKASVEELRRTFDLACVNSPNETVLSGTRENIHKLNAGFKLDV
PYSFHSAQLDTILEEFEGIASPTIFNRPCVPVVSSLLGEAVGIFNASYLARHARETVNFV
AGVQNAPKTVLLEIGAHPLCSRMVQATAVPSLKRDEDSWTSLVAATTALHAVGIPIDWRQ
FHCEYNVYHEYLRLPQYCFDNKNYWIDYVNDWCLHKVHPRPKLSTTSVQRLAFEEFNGDK
ARIVTQSDMSETTLHAAVRGHMVNDSGLCPSSLYADMAFTVCDYIARELKPGGLNVGQME
VTNPLIAKQLLQLSVSADWQASLQYTSVDHAKCVVTFEDRARWTFWIRDRISMLQEKLAR
NEADKVSRGTAYKLFAGLVSYSRPFQGMEEVIFDGKNVEGTAKVTFQTEEKDGKFMVSPF
WIDSIAHLSGFLLNGGGISGVYISHGWKSMRLARPLERSIVYTSYVKMQPNNVMVGNVYV
LHIVGVIGGLRFQRIPRDILNRLLPPQAIRMIAEESDLSLSELQDDCEFSNLGIDSLLSL
QISGRIREDLGLDIQGSAFLDNATVGEFKRYLDD--SNIIRTTIAQEMDIPLEDVTASAD
LSSLGLDSLMSITILGSLREQTDLVLPSSLFTLDAIETFLRAVSILLQGKPSRAAKTLFL
FPDGSGSATSYATIPPIDIAVYGLNCPFMTKPSEFTMGVRGVASLYLNEVRRRQPRGPYY
LGGWSAGGIVAYEVTQQLIAQGETVEQLVFFDSPCPVGLPVLPKRFHVFLAESGLLGSPS
WLLPHFEATIQALSEYEATPITKIPKVLIIWARYGVCRHPTQSRPDEPRSMTWLLDNRTD
FGFNGWDSL--LGVD-GNHFTMLN
>Aspergillus_albertensis_182792
AFIFTDQLVDSILLSAFLIKAHAALRDEISFLPRAKIPPFSSVIDLIERSRSQRAQRVEL
SIALLCVYQISLFLDIVVGHGPGLLSAVAVACSSTAVELVDLAVEAVRLAFRMGAVVTKV
SNLHLTAQGS-LGDVNRDLHAIQDIPMPSRAYVSLADLISGHESRLAFLGLWHAPHLYQY
DDVAEVLLRRRPIISSLTGKNGLAVFEQAVNETLRETARWDTMQQELAATTNLINPMSKV
AIVGFSGRFPGSDVEALWKTLENGRDMHRTIPKDRFPVETHYDPTGKINNTSHTPYGCFI
EEPGLFDARFFNMSPREATQTDPMHRLAIVTAYEAMEMSGFVLNSTPSTMADRVGTFYGQ
TSDDWREVNAAQNIETYFIPGGVRAFAPGRINYHFGFRGPSYSIDTACSSSFAALHIACT
ALKAGDCDTAVTGGVNILTAPDIYAGLSRGQFLSRTGSCKTWDQGADGYCRADAVASVVL
KRLDDALAEKDPIFGVILTSGTNHCADAVSITNPHSGNQAELYETILHTAGVDPLEVSYV
EMHGTGTQTGDLAETQSVTRIFAPKGAEKLYIGALKSNIGHSEAAAGISSLIKVLMMMEK
EAIPPHVGIKTTINPQLP-DFNVKIAFKQHPWGKPRVAFVNSFSAAGGNTAVLLQEAPDP
RPVLPFVVSAKSLSALRNNTSALIEWISLGSLSYSLTARRLHYSNRIAVSASSRRGLLKA
RLNVSPVPTKPPRIAFVFTGQGVFYSGMAQHLYKFSRDFRDKIQHLDHLSGFPSILPVIE
DSPTVAQLTLTCVQMALVHLWQSWGVQPTVVIGHSLGEYAALNAAGVLSSVDTIHLVGRR
ARLLEEHTTAGTHGMIAVKASVEELRRTFDLACVNSPNETVLSGTRENIHKLNAGFKLDV
PYSFHSAQLDTILEEFEGIASPTIFNRPCVPVVSSLLGEAVGIFNASYLARHARETVNFV
AGVQNAPKTVLLEIGAHPLCSRMVQATAVPSLKRDEDSWTSLVAATTALHAVGIPIDWRQ
FHCEYNVYHEYLRLPQYCFDNKNYWIDYVNDWCLHKVHPRPKLSTTSVQRLAFEEFNGDK
ARIVTQSDMSETTLHAAVRGHMVNDSGLCPSSLYADMAFTVCDYIARELKPGGLNVGQME
VTNPLIAKQLLQLSVSADWQASLQYTSVDHAKCVVTFEDRARWTFWIRDRISMLQEKLAR
NEADKVSRGTAYKLFAGLVSYSRPFQGMEEVIFDGKNVEGTAKVTFQTEEKDGKFMVSPF
WIDSIAHLSGFLLNGGGISGVYISHGWKSMRLARPLERSIVYTSYVKMQPNNVMVGNVYV
LHIVGVIGGLRFQRIPRDILNRLLPPQAIRMIAEESDLSLSELQDDCEFSNLGIDSLLSL
QISGRIREDLGLDIQGSAFLDNATVGEFKRYLDD--SNIIRTTIAQEMDIPLEDVTASAD
LSSLGLDSLMSITILGSLREQTDLVLPSSLFTLDAIETFLRAVSILLQGKPSRAAKTLFL
FPDGSGSATSYATIPPIDIAVYGLNCPFMTKPSEFTMGVRGVASLYLNEVRRRQPRGPYY
LGGWSAGGIVAYEVTQQLIAQGETVEQLVFFDSPCPVGLPVLPKRFHVFLAESGLLGSPS
WLLPHFEATIQALSEYEATPITKIPKVLIIWARYGVCRHPTQSRPDEPRSMTWLLDNRTD
FGFNGWDSL--LGVD-GNHFTMLN
>Umbillicaria_pustulata_102407
VVLFGDETANSALVGSFLEKAYTALHEEAMAVPRETIPDSTSIFDMMERYYDIGIPNPAT
EGALLCISQMASFMICFIGWGIGLLAAAAVASSRTLATLPTVMVEIVRIAFRTGTLVSRV
SAWAMIVYDVTESAATEALDDYHTIPTSDRAYISAVSTISAPPSRLQQLALYHASHLYDM
EDVQEILQPSRPVLSTVTGQSTFELLEKLLHEILVEPQRWDAVQKGVVAAAGLQEDLAKI
AIVGMSGRFPGASCEELWEVLEQGRDVHKTIPRDRLNVDTHYDKTGKKKNTSHTPYGCFI
DEPGLFDARFFSMSPREAAQTDPMHRLAIATAYEALEMAGYVPNRTPSTNLHRVGTFYGQ
TSDDWREVNAAQTIDTYFIPGGVRAFAPGRINYHFKFSGPSFSVDTACSSSFAALQLACT
SLWAGDCDMAVTGGLNILTAPDIFAGLSRGQFLSKTGGCKTWDASADGYCRADGVGTVIL
KRLEDALDDKDNILGTIVGTATNHSAEAISITHPHAGAQSYLYESVLHTAGIDPHDISYV
EMHGTGTQAGDSTEVRSVTDVFAPKHRHPLHLGAVKSNVGHGEAAAGITALIKVLLMLQK
NAIPQHVGIKTAMNPKFPQDLNVHIPFQNTPWTKKRVAFLNNFSAAGGNTALLLEDAPDP
RSSHVVAVSAKSISSLKKNTERLISYISLSSLSYTTCARRIHHNYRVAVAVNSINELLGA
TLTPTPISSIVPKVGFVFTGQGAFYPSLGQRLFIDSPSFRTDITDMDNIAGLPSFLSVIE
GSPLITQLATTCVQIALAKLWNVWGLKPDVVLGHSLGEYAALNAAGVLSVSDTIHLVGQR
AKLLQEECTSGTHAMLAVKASLPSVQSAFQIACLNAELETVLAGTIEEIDSLAAGLKLNV
PFAFHSSQVDRILDSFEDVASAVLYDSPNVPIISPLLGKVIGSIHPNYLRRHARETVNFL
GALQAAEKTAWIEIGPHPICSGMIKSIVNASLHRTQEPWTTLTESLSNIHCAGLPVDWTE
VHREYDESHQLLNLPSYSFDNKNYWIDYVNDWCLNKGDTPSKLSTSSVHVIVEENVDGAK
GKLVVQSDIQEDVFSTAINGHSVNGAGLCPSSIYADMAFTVAEYLYKQIRPGHMDVCRMQ
VVKPLILNQIVQVTATADLKAELRYASVNHAQCTVEYVHAADWAYMVTGRIDMLKKSTAD
GALPKITRGLAYKLFSALVRYDERYRGMQEVILDSSQFEATARVSFQTD--EGHFFCSPY
WIDSLAHLSGFIMNGSDAVDVYISHGWKSMRFARPFLKTHKYRSYVRMQPANVYEGDVYI
FEIIGVVGGLKFQRIPCATLDNILPPRAFEIIAGEAEVEPVELQDECTFASLGVDSLLSL
AIAAKFREELNLDVPGTLFIDNPTVKKLKIALDSSMSILLRTTISEQMGIPMEEVVGEND
LNSLGMDSLMALTTLAILREETGMELPPTLFSIVALEKFMKAQSMLVQGDPKTATTTLFL
LPDGSGSATSYANISKIGVCVYGLNCPFMTTPKDFTCGIKTVSSIYMAEIQRRQPHGPYT
MGGWSAGGVVAYEVACQLLAIGETVDRLILLDSPCPLALEPLPSRLHHFFDRIGLLGSPA
WLLPHFEASINALTAYNDKAEAKAPKTFAIWAREGVCGKPGDPKPDDPKSMKWLLNNRTD
FGYNGWDRL--LGME-GNHFTIMR
>PKS1_BAA18956.1_T4HN_Colletotrichum_lagenaria
YLLFGDQSLDSILAKTFLEQAGQALREEIDGLGRSKLPTFQTLRQLNERYHAQSIKHPGI
DSALLCTTQLAHYITFFMGLCTGLFAAAAIASTPSVSTLIPLAVQVVLMAFRTGSHVGSL
APWTHILPGLKESDAKEALANFHEISVASQAYVSAVSAISGPPATLKALGPYHAAHLHGT
ADVEKILRLNSAIMSGTKGIDTKSLLQAVTHECLVDVLQFQKGIEGCINAETLRHGPKKL
AIVGMAGRFPDASHEKLWELLAKGLDVHRVVPADRFPVATHYDITGKAVNTSHSQYGCWI
ENPGYFDPRFFNMSPREAFQTDPMQRMALTTAYEALEMCGYVPNRTPSTRLDRIGTFYGQ
TSDDWREINAAQEVDTYYITGGVRAFGPGRINYHFGFSGPSLNVDTACSSSAAALNVACN
SLWQKDCDTAIVGGLSCMTNPDIFAGLSRGQFLSKTGPCATFDNGADGYCRADGCASVIV
KRLDDALADKDNVLAVILGTATNHSADAISITHPHGPTQSILSRAILDDAGVDPLDVDYV
EMHGTGTQAGDGTEMVSVTNVFAPADRRPLYLGAVKSNIGHGEAASGVTALTKVLMMMRK
NAIPPHVGIKKEINKTFPKDLNVNIAFHLTPFGKPRRIFVNNFSAAGGNTGLLLEDAPDP
RNVQVITVTGKSKAAMIRNAERLVGWMPLSHVAYTTTARRIQHYWRMNVAASDLPEAIKD
RLNFSPISTQQPKVAFMFTGQGSHYAGLGKDLYAHYRVFRESIDEFNQLAGFPSFLALID
GSPVIVQLGLCCFEMALARLWASWGIRPSAVMGHSLGEYAALNAAGVLSASDTIYLVGAR
AQLLVQKCTAGTHAMLAVTGPVDAVMEAINVACINGPRETVLSGTAAKVSEITSGFKLKV
PFAFHSAQVDPILDDFETLARAVSFERPQVPIISPLLGKMVEPVNAAYLRNHARDAVNFL
GGLVHAEKTVWLEVGPHPVCANFVKSSAVPSLRRNEPTYKILSSTLCTLHTAGVNLDWDE
FHRDFTDCTRLLDLPTYSFDEKNYWLQYTGDWCLTKNRGPPKLATTSIHAITNEDIKDDI
AIIDTETNLSRPDTRPLVEGHLCNGTPLCPSTLYADMAMTVADYAYKTLRPGGLNVANVE
VPKTLIFDHILRTTVTANVYADVSFHTGEHATCKVVYGDTEQWAYLIKGRITALEEAERQ
GNASKIGRGLTYKLFSALVDYDRKYQGMEEVVLDSKACEATAKVSFQTTEKDGNFFFNPY
WIDSCCHISGFIINGTDAIDVFISHGWGSMRFTEKLDANKTYRSYVRMQPTKTYAGDAYV
FDIVGVAGDVRFASIPRKVLNLVLPPDVFDILAKEVGVTHDELADNIAFTDLGCDSLMAL
TVSGRMREELDIDIDSHAFVEHPTIGAFKTFLDS---SILRETIATEMGVEVDEIIAAPD
LAALGMDSLMSLSILGTLREKSGQDIPNDLFSLLEVEKALKATSILLQGSTRTATKNLWM
VPDGSGCATSYTEISQVSWAVWGLFSPFMKTPEEYKCGVYGMAAKFIEAMKARQSKGPYS
LAGWSAGGVIAYEIVNQLTKAGETVENLIIIDAPCPVTIEPLPRSLHAWFASIGLLGEPS
WLLPHFAASVTALSNYTAEPIEKCPNVMAIWCEDGVCHLPTDPRPT--GHALFLLDNRTD
FGPNRWDEY--LDMP-GNHFSMMH


FIGURE 3A SCD

>Aspergillus_pseudotamarii_267375_fgenesh1_pm.2_#_231
DPTIPLACQNLLHDWANCLDTKSWDRMPAIFAPKIDLDYSALAVEPSVYIDRYSGPGQLG
NPEIQSHHFVGA-CKWTRESESDVRVIFQIMAVHRRAPPVF--ATGHGVNTMDFAL-IDG
EWKIAAIKVGVLFMEGDFEGIF
>Aspergillus_nutans_188380_gm1.4968_g
SFQDYIAIVQTARVWADGYDRKSFPRLLASLGPEVIVDYSLVKYTAHEFATEWLSTEHLG
LRPLATQHLLGQ-PLFKSVKEDEILVEWQQLASHGRRG-ITETSDGRSYMNHRFIK-VDG
RWKIARITPGLIYQTGNFMHIR
>Aspergillus_caelatus_127671_fgenesh1_kg.79_#_1_#_TRINITY_DN6626_c0_g1_i1
DLTIPVACPNLLHDWANYLDTKSWDRMPAIFAPKIDLDYSSLAVEPSVYIDRYSSPSQLG
NPEIKSHHFVGA-CKWTRESESHIKVVFQIMAVHRRAPSVF--ATGHGVNTMDFAM-IDG
EWKIAAIKVGVLFMEGDFDGIF
>Aspergillus_bombycis_4972_ABOM_004334T0
DSTIPVACQNLLHDWANMLDTKSWTRMPTIFAPSIDVDYSDLAVPPSFYIDHYSSPNQLG
NPEVQSHHFIGA-CKWTRESESHVRVVFQIMGVHRRTPQVR--ATGHGVNTMDLTR-VDG
EWKIGAIKVTILWMDGDFDAIF
>Aspergillus_avenaceus_146641
TFPDYISIIQTARAFADGYDLKDSSRLRATLADTVTADYSNITYSKEDFIATFLSPHALG
KKDLLTQHLLGQ-PYFVDVTADEIVVEWQQVAGHGKAIRTSVTSDGRSYMRQVFGR-VDG
GWRIKALKPSLLFETGDFKEVT
>Aspergillus_alliaceus_297172_fgenesh1_pm.4_#_291
VQCNYLAINRLAFEWAESYDKKDWNRLHNILAPNIAVDYSMMHMKSEEFISMMSSPDLLG
DPLIHTQHLLGG-TGYER-----------IRAAHQRYANVAHRGHGHGIVKHWYKK-IDG
YWKLAGIRPEMYWTEHDFDKIF
>Aspergillus_albertensis_152903_fgenesh1_kg.30_#_115_#_TRINITY_DN3904_c0_g3_i1
QFKDYLAISRLAFEWAESYDKKDWNRLHNILAPNIAVDYSMMHMKSEEFISMMSSPDLLG
DPLIHTQHLLGG-TGYERVSETEIVAVHQIRAAHQRYANVAHRGHGHGIVKHWYKK-IDG
YWKLAGVRPEMYWTEHDFDKIF
>Aspergillus_albertensis_189558_gm1.12118_g
TFEETTGCQKALFEWADSYDTKDWERLRKAVAPTLRIDYSSFAMPRDEFIVMASDPHFLG
NPLLKTQHFVGL-STWEKVSEDEIVGRHQLRVAHQRYTDVAVKGHAHGTATVWYAR-VEG
EWEFAGVCPKVNWTEYDYDKVF
>Oidiodendron_maius_116220_e_gw1.3.2487.1
---EWRDCTELTFEWADSYDTKNWSRLASILAPTVRVNYASVALPADDFVEMMSSPGFLG
NPNVDTQHHMGA-CRFRRVGPDEIEGKWQIRAAHQRYRDVLLTGHSHATITLVYKM-VDG
VWKWAGIETDIRWNENGFDKMF
>Oidiodendron_maius_144341_curated_protein
SFEDFLGLNTCLYEWADSYDSKDWDRLRQCIAPTLRIDYRSFAMPAEEFVKMISDPAVLG
NPLLKTQHFIGG-TRWEKVSDNEVVGYHQLRVPHQKYASVAVKGHAHSANKHWYRK-VDG
VWKFAGLMPDIRWSEYNFDQVF
>Atropelis_piniphila_503936_estExt_Genewise1Plus.C_6_t30483
CFSDFLGLNTCLYEWADSYDSKDWERLSKCIAPTLRIDYRSFAMPAAEFIAMISSPAVLG
NPLLKTQHFIGG-TRWERVSGTEVIGYHQLRVPHQKYTDVQVKGHAHSANQHWYRK-VDG
VWKFAGLRPDIRWCEYEFEKVF
>Atropelis_piniphila_447696_e_gw1.4.896.1
---EHLELSSLVFNWADSYDAKDWVRLGSIIAPTLLVDYTMINMPAADFMAMVTDGDFLG
DPCVKTQHLIGA-TRWVKINDSFVVGYHQLRAAHQVYTDVKLKGHSHATNEHYYRKGTDG
VWKFAGLKPRVNWNEYDFEKVF
>Umbilicaria_pustulata_106037_curated
TFDDWLILSEMAFEWADSYDAKDWDRLRVILAPTLDIDYTEVAMPAKEFMEMVSSQGFLG
DALIHTQHHIGA-SKWVKVSDDQVIGYHQLRAAHQRYTGVENKGHGHAMIKHTYKK-IDG
EWKFAGLRPTVRWNEFAFDKIF
>Sporormia_fimetaria_394814_e_gw1.2.399.1
TFEDVLGCQAACYEWADSYDSKDWERLRKCIAPTLRIDYRSFSMPADEFVAMASDPAVLG
NPLLKTQHFIGG-TRWEKTGEDSMTGYHQLRVPHQRYTDVAVKGHAHSFNTHWYTK-VDG
EWKFAGLNPDIRWYEYDFDKVF
>Setosphaeria_turcica_468471_estExt_Genewise1.C_1330055
APADVLECQAAAFEWAESYDSKDWDRLSKCLAPELYIDYRTVKMPVAEFIGMASSPKFLG
NARIKTQHFMGQ-TKWVQKEPGYILGYHQMRVAHQKYKDVLYKGHAHGKATLHYRL-VDG
EWKFAGLEPGIRWAEGDYGQIF
>Setosphaeria_turcica_512475_curated
TFEDVMGCQAACYEWADSYDSKDWERLRKCVAPTLRIDYRSFAMPADEFVAMASNPAVLG
NPLLKTQHFIGG-TRWEKTAEDEMTGYHQLRVPHQRYTDVAVKGHAHSFNTHWYKK-VDG
EWKFAGLNPDIRWYEYDFDKVF
>Setosphaeria_turcica_521241_fgenesh1_kg.205_#_6_#_Locus4989v1rpkm24.49
TFQDYINVTQCARTLSDGYDRKDKERLQACLAPSISVNYSSISFTREDFVTEWLGPQKLG
VKALGTQHLLGA-PYFRSVTTEEIVVEWQQLASHGRKVQIGEESDGRSYMLQTFLK-IEG
KWRIKEIKPELIYSTGDWKAVG
>Dothidotthia_symphoricarpi_368002_fgenesh1_kg.13_#_202_#_Locus8851v3rpkm3.09
TFDDVMGCQSACYEWADSYDSKDWDRLRKCIAPNLKIDYRSFSMPAEEFVAMASDPAVLG
DPLLKTQHFIGG-TRWEKTAEDEMTGFHQLRVPHQRYTDVAVKGHAHSFNTHWYKK-IDG
EWKFAGLNPDIRWYEYDFDRVF
>Dothidotthia_symphoricarpi_420469_estExt_fgenesh1_pm.C_30423
SFDDVLGCQAAMFEWTESYDSKDWARLAKCIAPVLRVDYRAFALPAEEFVTMASNPHFLG
NPLLKTQHFVGA-SKWDLLDNGGMIGHHQMRVAHQKYTDVAIKGHAHGK-----------
-CTFAGIEPDIRWFEYDYDKIF
>Bimuria_novae-zelandiae_581419_fgenesh1_pm.37_#_23
-----MGCQAACYEWADSYDSKDWDRLRKCIAPTLKVDYTSFAMPAEEFVTMASDPAVLG
NPLLKTQHFIGG-TRWEKTAEDEITGYHQLRVPHQRYTDVAVKGHAHSFNEHWYKK-VDG
EWKFAGLCPDIRWFEYDFDKVF
>Didymocrea_sadasivanii_481283_gm1.415_g
TFEGKFATNVGNQQNYTDSARKDWVRLGNMLAPTVTVNYGGVAMPAADFVKMMQNPLFLG
DKNIESQHLLGL-SKWEKLSDTEIKSQHQSRAAHQRWQEIAAKGHGHGLVTTFYKK-VDG
EWKWAGIQTKVDFNEHEFERVF
>Didymocrea_sadasivanii_408439_estExt_Genewise1Plus.C_1010036
TFEDVMGCQAACYEWADSYDSKDWDRLRKCIAPTLKIDYTSFAMPAEEFVTMASDPAVLG
NPLLKTQHFIGG-TRWEKTAEDEITGYHQLRVPHQRYTDVAVKGHAHSFNTHWYKK-VNG
EWKFAGLCPDIRWFEYDFDKVF
>Paraconiothyrium_sporulosum_1190105_fgenesh1_pm.11_#_60
TFEDVMGCQSACYEWADSYDSKDWDRLRKCIAPSLKIDYTSFAMPAEEFVAMASDPAVLG
NPLLKTQHFIGG-TRWEKTAEDEITGYHQLRVPHQRYTDVAVKGHAHSFNTHWYKK-VDG
EWKFAGLNPDIRWFEYDFDKVF
>Karstenula_rhodostoma_427012_fgenesh1_kg.2_#_418_#_Locus8496v1rpkm6.28
TFEDVMGCQSACYEWADSYDSKDWERLRKCIAPRLKIDYTSFAMPAEEFVAMASDPAVLG
NPLLKTQHFIGG-TRWEKTASDSITGYHQLRVPHQRYTDVAVKGHAHSFNMHWYKK-VDG
EWKFAGLNPDIRWFEYDFDQVF
>Lobaria_pulmonaria_1249268_curated
TFEEWLEVSELAFDWAESYDDKDWARRRSILAPKLSINYAKVDLPADDFITMMENPLFLG
DPNIDSQHMLGL-SKWEKISDTEIVSHHQSRAAHMHWNEVAAKGHGHGLVKTIYKK-IGD
EWKWAGIETKVRWNEHEFEKVF
>Lobaria_pulmonaria_1263101_gm1.5231_g
TFEEVLGCQAALFEWAESYDTKDRDRLSKCIAPTLRIDYRAFAMPADSFIGMALDPKVIG
NPRLKTQHLVGV-SKWTKTGETEITGHHQMRVAHQKYADVAVKGHAHGKATVWYSK-VDG
VWKFAGIEPDIRWSEYDHDKIF
>Aspergillus_parvulus_201402_gm1.1048_g
TFEEWLAVSELAFDWAESYDDKDWARLRSILAPTLTIDYAKVDLPADEFVEMMKNPLFLG
DRNIDSQHLLGL-SKWEKISDTEIVSQHQSRAAHCRWNEIAAKGHGHGLVTTTYRK-IDG
VWKWAGIKTKVRWNEHEFDRVF
>Aspergillus_parvulus_199883_fgenesh1_pm.113_#_5
TFEEVLGCQAALFEWAESYDTKDWERLRQAIAPTLRVDYRSFDMPTDQYIAMASDPKFLG
NPLLKTQHFIGA-SRWEKVAGDEIIGHHQVRVAHQKYTDLAVKGHSHGAGTMRYKN-VDG
MWKFAGVCPHVRWFEYDYDKVF
>Aspergillus_parvulus_56130_CE56129_131
APEDVIGCQAAMFEWAESYDTKDWDRFLRNAAPTLHIDYRAFAIPREEFIEMVKDPGFLG
NTRVKSQHFVGV-SKFVQESDDYIIGTHQMRETHQRYTNVQRRGHASGNCTVHYRK-IDG
VWKWAGLLPGIRWKEHEFDKIF
>Neofusicoccum_parvum_7468_UCRNP2_5381m.01
-----------------TFEGMDWDRLRKCIAPTLRIDYRSFAMPAEEFVAMISSPAVLG
DPLLKTQHFIGG-SKWEKISDDEVIGVHQLRVPHQRYTDVAVKGHAHSTNTHWYKK-VNG
VWKFAGLNPEIRWGEYDFDKVF
>Melanops_tulasnei_586181_fgenesh1_kg.8_#_281_#_TRINITY_DN5350_c1_g4_i2
SFDDYLGLCTAVVEWADSYDTKDWERLRKCIAPTLRIDYRSFAMPAEEFVAMVSSPAVLG
DPLLKTQHFIGG-TRWEKVSADTVIGVHQLRVPHQRYADVAVKGHAHSTNTHWYKK-VDG
QWKFAGLCPEIRWGEYDFDKVF
>Karstenula_rhodostoma_322866_curated
TFEEWQDCSELAFEWARSYDEKDWERLGNMLAPKVTVNYGGVAMPAADFVKMMQNPLFLG
DKNIESQHLLGL-SKWEKLSDTEIKSQHQSRAAHQRWEEIAAKGHGHGLVTTFYRK-VDG
VWKWAGIQTKVDFNEHEFERVF
>Atropelis_piniphila_526635
TFEEWLACTELDFEWAESYDSKDWTRLLAILAPTLTIDYAKVNLSASAFITMMSNPMFLG
DPLIDSQHLFGASAKWVKESDTEITSCHQSRAAHIRWTDVAAKGHGHGNVLIKYRK-VEG
VWKWAGIKTLVRWNEHEWENIF
>Dothidotthia_symphoricarpi_191076
TFEEWLDCSELAFEWARSYDEKDWDRLARMLAPTVSVNYSGVDMPAASFVEMMRDPLFLG
DKHIDSQHMLAL-SKWEKISNTEIVSQHQSRAAHMRWNEIAAKGHGHGLVKMFYKK-ING
EWRWGGIATKVDFNEHEFENVF
>Sporormia_fimetaria_522151
TFEEYLDCNELAFEWARSYDEKDWDRLSRMLAPTVKVNYSGVDMPAADFVAMMKNPLFLG
DKNIDSQHMLGL-AKWEKISDTEIVSQHQSRAAHMRWNEIAAKGHGHGLVKMTYRK-VDG
EWKWAGIATKVDFNEHEFERVF
>Setosphaeria_turcica_532520
SYEEWLDCSELAFEWARSYDEKDWERLSKTLAPTVTVNYSGVKMPAGDFVAMMKNPLFLG
DGNIDSQHFLGV-SKWRKTSETEIVSQHQSRAAHMRWNELAAKGHGHGLVTMFYKK-ING
EWKWGGISTKVDLNEHEFERVF
>Aspergillus_nutans_239115
TFEEWLAVSELAFDWAESYDDKDWARLRSILAPTLTIDYAKVDLPADDFVEMMKNPLFLG
DPNIDSQHLLGL-SKWEKISETEIVSQHQSRAAHCRWNEIAAKGHGHGLVTTTYRK-IDG
VWKWAGIKTKVRWNEHEFARVF
>Bimuria_novae_zelandiae_565899
TFEEWQDCSELAFEWARSYDEKDWVRLGHMLAPTVTVNYGGVAMPAADFVKMMQNPLFLG
DKNIESQHLLGL-SKWEKLSDTEIKSQHQSRAAHQRWEVIAAKGHGHGLVTTFYKK-VDG
EWKWAGIQTKVDFNEHEFEKVF
>Aspergillus_transcarpathicus_120928
TFEEWLAVSELAFDWAESYDDKDWARLRSILAPTLTIDYAKVDLPADDFVEMMKNPLFLG
DPNIDSQHLLGL-SKWEKISDTEIVSQHQSRAAHCRWNEIAAKGHGHGLVTTTYRK-IDG
VWKWAGIKTKVRWNEHEFDRVF
>Aspergillus_pseudotamarii_282747
SFEEWLDVSELAYEWAESYDSKDWPRLRSILAPTLTIDYNKVDLPADDFVEMMKDPLFLG
DPNIDSQHMLGL-TKWEKTSDDEIVSHSQSRAAHVRWEEVAAKGHGHGVVTTTYRK-VDG
VWKWAGIKTLVRWNEYEFERVF
>Aspergillus_bombycis_5727
TFEEWLEVSELAYEWAESYDSKDWARLRSILAPTLTIDYNKVDLPADDFVEMMKDPLFLG
DPNIDSQHMLGL-TKWEKTSDDEIVSHSQSRAAHVRWEEVAAKGHGHGVVTTTYRK-VDG
VWKWAGIKTLVRWNEYDFERVF
>Aspergillus_caelatus_166445
TFEEWLEVSELAYEWAESYDSKDWARLRSILAPTLMIDYNKVDLPADDFVEMMKDPLFLG
DPNIDSQHMLGL-TKWEKTSDDEIVSHSQSRAAHVRWEEVAAKGHGHGVVTTTYRK-IDG
AWKWAGIKTLVRWNEYDFERVF
>Aspergillus_alliaceus_315596
TFEEWLAVSEIAFEWAESYDSKDWERLRSILAPTLSIDYDKVDLPADDFVQMMKDPLFLG
DSNIDSQHMLGL-TKWEKLSDDKIISHSQSRAAHVRWEEVAAKGHGHGVVTTTYQK-ING
VWKWAGIKTLVRWNEHEFERVF
>Aspergillus_albertensis_171840
TFEEWLAVSEIAFEWAESYDSKDWERLRSILAPTLSIDYDKVDLPADDFVQMMKDPLFLG
DSNIDSQHMLGL-TKWEKLSDDKIISHSQSRAAHVRWEEVAAKGHGHGVVTTTYQK-ING
VWKWAGIKTLVRWNEHEFERVF
>Aspergillus_avenaceus_137532
TFEEWLAVSELAFEWAESYDSKDWTRLRSILAPTLTIDYDKVDLPADRFVEMMKDPLFLG
DSNIDSQHMLGL-TKWEKKSDDEIVSHSQSRAAHVRWEEVAAKGHGHGVVTTTYRK-VDG
EWKWAGIKTLVRWNEYEFEKVF
>Cladosporium_fulvum_192610
SLEEMQGCMAAVYEWADSYDSKDWTRLSKCIAPTLRIDYRSFEMPADEFIQMASDPHVLG
DPLLRTQHFIGG-TKWEKVNDDEIIGYHQLRVPHQKYADVTVKGHAHSFNMHWYKK-VNG
VWKFAGLNPDIRWFEYDFDKVF
>Dothistroma_septosporum_70291
SLAEMQGCMAAVYEWADSYDSKDWTRLSKCIAPTLRIDYRSFEMPADEFVQMASDPHVLG
DPLLRTQHFIGG-TKWEKVSDDEIIGYHQLRVPHQKYADVTVKGHAHSFNMHWYKK-ING
VWKFAGLNPDIRWFEYDFDKVF
>Alternaria_alternata_Brm1_AEH76761.1_
TFEDVMGCQSACYEWADSYDSKDWDRLRKCIAPTLRIDYRSFAMPADEFVAMASDPAVLG
NPLLKTQHFIGG-TRWEKTSEDEIIGYHQLRVPHQRYTDVAVKGHAHSFNMHWYKK-IDG
EWKFAGLNPDIRWFEYDFDKVF
>Cochliobolus_miyabeanus_Scd1_BAC79365.1
TFEEVMGCQSACYEWADSYDSKDWERLRKCVAPTLKIDYRSFAMPADEFVAMASDPAVLG
NPLLKTQHFIGG-TRWEKTAEDEITGYHQLRVPHQRYTDVAVKGHAHSFNTHWYKK-IDG
EWKFAGLNPDIRWYEYDFDKVF
>Cochliobolus_heterostrophus_Scd1_BAJ83963.1
TFEEVMGCQSACYEWADSYDSKDWDRLRKCVAPTLKIDYRSFAMPADEFVAMASDPAVLG
NPLLKTQHFIGG-TRWEKTAEDEITGYHQLRVPHQRYTDVAVKGHAHSFNTHWYKK-IDG
EWKFAGLNPDIRWYEYDFDKVF
>Magnaporthe_oryzae_Sdh1_BAA34046.1
TFSDYLGLMTCVYEWADSYDSKDWDRLRKVIAPTLRIDYRSFAMPAEEFVGMVSSKQVLG
DPTLRTQHFIGG-TRWEKVSEDEVIGYHQLRVPHQRYKDVTMKGHAHSANLHWYKK-IDG
VWKFAGLKPDIRWGEFDFDRIF
>Pestalotiopsis_fici_ETS84473.1
TFDDYLGLQQCLVEWADSYDSKDWSRLRKCIAPTLRIDYRSFAMPAEEFIAMISDKAVLG
DPLLMTQHFIGG-TKWEKISDTEVVGVHQLRVPHQRYTDVAVKGHAHSTNTHWYRK-VNG
EWKFAGLCPEIRWGEFDFDKVF
>Colletotrichum_lagenaria_Scd1_BAA13009.1
TFEDYLGLNAALFEWADSYDSKDWDRLRKCIAPELRIDYRSFAMPAEEFIAMISDKSVLG
NPLLKTQHFIGG-SRWEKVSDTEVIGHHQLRVPHQKYTDVAVKGHAHSYNMHWYRK-VNG
VWKFAGLNPEIRWSEYDFDAVF
>Ophiostoma_flocossum_Osd1_AAK11296.1
SFEDYMGLCSAAYEWADSYDSKDWDRLRKCIAPTLRIDYRSFAMPAEEFIGMISDPSVLG
NPLLRTQHFFGA-SRWERISDTEVVGYHQLRVPHQVYTDVAVKGHAHSANTHWYRK-VDG
VWKFAGLDPKIRWFEYDFDKVF
>Sordaria_macrospora_Sdh_CAM35473.1
TFEEYLGCTEACFEWADSYDSKDFDRLRKCIAPTLRVDYRSFAMPAEEFIQMVSDKKVIG
NPLLRTQHFMSGISKWEKVSDTEIIGYHQLRVPHQVYTDVAVTGHAHSHNTHYYKK-VDG
VWKFAGLNPDIRWTEGDFDKVF
>Podospora_anserina_CDP32686.1
TFEDYLGVTEAAFEWADSYDSKDWDRLRRCIAPTLRIDYRSFAMPAEEFISMISDKSVLG
NPLLRTQHFIGGASKWEKVSDDEIIGYHQLRVPHQVYTDVEVKGHAHSHNTHYYKK-VNG
VWKFAGLNPNIRWFEYDFDKVF
>Exophiala_dermatitidis_7970
SYEDYQGCLTAYFEWAEAYDSKDWDRLRRIVAPTVRIDYRSFAMPAEEYIAMVSDPKVLG
DKRLMTQHFCGA-SKWEKVSDDEIIGYHQLRVPHQKYTDVLVKGHAHSSNTHWYRK-IDG
VWKFAGLNPDIRWSEYDFDKVF
>Cochliobolus_miyabeanus_37042
APADIIECQAAAYEWAESYDSKDWDRLSRCLAPELYIDYRTVKMPAAEFLGMASSPRFLG
NARIKTQHFMGQ-TKWIQKEPGYIIGHHQMRVAHQKYEDVLYKGHAHGNATLHYRQ-VDG
EWKFAGLEPGIRWSEGDYGKIF
>Cochliobolus_heterostrophus_3_1129862
APADIIECQAAAFEWAESYDSKDWDRLSRCLAPELYIDYRTVKMPAAEFLGMASSPRFLG
NARIKTQHFMGQ-TKWIQKEPGYIIGHHQMRVAHQKYEDVLYKGHAHGNATLHYRQ-VDG
EWKFAGLEPGIRWSEGDYAKIF
>Cladosporium_fulvum_ClaB_84392
AYEDLVDCQSAMFEWAESFDSKDWDRLSACLAPTLFLDYSDIALPVEEFIGMASSPHFLG
NARIKTQHFIGA-SKWTQPDEGQIVGFHQMRVAHQKYGDVLYHGHAHGKATTYYRN-VGG
QWKFAGLVPDVRWTEFDCDKIF
>Aspergillus_nidulans_6657
SHPDITGCQAALFEWAESYDSKDWDRLKQCIAPFLRIDYRAFKMPAEEFVAMVSHPHFLG
NPLLKTQHFVGT-MKWEKVDDSKIVGYHQMRVAHQKHLDVVAKGHGHGSATVTYRK-ING
EWKFAGIEPNIRWTEFGGEGIF
>Cochliobolus_miyabeanus_106780
TYEEILSCQTVLFEWAESYDSKDWQRLKACLAPTLAVDYSAFALPADEFVGMVSSTHFLG
NPTIRTQHLIGL-GTWDKTSADIIVAHLQLRVAHQKYTDVQLTANDHGTGVLTLKC-IQG
QWRFAGLVPRSRWSTGDMSKVF
>Glareae_lozoyensis_3061
TPQEYLELSAIAFEWADSYDSKDWTRLEAILAPTLRVDYSDISMTSADFLAMVMDVNFLG
DPCVKTQHLLGA-AKWIKKSEDQVVGHLQIRAAHQVYTTVKLRGHSHATNELYFSK-VDG
VWKFAGLKPRVHWNEHAFEHVF
>Glareae_lozoyensis_4524
SFEDHLELTALMFDWGDSYDAKDWKRLRSIIAPTLLVDYTDIAMSAEDFMGMITDDGFLG
DPCVKTQHLLGA-TRWVRVSDTEVIGNHQLRAAHQVYEDVKLRGHSHATNEHYYRK-VDG
VWKFAGLKPKVRWNEHNFEKVF
>Aspergillus_fumigatus_Arp1_AAC49843.1
EFHDYLALKKVLFDWADSYDAKDWDRLRSIIAPTLTVDYRQIDMPAEDYMAMISDMDFLG
DPTVKTQHLLGE-SWWEKISDTEVIGHHQLRAAHQVYTDVKLKGHGHATNEHYYRK-VDG
VWKFAGLKPTVRWNEYQFEDVF
>Aspergillus_flavus_26755
DPSIPLACQNLLHDWANCLDTKSWDRMPTIFAPRIDVDYSAVAVESSVFIDHYSSPAQLG
NPDIQSHHFIGA-CKWARELETHVRVVFQIMAVHRRAPKVL--ATGHGVNTMDFKQ-VEG
EWKIAAIKVGVLFMEGDFEGIF
>Paraconiothyrium_sporulosum_Scytalone_dehydratase
TFEEWQDCSELAFEWARSYDEKDWERLGNMLAPNVTVNYGGVAMPAADFVKMMQNPLFLG
DRNIESQHLLGL-SKWEKLSDTEIKSQHQSRAAHQRWEEIAAKGHGHGLVTTFYRK-VNG
IWKWAGIQTKVDFNEHEFERVF
>Cladonia_grayi_1818
TFEEWLALTELAFEWAESYDDKDWARLEAILAPKLSINYAKVDLPADDFIIMMKDPLFLG
DPNIDSQHMLGL-SKWEKVSDTEIISYHQSRAAHMRWHDVAAKGHGHGRVTTFYKK-IGD
EWKWAGIETKVRWNEHEFENVF
>Cladonia_grayi_1423
SFSDYLGLNAALFEWADSYDSKDWTRLRKCVAPTMRIDYRSFAMPADEYVAMASDPHVLG
DPLLKTQHFIGA-SRWEKVSDTEVVGWHQLRVPHQRYTDVAIKGHAHGTNQHWYRK-IDG
SWKFAGLAPEIRWGEFDFEKMF
>Cladonia_grayi_10394
SFDEFLTLSEITFEWSDSYDDKDWRRLRAILAPTLMVDYTEVAMTADDFVGIMSHIGFVG
DPLVHTQHHIGA-SKWQKISDEEVIGHHQLRAAHQRYTSVETKGHGHAMVKHLYKK-ING
EWKLAGLRPAHKWQQILWRRLV
>Cladonia_grayi_494
PSD----------DAVVLTHMQDWERLRNNIAPTLMVDYTAISMPADDYMAMVQNPNFLG
DPCTMTQHLVGA-TYYERISDTETIGRHQIRAAHQVYTTVKFKGHAHASNTHYYRK-IDG
VWKLSGIKPTVLWSEYDFWSVW


FIGURE 3B HNR


>Aspergillus_transcarpathicus_147245
SLTGKVALITGGSKGIGKATALRLAKDGASIALGYANNIIQEIGEKAIAIKVDAGNVASI
SSLVDLTVQIDILIAAAGTMLLETTEELYDKTFAVSVKGSFFLCQKAVPHMGSHIVLFST
TLTVLPGYLPYVSSKGAIEQMTRVLCKDVGRK-GICVNSVAPGPTATDMPEDIADSIAFL
CSNDSRWVSGQ
>Aspergillus_pseudotamarii_288751
RLDGKVALVTGAGRGIGAAIAVALGERGAKVVVNYAEKVVQQIKTDAIAIQADVGDPEAT
AKLMAETVRLDIVSSNAGVVSFDVTPEEFDRVFRVNTRGQFFVAREAYRHLGGRIILTSS
NTAGVPKHAVYSGSKGAIDTFVRCMAIDCGDK-KITVNAVAPGAIKTDMPVDVARVVSFL
ASDAAEWVSGK
>Aspergillus_pseudotamarii_252674
TLAGKVAIVTGATRGIGAGLAEELARRGAKVLITYADQMIERIEATAAKVRADLRDLSAG
QTIVEASMQIDILVNNAGVEVVDLTVEDYNLVYDLNVRGAIFLTQAVLPHLPGRIINISS
VGAGFANLSIYCSSKAALEGLTRCWAAELGNT-GHTVNAVNPGPVQTALIDDVAQVVAWL
ASEESRWVSGQ
>Aspergillus_nutans_42677
TLAGKVAIVSGSSSGIGAAIVRELSARGAFTVVNYADAVVSSL-P-AVAVEADMGTVNAG
SKLVAMAVAIDIVVNCAGLAVNEQTLEDWDQLVNVNARGTFLLTQASLRYLSGRIVNIIS
ISAPPPNQTIYAGTKGMCDSFTKCWAKELPPKYGCTVNSVSPGPTMTEGPSEIAFAVAFL
CEERARWINGV
>Aspergillus_caelatus_122350
TLAGKVAIVTGATRGIGAGLVEELARRGAKVLIIYADQMIEKIKATAAKVRADLRDISAG
QTIVEASMQIDILVNNAGVEVVDLTVEDYNLVYDLNVRGAIFLTQAVLPHLPGRIINISS
VGAGFANLSIYCSSKAALEGLTRCWAAELGGA-GHTVNAVNPGPVQTALIDDVAQVVAWL
ASEESRWVSGQ
>Aspergillus_bombycis_5303_curated
RLDGKVAVVTGAGRGIGAAIAVALGERGAKVVVNYAEKVVQQIKTDAIAIQADVGDPEAT
AKLMAETVRLDIVSSNAGVVSFDVTPEEFDRVFRVNTRGQFFVAREAYRHMGGRIILTSS
NTAGVPKHAVYSGSKGAIDTFVRCMAIDCGDK-KITVNAVAPGAIKTDMPVDVARVVSFL
ASDAAEWVSGK
>Aspergillus_bombycis_3163
TLVGKVAIVTGATRGIGAGLAEELACRGAKVLITYADQLIEHIKASAAKVRADLREQPAG
QTIVEASTQIDILVNNAGVELVDLTVEDYNLVYDLNVRGAIFLTQAALPHLPGRIINMSS
IGAGFANLSIYCSSKAALEGLTRCWAAELGDA-GHTVNAVNPGPVQTAMIDDVAQVVAWL
ASEESRWVSGQ
>Aspergillus_avenaceus_170002
RLDGKVALVTGSGRGIGAGIARELALRGATVVVNYAEALVKDIKGQAISLRADVSKPSEI
PTLFEAVKAIDIVVSNSGIEHFDVTPEDFDRVFSVNTRGQYFVAQSAFKHLNGRLVLTSS
ISASIKEHGIYAGSKCAVEAFARCFAPEFGTR-GITVNSVAPGGVKTDMPQDIARVVAFL
ATEDAGWLSGQ
>Aspergillus_avenaceus_154844
TLAGKVAIVTGGSRGIGAAVAVELAKRGANVAITFADDLISQIASRAIKIQADMRDPKSP
QRIVSETTAIDILVNNVAVAQVEVTHDMVTDMVDVNVRSVIFTTQEVVPHLPGRIINIGS
TVSAQPIASVYASTKAAVEALGRCWAAELGPR-GHTVNNVAPGLTLTDMPEDIALVVAML
AEPASRWITGQ
>Aspergillus_alliaceus_315425
TLAGKVAIVTGATRGIGAGLAEELARRGAKVLITYADQLIEHIKSSAAKVRTDLRQLSAA
QTIVEASIQIDILVNNAGVEVVDLTVEDYNLVYDLNVRAAIFLTQAVLPHLPGRIINIGS
VAAGFANLSLYCSSKASLEGLTRCWAAELGDA-LHTVNAVNPGPVQTAMIDDVAQIVAWL
ASEESRWVSGQ
>Aspergillus_albertensis_173094
TLAGKVAIVTGATRGIGAGLAEELARRGAKVLITYADQLIEHIKSSAAKVRTDLRQLSAA
QTIVEASIQIDILVNNAGIEVVDLTVEGYNLVYDLNVRAAIFLTQAVLPHLPGRIINIGS
VAAGFANLSLYCSSKASLEGLTRCWAAELGDA-LHTVNAVNPGPVQTAMIDDVAQIVAWL
ASEESRWVSGQ
>Oidiodendron_maius_39552
RLEGKVAIVTGASRGIGRGIALDLASRGADVAVNYAEELVSEIRSKAVAIQADISSYDDI
KRMFNEAEQLDIVISNSGTECFETTPELYDRVMNLNTRGQFFVAQQGYLHMHGRIILMSS
VAAGLAGHAIYSASKAAVEAMVRSFPNDFAAK-KITVNAIAPGGVATDMPEDIAKTVAFL
ASDDSEWVNGQ
>Oidiodendron_maius_102294
TLAGKVALITGSGRGIGRGMALELAARGASIVINYAHGVVKDIASRAVAIQADVSRPEEI
FTLFEQAVALDIVISNSGTEVWDVTPADFDHIFNINCRGQFFVAQQGLKYLGGRIILMSS
VAAGIPNHALYAGSKAAVEGFTRSFAVDCGEK-GITVNAIAPGGVKTDMTTDIARAVALL
VSPDSEWINGQ
>Oidiodendron_maius_123214
SLKGKVALVTGAGRGIGREMALELGRRGAKVAVNYAMEVVNAIKSDAIAVKANVSVVKDI
IGMFSQVVALNIVCSNSGVVSFDVTEEEYDRVMNINTRGQFFVAREAYKHLGGRLIMMGS
ITGGVPKHTLYSGSKGAIETFIRCMAIDMGDK-KITVNCVAPGGIKTDMPIDIARVVCFL
ASQDGEWVNGK
>Atropelis_piniphila_500097
TLAGKVALITGSGRGIGRGMALELASRGASVVINYAQEVVKEILSKAIALQADVSKPEEI
FRLFEQAHALDIVISNSGTEVWDVTKEDFDYIFNINCRGQFFVAQQGLKYLGGRIILMSS
IAAGIPNHALYAGSKAAVEGFTRSFAVDCGEK-GITVNAIAPGGVKTDMTSDIARAVALL
VSPESEWINGQ
>Atropelis_piniphila_451414_curated
SLKGKVALVTGSGRGIGREMALELGRRGCKVIVNYADEVVAEIKSDAVAIQANVSVVKEI
IGLFANAVALNIVCSNSGVVTFDVTEDEYDRVMNINTRGQFFVAREAYKHLGGRLIMMGS
ITGGVPKHTVYSGSKGAIETFVRCMAIDFGDK-KITVNCIAPGGIRTDMPIDVARTVCFL
ASQDGEWINGK
>Atropelis_piniphila_601637
TLLNRTALVTGSGRGIGAGIALSLGQRGARVIVHYANALVATLKTDAIALQADITKVSEI
KRLFEEAVKLDIVASNSGVESFEAGEEDWERVFGLNAKAQFFVAQEAYKTLGGRLILMSS
VAAGIPNHALYAGSKAAVEAFTRSFSADCGKI-GVTVNAIAPGGVKSDMPEDIGNVVAFL
ASNESEWINGQ
>Umbilicaria_pustulata_106038
RLDGKVALVTGAGRGIGRGVAIELGARGASVVVNYAEEVVAEIESKAIAVQADVSDVEQI
TKLFDAAIALDIVVSNSGTESFDVTPAQYDHVFGLNARAQFFVGQHAYKYLGGRVVLMSS
IAAGVQDHALYAGSKSAVEGFTRCFATDFGRK-GITVNAIAPGGVKSDMPVDVARVVGFL
ASQDGEWVNGK
>Sporormia_fimetaria_459366
SLEGKVALITGAGRGIGRGCALELGKRGCSVIVNYANEVCSLISARAVAIQADVSKVSEI
RRLFSEAKAIDIVMSNSGTESWEITEEKYDHVFNLNARAQFFVAQEAYKTMGGRIVLMSS
IAAGVRDHALYNASKMAVIGMIKSFATDFGKR-GITVNGVAPGGIKSDMPEDVARVVAFL
VSADGGWVNGQ
>Setosphaeria_turcica_418571
SLEGQVALITGAGRGIGRGCAIELGKRGASVIVNYANEVCEIIRAKAVAIKADVSKVSEI
QRLFEEAKKINIVMSNSGTESWEITEEKYDHVFNLNARAQFFVGQTAYKYINGRIILMSS
IAAGVKDHALYNASKMAVIGFIKAFATDFGKR-GITVNGVAPGGIKSDMPEDVARVVAFL
ASEDGGWVNGQ
>Setosphaeria_turcica_440765
RLDGKVAVVTGSGRGIGAAIATHLGRLGAKVVVNYAEKVVSDIKSDAIAIKADIRQVPQI
VSLFDQAVEVDIAVSNSGVVSFDVTEEEFDRVFSLNTRGQFFVAREAYKHLGGRIILTSS
NTSSVPKHSLYSGSKGAIDSFVRILSKDCGDK-KITVNGVAPGGTVTDMPQDVANVVGFL
VSKEGEWVNGK
>Setosphaeria_turcica_440963
SLAGKVAVVTGSGRGIGKAMAIELAKRGAKVAVNYAEQVVKEIKSDAAAFKANVGNVDET
EKLMDDVVALDICCSNSGVVSFDVTPQEFDRVFNINTRGQFFVAAAAYKRMGGRIILMGS
ITGGVPKHAVYSGSKGAIETFTRCMAIDAGEK-KITVNCVAPGGIKTDMPIDIARVVCFL
ASQDGDWVNGK
>Dothidotthia_symphoricarpi_364850
TLSGKVALVTGSGRGIGAGIARELGARGASVVVNYANALAEEITSSAVAIQADISNIDEI
KTLFEKAKEIDIVVSNSGVEHFDVKPEDFDKVFNINTRGQFFVAQQAYQHLGGRLILMSS
ISAAIREHAVYAGSKCAVEAFARCFSQEFGAR-RITVNSIAPGGVKTDMPIDIARVVSFL
ASEDAGWVNGQ
>Dothidotthia_symphoricarpi_359153
SLEGKVALITGAGRGIGRGCAIELGKRGASVIVNYAQEVVSIIEAKAIAIQADVSKVSEI
HRLFSEAKSIDIVMSNSGTESWEITEEKYDHVFNLNTRAQFFVGQTAYKYIGGRIILMSS
IAAGVKDHALYNASKMAVIGFIKAFATDFGKR-GITVNGVAPGGIKSDMPEDVARVVAFL
ASADGGWVNGQ
>Dothidotthia_symphoricarpi_356504
SLEGKVAVVTGSGRGIGKAMAIELAKRGAKVAVNYAEAVVKEIKADAHAFKANVGDVAQT
IKLMDDVVALDICCSNSGVVSFDVEPEEFDRVFNINTRGQFFVAKEAYKRMGGRIILMGS
ITGGVPKHAIYSGSKGAIETFVRCMAIDAGEK-KVTVNCVAPGGIKTDMPVDIARVVCFL
ASQDGEWVNGK
>Dothidotthia_symphoricarpi_373210
RLDGKVALVTGSGRGIGAAMAVELGRCGAKVIVNYAEKVVAEIKSDAIALQADIRNVSET
VKLMDNAVELDIVCSNAGVVSFEVTEEEFDRVFAINTRGQFFVAREAYRHLGGRIVLMSS
NTATVPKHSLYSGSKGAIDSFVRVFSKDCGDK-KITVNAVAPGGTVTDMPVDIARVVCFL
ASKEGEWVNGK
>Bimuria_novae-zelandiae_501991
TLQGKVALVTGSGRGIGAGVARELGARGASVVVNYAEQLAQEIESKSIALQGDIANVEDI
KTLFEKSKAIDIVVSNSGIEHFEVTPEEFDKVFAVNTRGQFFVAQQAYKHLGGRLVLMSS
ISASIKEHALYAGSKNAVEAFAKNFAKDFGPR-RITVNTIAPGGVKTDMPQDIARVVAFL
VGPDGYWINGE
>Bimuria_novae-zelandiae_335842
SLEGKVALVTGAGRGIGRGCAIELGKRGASVVVNYAEEVCSIISAKAIAIQADVSKVSEI
ERLFSESKKIDIVMSNSGTESWEITEEKYDHVFNLNARAQFFVGQAAYKHINGRIILMSS
IAAGVKDHALYNGSKMAVIGFIKAFATDFGKR-GITVNGVAPGGIKSDMPEDVARVVAFL
ASDDGGWINGQ
>Bimuria_novae-zelandiae_464464
SLQGKVAVVTGSGRGIGKEMALELARRGASVAVNYAEEVVKQIKADAISIKANVANVKET
QYLMDEVVKLDICCSNSGVVSFDVEEAEYDRVMQINTRGQFFVAKEAYKRMGGRIILMGS
ITGGVPKHAVYSGSKGAIETFTRCMAIDAGEK-RITVNCVAPGGIKTDMPIDIARVVCFL
ASQDGDWVNGK
>Didymocrea_sadasivanii_367636
SLEGKVALVTGAGRGIGRGCAIELGKRGASVVVNYAEEVVKIIESKAIAIQADVSKLSEI
NRLFEESKKIHIVMSNSGTESWEITEEKYDHVFNLNARAQFFVGQAAYKHINGRIILMSS
IAAGVKDHALYNGSKMAVIGFIKAFATDFGKR-GITVNGVAPGGIKSDMPEDVARVVAFL
ASEDGGWINGQ
>Didymocrea_sadasivanii_461289_curated
SLQGKVAVVTGSGRGIGKEMALELARRGASVAVNYAEDVVKQIKADAVAIKANVANVKET
QHLMDEVVKLDICCSNSGVVSFDVDEAEYDRVMQINTRGQFFVAKEAYKRMGGRIILMGS
ITGGVPKHAVYSGSKGAIETFTRCMAIDAGEK-KITVNCVAPGGIKTDMPLDIARVVCFL
ASQDGDWVNGK
>Paraconiothyrium_sporulosum_1213453
SLEGKVALVTGAGRGIGRGCAIELGKRGASVVVNYAEEVVKIIEAKAIAIQADVSKVSEI
NRLFEDAKKIDIVMSNSGTESWEITEEKYDHVFNLNTRAQFFVGQTAYKHINGRIILMSS
IAAGVKDHALYNASKMAVIGFIKAFATDFGKR-GITVNGVAPGGIKSDMPEDVARVVAFL
ASDDGGWVNGQ
>Paraconiothyrium_sporulosum_1103668
SLEGKVAVVTGSGRGIGKEMALELARRGCSVAVNYAEEVVKQIEAKAVAIKANVADVKQT
QYLMDEVVKLDICCSNSGVVSFDVEEAEYDRVMQINTRGQFFVAKEAYKRMGGRIILMGS
ITGGVPKHAVYSGSKGAIETFTRCMAIDAGEK-KVTVNCVAPGGIKTDMPLDIARVVCFL
ASQDGDWVNGK
>Karstenula_rhodostoma_17313
SLEGKVALVTGAGRGIGRGCAIELGKRGASVVVNYAEEVVKIIEAKAIAIQADVSKVSEI
NRLFEDAKKIDIVMSNSGTESWEITEEKYDHVFNLNTRAQFFVGQTAYKHINGRIVLMTS
IAAGVKDHALYNASKMAVIGFVKAFATDFGKR-GITVNGVAPGGIKSDMPEDVARVVAFL
ASQDSGWVNGQ
>Karstenula_rhodostoma_30935
SLEGKVAVVTGSGRGIGKEMALELARRGCSVAVNYAEDVVKQIEAKAIAIKANVADVKQT
QYLMDEVVKLDICCSNSGVVSFDVEEAEYDRVMQINTRGQFFVAKEAYKRMGGRIILMGS
ITGGVPKHAVYSGSKGAIETFTRCMAIDAGEK-KITVNCVAPGGIKTDMPLDIARVVCFL
ASQDGDWVNGK
>Lobaria_pulmonaria_1249267_curated
RLDGKVAIVTGAGRGIGAGIARELGVRGAIVVVNYANSLADEIKSDSAAIQADVSKIEDI
KNLFQRTKEVDIVVSNSGVEHFQVTPEEFDRVFNINTRGQFFVGQAAYEHLNGRLILMPS
ISAAIKQHAVYAWSESAVEAFARCFAPDFGSR-GITVNSIAPGGVKTDMPSTLLEWWAFS
QAR---MRDG-
>Lobaria_pulmonaria_566060
RLDGKVALVTGSGRGIGAAMAVELGRCGAKVVVNYAEKVVAEIESSAVAIQADVRQVPQT
ARLMDDVVKLDIVCSNAGVVSFDVTEEEFDRVFSINTRAQFFVAREAYRHLGGRIILMSS
NTASVPKHSLYSGSKGAIESFVRVFAKDCGHK-KITVNAVAPGGTVTDMPVDIARVACFL
ASKEGEWVNGK
>Lobaria_pulmonaria_744976
SLSGRIAIVTGGSRGIGAGIALELARRGAKVAITFTNDLIANIESAAIGIRANLRNVESP
AIIVKATLQIHILVNNAGCEFAEIKPEEFASVYDLNVRGTLLMTQAVLPHLPGRIINVSS
VGSGVPGFSVYCSSKAAIEGLTRCWATELGPA-GITVNAVNPGPTDTAMVDDIAQIVAFL
AEENSRWITGQ
>Aspergillus_parvulus_199882
RLEGKVALVTGSGRGIGAAMAIELGRAGAKVVVNYAQKVVEEIKSDAIALQADVRDVKQT
IRLFSEAVALDIVCSNAGVVSFDVTEEEFDRVFTINTRGQFFVAREAYKNLGGRIILMSS
NTSTVPNHSVYSGSKGAIESFVRVFALDCGKK-KITVNAVAPGGTVTDMPVDVARVVVFL
ASKEGEWVNGK
>Neofusicoccum_parvum_7230
SLEGKVALITGAGRGIGRGCALELGKRGASVIVNYAEEVVKEIEAKAVSIQADVSKVSEI
NRLFEEAKKIDIVMSNSGTESWEITEEKYDHVFNLNARAQFFVGQAAFKHLNGRLILMSS
IAAGVKDHALYNASKMAVIGMIKAFATDFGVR-GITVNGVAPGGIKSDMPQDVARVVGFL
ASEDGGWVNGQ
>Neofusicoccum_parvum_7091
SLEGKVAVVTGSGRGIGKEMALELARRGAKVVVNYAEKVVNQIKSDAIAVKANVANVAET
IELMDKVVELDICCSNSGVVSFDVTEEEYDRVMSINTRGQFFVAREAYKHMGGRIILMGS
ITGGVPKHTLYSGSKGAIETFVRCMAIDAGDK-KITVNCVAPGGIKTDMPIDIARVVAFL
ASQDGEWVNGK
>Neofusicoccum_parvum_3580
TLAGKVAVISGSSSGIGAAIARELSSRGATVVINYADKVVSSL-SRALAVEADISTTTGP
AALVDAAVRLDIVVNNAAVAINEQTLAHWDALVNLNARGTFLLTQAALPHIAGRVVNICS
VSAAPPLQSIYAGTKGMVDAFTRCWAKELPPKYGCTVNAVSPGPTMTEGPSEIAFAVGFL
CEEKARWINGE
>Melanops_tulasnei_534564
SLEGKVALITGAGRGIGRGCALELGKRGASVIVNYAEEVCREIEAKAVSIQADVSKVSEI
NRLFDEAKKLDIVMSNSGTESWEVTEEKYDHVFNLNARAQFFVGQAAFKHLNGRLILMSS
IAAGVKDHALYNASKMAVIGMIKAFATDFGVK-GITVNGVAPGGIKSDMPDDVARVVAFL
ASEDGGWVNGQ
>Melanops_tulasnei_681889
PLAGKVALVTGSGRGIGAAIALRLAADGASVVINYAEAVAEQARVKALTVRADVTKAAEI
AALFETAKRLDIVMSNSGIEHFTVREHDVDRVFAVNVKAQYLVAQQAHKYLGGRLLLISS
ISAGIPNHALYAASKAAVQGMVKCLAWDFGSR-DVTVNCIAPGGVKTDMPDDVSGVVALL
ARPEAQWITGQ
>Melanops_tulasnei_551468
SLEGKVAVVTGSGRGIGKEMALELARRGAKVVVNYAEKVVNQIKSDAIAVKANVANVAET
TELMDKVVELDICCSNSGVVSFDVTEEEYDRVMSINTRGQFFVAREAYKHMGGRIILMGS
ITGGVPKHALYSGSKGAIETFVRCMAVDAGDK-RITVNCVAPGGIKTDMPIDIARVVAFL
ASQDGDWVNGK
>Cladosporium_fulvum_Rdt1_191428
RLDGKVALVTGSGRGIGAAMATELARRGAKVVVNYANQVVDQIKGDAIAFKADVGDVAQT
TKLMDQAVELDIVCSNSGVVSFDVTEEEFDRVFRINTRGQFFVAREAYKHLGGRIILMGS
ITGGVPKHTVYSGSKGAIETFVRCMAIDCGDK-KITVNCVAPGGIKTDMPIDIARVVCFL
ASQDGEWVNGK
>Elsinoe_fawcettii_Rdt1_ABZ01830.1
RLDGKVALVTGSGRGIGAAIATELANRGASVVVNYAQTVVDAIKGDAIALQADVSDVKQT
IKLFDDAVALDIAVSNSGVVSFDVTEEEFDRVFAINTRGQFFVAREAYKHLGGRIILMGS
ITGGVPKHTVYSGTKGAIETFVRCMAIDCGDK-RITVNCVAPGGIKTDMPIDVARVCGFL
ASQDGEWINGK
>Dothistroma_septosporum_178588
RLDGKVALVTGSGRGIGAAMATELARRGAKVVVNYANQIVEQIKGDAIALKADVGDVAQT
TKLMDQAVELDIVCSNSGVVSFDVTEEEFDRVFRINTRGQFFVAREAYKHLGGRIILMGS
ITGGVPKHAVYSGSKGAIETFVRCMAIDCGDK-KITVNCVAPGGIKTDMPIDIARVVCFL
ASQDGEWVNGK
>Cochliobolus_heterostrophus_Brn1_BAA24225.1
SLAGKVAVVTGSGRGIGKAMAIELAKRGAKVAVNYAEQVVKEIKSDAHAFKANVGNVEES
EKLMDDVVKLDICCSNSGVVSFDVTPEEFDRVFNINTRGQFFVAKAAYKRMGGRIILMGS
ITGGVPKHAVYSGSKGAIETFTRCMAVDAGEK-KVTVNCVAPGGIKTDMPIDIARVVCFL
ASQDGDWVNGK
>Alternaria_alternata_Brm2_BAA36503.1
SLAGKVAVVTGSGRGIGKAMAIELAKRGAKVAVNYAEQVVKEIKSDAAAFKANVGNVEES
EKLMDDVVALDICCSNSGVVSFDVTPEEFDRVFTINTRGQFFVAKAAYKRMGGRIILMGS
ITGGVPKHAVYSGSKGAIETFTRCMAIDAGEK-RITVNCVAPGGIKTDMPVDIARVVCFL
ASQDGDWVNGK
>Cochliobolus_miyabeanus_Thr1_BAC20956.1
SLAGKVAVVTGSGRGIGKAMAIELAKRGAKVAVNYAEQVVKEIKSDAHAFKANVGNVEES
EKLMDDVVKLDICCSNSGVVSFDVTPEEFDRVFTINTRGQFFVAKAAYKRMGGRIILMGS
ITGGVPKHAVYSGSKGAIETFTRCMAIDAGEK-KVTVNCVAPGGIKTDMPIDIARVVCFL
ASQDGDWVNGK
>Exophiala_dermatitidis_8998
LLTGKVAIVTGSGRGMGRETALELARRGADVVVNYADELVTEIKRDSIAVKANVSNVSEI
IELFAQAKKIDIVVSNSGVVSFDVTEEEYDRVFNINTRGQFFVAREAYKNLGGRIILMGS
ITGGVPKHTVYSGSKGTIETFVRCMAIDCGDK-KITVNAVAPGGIKTDMPIDVARVTAFL
ASQDGEWVNGK
>Glareae_lozoyensis_11869
SLKGKVALVTGSGRGIGREMALELGRRGAKVVVNYAEEVVAAIKSEAVAFKANVSVVSDI
VSLFDQAVALNIVCSNSGVVSFDVEEEEYDRVMNINTRGQFFVAREAYRHLGGRLILMGS
ITGGVPKHTLYSGSKGAIETFVRCMAIDMGDK-KITVNCVAPGGIKTDMPIDIARVVCFL
ASQDGEWINGK
>Botrytis_cinerea_Bcbrn1_XP_001557620.1
SLKGKVALVTGSGRGIGAEMACELGRRGAKVIVNYAQEVVNTIKSEAIALQGNVSVVSDI
INLFAQAKKLDIVCSNSGVVTFDVTEEEYDRVMNINTRGQFFVAREAYKNLGGRLIMMGS
ITGGVPQHTVYSGSKGAIETFVRCMAIDFGDK-KITVNCIAPGGIRTDMPIDIARVVCFL
ASQDGEWVNGK
>Botrytis_cinerea_Bcbrn2_XP_024547966.1
TLEGKVALVTGSGRGIGRGIALELAARGASVVINYAEKVVKEIESKGFAIKADVSKVPEV
RRLFEEAKALNIVMSNSGTEIFDVTEEDYDRVFGLNTRAQFFVAQQALIHLYGRIVLMSS
IAAGVPNHALYAGSKAAVEGFVRSFAKDCGKK-KITCNGIAPGGIKTDMPQDIGRVVSFL
AGPESEWVNGQ
>Sordaria_macrospora_Tih_CAM35474.1
KLDGKVALVTGAGRGIGRDMALELARRGARVIVNYANDVVQAIKGDAVAIKANVSDVSQI
EKLFREGKELDIVCSNSGVVSFDVTPEEYDRVFNINTRGQFFVAREAYKNLGGRLILMGS
ITGGVPKHAVYSASKGAIETFVRCMAIDFGDK-KITVNAVAPGGIKTDMPIDIARVVCFL
ASQDGEWINGK
>Ophiostoma_floccosum_AAK07185.1
SLAGKVALVTGAGRGIGREMALELGRRGAKVIVNYAQEVVDAIKSDAAAIKANVSDVDQI
VTLFEKTKQLDIVCSNSGVVSFDVTPEEFDRVFSVNTRGQFFVAREAYKHLGGRLILMGS
ITGMVPRHAVYSASKGAIETFVRCMAVDFGDK-KITVNAVAPGGIKTDMPIDVARVVAFL
ASQDGQWINGK
>Pyricularia_grisea_AAA19514.1
SLEGKVALVTGAGRGIGREMAMELGRRGCKVIVNYAEEVVAAIKSDAACVKANVGVVEDI
VRMFEEAVKLDIVCSNSGVVSFDVTPEEFDRVFTINTRGQFFVAREAYKHLGGRLILMGS
ITGAVPKHAVYSGSKGAIETFARCMAIDMADK-KITVNVVAPGGIKTDMPIDIARVVCFL
ASNDGGWVTGK
>Colletotrichum_lagenaria_BAA18962.1
SLMGKVALVTGAGRGIGREMAMELGRRGAKVIVNYAEEVVQAIKSDAASIKANVSDVDQI
VKMFGEAKQLDIVCSNSGVVSFDVTPEEFDRVFAINTRGQFFVAREAYKHLGGRLILMGS
ITGGVPKHAVYSGSKGTIETFVRCMAIDFGDK-KITVNAVAPGGIKTDMPIDIARVVCFL
ASQDGESRLEL
>Aspergillus_nidulans_3682
RLDGKVALVTGAGRGIGAAIAVALGQRGAKVVVNYAEKVVDEIKSDAISIQADVGDPDAV
TKLMDQAVELDIVSSNAGIVSFDVTPDEFDRVFRVNTRGQFFVAREAYRHLGGRIILTSS
NTAGVPRHAVYSGSKGAIDTFVRCLAIDCGDK-KITVNAVAPGAIKTDMPVDVARVVSFL
ASDAAEWISGK
>Aspergillus_flavus_36752
RLDGKVALVTGAGRGIGAAIAVALGERGAKVVVNYAEKVVEQIKTDAIAIQADVGDPEAT
AKLMAETVRLDIVSSNAGIVSFDVTPEEFDRVFRVNTRGQFFVAREAYRHMGGRIILTSS
NTAGVPKHAVYSGSKGAIDTFVRCMAIDCGDK-KITVNAVAPGAIKTDMPVDVARVVSFL
ASDAAEWLNYN
>Dothistroma_septosporum_75411
RLDGKVALVTGSGRGIGAAIAIELGKRGANVVVNYANKVVETIITKAIAIKADVGEIDQV
AKMMDQAVELDIVSSNAGLVSFDVTGDEFDRVFRVNTRGQFFVAREAYRHLGGRIILTSS
NTAGVPKHAIYSGSKGAIDTFVRCMAIDAGDK-KITVNAVAPGAIKTDMPADIGRVVCFL
ASDAAEWVSGK
>Cladosporium_fulvum_197005
RLDGKVALVTGSGRGIGAAIAVELGKRGANVVVNYANKVVETVITKAIAIKADVREIDQV
AKMMDQAVELDIVSSNAGLVSFDVTGDEFDRVFRVNTRGQFFVAREAYRHLGGRIILTSS
NTAGVPKHAIYSGSKGAIDTFVRCMAIDAGDK-KITVNAVAPGAIKTDMPADIGRVVCFL
ASDAAEWVSGK
>Aspergillus_nidulans_6656
RLEGKVALVTGSGRGIGAAMALELGRLGAKVVVNYAEKLVQEIKTDAIALQANIRNVSEI
VRVMDDAVALDIVCSNAGVVSFEVTEEEFDRVFSLNTRAQFFVAREAYRHLHGRIILMSS
NTASVPRHSVYSGSKGAIESFVRVMAKDCGDK-QITVNAVAPGGTVTDMPVDIAKVVGFL
ASREAEWVNGK
>Cochliobolus_miyabeanus_26577
RLDGKVALVTGSGRGIGAAVATHLGRLGAKVVVNYAEKVVSEIKSDAIAIKADIRQVPDI
VRLFDEAVALDIAVSNSGVVSFDVTEEEFDRVFSLNTRGQFFVAREAYRHLGGRIILTSS
NTSSVPKHSLYSGSKGAVDSFVRIFSKDCGDK-KITVNAVAPGGTVTDMPQDVANVVGFL
VSKEGEWVNGK
>Cladosporium_fulvum_ClaC_184391
RLDGRVAVVTGSGRGIGAAIAVHLGRLGANIVVNYAQKVVDQIKSEAIAIKADIRDVSQI
MRLFDEAVAVDIAVSNSGVVSFDVTEEEFDRVFSLNTRGQFFVAREAYRHLGGRIIMTSS
NTSSVPRHSLYSGSKGAVDSFVRIFSKDCGDK-KITVNGVAPGGTVTDMPEDIANVVGFL
ASKEGEWINGK
>Cochliobolus_heterostrophus_1020089
RLDGKVALVTGSGRGIGAAVATHLGRLGAKVVVNYAEKVVSEIKSDAIAIKADIRQVSDI
VRLFDEAVALDIAVSNSGVVSFDVTEEEFDRVFSLNTRGQFFVAREAYRHLGGRIILTSS
NTASVPEHSLYSGSKGAIDSFVRIFSKDCGDK-KITVNAVAPGGTVTDMPQDVANVVGFL
VSKEGEWVNGK
>Cochliobolus_miyabeanus_106821
RLDGKVALVTGSGRGIGAAMALQLATCGARIIVNYAAKVVQDIKSDAVAIQADVSKVPEI
VRLMDEAKSLDIVCSNAGVVSFDVDEAEFDRVFSTNTRGQFFVAREAYKHLGGRIILMSS
NTATVPKHSLYSASKAAINAFVRCLSKDCGAK-KITINAVAPGGILTDMPVDIARVVCFL
ASEEAEWINGK
>Penicillium_marneffei_Arp2_EEA24196.1
TLVGKVALVTGGGRGIGAGIALELAKRGAYVAINYANQVIQSIESRGAAFKADITKIEEI
ENLFSSVQRIDIVVSNAGVEKFETTLEDFNEVFNVNTRGQFFVAKAAHKYIGGRVILMSS
IAASVPGHALYAGSKSAVEGFTRCFSADFGDK-RCTVNAIAPAGIKSDMPADIGRIVSFL
ASPDGEWINGQ
>Aspergillus_fumigatus_Arp2_AAF03314.1
PLSGKVALVTGGGRGIGAGIALELARRGASVAINYAQEVVEAIQRQAVAIQADLTCVPNI
ESLIQEVVRLDIVVSNSGMEKFETTLEDFNEVFNLNTRAQMFVARYAYDHIGGRVILMSS
IAAGVPGHALYAGSKAAIEGFTRCLAADFGRK-GCTVNAIAPAGVKSDMPEDIGKVVSFL
ASPDAEWVNGE
>Cladosporium_fulvum_Rdt2_196765
SLHGKVALITGAGRGIGRGCAIELGKRGASVVVNYADEVCKIIEAKAISIQADVSKKSEI
ERLFQETKDIDIVMSNSGTESWEITEEKYDHVFNLNARAQFFVGQAAWKYLNGRLILMSS
IAAGVHDHVLYNASKMAVIGMIKAFATDFGVR-GITVNGVAPGGIKSDMPEDVARVVGFL
ASEDGGWVNGQ
>Dothistroma_septosporum_69250
SLHNKVALITGAGRGIGRGCAIELGKRGASVVVNYADEVCKIIEAKAISIQADVSKKSEI
ERLFEETKKIDIVMSNSGTESWEITEEKYDHVFNLNARAQFFVGQAAWKYLDGRLILMSS
IAAGVHDHVLYNASKMAVIGMIKAFATDFGAR-GITVNGVAPGGIKSDMPEDVARVVGFL
ASEDGGWVNGQ
>Cochliobolus_heterostrophus_Brn2_ABK63477.1
SLEGQVALITGAGRGIGRGCAIELGKRGASVVVNYANEVCEIIRAKAVAIQADVSKVSEI
HRLFEEAKQINIVMSNSGTESWEISEEKYDHVFNLNTRAQFFVGQTAYKYINGRIILMSS
IAAGVKDHALYNASKMAVIGFIKAFATDFGKR-GVTVNGVAPGGIKSDMPEDVARVVAFL
ASEDGGWVNGQ
>Cochliobolus_miyabeanus_86046
SLEGQVALITGAGRGIGRGCAIELGKRGASVVVNYANEVCEIIRAKAVAIKADVSKVSEI
HRLFEEAKQINIVMSNSGTESWEISEEKYDHVFNLNTRAQFFVGQTAYKYINGRIILMSS
IAAGVKDHALYNASKMAVIGFIKAFATDFGKR-GVTVNGVAPGGIKSDMPEDVARVVAFL
ASEDGGWVNGQ
>Sordaria_macrospora_Teh_CAM35472.1
SLEGKVALVTGAGRGIGRGVALELARRGASVIVNYANEVVKEIEARAKAIQADVRKVSEI
DRLFAEAKQIDIVMSNSGTESWEITEEKYDYVFDLNAKAQFFVGQAAYKHLNGRVILMTS
IAAGVKNHALYNASKMAVQGFVKAFATDFGDK-GITVNGVAPGGIKSDMPEDVARVVAFL
ASEDGGWVNGQ
>Glareae_lozoyensis_3062
SLTGKVALVTGAGRGIGHGIALELGKRGASIIVNYSEKLVEEIKSEAIAIQADISKTSEV
KRLFKESIALDVVCSNAGKEVFEVTEELYDEIFALNTRAQFFVAQQAFIHLGGRIILMSS
VAAGVPNHALYAGSKAAVEGFTRSFSKDCGSR-RITVNAIAPGGVKSDMPQDIGRVVAFL
AHSDSEWVNGQ
>Glareae_lozoyensis_2080
PYAGRVALITGSGRGIGRGMALELASRGASVVVNYAESVVSEIKSKGIAIQADVSKPAEI
VRLFDDAIALDFVISNSGTEVWDVTPEDFDYIFNLNCRGQFFVAQQGLKHLGGRIILMSS
IAAGIPNHALYAGSKAAVEGFARSFAVDCGHK-GVTVNAIAPGGIKTDMPADIAKAVALL
VSPDSEWINGQ
>Magnaporthe_oryzae_4Hnr_AAG29497.2
PLAGKVALVTGAGRGIGRGIAIELGRRGASVVVNYAEEVVAELKAQGVAIQADISKPSEV
VALFDKAVSLDFVMSNSGMEVWEVTQELFDKVFNLNTRGQFFVAQQGLKHCGGRIILTSS
IAAGIPNHALYAGSKAAVEGFCRAFAVDCGAK-GVTVNCIAPGGVKTDMPADIGRAVSAL
CQEESEWINGQ
>Ophiostoma_floccosum_Thn1_AAK60499.1
PLAGKVAIITGAGRGIGRGIATELGRRGANVIVNYAEEVVADLKTDAVAMQADISKPDEV
VKLFDRAVAIDIVVSNSGMEVWDVTQELFDKVFNLNCRGQFFVAQQGLKHCGGSIILTSS
VAAGIPNHALYAGSKAAVEGFTRAFSVDCGEK-GVTVNAIAPGGVKTDMPSDIGKAVALL
VSEEGEWINGQ
>Aspergillus_parvulus_213579
RLDGKVAVITGSSRGIGAGIARELALRGATVVINYANVLVDEIKGNAISIRANISEPEEI
KALFAEAKRIDIVISNSGIEHFEVTVAEFDKVFNLNTRGQFFVGQAALQHLNGRLVLMSS
ISASIREHAIYAGSKCAVEAFARCFAPEFGKR-GITVNSIAPGGVKTDMPEDIARVVAFL
ASEDAGWLSGQ
>Atropelis_piniphila_506713
QLDGKVALVTGSGRGIGAGIAIELGSRGASVIVNYAEKTVQKIIGKAVAIKADISKPAEI
KQLFVDAKALDIVCSNAGIEHFDVTPEDFDKVISVNTRGQFFVAQQAYIHLGGRLIMTSS
ISASVRDHALYAGSKCAVEAFARCFATDFSDK-KIRVNAIAPGGVKSDMVEDIARVVRFL
CTEDGGWMNGQ
>Sporormia_fimetaria_529761
QLKGKVALVTGAGRGIGAGIARELGARGASVIVNYAEALAKDITSEAIAIQADVSQVDQI
KTLFEKAKEIDIVVSNSGIEHFDVKPEDFDKVFSVNTRGQFFVAQQAYDHLGGRLVLMSS
ISAAIREHAVYAGSKCAVEAFARCFSQEFGRR-RITVNSIAPGGVKTDMPVDIARVVAFL
ASEDAGWVNGQ
>Setosphaeria_turcica_493710
TLKGKVALVTGSGRGIGAGIARELGARGASVVVNYAETLVQDITSKAVAVQADISNVDEI
KTLFEKAKEIEIVVSNSGIEHFDVKPEDFDKVFNVNTRGQFFVGQQAYQHLGGRLILMSS
ISAAIREHAVYAGSKCAVEAFARCFSHEFGAR-RITVNSIAPGSVKTDMPVDIARVVAFL
ASDDAAWVSGQ
>Paraconiothyrium_sporulosum_1189716
TLEGKVALVTGSGRGIGAGVARELGARGASVVVNYAEALSREIESKSIAIQGDIANVEDI
KTLFEKTKAIDIVVSNSGIEHFEVTPEEFDKVFAVNTRGQFFVAQQAYKHLGGRLVLMSS
ISASIKEHALYAGSKNAVEAFAKNFAKDFGPR-RITVNTIAPGGVKTDMPQDIGRVVAFL
VGPDGYWINGR
>Didymocrea_sadasivanii_129033
TLEGKVALVTGSGRGIGAGVARELGARGASVVVNYAEKLAQEIESKSIAVQGDIAKVEDI
RALFEKTKAIDIVVSNSGVEHFEVTPEEFDKVFAVNTRGQFFVAQQAYKHLGGRLVLMSS
ISASIKEHALYAGSKNAVEAFAKNFAKDFGPR-RITVNTIAPGGVKTDMPEDIARVVAFL
VGPDGYWINGQ
>Karstenula_rhodostoma_487184
TLEGKVALVTGSGRGIGAGVARELGARGASVVVNYAETLAKEIESKSIAIQGDIANVEDI
KTLFEKTKAIDIVVSNSGIEHFEVTPEEFDKVFAVNTRGQFFVAQQAYKHLGGRLVLMSS
ISASIKEHALYAGSKNAVEAFAKNFAKDFGPR-RITVNTIAPGGVKTDMPQDIARVVAFL
VGPDGYWINGQ
>Aspergillus_nutans_239113
RLDGKVAVITGSSRGIGAGIARELALRGATVVINYANVLVDEIKGNAISIRANISEPEEI
KALFAEAKRIDIVISNSGIEHFEVTVAEFDKVFNLNTRGQFFVGQAALEHLNGRLVLMSS
ISASIREHAIYAGSKCAVEAFARCFAPEFGKR-GITVNSIAPGGVKTDMPEDIARVVAFL
ASEDAGWLSGQ
>Aspergillus_transcarpathicus_93847
RLDGKVAVITGSSRGIGAGIARELALRGATVVINYANVLVDEIKGNAISIRANISEPEEI
KALFAEAKQIDIVISNSGIEHFEVTVAEFDKVFNLNTRGQFFVGQAALEHLNGRLVLMSS
ISASIREHAIYAGSKCAVEAFARCFAPEFGKR-GITVNSIAPGGVKTDMPEDIARVVAFL
ASEDAGWLSGQ
>Aspergillus_pseudotamarii_292718
PLDGKVALVTGSSRGIGAGIARELARRGAAVVINYAQELTDDITGKAISIQADVSNPHEI
QTLFQEVQAIDIVVSNSGVEHFEVTPEQFDRVFSVNTRGQFFVAQAASQHLNGRLILTSS
ISASLAEHAVYAGSKCAVEAFARCFAPELGPR-GITVNSVAPGGVKTDMPTDIAKVVAFL
ASEDAQWLSGQ
>Aspergillus_bombycis_5726
PLGGKVALVTGSSRGIGAGIARELALRGAAVVINYAQELTDDITGKAISIRADVSNPHEI
QTLFQEVQAIDIVVSNSGVEHFEVTPEQFDRVFSVNTRGQFFVAQAASQHLHGRLILTSS
ISASLAEHAVYAGSKCAVEAFARCFAPELGPR-GITVNSVAPGGVKTDMPTDIAKVVAFL
ATEDAQWLSGQ
>Aspergillus_caelatus_132067
PLDGKVALITGSSRGIGAGIARELALRGAAVVINYAQELTDDITGKAISIRADVSNPHEI
QTLFQEVQTIDIVVSNSGVEHFEVTPEQFDRVFSVNTRGQFFVAQAASQHLNGRLILTSS
ISASLAEHAVYAGSKCAVEAFARCFAPELGPR-GITVNSVAPGGVKTDMPTDIAKVVAFL
ATEDAQWLSGQ
>Aspergillus_alliaceus_315595
TLEGKVALVTGSSRGIGAGIARELALRGATVVINYAQEVVGDITGVAISIQADISDPREI
HTLFQEIQAIDIVVSNSGVEHFQVSPEAFDRVFSVNTRGQFFVAQAAFEHLNGRLILTSS
ISAPLVEHAVYAGSKCAVEAFARCLAPEFGAR-GITVNSIAPGGVKTDMPTDIAKVVAFL
ASDDAQWLSGQ
>Aspergillus_albertensis_193321
TLEGKVALVTGSSRGIGAGIARELALRGATVVINYAQEVVGDITGVAISIQADISDPREI
HTLFQEIQAIDIVVSNSGVEHFQVSPEAFDRVFSVNTRGQFFVAQAAFEHLNGRLILTSS
ISAPLVEHAVYAGSKCAVEAFARCLAPEFGAR-GITVNSVAPGGVKTDMPTDIAKVVAFL
ASDDAQWLSGQ
>Cladonia_grayi_1817
RLDGKVAIVTGAGRGIGAGIARELGARGARVVVNYAESLAEEIKSDCIAIQADISKVEDI
QKLFEEAKAVDVVVSNSGIEHFEVTPEDFDEVFNINTRGQFFVGQAAYKHLNGRLILTSS
ISAAIKGHAIYAGSKCAVEAFARCFAPDFGAR-GITVNTVAPGGVKTDMPVDIARVVAFL
ASEDAGWVSGQ
>Cladonia_grayi_454
RLDGKVALVTGSSRGMGRQNALELASRGASIIICYAETVIKDIESRAIAIKADVSKPAEI
AALFEQAIKIDIVVSNAGVESFEITPEEFDRVFAVNTRGQLLVAQQAYRYLGGRLVMLSS
ISAGVPNHAIYSGSKAAVEAFARCLAVDFGDK-KITVNAIAPGGIKTDMPEDVSRVVAFL
CSQDAGWMNGQ
>Cladonia_grayi_10393
NLTGKVALVTGASRGIGAGIALELGARGASVIVNYAQSIVSQIESKAVAIQADVSKVPEI
TRLFEDSKAIDIVCSNSGMESFDITEERFDLVFGLNLRAQFFVGQHAYKYCGGRLVLMSS
IAASVGDHALYSGSKSAVNGITKSFAKDFGKK-GITVNAIAPGGVKSDMPADVARVVAFL
ASEDGGWVNGQ
