# Supplementary material for: Evolution-Informed Discovery of the Naphthalenone Biosynthetic Pathway in Fungi
Source: mBio. 2022 May 26;13(3):e00223-22. doi: 10.1128/mbio.00223-22 (PMC9239057; doi:10.1128/mbio.00223-22)
Supplement: DATA SET S3 [file mbio.00223-22-s0005.txt]

FIGURE 1 nrPKS


(Acastr1.cluster003_L0_CDS2_ProteinId__GeneId_jgi.p_Acastr1_122274:0.2187392109,((((((((((Acastr1.cluster011_L0_CDS8_ProteinId__GeneId_jgi.p_Acastr1_123122:0.3737249404,(((BGC0001266.1_L0_CDS1_ProteinId_ADM79459.1_GeneId_PKS16:0.0006344702,Clagr3.cluster014_L0_CDS4_ProteinId_2764_GeneId_2764:0.0000010980)100/1/100:0.1343021218,(Usnflo1.cluster002_L0_CDS8_ProteinId_884194_GeneId_884194:0.1090347669,PFUR17_02294_P_furfuracea_lecanoric_acid:0.0646713602)100/1/100:0.0875460422)100/1/100:0.2865283812,Umbpus1.cluster004_L0_CDS10_ProteinId__GeneId_jgi.p_Umbpus1_102355:0.2946763618)85.1/1/97:0.0472122363)88.9/1/95:0.0896715615,(((((Acastr1.cluster013_L0_CDS7_ProteinId__GeneId_jgi.p_Acastr1_124124:0.3964954459,Clagr3.cluster006_L0_CDS9_ProteinId_1470_GeneId_1470:0.4611504943)68.2/0.999/99:0.0782056009,(BGC0001854.1_L0_CDS4_ProteinId_KKP00966.1_GeneId_:0.0000010980,BGC0001901.1_L0_CDS5_ProteinId_KKP00966.1_GeneId_:0.0000023865)100/1/100:0.5201994581)100/1/100:0.2827779450,(((Clagr3.cluster049_L0_CDS1_ProteinId_10677_GeneId_10677:0.3050278214,Usnflo1.cluster041_L0_CDS7_ProteinId_270683_GeneId_270683:0.2847753174)99.9/1/100:0.1024970627,Usnflo1.cluster020_L0_CDS2_ProteinId_929272_GeneId_929272:0.4569003463)90.7/0.999/99:0.0469628309,Xanpa2.cluster017_L0_CDS13_ProteinId_1615524_GeneId_1615524:0.7662709409)98.5/1/100:0.0706403026)61.9/0.998/98:0.0520751558,((Acastr1.cluster034_L0_CDS1_ProteinId__GeneId_jgi.p_Acastr1_121716:0.3236837064,(BGC0000057.1_L0_CDS3_ProteinId_EAA59563.1_GeneId_:0.0000010980,BGC0001121_orsellinic_acid_CURATED_L0_CDS1_ProteinId_CBF73505.1_GeneId_:0.0000010980)100/1/100:0.2286841072)100/1/100:0.4913386911,Usnflo1.cluster035_L0_CDS8_ProteinId_219482_GeneId_219482:0.3239927830)100/1/100:0.3542642666)81.9/1/99:0.0594046439,((Acastr1.cluster027_L0_CDS16_ProteinId__GeneId_jgi.p_Acastr1_119637:0.4774203890,BGC0000045_dehydrocurvalarin_CURATED_L0_CDS1_ProteinId_AGC95321.1_GeneId_curS2:0.1841990055)100/1/87:0.1563519537,((((BGC0000076.1_L0_CDS3_ProteinId_ACD39753.1_GeneId_hpm3:0.0000010980,BGC0000077_hyphothemycin_DSM11932_CURATED_L0_CDS3_ProteinId_ACD39762.1_GeneId_hpm3:0.0013219552)100/1/100:0.1890885426,BGC0001245.1_L0_CDS5_ProteinId_AHV78247.1_GeneId_lasS2:0.2259974339)99.8/1/100:0.0972057661,BGC0001057_zearalenone_CURATED_L0_CDS1_ProteinId_ABB90282.1_GeneId_PKS13:0.3043025796)99.4/1/100:0.0707303033,(BGC0000134.1_L0_CDS1_ProteinId_ACD39770.1_GeneId_Rdc1:0.3486681634,(BGC0001246_trans-resorcylide_CURATED_L0_CDS5_ProteinId_AHV78253.1_GeneId_resS2:0.3505298951,Grascr1.cluster018_L0_CDS18_ProteinId__GeneId_jgi.p_Grascr1_10051:0.3947332307)99.9/1/68:0.1248440767)58.9/0.997/60:0.0519953397)97.2/1/67:0.0730077772)100/1/100:0.7308301152)100/1/100:0.2005519031)19.4/0.822/46:0.0822692074,Usnflo1.cluster038_L0_CDS8_ProteinId_821296_GeneId_821296:0.8525592276)99.6/1/99:0.1479311939,((((Acastr1.cluster021_L0_CDS31_ProteinId__GeneId_jgi.p_Acastr1_126476:0.4573950558,(Dibbae1.cluster003_L0_CDS27_ProteinId__GeneId_jgi.p_Dibbae1_11411:0.4599135852,(Lobpul1.cluster037_L0_CDS8_ProteinId_349436_GeneId_349436:0.2907956539,Xanpa2.cluster036_L0_CDS10_ProteinId_1583226_GeneId_1583226:0.4798484179)94.5/1/98:0.0727975231)43.9/0.969/97:0.0716739920)98.4/1/100:0.2183044027,Dibbae1.cluster045_L0_CDS3_ProteinId__GeneId_jgi.p_Dibbae1_7883:0.8709291257)95.8/1/100:0.2417267044,((BGC0001401_melleolide_F_CURATED_L0_CDS1_ProteinId_AFL91703.1_GeneId_:0.3727599045,FNP092_L0_CDS6_ProteinId_ESK96613.1_GeneId_:0.4350551651)100/1/100:0.2695955627,BGC0001720.1_L0_CDS6_ProteinId_EJP62792.1_GeneId_:0.8833832896)98.5/1/100:0.1515223007)100/1/100:0.3615414014,((((((((Acastr1.cluster023_L0_CDS9_ProteinId__GeneId_jgi.p_Acastr1_126808:0.1808491539,(((BGC0001827.1_L0_CDS8_ProteinId_AWM95789.1_GeneId_aspks1:0.3932668726,(BGC0001976.1_L0_CDS5_ProteinId_QCO93110.1_GeneId_eupA:0.0000010980,BGC0001977.1_L0_CDS5_ProteinId_QCO93110.1_GeneId_eupA:0.0000010980)100/1/100:0.3772274503)100/1/100:0.2363302074,FNP117_L0_CDS2_ProteinId__GeneId_:0.2344332082)70.5/1/98:0.0573036679,Lobpul1.cluster059_L0_CDS7_ProteinId_1089558_GeneId_1089558:0.2324624055)100/1/100:0.1149542557)48.8/0.992/98:0.0459058774,BGC0000154.1_L0_CDS5_ProteinId_EED18001.1_GeneId_:0.5580777226)66.5/1/81:0.0494293836,((BGC0000027_azaphilone_CURATED_L0_CDS1_ProteinId_AGN71604.1_GeneId_:0.1927262186,BGC0000099.1_L0_CDS1_ProteinId_ADH01663.1_GeneId_:0.2661394403)99.7/1/100:0.0601855883,(BGC0001143.1_L0_CDS8_ProteinId_EHA28237.1_GeneId_:0.3374625981,Dibbae1.cluster002_L0_CDS30_ProteinId__GeneId_jgi.p_Dibbae1_3408:0.2625661968)100/1/100:0.1154054754)94.2/1/99:0.0361245530)93.9/1/87:0.0582767822,((BGC0001338.1_L0_CDS8_ProteinId_ALI92655.1_GeneId_citS:0.2609390830,FNP050_L0_CDS1_ProteinId_QEN17973.1_GeneId_:0.5342351358)100/1/100:0.1764434295,(Lobpul1.cluster035_L0_CDS5_ProteinId_1082851_GeneId_1082851:0.2675792822,Usnflo1.cluster009_L0_CDS7_ProteinId_817430_GeneId_817430:0.3114352028)99.6/1/100:0.0854769103)100/1/99:0.1152324738)27.8/0.88/71:0.0577468129,(BGC0001404.1_L0_CDS3_ProteinId_CAP95404.1_GeneId_Pc21g05070:0.1936091925,FNP051_L0_CDS7_ProteinId_KFH44362.1_GeneId_:0.1915818896)100/1/100:0.4372970957)92.8/1/92:0.0786584208,(((BGC0000022.1_L0_CDS8_ProteinId_EAA65602.1_GeneId_:0.2202480821,BGC0001405.1_L0_CDS13_ProteinId_EAQ86392.1_GeneId_:0.1952925674)99.5/1/100:0.0816617515,FNP085_L0_CDS9_ProteinId_OPB37950.1_GeneId_:0.3174491187)100/1/100:0.1882257617,BGC0001722.1_L0_CDS1_ProteinId_CBF83139.1_GeneId_:0.5290408230)99.9/1/100:0.1399902790)100/1/100:0.5949542159,(((((BGC0000037_cichorine_CURATED_L0_CDS2_ProteinId_CBF69451.1_GeneId_:0.5916613058,(Dibbae1.cluster042_L0_CDS7_ProteinId__GeneId_jgi.p_Dibbae1_7154:0.3624060113,Umbpus1.cluster018_L0_CDS2_ProteinId__GeneId_jgi.p_Umbpus1_102584:0.3488117823)99.3/1/100:0.1133275490)37.1/0.864/78:0.0472897911,Usnflo1.cluster061_L0_CDS11_ProteinId_892226_GeneId_892226:0.5865545243)2/0.462/54:0.0439462424,(Dibbae1.cluster033_L0_CDS19_ProteinId__GeneId_jgi.p_Dibbae1_2816:0.4336961536,(Lobpul1.cluster004_L0_CDS6_ProteinId_1283523_GeneId_1283523:0.0904878866,Usnflo1.cluster031_L0_CDS9_ProteinId_179021_GeneId_179021:0.0823628365)100/1/100:0.4852246637)100/1/100:0.3163508245)52.2/0.985/82:0.0529657745,(Dibbae1.cluster028_L0_CDS14_ProteinId__GeneId_jgi.p_Dibbae1_2087:0.1051086889,Lobpul1.cluster011_L0_CDS6_ProteinId_1260783_GeneId_1260783:0.2013063718)100/1/100:0.5920927880)96.3/1/96:0.0874410417,(((BGC0000104.1_L0_CDS3_ProteinId_ADY00130.1_GeneId_mpaC:0.1694956291,(BGC0001360.1_L0_CDS6_ProteinId_CDM36726.1_GeneId_:0.0008233247,BGC0001677.1_L0_CDS5_ProteinId_API82664.1_GeneId_mpaC:0.0023472803)100/1/100:0.1470587358)100/1/100:0.2749645472,(BGC0001508.1_L0_CDS3_ProteinId_ART41209.1_GeneId_adrD:0.3429190834,BGC0001708.1_L0_CDS13_ProteinId_PKX88487.1_GeneId_:0.3252991063)98.8/1/100:0.1016978836)100/1/100:0.3279170582,BGC0001219.1_L0_CDS1_ProteinId_EAQ84779.1_GeneId_:0.7401962016)100/1/100:0.3142400715)28.4/0.886/90:0.0732228346)99.8/1/100:0.2365398181,((((((BGC0001390.1_L0_CDS1_ProteinId_BAV19379.1_GeneId_stbA:0.1043422468,BGC0001626.1_L0_CDS10_ProteinId_KFA69335.1_GeneId_:0.1387344930)100/1/100:0.2551633804,BGC0001923.1_L0_CDS4_ProteinId_BBF25315.1_GeneId_ascC:0.2617525343)100/1/100:0.4384590928,Dibbae1.cluster002_L0_CDS16_ProteinId__GeneId_jgi.p_Dibbae1_3394:0.3898843067)100/1/100:0.1343103061,((Clagr3.cluster045_L0_CDS12_ProteinId_10384_GeneId_10384:0.3590778419,Lobpul1.cluster067_L0_CDS4_ProteinId_768635_GeneId_768635:0.1017721962)99.8/1/100:0.1249399582,(Dibbae1.cluster013_L0_CDS13_ProteinId__GeneId_jgi.p_Dibbae1_8347:0.2103571717,Usnflo1.cluster023_L0_CDS5_ProteinId_971309_GeneId_971309:0.1980243429)56.2/0.998/98:0.0488568432)100/1/100:0.1676346937)24.1/0.94/86:0.0830238415,atranorin_PKS_Stereocaulon_alpinum:0.4027780869)99.9/1/100:0.1609180560,Clagr3.cluster015_L0_CDS9_ProteinId_3082_GeneId_3082:0.6790460354)100/1/100:0.2918165912)100/1/100:0.7223708955)100/1/100:0.7204623061)99.4/1/100:0.1385451547,Dibbae1.cluster020_L0_CDS10_ProteinId__GeneId_jgi.p_Dibbae1_11429:0.6095387794)97.9/1/99:0.0850437667,(BGC0000161.1_L0_CDS11_ProteinId_EAU38791.1_GeneId_:0.2588366492,((BGC0001489.1_L0_CDS3_ProteinId_AUW31184.1_GeneId_:0.1082937440,Clagr3.cluster011_L0_CDS7_ProteinId_1944_GeneId_1944:0.1698768768)100/1/100:0.1096509450,Grascr1.cluster023_L0_CDS8_ProteinId__GeneId_jgi.p_Grascr1_12423:0.1800133867)96.4/1/99:0.0545670851)100/1/100:0.3474139966)54/0.961/76:0.0390509937,(((((BGC0000013.1_L0_CDS1_ProteinId_CBF79143.1_GeneId_:0.5784849804,(((BGC0000156.1_L0_CDS5_ProteinId_AEN83889.1_GeneId_adaA:0.1879299592,BGC0000684.1_L0_CDS5_ProteinId_CBF70387.1_GeneId_:0.1768122949)100/1/100:0.0783022807,(BGC0000168_trimmed_L0_CDS6_ProteinId_ADI24926.1_GeneId_:0.2913534190,BGC0001144.1_L0_CDS1_ProteinId_EGD99348.1_GeneId_:0.2041837473)84.1/0.999/100:0.0383162547)100/1/100:0.1337255233,(Umbpus1.cluster010_L0_CDS5_ProteinId__GeneId_jgi.p_Umbpus1_106964:0.2022235051,Usnflo1.cluster067_L0_CDS8_ProteinId_917619_GeneId_917619:0.2981245421)42.2/0.99/72:0.0517089243)87/1/76:0.0703809840)100/1/100:0.2341518412,(BGC0001118_endocrocin_CURATED_L0_CDS1_ProteinId_EAL84397.1_GeneId_:0.2960831847,BGC0001304.1_L0_CDS2_ProteinId_EED53479.1_GeneId_:0.5888797110)100/1/100:0.2367706240)69.3/0.993/67:0.0429308825,(((BGC0000101_monodictyphenone_CURATED_L0_CDS6_ProteinId_CBF90097.1_GeneId_:0.1852949183,((BGC0000121.1_L0_CDS1_ProteinId_AGO59040.1_GeneId_ptaA:0.1956765968,BGC0001403_trypacidin_CURATED_L0_CDS11_ProteinId_EAL89339.1_GeneId_:0.1944509231)91.4/1/95:0.0339974912,(BGC0001988.1_L0_CDS18_ProteinId_PKX92308.1_GeneId_:0.2900647860,(Lobpul1.cluster030_L0_CDS9_ProteinId_1263102_GeneId_1263102:0.1126421837,Usnflo1.cluster037_L0_CDS6_ProteinId_972629_GeneId_972629:0.2365405127)57.9/1/97:0.0552646986)96.1/1/98:0.0308900983)68.1/0.999/94:0.0250029251)87.1/1/99:0.0335391659,((BGC0001583.1_L0_CDS4_ProteinId_DAB41653.1_GeneId_EmoG:0.1888621388,((BGC0001886.1_L0_CDS16_ProteinId_CCE31584.1_GeneId_:0.2159044589,Cladofulvin_Final_L0_CDS5_ProteinId_184395_GeneId_184395:0.2737531495)98.7/1/100:0.0439622513,Umbpus1.cluster020_L0_CDS14_ProteinId__GeneId_jgi.p_Umbpus1_102878:0.0856069295)33.9/0.87/99:0.0237308607)100/1/100:0.1462859973,Usnflo1.cluster088_L0_CDS6_ProteinId_895525_GeneId_895525:0.2622178282)88.2/1/100:0.0315462765)100/1/100:0.0942613017,Xanpa2.cluster020_L0_CDS11_ProteinId_1577527_GeneId_1577527:0.2771110903)100/1/100:0.0847164773)73/0.992/73:0.0491723433,(BGC0000070_griseofulvin_CURATED_L0_CDS6_ProteinId_ADI24953.1_GeneId_:0.2737951790,BGC0001284.1_L0_CDS1_ProteinId_AKN45693.1_GeneId_:0.1913905691)100/1/100:0.5126260682)100/1/100:0.2598546817,(((Clagr3.cluster009_L0_CDS8_ProteinId_1822_GeneId_1822:0.1452073194,Lobpul1.cluster057_L0_CDS5_ProteinId_1267156_GeneId_1267156:0.1641710710)100/1/100:0.2655381995,Lobpul1.cluster051_L0_CDS1_ProteinId_565180_GeneId_565180:0.2363990696)100/1/100:0.1053280461,Umbpus1.cluster005_L0_CDS11_ProteinId__GeneId_jgi.p_Umbpus1_102407:0.2926997834)100/1/100:0.0767746963)99.9/1/100:0.0731545670)96.5/1/87:0.0433080156,((((((((((Acastr1.cluster019_L0_CDS17_ProteinId__GeneId_jgi.p_Acastr1_125948:0.2259775025,Lobpul1.cluster016_L0_CDS7_ProteinId_1156581_GeneId_1156581:0.3456241325)100/1/100:0.1755504502,((BGC0001242.1_L0_CDS2_ProteinId_CCE67070.1_GeneId_fsr1:0.2899464307,Grascr1.cluster017_L0_CDS14_ProteinId__GeneId_jgi.p_Grascr1_9691:0.2946458447)47.8/0.926/98:0.0331223178,((Lobpul1.cluster041_L0_CDS6_ProteinId_1084884_GeneId_1084884:0.0771659928,Usnflo1.cluster016_L0_CDS8_ProteinId_886548_GeneId_886548:0.1346940714)86.6/1/100:0.0313411524,Xanpa2.cluster035_L0_CDS10_ProteinId_1663406_GeneId_1663406:0.1615774412)100/1/100:0.1134635221)100/1/100:0.3608672618)98.4/1/100:0.0593680951,(((((BGC0000004.1_L0_CDS2_ProteinId_BAE71314.1_GeneId_pksA:0.0046837762,(BGC0000006.1_L0_CDS2_ProteinId_AAS90093.1_GeneId_pksA:0.0013377987,BGC0000008.1_L0_CDS2_ProteinId_AAS90022.1_GeneId_:0.0020083219)74.5/0.988/100:0.0008583164)99.8/1/100:0.0115237027,BGC0000007.1_L0_CDS4_ProteinId_AAS89999.1_GeneId_:0.0088322496)94/1/100:0.0095987642,BGC0000009.1_L0_CDS4_ProteinId_AAS90047.1_GeneId_:0.0273203946)100/1/100:0.2131499525,((BGC0000011.1_L0_CDS7_ProteinId_ACH72912.1_GeneId_:0.0850010517,BGC0000152.1_L0_CDS1_ProteinId_AAC49191.1_GeneId_stcA:0.1478082807)100/1/100:0.1130751317,BGC0000048.1_L0_CDS15_ProteinId_AAZ95017.1_GeneId_pksA:0.2221899803)85.6/1/100:0.0437886115)100/1/100:0.4295184112,(BGC0001866.1_L0_CDS9_ProteinId_XP_028481820.1_GeneId_:0.0000010980,BGC0002030.1_L0_CDS13_ProteinId_RWQ92175.1_GeneId_:0.0000010980)100/1/100:0.4582379088)95.6/1/92:0.0576653659)32.5/0.908/79:0.0276383361,((((BGC0001541.1_L0_CDS4_ProteinId_PIB02405.1_GeneId_:0.0676391806,BGC0001542.1_L0_CDS4_ProteinId_ARU80380.1_GeneId_CTB1:0.0644827249)100/1/100:0.3365784043,(BGC0001865.1_L0_CDS14_ProteinId_XP_001798923.1_GeneId_:0.2802555963,Grascr1.cluster043_L0_CDS4_ProteinId__GeneId_jgi.p_Grascr1_5432:0.3059549088)99/1/100:0.0974153486)100/1/100:0.3397542055,Clagr3.cluster033_L0_CDS7_ProteinId_7773_GeneId_7773:0.4524485501)96.8/1/99:0.0659930752,Usnflo1.cluster072_L0_CDS8_ProteinId_900319_GeneId_900319:0.4449381944)97.2/1/99:0.0531079644)100/1/100:0.0871888626,Umbpus1.cluster023_L0_CDS10_ProteinId__GeneId_jgi.p_Umbpus1_103538:0.3189308611)67.8/0.999/88:0.0569726783,(BGC0001446.1_L0_CDS2_ProteinId_EED57518.1_GeneId_:0.4981815091,(Lobpul1.cluster071_L0_CDS2_ProteinId_1269993_GeneId_1269993:0.1308773700,Umbpus1.cluster027_L0_CDS4_ProteinId__GeneId_jgi.p_Umbpus1_105504:0.1359127914)100/1/100:0.6400603460)94.7/1/90:0.0697149615)100/1/100:0.1599823173,((BGC0001578.1_L0_CDS10_ProteinId_EED21099.1_GeneId_:0.3933945265,FNP095_L0_CDS4_ProteinId_ERF77221.1_GeneId_:0.2259060427)94.1/1/100:0.0621818348,Xanpa2.cluster049_L0_CDS10_ProteinId_935663_GeneId_935663:0.4224175498)100/1/100:0.2596695088)55.2/0.983/56:0.0361966493,((BGC0000030.1_L0_CDS2_ProteinId_CCT67991.1_GeneId_:0.6785009424,(BGC0000107.1_L0_CDS1_ProteinId_CBF74114.1_GeneId_wA:0.0000010980,wA_CAA46695.2_PKS_for_naphthopyrone_YWA1_Aspergillus_nidulans:0.0000010980)100/1/100:0.3447639703)75.7/0.998/48:0.0654238432,Dibbae1.cluster026_L0_CDS17_ProteinId__GeneId_jgi.p_Dibbae1_1026:0.3557259998)46.7/0.946/42:0.0340367783)100/1/100:0.1489087905,Lobpul1.cluster077_L0_CDS2_ProteinId_1271477_GeneId_1271477:0.3373144315)90.9/1/91:0.0591323091,(Usnflo1.cluster078_L0_CDS5_ProteinId_894321_GeneId_894321:0.1805231009,Xanpa2.cluster022_L0_CDS22_ProteinId_1660610_GeneId_1660610:0.2207612855)100/1/100:0.2674840944)91.4/1/89:0.0431666719)94/1/95:0.0385244484,((((((BGC0001257.1_L0_CDS1_ProteinId_AAD38786.1_GeneId_pks1:0.0469061909,BGC0001906.1_L0_CDS6_ProteinId__GeneId_:0.0387478882)100/1/100:0.1203380985,PKS1_BAA18956.1_T4HN_Colletotrichum_lagenaria:0.1713858494)100/1/100:0.1410895451,BGC0001258.1_L0_CDS1_ProteinId_AAN59953.1_GeneId_pks1:0.2283670138)100/1/100:0.2047832170,((Clagr3.cluster046_L0_CDS6_ProteinId_10391_GeneId_10391:0.1252999779,Usnflo1.cluster055_L0_CDS6_ProteinId_891540_GeneId_891540:0.1241358488)100/1/100:0.1193151016,(Lobpul1.cluster074_L0_CDS2_ProteinId_1274420_GeneId_1274420:0.2096615082,Xanpa2.cluster003_L0_CDS7_ProteinId_1655435_GeneId_1655435:0.3557282094)23/0.862/77:0.0408646659)100/1/100:0.1544337589)95.5/1/99:0.0453691377,Umbpus1.cluster007_L0_CDS12_ProteinId__GeneId_jgi.p_Umbpus1_106039:0.2915864720)62.8/0.991/95:0.0369251771,Grascr1.cluster027_L0_CDS19_ProteinId__GeneId_jgi.p_Grascr1_12945:0.5063296949)100/1/100:0.0842659862)96.1/1/96:0.0454871175,BGC0001265_melanin_CURATED_L1_CDS1_ProteinId_BAD22832.1_GeneId_PKS1:0.4230185668)100/1/100:0.1605155151,((Clagr3.cluster024_L0_CDS10_ProteinId_4946_GeneId_4946:0.1721505141,Usnflo1.cluster063_L0_CDS6_ProteinId_463564_GeneId_463564:0.2939367975)100/1/100:0.1357420125,WdPKS1_AAD31436.3_PKS_ATHN_Exophiala_dermatitidis:0.3961908213)43.2/0.986/98:0.0452038342);


FIGURE 2A nrPKS

(Sporormia_fimetaria_412451:0.1079403326,(Setospheria_turcica_541777:0.1722846278,Dothidotthia_symphoricarpi_355059:0.0933530878)100/1/100:0.0687951237,(((Paraconiothyrium_sporulosum_1167583:0.0276031821,Karstenula_rhodostoma_433550:0.0139792354)99.5/1/100:0.0159346584,(Didymocrea_sadasivanii_493665:0.0244911316,Bimuria_novae_zelandiae_502017:0.0335733304)93.6/1/91:0.0092587323)100/1/100:0.1476148809,((((((Oidiodendron_maius_149275:0.5201197295,Umbillicaria_pustulata_102407:0.2564256608)70.1/0.994/71:0.0487120501,Atropelis_piniphila_605420:0.3376575843)22.6/0.835/54:0.0477783043,PKS1_BAA18956.1_T4HN_Colletotrichum_lagenaria:0.7226362027)97.1/1/96:0.0584268424,Lobaria_pulmonaria_565180:0.2101947795)100/1/100:0.1347043641,((Neofusicoccum_parvum_10180:0.3844027511,Melanops_tulasnei_596984:0.1494024471)70.7/0.994/75:0.0378745591,((Aspergillus_transcarpathicus_120941:0.0116929544,(Aspergillus_parvulus_81212:0.0131344750,Aspergillus_nutans_239107:0.0128650427)96.7/1/96:0.0125810329)100/1/100:0.1827230765,((((Aspergillus_pseudotamarii_292723:0.0256735437,Aspergillus_caelatus_166437:0.0161654556)93.5/1/95:0.0079226806,Aspergillus_bombycis_5723:0.0178079992)100/1/100:0.0715647492,(Aspergillus_alliaceus_322797:0.0014013266,Aspergillus_albertensis_182792:0.0009804870)100/1/100:0.0935307443)99.9/1/100:0.0483347315,Aspergillus_avenaceus_127719:0.0964289758)100/1/100:0.2083970227)100/1/100:0.0931859470)100/1/100:0.0794218527)98.7/1/99:0.0359380217,(Lobaria_pulmonaria_1267156:0.1401464249,Cladonia_grayi_1822:0.1453714034)100/1/100:0.1292642043)100/1/100:0.1660776863)97.9/1/99:0.0452646158);


FIGURE 3A SCD

(Aspergillus_pseudotamarii_267375_fgenesh1_pm.2___231:0.0377518852,(((((((Aspergillus_nutans_188380_gm1.4968_g:0.3370470883,(Aspergillus_avenaceus_146641:0.4580847530,Setosphaeria_turcica_521241_fgenesh1_kg.205___6___Locus4989v1rpkm24.49:0.2949869415)84.8/0.926/99:0.1797270053)100/1/100:1.5035172930,(Aspergillus_alliaceus_297172_fgenesh1_pm.4___291:0.0512854181,Aspergillus_albertensis_152903_fgenesh1_kg.30___115___TRINITY_DN3904_c0_g3_i1:0.0040891738)65.9/0.432/93:0.1251330435)90.9/0.972/66:0.3480604046,(((((((((((Aspergillus_albertensis_189558_gm1.12118_g:0.1478187974,Cochliobolus_miyabeanus_106780:0.5845652257)48.6/0.712/86:0.0481683596,Aspergillus_parvulus_199883_fgenesh1_pm.113___5:0.1857304417)87.4/0.965/90:0.0584522871,((((((Setosphaeria_turcica_468471_estExt_Genewise1.C_1330055:0.0781357126,(Cochliobolus_miyabeanus_37042:0.0070844149,Cochliobolus_heterostrophus_3_1129862:0.0069697783)76.8/0.569/100:0.0265848152)99.9/1/100:0.2028521909,Aspergillus_parvulus_56130_CE56129_131:0.4071676550)14.7/0.608/63:0.0488467335,Cladosporium_fulvum_ClaB_84392:0.2647738555)97.6/1/97:0.1321939129,Lobaria_pulmonaria_1263101_gm1.5231_g:0.1688574100)83.1/0.945/89:0.0324881122,Dothidotthia_symphoricarpi_420469_estExt_fgenesh1_pm.C_30423:0.1968836499)56.1/0.393/72:0.0116606914,Aspergillus_nidulans_6657:0.3111134865)92.8/0.999/97:0.0784709257)98.8/1/94:0.1030264632,((((((Sporormia_fimetaria_394814_e_gw1.2.399.1:0.0367839794,Setosphaeria_turcica_512475_curated:0.0143619257)90.1/0.999/97:0.0279774100,Dothidotthia_symphoricarpi_368002_fgenesh1_kg.13___202___Locus8851v3rpkm3.09:0.0500649006)73.6/0.952/73:0.0078867083,(Cochliobolus_miyabeanus_Scd1_BAC79365.1:0.0069799122,Cochliobolus_heterostrophus_Scd1_BAJ83963.1:0.0000027255)87.2/0.997/93:0.0141760224)75.8/0.711/80:0.0069160186,((Bimuria_novae-zelandiae_581419_fgenesh1_pm.37___23:0.0153356832,Didymocrea_sadasivanii_408439_estExt_Genewise1Plus.C_1010036:0.0069053331)93.5/1/100:0.0219752983,(Paraconiothyrium_sporulosum_1190105_fgenesh1_pm.11___60:0.0000026363,Karstenula_rhodostoma_427012_fgenesh1_kg.2___418___Locus8496v1rpkm6.28:0.0435999206)59.9/0.433/94:0.0069171297)90/1/97:0.0215226364)94/1/97:0.0290397310,Alternaria_alternata_Brm1_AEH76761.1_:0.0000021328)84.7/0.993/97:0.0583132623,(Cladosporium_fulvum_192610:0.0140653681,Dothistroma_septosporum_70291:0.0130153031)99.9/1/100:0.1344377636)91/1/92:0.0574078900)42.6/0.848/56:0.0336225628,(Sordaria_macrospora_Sdh_CAM35473.1:0.1028386717,Podospora_anserina_CDP32686.1:0.0599977142)95.5/1/98:0.0640529303)0/0.333/34:0.0000021540,Exophiala_dermatitidis_7970:0.1899224120)94.6/1/70:0.0594185165,((Oidiodendron_maius_144341_curated_protein:0.0915122811,(Atropelis_piniphila_503936_estExt_Genewise1Plus.C_6_t30483:0.1111151321,((Neofusicoccum_parvum_7468_UCRNP2_5381m.01:0.0699866842,(Melanops_tulasnei_586181_fgenesh1_kg.8___281___TRINITY_DN5350_c1_g4_i2:0.0833373489,Pestalotiopsis_fici_ETS84473.1:0.1071435372)48/0.794/65:0.0202942542)83/0.99/78:0.0363847180,Magnaporthe_oryzae_Sdh1_BAA34046.1:0.1715773634)91.9/0.999/73:0.0523492483)36.5/0.536/43:0.0105575504)89.6/0.994/59:0.0338979031,Ophiostoma_flocossum_Osd1_AAK11296.1:0.1192447139)54.9/0.724/30:0.0184122961)0/0.334/18:0.0011551922,Colletotrichum_lagenaria_Scd1_BAA13009.1:0.0563164078)78.2/0.784/67:0.0472296690,Cladonia_grayi_1423:0.1780671753)99.7/1/100:0.2477024104,(((Atropelis_piniphila_447696_e_gw1.4.896.1:0.1273596808,Glareae_lozoyensis_3061:0.3272850420)23.2/0.604/90:0.0593175516,Glareae_lozoyensis_4524:0.1169349903)93.7/1/98:0.0845099282,(Aspergillus_fumigatus_Arp1_AAC49843.1:0.1250723259,Cladonia_grayi_494:0.4690436247)16.2/0.456/87:0.0256463031)89.2/0.996/98:0.0924409764)92.6/1/91:0.1450063682,(Umbilicaria_pustulata_106037_curated:0.1484964838,Cladonia_grayi_10394:0.3573323018)96/1/99:0.1493871636)26.6/0.573/66:0.0632388147)93.5/1/66:0.1442971899,(((((((Didymocrea_sadasivanii_481283_gm1.415_g:0.1734291575,Bimuria_novae_zelandiae_565899:0.0206035289)69.5/0.607/99:0.0088695696,(Karstenula_rhodostoma_322866_curated:0.0000027083,Paraconiothyrium_sporulosum_Scytalone_dehydratase:0.0278714296)88.5/0.991/98:0.0204011702)99.1/1/100:0.1118389241,((Dothidotthia_symphoricarpi_191076:0.0860217813,Setosphaeria_turcica_532520:0.1319135413)39.7/0.742/94:0.0167234633,Sporormia_fimetaria_522151:0.0531929829)79.4/0.803/96:0.0253141393)99.6/1/100:0.1693328500,(Lobaria_pulmonaria_1249268_curated:0.0520964084,Cladonia_grayi_1818:0.1026162680)92.1/1/99:0.0559325020)85.5/0.995/88:0.0408624480,((Aspergillus_parvulus_201402_gm1.1048_g:0.0136500642,Aspergillus_transcarpathicus_120928:0.0000027921)0/0.333/85:0.0000023296,Aspergillus_nutans_239115:0.0138027724)90.3/0.974/98:0.0374302140)82.5/0.879/90:0.0307983938,((Aspergillus_pseudotamarii_282747:0.0200961151,(Aspergillus_bombycis_5727:0.0000027255,Aspergillus_caelatus_166445:0.0208085289)75.3/0.822/99:0.0079308190)87/0.99/98:0.0237676855,((Aspergillus_alliaceus_315596:0.0000027255,Aspergillus_albertensis_171840:0.0000027255)99.6/1/100:0.0761520596,Aspergillus_avenaceus_137532:0.0360098811)7.5/0.505/83:0.0111873645)94.7/1/99:0.0726347030)89.6/0.997/95:0.0849563923,Atropelis_piniphila_526635:0.2350508267)94.6/1/99:0.1499758917)82.4/0.839/65:0.1788365175,Oidiodendron_maius_116220_e_gw1.3.2487.1:0.3515041523)100/1/100:1.3854622790,Aspergillus_bombycis_4972_ABOM_004334T0:0.1330895139)62.6/0.784/95:0.0641231449,Aspergillus_flavus_26755:0.0988968057)89.7/1/100:0.0634570084,Aspergillus_caelatus_127671_fgenesh1_kg.79___1___TRINITY_DN6626_c0_g1_i1:0.0761664485);


FIGURE 3B HNR


(Aspergillus_transcarpathicus_147245:1.2031066038,((((((((((((((Aspergillus_pseudotamarii_288751:0.0000025077,(Aspergillus_bombycis_5303_curated:0.0067855341,Aspergillus_flavus_36752:0.0418529152)74.4/0.887/99:0.0067917844)95.5/1/100:0.0672622730,Aspergillus_nidulans_3682:0.0636939376)93/1/100:0.0617307274,(Dothistroma_septosporum_75411:0.0004119207,Cladosporium_fulvum_197005:0.0198001708)99.2/1/100:0.1417631324)98.6/1/100:0.1209091325,((((((((Setosphaeria_turcica_440765:0.0472857895,Cladosporium_fulvum_ClaC_184391:0.1300450536)92.1/1/96:0.0376608032,Cochliobolus_miyabeanus_26577:0.0005367071)84.1/0.954/92:0.0195304876,Cochliobolus_heterostrophus_1020089:0.0070506971)99.8/1/100:0.1399346404,Aspergillus_nidulans_6656:0.1456086592)86.4/0.991/85:0.0295591316,Cochliobolus_miyabeanus_106821:0.2857069471)70.1/0.773/54:0.0153668909,Dothidotthia_symphoricarpi_373210:0.0604824343)87.2/0.958/54:0.0283780717,Lobaria_pulmonaria_566060:0.0881831525)86.7/0.94/59:0.0360146372,Aspergillus_parvulus_199882:0.1409708246)99/1/97:0.1330225643)96.3/1/86:0.0882476041,((Cladosporium_fulvum_Rdt1_191428:0.0064241460,Elsinoe_fawcettii_Rdt1_ABZ01830.1:0.1809071711)76.6/0.785/34:0.0116078276,Dothistroma_septosporum_178588:0.0091273687)84/0.962/85:0.0318009265)98/1/72:0.0927585555,((((((Setosphaeria_turcica_440963:0.0351167023,Alternaria_alternata_Brm2_BAA36503.1:0.0129773193)76.9/0.999/76:0.0218923874,Cochliobolus_miyabeanus_Thr1_BAC20956.1:0.0000023981)64.2/0.542/32:0.0070976249,Cochliobolus_heterostrophus_Brn1_BAA24225.1:0.0065044901)91.3/0.999/97:0.0461485308,Dothidotthia_symphoricarpi_356504:0.0702913378)95.3/1/99:0.0972316853,(Bimuria_novae-zelandiae_464464:0.0154458549,(Didymocrea_sadasivanii_461289_curated:0.0204512475,(Paraconiothyrium_sporulosum_1103668:0.0204812042,Karstenula_rhodostoma_30935:0.0000022099)97.4/1/100:0.0441514129)59.9/0.687/98:0.0122302328)96.7/1/100:0.0728501343)85.5/0.999/94:0.0654744543,(Neofusicoccum_parvum_7091:0.0131612058,Melanops_tulasnei_551468:0.0210021883)86.4/0.999/92:0.0497942533)95.3/1/98:0.0634260976)79.8/0.997/69:0.0477016049,((Oidiodendron_maius_123214:0.0652083266,(Atropelis_piniphila_451414_curated:0.0839579125,Botrytis_cinerea_Bcbrn1_XP_001557620.1:0.1005196725)94.3/1/92:0.0554967297)36.6/0.722/60:0.0248923656,Glareae_lozoyensis_11869:0.0571629317)98/1/100:0.0911933949)64/0.938/37:0.0227820230,Exophiala_dermatitidis_8998:0.2004334413)85.8/0.985/63:0.0404157521,(Sordaria_macrospora_Tih_CAM35474.1:0.0991296999,(Ophiostoma_floccosum_AAK07185.1:0.1126068037,(Pyricularia_grisea_AAA19514.1:0.1625724361,Colletotrichum_lagenaria_BAA18962.1:0.0749466432)76/0.671/83:0.0168341572)91.1/0.999/82:0.0470437409)78/0.693/86:0.0334321814)100/1/100:0.3603665930,((((((Aspergillus_avenaceus_170002:0.1153056245,((Aspergillus_pseudotamarii_292718:0.0076605970,(Aspergillus_bombycis_5726:0.0136060536,Aspergillus_caelatus_132067:0.0134994680)81.8/0.923/100:0.0125780411)92.2/1/100:0.0538186319,(Aspergillus_alliaceus_315595:0.0067042655,Aspergillus_albertensis_193321:0.0000026976)99.7/1/100:0.1258558203)99.4/1/100:0.1627456882)58.5/0.919/93:0.0577688437,(Aspergillus_parvulus_213579:0.0000025452,(Aspergillus_nutans_239113:0.0000024307,Aspergillus_transcarpathicus_93847:0.0068375600)54.7/0.508/79:0.0068082609)99.8/1/100:0.1946527805)95.8/1/99:0.1058035128,(Lobaria_pulmonaria_1249267_curated:0.3649092128,Cladonia_grayi_1817:0.0823885775)90.2/0.979/99:0.0773618397)84.6/1/97:0.0732917993,((Dothidotthia_symphoricarpi_364850:0.0707012960,(Sporormia_fimetaria_529761:0.0984166982,Setosphaeria_turcica_493710:0.0752633731)0/0.333/55:0.0000020080)97.6/1/99:0.1015468192,((Bimuria_novae-zelandiae_501991:0.0337943719,Didymocrea_sadasivanii_129033:0.0496818573)0/0.333/46:0.0000029832,(Paraconiothyrium_sporulosum_1189716:0.0352741627,Karstenula_rhodostoma_487184:0.0000026122)58.2/0.451/96:0.0091326611)99.8/1/100:0.2101362124)75.6/0.704/79:0.0308155085)97.4/1/98:0.1222170047,Atropelis_piniphila_506713:0.2800518647)61.9/0.971/64:0.0797841427,(Melanops_tulasnei_681889:0.6491188927,Cladonia_grayi_454:0.2889694038)17.9/0.653/55:0.1121855493)56.5/0.751/77:0.0602586164)79.9/0.623/88:0.0370542023,Oidiodendron_maius_39552:0.4450472958)84.8/0.961/50:0.0357359446,(Umbilicaria_pustulata_106038:0.1675618715,(((((((Sporormia_fimetaria_459366:0.1468323058,Dothidotthia_symphoricarpi_359153:0.0000023262)78.5/0.999/96:0.0407147888,(Setosphaeria_turcica_418571:0.0164967757,(Cochliobolus_heterostrophus_Brn2_ABK63477.1:0.0066914917,Cochliobolus_miyabeanus_86046:0.0000023533)47.2/0.947/97:0.0244527663)98.1/1/100:0.0561495295)91/0.999/98:0.0327073211,(Paraconiothyrium_sporulosum_1213453:0.0053924772,Karstenula_rhodostoma_17313:0.0339343321)76.2/0.694/99:0.0081408931)85.7/0.997/81:0.0143347691,(Bimuria_novae-zelandiae_335842:0.0443376787,Didymocrea_sadasivanii_367636:0.0209221179)90.6/0.999/98:0.0208227215)88.2/1/82:0.0296453460,(Neofusicoccum_parvum_7230:0.0078543972,(Melanops_tulasnei_534564:0.0477271689,(Cladosporium_fulvum_Rdt2_196765:0.0136770182,Dothistroma_septosporum_69250:0.0211372242)99.8/1/100:0.1067652603)37.7/0.751/66:0.0076490791)97.7/1/95:0.0569125971)86.4/0.938/97:0.0295689882,Sordaria_macrospora_Teh_CAM35472.1:0.1334095870)99.5/1/100:0.1881329649,Cladonia_grayi_10393:0.2536766537)71.8/0.985/97:0.0845872345)98.2/1/99:0.1589531224)87.8/0.963/46:0.0468305451,(((Oidiodendron_maius_102294:0.0976512117,Atropelis_piniphila_500097:0.0402966425)93.7/1/100:0.0704510302,(Glareae_lozoyensis_2080:0.0925912673,(Magnaporthe_oryzae_4Hnr_AAG29497.2:0.1375784700,Ophiostoma_floccosum_Thn1_AAK60499.1:0.1314954972)99.8/1/100:0.2208321417)23.7/0.698/23:0.0395729524)99.8/1/100:0.1795646968,((Atropelis_piniphila_601637:0.4283756523,Glareae_lozoyensis_3062:0.2321312034)59.4/0.926/57:0.0912452695,Botrytis_cinerea_Bcbrn2_XP_024547966.1:0.2224004551)89.2/0.996/70:0.0611313790)84.2/0.977/52:0.0265429879)83.1/0.979/76:0.1458637971,(Penicillium_marneffei_Arp2_EEA24196.1:0.3103093675,Aspergillus_fumigatus_Arp2_AAF03314.1:0.2062970157)96.2/1/100:0.1986813846)95.7/1/95:0.3399465659,((((((Aspergillus_pseudotamarii_252674:0.0164980509,Aspergillus_caelatus_122350:0.0331108380)92.3/1/100:0.0387455851,Aspergillus_bombycis_3163:0.0685467109)59.2/0.382/97:0.0093681759,(Aspergillus_alliaceus_315425:0.0000022689,Aspergillus_albertensis_173094:0.0134256286)96.8/1/100:0.0747447689)99.7/1/100:0.3519880257,Lobaria_pulmonaria_744976:0.3502279653)93.7/1/100:0.1710839331,Aspergillus_avenaceus_154844:0.5923851773)86/1/98:0.2795760577,(Aspergillus_nutans_42677:0.3416116861,Neofusicoccum_parvum_3580:0.1150006538)100/1/100:0.6945025464)89.7/0.999/100:0.2143129741);
