# Supplementary material for: Evolution-Informed Discovery of the Naphthalenone Biosynthetic Pathway in Fungi
Source: mBio. 2022 May 26;13(3):e00223-22. doi: 10.1128/mbio.00223-22 (PMC9239057; doi:10.1128/mbio.00223-22)
Supplement: DATA SET S4 [file mbio.00223-22-s0001.txt]

>Clagr3_1822_PKS_cDNA_disruptive_mutation
ATGTCAACTGTACTGTTCTCACGCGAGGTGGCCGACGTTCGTAGTGATATACGCATTATTCACCAAAACAGAGGATCCAGCGTACTTGTTGAAGCGTTTCTCGAGAAGGCTTATGACGCGGTCCGGCGAGATGTGTTTACTCTGTCTCGTGAGGCCCGAAACCAAGTTCCGGTGTTCAGCAGCGTGATTGATTTGAGCGAACGGCATCATGATGCAGAGACCCGGAGAGATGAGATATCCTGTGCGCTTCTTTGCATAAGCCAGCTAGCACACTTTCTTGGATTCTTCGAGCACCATCCAGATCAGTATCCCATTCCGGGGCGTCACAATCTCATCGTAGGCGTTGGCCTGGGACAACTTTCAGCAGCAGCAGTATCGTGCTCAAGGACAACCGCAGATTTAATTGGTCCAGCGGTGCAGGCAGTACATCTGGCGTTTCAAGTTGGGGCTGTTGTGGCGAGATTCTCCTCGAGCTCTCAAGTAAAGAATGCTGCTGAAGAGCACTGGAGCATGACTGTTGCTGGCACTGCTGATGAGATTAAGCGCGAACTGCAAGTCTTACAGGATCAAATGAAAGTACCTAGGTCAGCAAGAGGTTACATCGATATGGTCAACCAGAATACTTGCAACATCAGCGGACCACCTGCGCGGCTTCGACAGTTAAAAGAGCAGTCTCCACTATTTGATGATGCTATTCCTCAAAACCTGCCCATCGCGGGCTTCTGGCACGCGCCTCACGTGTATGGAAAAGAGCAAGTGTCTGAGATACTAGGAACTCAAACGAATGCCCTTGATGAGATTGGACAACCTTGTCGAGCGATATTGTCAGCCTCAACAGGACAATTGATGCAGGATTCGAGCAGCAGGCTTTTGTTCACTGAAGCAGTCGACAACATTCTCAGACGGCCAGTACGATGGGATTATCTCCAGCACAGTATAGTCGAACACCTCAATAACGAATCCGCTTCTGGTACTCGGAAGCTTATCTTCGAAGTCGGTTCTGGATTGAATCTACTTTATTCCACACTGGATCCAGAAACTAGAGACACGGTGAAAAGACAAGGTTTATCTCGTTGGTACTCTACTGATAAAGATTCTAAGCCACAAGCACCAGTTAACAGTCCAAATATCGCCATTGTTGGCATGTCTGGCCGGTTTCCTGGAGCGACAGATCATGAAACATTGTGGAAGCTGCTTGAACAAGGTCGAGATATGCATCGAACGGTGCCTAAAGACCGGTTTGATGTTGAAACGCATGTAGACCCCAGTGGCAAGAAGGTCAATACCAGTCATACGCCTTATGGTTGTTTCATTGAGGAGCCGGGGCTCTTCGACCCACGATTTTTCAATATGTCTCCTCGCGAAGCAGCTGAAACTGATCCTATGCATCGCTTAGCTCTTATAACAGCTTATGAAGCTCTAGAGCAAAGTGGCTTTGTTCTAAACGCTACAGCTTCTACCCAGCAGGACCGTGTTGGAACCTTTTATGGCCAGACTTGCGATGACTGGCGAGAGGTGAATGCCGCACAAAAGATCTCAACCTACTTTATTCCTGGTGGGGTCCGCGCATTTGCCCCTGGTCGTATCAGCTACTACTTCGGCTTTCGTGGACCTAGCTTTAGCATCGACACTGCATGTTCCTCGAGTCTCGCTGCCATTCAGATTGCCTGCACATCTCTTAGCGCCGGAGAGTGTGATACCGCGGTTGCCGGCGGCGTCAATATCTTGACGGCCCCAGATATATTCGCCGGTTTAAGCAGGGGACAATTTCTTTCCCCAACTGGTCCTTGCAAGACCTGGGATAGCGAGGCAGACGGCTACTGCCGTGCTGATGGTGTAGGCTCCATTATTCTCAAGAGAGAAGAAGATGCAATTAGCGATGGAGATAATATCCTAGGAGTCATCCTTGCCACAGCTACCAACCATTCAGCCGATGCTATTTCTATAACCCATCCTCATCCTGGAAATCAGTCTTACCTGTACGAAAAGGTGCTACATACGGCTGGAATAGACCCTCTTGATGTCAGCTATGTCGAGATGCACGGTACGGGGACTCAGGCTGGCGATAATTGCGAAATGCGATCCGTCACTGATGTCTTTGCGCCTGACGCTCGTGAACCTGCCCGTGCTCGAGGGCGAGACCAGGCATTGTACATTGGCGCTGTCAAATCCAATGTTGGCCACGGCGAAGCAGCTGCGGGCATCACCGCGCTTATCAAAGTCCTCTTGATGTTGCAGAAGAATAGCATTCCTCCTCACGTCGGGATTAAGAATATCTTGAACCCAGCATTTCCGGATCTCGATTCCCGGAACGTGCAAATACCGTTTCAGAAAACACCATGGTCACGCATCAATGGGAAGCCCAGAATCGCATTTTTAAATAATTTCAGCGCAGCTGGAGGGAACACTGCGATGATTCTCCAAGACTCGACCCAGCGAACGTTGCCTTTACAGCCGGATCCTCGGTCAATGCTTCCTTTTGTCGTCTCAGCGAAGTCTATAACCTCTCTGCAGAACAATATCCAGCAGCTGATTTCGTATACGCAAAACGCCTCTGAGACAGCATTACCTAGTCTGTCGTATACTCTCACGGCTCGTCGCATGCATCACAATTACCGTGTTGGTGTTACTGCTTCTGATCTCAAATCTCTCGGAAGTTCCTTTAGCAAAGAAGCTGCGAGGGGTAGTTTTACCCCTATTCCTTCAAAAGCTCCGGCTGTCGCCTTTGTTTTTACTGGACAGGGAGCTTTTTACAGTGGTCTCGGAAGAGAACTGTTTGAAACGTCAAAAGTATTCCGCTCTGAGATCATACATCTCAATGACTTAGCAATGACCCAAGACTTTCCTTCCTTCCTACCCGCGATCCATGGCAGTATCGGTCAAGAAGACCAGCTTTCAACTTTGGTCATACATCTTGCTTTAGTTAGTGTCCAAATTTCTCTCATCAAACTTTGGCAATCGTGGGGAATCAAGCCAGCCGTTGTAATTGGTCATAGCCTTGGCGAGTACGCTGCATTGTATGCTGCCGGTGTGTTATCAGAGCACGATGTATTACACTTGGTTGGACGTCGGGCCAAACTTCTGCAAGAAAAATGCACAGCTGGGACTCACTGCATGCTAGCGGTCAAGGCGTCAGTGGCCAAGATCAGACTCGCAACCAAGGGCATGCCCTTTCAGATCGCATGCATCAACGCTCCAAGTGAGACTGTTCTCAGCGGCAAAGTCGAAGAGATCAATATCATTTCTCAAAGGCTGAAACAGGCAGGTCACAGGTGCCTTGTGATGGATATCCCTTATGCCTTCCACTCTGCACAGATCGATCTGATTCTGGAGGACTTCAAATCGGATGCTGGAGGCGCGACATTCAGCAAGCCTAGGATTCCAGTGATCTCTACGCTTTTAGGAGATGTCATTAACACGGAAGGAGTCTTTAATGCTGACTATCTATGTCGGCAAGCCAGAGAACCTGTGGACTTTGCAAAGGCTGTTCGATCGGCGACGGACAGCGGAACACTTAATCCAAAGACCGTATTTGTCGAGATAGGACCCCACCCTATTTGTACCAATATGGTAGAGGCCTCTGTTGAAGGCGACCCAATAGCAGTAGCTTCCCTGCATAAGACCCAAACGCCGTGGGCGACTCTCTCCAAAAGCCTGAGCTCCCTTCATTGTACGGGCCTTGGTATCGATTGGCGCGAATTCCACAGAGACTTCACAGCTTGCCACGAACTCCTCAACCTTCCGGTTTATAAGTTTGACAACAAGAACTATTGGATCGACTATGTCAATGACTGGTGCTTGCACAAAACCGAGCCTCGCACCATTAAACTTGCGGAGCCAGTGACTGAAGCCCCGAGACTTTCCACATCCTCTGTTCATCGAATAGTCGCCCAAGAGTTTGACGGGGAAGTGGGAAAAGTCATAGTTCAATCGGACCTTTCTGAGCCGGCCTTGAAAGCAGCTATTCTGGGTCATCTCGTCAACGGCGCAGGACTATGCCCATCATCCCTTTACGCTGATATCGCGTTCACTCTCGGCGATTACATCCGCAAAAGGCTAAGGCCAAGCGAAACAAATATCAATATGAATTGCGGTGAGATGGAAGTCATGAAGCCGTTGATTGTGAAAGATGGGAGCGTCGAACCGCAGATCTTACAGGTCACAATCACCGCCAATCTCAGCACAGACAAAGCCTATATTCAGTACGCCACCGTCGACACACAAGGCACAGAGATTGCCACCCATGCAACCTGTACAATCGATTATGAAAATGGAGCAATGTGGTCGGCTGAGTGGATGCCCCAGACCTACTTGATCAACGGTCGTATTGAAACATTGACAAAACGACTAGCCAGTAATAAAGCTGATAGGATCTCACGTGGACTGGCTTACAAGCTATTTTCTGCTCTCGTACAGTACGCCAAGAAGTACCAAGGTATGGAAGAGGTTATCCTTGACAGTGAGAATTTTGAAGCTACATCACGGGTCAAATTTCAGACTGAGGATAAAGATGGCACATTCTTTTTTAGTCCCTTTTGGATCGATAGTCTTGCCCATCTATCTGGCTTTATATTGAACGGAAGCGACGCCGTGGACTCGAAGAACTTCGTCTATATCTCTCACGGGTGGAAGTCTCTGCGAGTTAGTCGTCCCCTAAGCAAAACAACGACTTACGCCTCCTACGTAAAGATGCAGGCCTCGCCAAACAATGTCATGACAGGCGACGTGTACATATTTGAGGAGGAAGAAATCATAGGCGTTGTTGGAGGGCTCAAATTCCAGCGGATCCCACGCGCGATGCTAAATACCATACTACCTCCTGTATCAGCCAAGCCTTCTCAGCCTAAGAGACCGGATCAAGTCCTTAAACCTAGTTCTAACACGGGCAAGGCTGCGAAGGAGTCTCATAAAAAGTCCACCAGGGAACTTCTGCCGAGGAAGCGTGAATCACCAACGCCAATACTAAAGTTGAAGTCACCAGTGGTATCCCCATCAGCTATAGGTGTGGTGGCCCAGGTGATGGATATCATCTCCCAGGAGTCAGAGGTACCATTGTCAGAACTATTAGATGACTGTCGTTTTCCTGATCTTGGTATCGACTCGTTATTGTCTCTCCAGATCTGTGGGAAAATCCGGGAATCGCTTGAGATCGAAATCCAGAGTCCAGTGTTTGTTGAATGCGAGACGGTGGGAATGCTACGAAGCTACTTGCGGAAATTCGAAAGTGCGTCTGGAGGGTCGTTAACGACTCCAACTTCTTCCTCGTCAGATGAGGATGATGATCATGACTCCGACGGTTCAGCTTCTTCCGTCGCATCGACGAGATCGGACAGATCGAAGGACAGCACAATGAACGATGTGGTCGGAGAGAAAAGTAAAAAAACATTATGA

>Settur3_541777_PKS_cDNA_disruptive_mutation
ATGGCTATTGTCTTGTTTCCCGACCATGTCACGGACACCCGGAGCATTCTCCGACAGGTACACGAAGCGAGGAACACGTCGACATTGGTGAAATCCTTCCTCGAAAAGGCTTATCACGCACTTCGGCATGAAACCTGGAACTTAAATCCTGATGTCAGGCATCACATACCGCCTTTCAATAGTGTTTTCGATCTCAGCGAGAGATATGCAGCTTGTGAGGTTCAGCGGTTAGAAGTCTCGAGTGCTCTTCTCTGCATTGCTCAACTAGCTCAATATATCGGTCATAACGAACGAAATGACCAGCTTCGTCTAGACGCCAACTCGGATCTACTTGTAGGCACTGGCATAGGTCAACTTTGCGCTGCTGCTGTTGCGTGTACAGCTACTGTTGTCAAACTTCCTGACCTTGCCGCTGAAGCAGTCCGACTGGCATTCCGTATTGGTTCTGTTGTCGAGACATATTCTGTCCAGAATCAACGTTCTGCACATTCAAATGAGAGTTGGAGTATAAGTGTCCCAGTTCCTTTCGAGAAGCTTCAGGAAGAACTACAAACTGTACAGGACGATGCAAACCTCTCAGTTGCTGGGAGAGCCTTCATTACCACTGTCGGCATCTCAACATGTATAATCAGTGGTAACCCCAGGCGTCTGGAGTGGCTAATGCAGAACTCGGGGCTATTAAAGTCTGTCCAGTGCCACAAGTTGCCAAGCACAGGAGTCTGGCATGCAGAGCATGTTTACGATGACGAGCATGTGGCAGAGATTATCGATGCGCGAGCACATGCTATCCGAAACTTCCAACTGTCGCCAAAATCAATCATCTCGACAAGAACTGGAACGTTTTCGGAAGCAGACACAGCTTTGTCTCTATTCACAGAAGCCACCCAAAACATCCTGCGATACCCTATTCAATTTTCCACAGTTGCGGCAACCATCGCCGGTAGTCTGAGCAAGCAAGATGCCCCCTCAGTCCAGCTGTTGGGATTCCAGGATTGCGACATGACAGAGAGCCTCAGAGTGTTTGCTGAAACTCAAACAGCAAAGTCAGTTACGGTTCAAAGTCTCGGAGATTGGTCATTACCTACGCAGCCTTTACCGTTCAGAAGCGGCTCATCAGATCCCGCAATTGCTATCGTCGGCATGTCTGGTCGCTTTCCAGGCGCTCCTGATGTTGACCATCTATGGGATCTTCTTATCCAGGGCCGGAATATGTACCGAGAGATACCAAAAGATCGATTCAACGTGGAGACACACTATGATCCAGAAGGAAAGAAAAACAACTCAAGTCACACACCATACGGTTGCTTTGTTGAGGAGCCAGGCCTCTTTGATTCTCGATTCTTCAGCATGTCTCCCAGAGAAGCCACCCAAACTGACCCCATGCATCGGCTTGCATTGGTCACAGCATATGAGGCACTGGAAATGTCTGGTTTTGTGCTTGATTCGACGCCTTCATCACAGAAAGATCGTGTTGGAACATTCTATGGTCAGACAAGTGACGACTGGAGAGAGGTTAATGCCGCGCAAAACATTGAGACATATTTTATCCCAGGTGGTGTGCGGGCATTTGCTCCAGGTCGAATCAACTACCACTTTGGCTTCCGTGGCCCTAGCTACAGTGTCGATACTGCCTGCTCCTCCAGCTTGGCCGCTATCCAGGTCGCATGTTCGGCCCTCAAGTCAGGAAAGTGCGATACCGCAGTTGCAGGTGGAGTCAATATTCCAACTGCACCTGATATTTTTGCTGGTCTTAGGAAAGGCCAATTCTTTTCAAAGACTGGTTCTTGTAAGACGTGGGACAGCAAAGCAGATGGATACTGCAGGGCTGATGGCGTCGGCTCCATCGTTTTGAAAAGGCTCGACGATGCTGTTGCGGATAAAAACAACATCCTCGGTGTCATCCTCTCCACTGCCACTAACCACTCCGCCGACGCAATATCCATCACGCACCCGCATGCCGGAAACCAAGCGTCGCTCTACCGGAGCGTCATGCATGATGCTGGTATTGACCCTGTCGATGTGAGCTATGTCGAGATGCATGGTACGGGAACACAGGCGGGAGACATGGCCGAGATTCGCTCAGTGTCCGAAGTGTTTGCTCCTCAAGGATCGAGAGGTTCCAGTGCCGACAAGGCCCTCTACATTGGGTCTGTCAAAGCCAATATTGGTCACGGCGGAGCAGCTGCAGGTATTGGAGCGCTCATCAAAATCCTTCTTATGCTTCGACAAAGCGTCATACCTCAGCACATTGGCATTCAACACGAGATCAACCCTCGCTTCCCGGACCTTCAGAGCCTCAACATGCGTGTGCCCTTTGACAACACACCATGGCGCTCCCAGAATGGTCTTCGGAGGATAGCATTCCTCAACAATTTCAGCGCCGCGGGTGGCAATACCGCGATGCTCATTCAAGAAGGTCCTGAGAAAGAGCAACAATCTCTGGAACCAGACCCACGTACTTGGCTTCCATTTGTCACTTCGGCAAAGTCCTTGTCCTCACTAAAGAAGAATGTCCAGCGACTGATCGATCATCTTGGGTCGATCTCACAGAAGGATTTTTCGAGTCTGTCTTACACGTTGACCTCACGTCGTATGCATCACAACTACCGCGTTGCTGTAACTGTAAGGAATCTCGACGAACTGAAAACTTCACTGGCAAAAAGGGTTCAAGAAGGAGACATTTCTCCGATTCCATCGGCTTCTCCGGAGGTGACGTTTGTCTTCACCGGACAGGGAGCATTCTATGCTGAGCTTGGAAAAGCTCTCATGGAGAGTTCAAAGCAGTTTCGATCGACCATTCAACATCTCGATAAAGTATCGCAAGGTCAAGGGTTCCCCTCTTTCCTTCCTGCGCTAGCAGTGGCCGAGACAGAAACACTATCCCCCACCGTCGTTCAGCTCGCACTTGTATGTGTCCAAATCGCTCTCGTGCATCTGTGGAGGTCATGGGGGGTGGTACCATCCCTAGTTATTGGTCACAGTCTCGGCGAGTATGCTGCACTCTACACAGCTGGAGTTCTTTCCATGGAAGACACCATCTACCTGGTAGGGGCACGCGCGCAGCTTATGGAGGCCAAGTGCAAACAAAACACACATGCTATGCTCGCCGTGAGAGCTTCGGAAGAAGATGTCAAACTTGCTGTTGGAAATCTGCCGTTCGATATTGCATGCCTAAACTCGCCGGGTGACACTGTACTCGCTGGTACAGCCGAAGAGATAGCTGTGTTATCTGGCGCTCTGAAAGAGAAGGGGCTGCAATGCACCCAACTCAATCTGCCCTACGCGTTCCACTCCGCTCAGGTCGACCCAATTCTTTCACCTTTCGAGAACCTCGCTGCCGAGGTCATATTTACGAAGCCTCAGATACCCGTTCTCTCTTCTCTTCTTGGGGATGTTGTAAATTCTGAGGGGATTTTCAATGCGCAATACCTATGCCAACATGCAAGGGAGTGTGTGGACTTTGTTCAAGCACTCGAAATTGGCAAAATTCAAGGGCACATCACCGCAAAAACGGTCTTCCTTGAGATTGGACCACATCCCATCTGCTCGAAGATGGTGAAGAACACCCTCTCGCCAACTGCTTTGACTGCGTCTTCTTTGGTGAAAGGCGAACAATCTTGGAAGAGCCTCTCTACTGCCGTATGCGCTCTGCATTGTGCGGGTATAGCGATTGACTTCCGCGAGTTTCATCGTGACTTCGAGTCTTCTCACACGCTTCTCGACCTTCCGTCTTACAGCTTTGATAACAAGAATTACTGGATTGACTATGTCAACGACTGGTGCTTGCACAAGGTGGAGCCTCGCAATGTCAAGGCTATTGAGGGTCCTCCTTCCCCTCCTCAGAGTAGATTATCGACATCTTCGGTGCACAGAATCACGTCTGAAAGCTTCCAAAATGGCCGAGCAACTGTCACATCCCAATCGGACCTTTCTGATCCGACTTTGCGGGCTGCCGTGCAAGGGCATCAAGTCAACAACACAAGCCTTTTCTCTTCGTCCATCTACGCTGATATCGCTTTAACACTCGGAGATTATGTGTACAAACGTATGAACCCAGAAAAGCCTGCTATAGGCGTCAGCTGTGGTGATATGGAAGTCTTCAAGCCCCTGATCATCAAAGGCAGCGATGCCGACACCCGCGTCTTAGAAGTCACGATAGAAGCCGATCTGGATCAAAGAGAAACTAAGGTTCGCCCTTAG

>Parsp1_SCD_not_predicted
ATGTCCACGACCAGGGCCAACAAGCCAACTTTTGAGGAATGGCAGGACTGCAGTGAACTTGCCTTCGAGTGGGCTAGGAGCTACGATGAGAAGGACTGGGAGCGGCTGGGGAACATGCTCGCACCCAACGTCACCGTCAACTACGGCGGCGTCAACAACGCTCAGGCAGACGCAATGCCAGCTGCGGATTTCGTCAAGATGATGCAGAACCCCCTGTTTCTGGGCGACAGAAACATTGAATCGCAGCATTTGCTTGGTCTGTCAAAGTGGGAGAAGCTTTCCGACACTGAGATCAAGAGCCAGCATCAGTCTCGCGCAGCTCACCAGAGATGGGAGGAAGGGCGTGGAGACATCGCCGCTAAGGGCCATGGCCACGGTCTCGTCACCACGTTCTATAGGAAAGTAAACGGCATATGGAAGTGGGCTGGTATTCAGACCAAAGTTGACTTCAACGAGCATGAATTTGAGAGGGTATTTGTTGGATCAGCGGGAAAATTTGACAAGGACGGGAATACCATTGGGGTCGAGCCTTGA

>Umbpus1_102407_PKS_ATG_is_476bp_upstream
ATGAACGTCGTGTTATTTGGGGACGAGACGGCCAATGTCCGAGCAATCTTTCAAAGGGTTCACCATTACAAGCAAAGCAGCGCGCTGGTTGGTTCCTTTTTGGAAAAAGCATATACCGCTCTGCATGAGGAGGCTATGGCAGTACCGAAGTCAATGCGAGAAACGATTCCCGATTCCACCAGCATCTTCGACATGATGGAGCGTTACTACGACATTGGAATACCCAATCCGGCCACCGAGGGTGCACTCTTGTGTATCTCCCAGATGGCAAGCTTCATGGGCTCTTTCGAAGAAAGACCGGATGACTTTATCGATTTCGAAATTTGTTTCATAGGCTGGGGAATAGGCTTGCTAGCTGCCGCAGCCGTCGCTTCTTCACGAACACTTGCCACCCTGCCAACTGTGATGGTAGAGATTGTTCGCATCGCGTTCCGGACCGGTACGCTCGTTAGTAGAGTGTCGCAGCAGCTGCAACAGCCCGGGCACAGCAAGGAAGCTTGGGCTATGATTGTCTATGATGTTACGGAATCTGCCGCCACCGAAGCACTCGATGACTATCACACTTCGAAGCACATTCCAACCTCGGATAGGGCATACATTAGCGCTGTCAGTAAAGGTACGGTCACCATCAGCGCTCCGCCTTCGAGATTGCAACAACTGCTCGATGAATCAGAGCTCTTCAAAAATACCAAAACTGTGCAGATCCCCATCTACGCATTATATCATGCATCACATCTATATGATATGGAAGACGTGCAAGAAATCCTGCAACCCAGCGCCTCCCACCTGGAAGGAATTCACCATGCAGGTAGGCCGGTATTGTCTACTGTGACTGGACAGGAATTCTCCGTCTCCTCTACCTTTGAGCTCCTTGAAAAACTTTTGCACGAAATACTGGTCGAACCACAGCGCTGGGACGCTGTTCAGAAAGGCGTAGTCTCTGAGGTCAACGAGTCGGATATATCGATATGTCGAGTTTCCGCATTCGGAACGACGCATGCCGCTGCAGGACTAGTGGCGACACTAAGATCGAAAACCAGTGTTGATGTGGCACAGGAAGACCTGGCTAAAGCTCATGAACCGATAGAGATTGAAAGGAGACTTGCAAGTGTCGACAAAATCGCCATTGTAGGCATGTCTGGGCGTTTTCCCGGTGCAACTAGCTGCGAAGAATTATGGGAGGTGCTCGAGCAAGGTCGCGACGTACACAAAACGATACCCAGAGATCGTCTGAACGTGGACACTCATTATGACAAGACCGGTAAGAAGAAAAACACCAGCCACACGCCCTACGGCTGTTTCATCGACGAGCCAGGCCTGTTTGATGCGCGGTTCTTCAGCATGTCTCCACGGGAGGCCGCCCAGACAGACCCAATGCACCGGCTTGCGATCGCAACAGCATACGAGGCGCTCGAAATGGCTGGTTATGTACCAAACAGGACCCCATCAACGAACCTGCACCGCGTTGGCACTTTCTACGGTCAGACAAGCGACGACTGGAGAGAAGTCAACGCTGCGCAGACAATCGATACTTACTTTATCCCCGGCGGTGTCCGCGCTTTCGCCCCTGGGCGAATAAACTACCATTTCAAGTTCAGCGGACCAAGTTTTAGTGTGGATACTGCCTGCTCGTCCAGTTTCGCTGCTCTTCAACTCGCTTGTACTTCATTGTGGGCGGGAGACTGTGATATGGCAGTAACTGGAGGTTTGAATATCCTGACTGCGCCAGACATATTTGCAGGACTCAGTCGTGGACAGTTCCTCTCCAAGACTGGAGGTTGCAAGACTTGGGATGCTTCAGCTGATGGGTATTGTCGCGCTGATGGCGTCGGGACAGTGATTCTTAAGAGGTTAGAGGATGCGCTTGATGATAAAGACAACATCCTCGGGACTATCGTCGGTACTGCGACCAACCATTCAGCGGAAGCCATTTCCATCACCCATCCGCATGCCGGTGCTCAGTCTTATCTATACGAGAGCGTCTTGCATACTGCCGGCATAGATCCTCATGACATCAGCTATGTTGAAATGCACGGCACGGGAACGCAGGCCGGAGATTCGACTGAAGTACGCTCGGTCACTGATGTCTTCGCTCCAAAGCATCGCAGTCGGTCCCATCCACTGCATCTTGGTGCGGTAAAGTCGAATGTGGGCCATGGAGAAGCGGCGGCTGGGATCACGGCATTGATCAAGGTTCTTCTGATGCTCCAAAAGAACGCAATCCCTCAACATGTCGGTATCAAAACCGCCATGAACCCAAAATTCCCCCAGGACCTGAAGGAGCGCAATGTGCATATTCCCTTCCAAAATACACCTTGGCCTGCCACTAAGAAGCGGGTTGCGTTCCTAAATAATTTCAGCGCTGCCGGGGGAAACACCGCCTTGCTGCTGGAAGACGCTCCCCCGAAAGTGAAATCAACAGCCAGAGATCCACGTTCTTCACATGTTGTCGCGGTATCGGCAAAATCCATTTCGTCGTTGAAGAAGAACACTGAGCGCTTGATTTCCTATATAGAGGAGAACCCTGACACGTCTTTATCGAGTCTTTCTTACACGACCTGTGCTCGGCGAATTCACCACAATTACCGGGTTGCAGTCGCAGTCAATTCAATCAACGAGTTGAAAGGTCTCCTCGGCGCCACACTCGAGAAAACCCCCACTCCTATCTCCTCGATCGTTCCCAAGGTCGGTTTTGTATTCACGGGTCAGGGAGCATTCTATCCTTCTTTGGGTCAACGCCTCTTCATTGATTCACCCTCTTTCCGTACTGATATCACCGACATGGACAACATTGCGGTGGGTCAAGGACTACCATCCTTCCTATCCGTTATCGAAGGAAGTCTGTCGAGCGAAGAAGCTGGGTCACTGTCTCCCCTTATTACACAACTCGCAACAACTTGCGTTCAGATAGCATTAGCCAAACTATGGAATGTGTGGGGGTTGAAGCCAGACGTGGTTCTTGGCCACAGTCTCGGTGAGTATGCTGCACTTAATGCAGCAGGCGTCCTTTCTGTCAGCGACACCATCCACCTGGTTGGTCAGCGGGCGAAACTTCTACAAGAGGAGTGCACTTCAGGCACGCATGCAATGCTGGCAGTCAAGGCTTCGCTGCCCTCTGTGCAGTCTGCTGCTAATGGAGCACCATTCCAAATCGCATGCCTCAATGCGGAGCTCGAAACCGTGCTGGCCGGTACTATAGAGGAGATCGATTCTCTTTCGAAGACGCTGACAGCAGCCGGGTTGAAGAATATGAAGCTTAACGTCCCCTTCGCCTTTCATTCCTCCCAAGTTGACCGCATTCTTGACTCATTCGAAGATGTTGCGAGCGCTGTTCTATATGATAGCCCGAACGTTCCTATCATTTCTCCTCTTCTTGGTAAAGTCATCTCTGAGGGTGGATCTATTCATCCCAACTACCTTCGCCGACATGCACGGGAAACTGTCAACTTTTTGGGCGCTCTCCAAGCTGCGCATGACGAGGTGCTGGTTGACGAGAAGACTGCCTGGATCGAAATTGGGCCGCATCCAATCTGTTCGGGAATGATCAAGTCAATACTGCCCGGAGCGAATGTCAATGCATCCCTTCACAGGACCCAGGAACCGTGGACGACCCTCACCGAAAGCCTAAGCAACATCCATTGCGCTGGCCTGCCAGTTGATTGGACAGAGGTGCATCGAGAGTACGATGAATCACACCAGCTCTTGAATTTGCCCTCGTACAGCTTTGATAACAAGAATTATTGGATTGATTACGTTAATGACTGGTGCCTGAATAAAGGTGATACTCCACAGGCGAAGACAATAGAAGGGCCTCCGGAAAAGCTGGGTCCTTGGGAGCGGAAGTCAAAGTTATCAACCTCCTCCGTTCATGTAATAGTGGAGGAAAACGTTGACGGCGCCAAAGGAAAGTTGGTGGTACAGTCTGATATCCAGGAGGACGTCTTTAGTACGGCAATCAATGGTCATTCGGTGAACGGTGCCGGTCTATGTCCCTCTTCTATCTACGCAGATATGGCATTCACAGTGGCTGAATACCTGTACAAACAAATCAGGCCCGGCGAAAATGTTCCCCATATGGACGTCTGCCGAATGCAGGTAGTGAAGCCGCTGATTTTGAACAAGAATAGCAATGCTATGCAGATCGTCCAGGTTACAGCTACAGCGGACCTCGATTCGGGCAAGGCTGAGCTTCGCTATGCGAGCGTAAACCCTGCAGGTAAGGAAACTTTCCAACATGCTCAATGTACGGTTGAGTATGTACATGCGGCGGACTGGCTCTCCGAGTGGGCTAGGAATGCTTATATGGTCACTGGTCGCATTGACATGCTTAAGAAATCTACCGCGGATGGCGCGCTGCCCAAGATCACGCGTGGCCTGGCATACAAGCTCTTCTCTGCGTTAGTCCGGTACGATGAAAGGTATCGCGGCATGCAAGAGGTCATCCTTGACAGCTCGCAATTCGAGGCCACCGCACGTGTATCCTTCCAGACCGACGAGGGCCACTTCTTCTGCAGTCCGTACTGGATTGACAGCTTGGCGCACCTCTCAGGTTTCATCATGAATGGGAGTGACGCTGTTGATTCAAAGACCTATGTCTACATATCTCATGGATGGAAGTCCATGCGATTTGCAAGGCCGTTTTTGAAAACGCACAAATATCGTTCATATGTGAGGATGCAGCCGTCTCCTTCTGAAGCAAACGTCTACGAGGGTGACGTCTATATCTTTGAGGAAGAGGAGAACATCATTATCGGCGTCGTTGGCGGCTTGAAGTTTCAACGCATACCTTGCGCAACGTTGGACAACATCCTCCCTCCAGATGCTAAGCCGAAAGCGGCAGCCGCGACTGCCCCACCAGCAACGGCTCAGCAAGCAGCATCAAAAGCCAAAGCCGTGCCGGCTGCAAAGAAGACCAAGAGTCATGTACCTGCTGCCAATACTCCGAAACCGGTGAAGGAGAAGAAAGAGAAGGACATTACCGCGAGGGCTTTCGAGATCATCGCTGGCGAAGCTGAAGTTGAGCCCGTCGAACTACAAGATGAATGTACCTTCGCATCGTTGGGCGTAGATTCGCTCTTGTCACTAGCAATCGCGGCCAAATTTCGGGAAGAACTAAACCTTGATGTTCCTGGAACGCTGTTCATCGACAACCCCACCGTAAAGAAGCTGAAAATCGCGTTGTCTCAATCCAGTTCCGCTACGGCTACTCCTGAAGATAGTGAAAAAAGCGGTTCTGATGCTACCCCAGTCGTGACGTCTGACAGCTCTATGTCAGATGCTGAGGATGAGGCCGAGGATGAAGCGCCCAAGCGCAAGTCTCCCAAGGATCAGGCAGCCAGTTCACAGGGCGAGGTAGAGAATTTGAACATACTCCTACGGACCACTATCTCCGAACAGATGGGCATCCCGATGGAAGAAGTTGTGGGTGAAAACGATTTGAACTCTCTCGGTATGGATTCTCTCATGGCACTTACTACCCTCGCAATCTTGAGAGAGGAGACAGGAATGGAGCTACCGCCCACGCTCTTCCAAGATTATCCTTCCATCGTTGCTCTCGAGAAGTTCATGGCTCCCACTCTCGAATCCAGCACAGCACCAAGTAAACCCAAATCAAATCCGGCCAGAAATAAGCAGTCGTCCAAAACTCCCGACCTCAGTCAATACCCAAAGGCACAGTCGATGCTCGTCCAAGGCGATCCTAAAACCGCCACCACGACCCTCTTCCTTCTCCCCGACGGATCCGGCTCCGCAACCTCCTACGCCAACATTTCCAAAATCGGCCGCACCGTCTGCGTCTACGGGCTCAATTGCCCCTTCATGACCACCCCCAAAGACTTTACCTGCGGCATCAAAACCGTTTCATCAATCTACATGGCCGAGATCCAGCGTCGCCAGCCCCACGGGCCGTACACCATGGGTGGCTGGTCCGCCGGCGGCGTTGTCGCCTACGAAGTCGCGTGCCAGTTGCTCGCCATCGGCGAAACGGTTGACCGGCTGATTCTGCTGGACTCGCCGTGCCCGCTGGCGCTGGAACCGTTGCCGTCGCGCCTGCACCACTTCTTCGACCGCATCGGCCTTCTTGGCTCGGGCGGCGCGAAGCCGCCCGCCTGGCTGCTGCCGCATTTCGAGGCCAGCATCAACGCGCTGACGGCATACAACGACAAGGCGGAGCCCATGGACCGGGCCAAAGCGCCCAAGACGTTTGCCATCTGGGCACGTGAAGGCGTGTGCGGGAAGCCGGGAGATCCGAAACCCCCGGTGTCGGATGACGATCCGAAGAGCATGAAGTGGTTGCTGAACAATCGGACGGATTTTGGGTATAATGGGTGGGATCGGTTGTTGGGGGCGGAGAATATCAGGACTACGAATATGGAGGGGAATCATTTCACTATCATGAGGACGCCAAGGAACCAACAACTGGGCAAGTTGATCGCGCAGGGACTGGATATATGA


>Dotsy1_355059_PKS_ATG_is_339bp_upstream
ATGTCTGTTCTCTTGTTTCCCAATCAGCTGCTAGATACCCGAGAAGTTATTCGGCAGGTACACCACGCAAGACAGAGCACAGTACTCGCGAAATCCTTCCTCGAGAAGGCGTATCATGCACTTCGGGATGAGGTTTGGAATCTCCATCGGGATGTGAGAGATGAGATTCCGCCTTTCAACAGCGCTTTTGATCTCAGTGAGAGACATGCTGCCTCCAAGATTCAACGAGTGGAAGTTTCAAGTGCTCTCCTCTGTATCTCTCAACTAGCACAATTCATCGGCCACAACGAAAAGAAGAACCAGTATAGCCTGGATACCAACGACGGTCTCCTTGTCGGTGCTGGCTTGGGTCAGCTATGTGCTGCTGCTATCGCATGTGCGGCTACTATAGTTGACCTCCCCGATGTTGCTGTTGAAGCTGTTAGGCTGGCATTTCGCACTGGTTCAGTTGTGGAGACATTTTCTATCCAGGGTAAACGTTCAGAAGAGTCAGGCGGTGCTTGGAGCATAGTTGTTCCAATTGCATCGCAGAATATTCAGGACGAACTTCGAAACATACAAGACGATGCAAAACTACCAATCGCTGGGAGAGCATTTGTTACTTCTATCAGTGACTCAGAATGTACGATCAGTGGCAGTCCTGCACGCCTCGACTGGCTAAGGCATCATTCCGACCTGCTGAAATCAACACATGTTCGCATGCTACCGAGCATGGGAGTATGGCATTCAGGGGATGTTTACAGCGATGAACAAGTACGAGAAGTGATCCAGTCGCGGTCCCTTGCCCTCGGCAGGCTCAGCCCACCGAAAAGAGCAATCGTTTCTGCGAGTACCGGAGAGAAATCGCGCGCAAACGCTGCACTTTCTTTATTCACAGAAACCATCCAAGATATCCTCAAGCATCCAATTCAGTGGTCCTCAATCTTCAAGACTGTTGCGGACAATCTTTCTCAACCAGATATCACGACAGTCCAACTATTCGGCTTTGAGCAATGTCCCATGACAGAAATTCTCAAAACTTTCGTCGAAAGCAATACAGCAAAGCCGGTCACGGTCATAGCGTTAGCAAGCTTGTCATCACTACCACAGCCTTCCGAGCCAGAATGCAAGGTACCGAGCCCGGCGATCGCCATTGTCGGGATGTCTGGGCGCTTTCCAGGTGCGCCCGATGTCGATCAGCTGTGGGACCTCCTCGTCCACGGCAGAAACATGCATCGCAAGATACCGAAAGATCGATTCGATGTTGAAACACACTTCGATCCGGAAGGAAAGAAAAATAATTCAAGTCACACCCCATACGGATGTTTCATCGAGGAACCAGGTCTCTTTGATCCTCGGTTTTTCAGCATGTCTCCTAGGGAAGCTACACAAACTGATCCCATGCACCGATTAGCATTGGTAACTGCATATGAAGCATTGGAAATGTCTGGATTTGTTTTAAACGCGACACCATCTTCACAACAAGACCGTGTTGGTACGTTCTATGGTCAAACGAGCGATGACTGGCGTGAGGTTAACGCAGCCCAAAACATCGAAACGTATTTCATTCCAGGTGGCGTTAGAGCATTTGCTCCTGGTCGGATCAGCTACCACTTTGGGTTCCGTGGTCCTAGTTACAGCGTCGATACGGCCTGTTCCTCTAGCTTGGCAGCGATTCAGATTGCATGCTCAGCTCTAAAGTCAGGAGAGTGTGACACGGCAGTTACTGGCGGGGTGAATATCCTCACAGCACCGGATATCTTTGCTGGCTTGAGCAAAGGTCAGTTCCTTTCCAAAACTGGCTCTTGCAAAACATGGGATAGCAAAGCCGATGGATACTGTCGGGCTGACGGCGTCGGCTCGATCATTCTGAAGAGATTGGACGATGCAGTGGCAGACAAGAACAACATTCTCGGAGTGATCCTATCCACTGCCACCAACCACTCTGCCGACGCGATATCCATCACCCACCCTCATGCTGGAAATCAAGCTTATCTGTACCAAAGTGTGATGCACGATGCTGGCATCAGCCCCCTGGACGTGAGCTACATTGAGATGCATGGTACAGGAACACAGGCAGGAGATATGACAGAGATCCGCTCTGTGTCTGATGTATTTGCTCCTGAAGGTTCTAGAGGCGCCGGTGTTGATGAAGCATTGTACATCGGAGCTGTGAAGTGCAACATAGGTCATGGAGAAGCAGCTGCGGGAGTCGGAGCACTCATCAAGGTCCTTCTTATGCTTCAAAAGAGTTCCATTCCTCGCCACATTGGAATACAACATGAGATCAACCCTGGCTTCCCCGATCTTCAAAGCCGCAACATGCGGGTGCCTTTCGACAATATTCCATGGCCATCACGAAATGGAATGCCACGGACAGCATTCTTGAACAACTTCAGCGCCGCTGGAGGTAACACCGCTATGCTGATACAGGAAAGACCAGCCAAAAGTTCAACACCCTTGGATGAGGATCCACGCACCTCGCTTCCCTTTGTTGTTTCTGCCAAGTCCCTATCTTCGTTGCAAAGGAACATCCAACAGCTAGTGTCCCACATAGCTGGTACTCCGCACGAGGCATTCTCGAGCTTATCTTATACCTTAACCTCGCGTCGTATGCATCACAACTACCGCATCGGAGTGACAGCATCCAACCTTGACGATCTCAAATCATCGCTATTGCAAAAGGCCGACGAAGGGAACTTCTCTCCAGTTCCATCCGCAGCACCAAAGGTGACATTTGTCTTCACCGGTCAAGGAGCGTACTATTTCGGACTTGGGCAGGCTCTCCTGAAACATTCGAAGCAGTTTCGATCAACGATTTTGCATCTCAACGAGATCTCGACAGCGCAAGGGTTCCCCTCTTTCCTTCCGGCGATAAACGAAATCGAAATCGAACAGCCATCGTCATTGGTCCTTCAGCTTGCACTAGTATGTGTTCAGATCGCACTCGTGCAGCTATGGAAGTCGTGGGGTGTCAAGCCCTCCCTCGTTGTAGGACACAGCCTTGGGGAATACGCTGCACTCTACGCAGCCGGGGTCCTTACCATGGAAGACACTGTCTACCTTGTAGGAGCTCGAGCACATCTCTTGGAAACAAAATGCAAAGAGAACACTCATGCTATGCTCGCAGTAAAAGCCTCTGCAGCGGATATTGAATCAGCCGTCGGAGATCTACCCTTCGACATTGCATGCTTGAACTCTCCAAACGACACTGTACTCGCTGGTATAATCGAAGAAATAGACGCATTGTCAAGAACTTTGAAGCAGGAAGGTATACAGTGCACGCTCCTCAATCTTCCATATGCATTTCATTCAGCGCAGGTTGATCCAATTCTCTCGAGCTTCGAAGAACTTGCCAGCGAAATCATGTTCAGAAAACCGAAAATCCCAGTCATTTCGCCGCTTCTTGGGGAGGTTGTCGAGGTGCAAGGGGTGTTCAATGCCTCTTATCTTTGCCAACACGCTAGAGAGCTCGTGAATTTTGTTGAGGCACTCGAGACTGCAAAAGTACGAGGCCATATTACCGAAAAAACACTCTTTGTCGAGATTGGACCACATCCAATTTGCTCCAGGATGGTGAAGAGCACCTTTTCACCAGCAGTCTTTACGACTGCCACTCTTGTCAAGGGTGAAGACTGTTGGAAGAGCCTGTCAAACGCTATCTGCTCTCTACACTGTGCTGGGATCATGGTTGACTTCCGCGAGTTCCATCGCGAATTTGAGTCTTGCCACATCCTTCTCGACTTGCCATCATACAGCTTCGACAACAAGAATTACTGGATCGACTACGTGAACGATTGGTGCTTGCACAAGGTAGAGCCTCGGAATGCCAAGGCGATTGAGGATGTGCAGCTTTCCCCTCAGAGCAGACTTTCCACAACGTCAGTTCACAGGATCACATCAGAATATTATCATGATGGCAAAGGCAATGTCACTGCCCAATCTGATCTTACTCATCCTATACTACGGGCTGCTGTTCAGGGTCATCAGGTCAACAACACAAGTTTGTTCTCATCTTCCATCTACGCTGACATGGCACTCACTCTCGGTGACTACGTTTATAGGCAGATGAACCCTGGAAACCCTGCATCAGGTGTCAACTGCGGGGATATGGAAGTTTTCAAGCCTCTCATCATCAAGGGTGTCGAGACCGAAACCCGTGTTTTGGAAATCAGTGTAGAAGCTGATTTGAACAAGGGCGAAGCAAAGGTTTCGTATCACACTATTGACCGTGTCTCCAAACAGTCAACCCTCCATGCCACTTGTGTTGCTACATTCGAGGATACCACCGCATGGACAACTGGCTGGAACAACATGGCTTATCTCATTGAAGGACGAATGGAAACCCTCAAAGAGAAGTTGGCAAGAAATCAGGCAGACAAGATGTCTCGCACACTTCTTTACAGACTCTTTTCGTCTTTCGTGGATTACAAACTACCGTACCAGGGCATGGAAGAGGTTATCATCGATGGAGCCAACTTTGAAGCTACTTCCCGCGTTGTCTTCCAGACCCAAGACAAGGATGGACATTTCTTTTGTTGTCCGTACTGGATTGACAGCCTTATGCACTTGGCTGGTTTCATCCTGAACGGCGGTAGTGCGATTGACACAAAGCAGTTTGTTTACATCTCTCATGGTTGGAAGGCGTTGCGATTCGCAGTACCGCTTGAGCGAACCAAAACGTACCACTCTTACGTAAAGATGCAAAATTCAGGCGAGAGCAACATCATGGCAGGAGATGTTTACGTTTTCGAAAACAACACTATTGTCGCCATGTGTGTTGGACTCAAGTTCCAACGCGTTCCGCGCACGGTGCTCAACTCTTTTCTACCGCCGCAAGCTTCTGCAACTGGTACTGCGATACGACCTCAACTTGACACAAAATCAAGGAACTCGACTCTGGTGACAAGCAAAGCTCTCCCCGATGCTGGAAGGTTCGAAAAGCCAAAGACCAACGTTATCAAGCTAGCATCGTCGTTGACCGCCCGGGTAATGGACCTTATCTCGATGGAATCTGAGTTGCCACTTTCAGAGCTTCAAGATGGATGCGCTTTCGCGAGCCTGGGTATCGATTCCTTGCTATCCCTACAGATACTGGGCAAGCTTCGAGAAACTCTGGATATCGATCTCCCCGCAAATGTGTTCATCGATTACGAGACTGTCGGAGACCTCAAAGCTTACTTGGATGAGATCAGTGGAGACAACGATCCATCATCTGTTTCAACAAGCCCTGCCTCAACATCGACTGCAGCAACATCGCCATCTATTCTAACTGACGACGAGGATAACTTCTCCGCGGACGTTGATGCCAAATTATCGGTGCCGCTGCAGGCGTCCCTCCAGATAGTTAAAGGCGGCTCTTCCGGCGACGATCTGTTAGTACTCTTCAGGGAGACCATCTCAGAGCAAATGGGCATTGCCATTGAGGAGGTAGTCGGATCCAACGATCTTCTCTCTTTCGGAATGGATTCATTGATGAGCATCTGCATCCTCGGCATCATCAGGGAGAAGACCGAGTTGGATCTGCCTTCGGATTTCTTCTTGACGCACAACTCTGTTGATGATATCGCGAGGTTTCTCAATCCTACTCCGGTGGAGAACTCCAAGCCAGTGAAGGAAAAGCCGAAGGGGCCACGCAAGACCAGGACAAGCACCCCACGCCAGATTTCTCAGCCAGCAGCACCGTTGCCGCGGGCAGTCTCGATACTACTTCAGGGTAAGCCGCGTACAGCGACCAAAACTCTCTTCTTACTTCCTGATGGTTCTGGATCAGCCACTTCATATGTCGGCATTCCGGCTATCGATCCATATGTTGCGGTGTACGGCTTGAACTCTCCATACATGAAAACACCTTCTCAATTCACAAACGGGATCTCGGGTGTGGCCACACAATATTTGGAAGAAATTCGTCGTCGGCAAGCAAAAGGACCATATCACCTTGGCGGTTGGTCAGCTGGAGGTGTTGTCGCTTACGAGATCACGCTCCAACTGCTAGCAGCAGGCGAACGAGTAGAGTCACTATTCCTCCTTGATTCGCCATGCCCCATCGCATTGGAACCTCTACCATCACGTCTGCACCACTTCTTCGCAGATATTGGGCTCATCGGTAGCGACGATGAAAGCAAGGTTCCGGACTGGCTTCTTTCGCACTTCGAAGCTAGCATCAAAGCTCTGACAGCATACAAGCCTCAACCTATTCCAGCCAAGTATAGCGGCCAAGGTCCTCGCACTTTAGCTATCTGGGCTCGTCATGGCGTGTGCAGGTACCCCGACAGCCCAAGGCCGGAGGTCAGGGGTGATGAACCAAAGAGCATGAACTGGCTACTCAACAATCGCACTGACTTCGGGCCCAACGGGTGGGATAAACTGCTAGGAAATGTTGTAATCGAAACTATGAACCTTGACGGAAACCATTTCACCCTGATGAAGGGCAAGGAGGAATTGTCTGAACTAGCGTCTGCAGTGGGGAGATTTATTTAG

>Bimnz1_50217_PKS_ATG_is_124bp_upstream
ATGTCTGTTTCCTTGTTTCCAGACCAGTTACCAGATACCCGAGGTCTCATTCGACGAGCCCAAGAAGCGAAGAAACGAACAGTACTTGTCAAGTCCTTCCTCGAAAAGGCATACTCCGCCCTCCGAGCGGAAGTATGGAATCTACCCAGAGATGTTAGGAATCAGATACCGCCTTTCAACAGCGTATATGATCTGAGTGAGAGGCATGCTGCCTCCAAAATCCAGCGCGTGGAAGTTTCCAGCGCACTTCTGGTGATTGCTGAGTTGGCCAACTTCATCGGCCATCATGAGCAGAATAATCGCAGCCTAGATACCACAGATGACCTTCTCGTTGGAACAGGTCTCGGCCAGCTAGCTGCTGCCGCGGTCGCTTGCGCCGCGAACATCATCGACCTACCAGATATTGCCGTCGAATCAGTACGGTTAGCGTTCCGTGCGGGAGCAGTAGTGGAAAACTTCTCGATTCCGGCTAGACATGCCGGAGAATCGGACGCCAGCTGGAGCCTTGTTGTTCCGGGTACCTTCGAAGAAATACAGGCGGAACTTCAGAGCCTACAGGACGCCGCTAACCTTCCTGTGACAAGCCGCGCCTTTATCTCCACTGTCAGCGAATCGGCCAGCACTGTCAATGGCAGTCCCGCACGCCTCGAATGGCTAACGCGGAACTCGAAGCTTTTCCAATCTCCTGCAGTTCAAGAGATAGAAAGCGTGGGTGTGTGGCATGCCCCTGATATCTATAGCGAGGAGCAGATCTCCGAAGTTACCGATTCACGGTCCGAGGCTGTAAGCCAGATTCCAGCACCGAGGAGGGCGACGATATCGGCCAGCACCGGAAAGCGATCAGAAGCCACATCCGCCATCGCACTCTTCACAGAAGCCGTTACTGACATCCTCCGGAGACCTGTACAATGGTCAGCAATCACCAAGACTGTGGCAAGCGATTCTCTACTTTCGCAAGCCACAGAGCTGGCTGGTTTTGAGGCCTCTCAAGCGACGAAGAGCCTTCAGGCTGCGATTGAGACCGAAGGCTCATCGATCACGCTCCAAGATCTAGGCCATTGGGTGACGGCCGACACCGGCTCGAAGCCTGTCCAGAATACGGCGAACGTCGCTATTGTCGGAATGTCTGGTCGCTTCCCGGGCGCAGCCGACGTTGAGGCTCTCTGGCAAGTCTTGGTACAGGGCAAAGACATGCACAAACGCATTCCGAAGGACCGCTTCGACCCTGAAACTCATCATGACCCAAATGGAAAGGTCAACAACACCAGTCACACCCCGTACGGCGCATTCATCGAGGAGCCTGGCCTATTCGATGCCCGCTTTTTCCACATGTCACCTACCGAAGCTACTCAAACTGATCCTATGCACCGTTTGGCTCTCGTCACCGCGTACGAGGCACTTGAACAGTCCGGTTTCGTACTCAACTCGACACCGTCATCGCAACAGGATCGTGTAGGTACTTTCTACGGCCAAACGTCCGACGATTGGCGTGAGGTGAACGCGGCGCAAAACATCGGCACCTATTTCATCCCCGGTGGAGTGCGAGCATTTGCTCCTGGTCGCATCAGTTACTATTTCGGGTTCCGCGGCCCCAGCTACAGCGTCGATACTGCCTGCTCTTCTAGTATGGCAGCGATTCAAATCGCGTGCTCGTCTCTGAGGTCCGGCGAATGTGATACCGCGATTGCGGGTGGTGCCAATATCCTGACCGCGCCTGATATCTTTGCGGGTCTCAGTCGTGGCCAGTTCCTCTCGAAAACGGGCGCTTGCAAAACCTGGGATAGCAAAGCTGATGGCTATTGCCGAGCTGATGGTGTCGGCTCCGTCGTGTTGAAACGACTGGACGATGCCATCAATGACAAAAACAATATTCTGGGTGTTATTCTTGGCACTGCTACGAACCACTCTGCCGATGCCATTTCAATCACTCACCCGCACGCTGGTAACCAGGCCTACCTCTACCAGAGCGTTCTCCATGAGGCTGGTGTCGACCCATTGGACATCAGCTACGTGGAAATGCACGGAACTGGCACCCAAGCCGGTGATATGGCTGAGATTGGCTCCGTAACTACCGTCTTTGCTCCTGAACACGCTCGTGGTTCCGATCCGGCAAAAACGCTGCACATCGGAGCAGTCAAATCTAACATAGGTCACGGTGAAGCCGCTGCTGGTATCGGAGCACTCATCAAGGTGCTTCTCATGCTTCAGAAGAACATGATCCCTAAGCACGTTGGCATCAAGCACGAGATCAACCCCGGTTTCCCTGATCTAGTAGTCCGCAACATCAAGGTGCCGTTCGACAACACCCCTTATCCACGACCCGAAGGCAAGGGGAGGACGGTCTTCCTCAACAACTTCAGTGCCGCTGGCGGTAACACTGCCATGCTCATCCGAGACGGCCCCGCCCACGCGAAGCCTCTAGGCACTGACCCTCGCACGTTCTTTCCCTTTGTCACCTCCGCTAAATCACTCGCGTCACTAGCACGACAGGCCAAGACCCTCGCTGCATTCGCTGCGAGCGCCTCGGCAGATGATTTCGCGAGTTTGTCTTACACCTTGACCGCGCGTCGCATGCACCACAACTACCGTATTGGTGTGACTGCTTCCAGCATGGCGGAATTAAAGACGCTCCTTCAGGCGAAGGCAGACGAAGGAAACTTCTCCCCCGTGCCCTCGGCCACTCCCAAGCCAGCTTTCGTCTTCACCGGACAGGGCGCATACTACGCTGGCTTGGGCAAGACCCTTCTTGATCAATCCAAGGTCTTCCGGTCTACCATCCTCCACCTTGACCGACTGGCCCAGGCTCAAGGCTTCGCGTCCTTCATGCCTGCATTGGACGGCACCCCTATCGAGCAGTTGACAGCCCTGGAGACCCAGCTTGCCTTAGTGTCCGTGCAGATCGCCTTGTTGGCACTTTGGAAATCTTGGGGCGTCAAACCTTCTATCGTCACCGGCCACAGCCTCGGAGAGTATGCTGCCCTCCATGCTGCGGGTGTTTTGACCATGGAGGACACCATCTACCTAGTCGGAGCCCGAGCCCGCCTTTTGTTGGAGAAGTGCACTGAGAACACACACGCAATGTTGGTGGTCAAGGGCTCAGCTTCAGATGTTGAGGATACTCTTCAGGGTTCGCAATACGAAATTGCCTGCCTAAACTCACCCACCGAGACGGTCATCGCTGGTGCGGTGAAACAAATCGACATTGCAAATGCGACTTTGACCAAGAACGGAATGAAGACCACTCGTCTCAACCTGCCGTACGCATTTCACTCTGCGCAAGTTGAGCCTATTCTCGATACCTTCGAAGAGCTCGCAAGCGGCGTTGTTTTCAGCGCCCCCACCATCCCAGTCATCTCGCCGCTCCTCGGCGAGGTTGTCGAGGATGCAGGCGTTTTCAACCCCTCGTACCTTTGTCGCCACGCGAGGGAGACCGTTAACTTTGTCGAGGCTCTTGAGACTGCCAAGTCCGAAGGCTTTGTTGCTGACAAGACGATCTGGGTTGAGGTTGGACCGCACCCCATCTGCTCCGGAATGGTCAAAAACACCTTTTCACCATCCATCAACACCGTGGGCTCCCTCAACAAGAGCGAGGATTCCTGGAGGAGCCTTTCCAAATCTCTGGTTTCCCTCCACACCGCAGGTGTACCCGTCGACTTCAGCGAGTTTCACCGCGACTTCGACGACGCGCACAAGCTGGTCAACCTGCCGACGTACAGCTTCGACAACAAGAACTACTGGATTCAGTATGTGAATGATTGGTGTTTACACAAGGTGGAGCCTCGGACCACTGTCCAGAAGATCGAGAACGTTCAGCCCGCCGCTCCTGCCCGGTCCAGATTGTCGACTAGCTCCGTTCACAGGATCACGTCCGAGAGCTACGATGGACCCACTGGCAAGATCGTGACTGAGTCCGATGTGAGCGACCCCGTGTTCCGCGCCGCTCTGTCTGGTCACCAGGTCAACAACACCAGCCTCTGCCCATCTTCTATCTATGCTGATATGGCGCTCACAATCGGTGATTATGCCTGGAAGGAGATCAACCCCGGAACCGCTGTCCCTGGTGTCAGTTGCAATGACATGGAAGTTTTCAAGCCGCTCATCCTCAAGAACCAGGCTGAAGGCCGCGTTTTGGAGGTCACTGCCGATGTAGACCTTACCAAGGGCGAGGCCAAGCTCCGATTCCAAAGCATCGACACCAATGCCAACAATCAGGTCACCCTTCACGCCAACTGCGTTGTTACGTATGAAGACCCCACAACATGGACCAAAAACTGGAACTCGATCTCTTATCTTCTTGAGGGGCGTATCGACACCCTCAAGGAGAGGTTGGCCAAGAATCAGGCAGACAAGATGTCTCGTGGTCTCGCGTACAGACTTTTCTCTACCTTCGTCGACTACAAGGCTCCTTTCCAAGGTATGGAAGAGGTCATCATCGACGGAGCCAATTTTGAAGGCACATCCACCGTCAAGTTCCAGACAACTGATAAGGATGGCAAGTACCACGTCAGTCCATTCTGGATCGACAGTCTTGCGCACTTGGGTGGTTTCATCCTGAACGGCACCACCGCCATTGACACTAGCAAATTCGTGCATATCTCACACGGCTGGAAGGCCATCAAGTTTGCGGAGCCGCTTGACAAAGACAAGACCTACAATGCCTACGTCAAGATGCAGCCTACCAGCGAGGCCAACGTTATCGCAGGTGACGTCTACTTCTTCGAGAGCGGCAAGATTATCGGCGTGTGCGCCGGTCTCAAGTTCCAGCGCATTCCTCGCACTGTGCTCAACACCTTCCTCCCACCCCAAGGTGTTTCTGCTACTGCGTCCAAGCCTGTCGCTACCGCTGCACCCAAGCCGGTTTCTGCGCCTAAACCTGTTGTTGCAGCTCCCCGGCCAGTTACTGTGGCTGCCGCTGCCGTCGCACCCAAGCCAGCTCCTATCGCTGTTGATGCCGGAAAGCTAAACAAGGCCATCACAGCGAAGCTCGTTAAGCCCGCTGCCGCCTCAGCGTCTACCATTGTCTCTAAGGTCATGGCTGTTATCTCTGCTGAGTCCGAGCTGCCCGAAGAAGAGCTCGGCGACGACTGTGAATTCTCGAGCTTGGGTATTGACTCCCTGTTGTCTCTCCAGATCCTTGGTAAGCTCCGTGAGGCTGCTGACCTTGACCTGCCACCACACACATTCACGGATTGCGAGACCATTGGAGAGCTCAAGGCTTACCTTAATAAGGCGTATGCCGGTGATGCTGGTGCGTCTGACGAAGAGCCTATCCTCGTCACCGATGACGATGACACTTCTGCTGATGAGGCTGCTTCACCTGCATCTGTTGCTACTCCATCCGACTTCGAACTGGTTGGTGCACCGTCCGATAGCGGTGACCTACTTCAACTCTTTCGTGAGACAATCTCCGAACAGATGGGTGTCCCGCTTGAGGAAGTTTTCGGATCCAACGACCTCCTGTCTCTCGGTATCGACTCGCTCATGAACCTGACCCTCTGCGGTGTTCTCAGAGAGAAGACCGAAATCGAGCTCGACTCCGACTTCTTCCTGACCCACTCTTCCGTGGACGCCATCGCCGAATTCCTCAACCCCAAGAAGGCGGCACCCAAGCCTGCTAAGGAATCTCCAAAGAAGTCGTCCAACAAGTCAACATCTAAGGCAGCTTCATCCGGACCTGCTCGCCGTGCAGTCTCCATCCTGATGCAAGGCAAACCACGCACCGCAACCAAGACTCTCTTCTTGCTTCCTGACGGCTCTGGCTCCGCGACGTCCTACGCCAGCATTCCCGCCATTGACCCCTCCGTCGCGGTCTTCGGTCTCAACTGTCCCTACATGACCTACCCCACCGAATGGACCAACGGCATCACTGGCGTAGCCGCCATGTACCTTGAGGAAGTGCGCCGCCGCCAGCCCAACGGTCCCTACCACCTGGGCGGCTGGTCCGCGGGTGGCGTCATCGCGTACGAAATGACGCTCCAGTTGCTCGCTGCCGGCGAGAAGGTGGACTCGCTTGTCTTCCTCGACTCTCCCTGTCCCATTGGCCTGGAGCCCCTGCCCTCCCGCCTGCACGATTTCTTCGCCGAAATCGGCCTCATTGGCAGCGACGACGGGGCTAAGATCCCAGACTGGCTGCTCCCGCACTTCTCGTCGAGCATCAAGGCGCTCGACGAGTACAACCCGCAGCCTATCCCGGCCAGCGCGGCGGCCCGCGCGCCCAAGGTCCTCGCCATCTGGGCGAAGCACGGCGTGTGCAGGTACCCGGATAGCCCGCGTCCCGAGGTCCGCGGCGACGAGAGCAAGAGCATGAAATGGTTGCTCAACAACAGGACGGACTTTGGCCCGAACGGGTGGGATGGTTTGTTGAAGGGTAGCCAGTTTACCTTCGAGAAGGTGGATGGGAATCACTTCACGCTCATGAAGGCTAGGGACCAGTTGCAAGTCATGGCTCAGGCGATTAAGACATTTGTCTAG

>Karrh1_433550_PKS_ATG_is_124bp_upstream
ATGTCTGTTTCCTTGTTTCCAGACCAGCTCCCAGATACCCGAGGCCTCATTCGACGAGCGCACGAAGCGAAGAAGAGGACAGTACTCGTTAAGTCCTTCCTCGAGAAGGCATACTCTGCGCTCCGAGCGGAAGTATGGAACCTCCCCAGAGATGTTAGAAATCAGATACCGCCATTCAACAGCGTATATGATTTGAGCGAGAGACATGCGTCCTCGAAAATCCAGCGCGTGGAAGTCTCCAGCGCACTTCTAGTCATTGCTGAGGTGACCAACTTTATCGGCCACCATGAGCAGGACAACAGCAGCGTTGACACCACAGATGACCTTCTCGTTGGGACTGGCCTTGGCCAGCTGGTTGCTGCCGCTGTGGCTTGCGCGGCGAACATTATCGATCTACCCGACATTGCTGTAGAATCAGTACGATTGGCATTCCGCGCGGGAGCAGTTGTTGAGAATTTCTCAATTCCAGCTCGACGTGCCGGCGAAGCGGATGCCAGCTGGAGCCTTGTGGTGCCAGGTACTCCCGAAGAAATCCAGGCCGAGCTTCAAAGTCTACAGGAAGCAGCTAACCTTCCGGTGACCAGCCGTGCATTTGTCTCTACTGTCAGTGAATCTGCAAGCACAATCAACGGAAGCCCCGCACGCCTTGACTGGCTCAGGCGAAGCTCCAAGCTCTTTCAATCACAAGCCGTGCAAGAATTGGAGAGCGTTGGAGTCTGGCATGCGGCTGGCATTTACAGCGAGGAGCAAGTGTTGGAAGTAACGCAATCACGGTCCGATGCATTGAGCAAGATTCCTTCACCCCGGAGGGCAACCATATCCGCCAGCACTGGCAAACGTTCAGATGCCACAACCGCAAGCGCCCTTTTCACAGAAGCCGTCACGGATATTCTCCGAAGACCCGTGCAATGGTCATCAATCACACAGGCTGTGGCGAGCGACTCGCTTCTCTCGCAAGCTACCACACTGGCCAGTTTTGAGGAATCTCAAGCGTTGAAGAGCCTGCAAGCTGCGATCCAGTCTGCAGGCAAGTCGATCGCACTCCAAGATCTGGGCCAGTGGTCAACTGCCGACACTGGCTCGAAGCCTGTCCAAAACACTTCGAACGTGGCTATTGTGGGTATGTCGGGTCGCTTCCCTGGTGCGGCCGACGTCGAAGCTCTTTGGCAAGTTTTGGTGCAGGGCAAGGACATGCACAAGAGAATCCCCAAGGACCGCTTCGACCCCGAGACTCACCATGACCCCAATGGAAAGGTCAACAACACTAGTCACACTCCGTTCGGTGCATTTATCGAGGAGCCCGGTCTATTTGATGCCCGCTTTTTCCACATGTCACCCACTGAAGCTACCCAAACTGATCCCATGCACCGTTTGGCCCTTGTCACCGCGTACGAGGCGCTCGAACAATCCGGTTTCGTTCTCAACTCGACTCCGTCATCGCAGCAAGATCGTGTTGGTACTTTCTATGGTCAAACATCTGACGATTGGCGTGAGGTCAACGCGGCGCAAAACATTGGCACATACTTCATTCCCGGAGGTGTGCGAGCGTTCGCCCCGGGTCGCATCAGCTACTACTTTGGTTTCCGTGGTCCTAGCTACAGTGTCGACACAGCTTGCTCCTCGAGTATGGCAGCGATCCAGATCGCATGCTCGTCTTTGAGGTCTGGCGAGTGCGATACCGCGATTGCAGGCGGAGCCAACGTTCTCACTGCGCCCGATATCTTCGCTGGACTCAGTCGCGGCCAGTTTCTATCCAAGACAGGCTCTTGCAAGACTTGGGACAGCAAGGCAGATGGTTACTGCCGAGCTGATGGTGTTGGCTCTGTAGTGTTGAAACGATTGGATGACGCCATCAACGACAAGAACAACATTTTAGGTGTTATTCTGGGTACAGCTACGAACCACTCTGCCGACGCCATTTCTATTACGCACCCTCACGCTGGGAACCAGGCCTACCTCTACCAAAGTGTTCTCCACGAGGCCGGCGTCAACCCATTGGACGTCAGCTATGTTGAGATGCACGGAACTGGAACTCAGGCTGGCGATATGGCTGAAATCGGCTCGGTTACCACCGTCTTTGCCCCCGAACATGCTCGTGGCACCGAACCTGAGAAGGCTCTGCATATTGGAGCAGTCAAGTCGAACATCGGTCACGGCGAAGCTGCTGCTGGTATCGGAGCACTTATAAAGGTGCTTCTCATGCTGCAGAAGAACACCATTCCCAAGCACGTCGGTATCAAGCACGAGATCAACCCCAGTTTCCCCGACTTGGTCGTACGGAACATTAAGGTGCCCTATGAGAACACTCCTTACCCCAGGCCAGAGGGCAAGTCCAGAACTGTGTTTCTGAACAACTTCAGCGCTGCTGGTGGTAACACCGCTATGCTCATCCGAGACGGCCCTGTGCGGGCCAAGTCTCTAGGGACGGACCCTCGCACGTTCTTGCCGTTCGTCACTTCCGCCAAATCGCTCTCCTCGTTGGCGCGACAGGCCAAGACGCTCGCTGCGTTCGTTGCCAATGCCTCACCTGAGAACTTCGCTAGCTTGTCCTATACTTTGACCGCTCGCCGCATGCACCACAACTACCGCATTGGTGTGACTGCGTCCAGCATCGATGAGTTGAAGACGCTTCTTTCGGCCAAGGCGGAGGAAGGTAACTTCTCACCTGTGCCCTCAGCGACTCCCAAGACGGCCTTCGTCTTCACTGGGCAAGGGGCGTACTACGCTGGCCTGGGCAAGACTCTGCTCGAGCAATCCAAGATCTTCCGATCCACGATTCTTCATCTTGATCAGCTTGCACAGGCTCAAGGCTTCACCTCGTTCCTTCCTGCGCTCGATGGCACCCCTACGGAGCAGCTCACTGCTTTGGAGACCCAGCTTGCTTTGGTGGCCGTGCAGATTGGTTTGCTAAGCGTGTGGAAATCATGGGGTGTCAAGCCCTCTGTCGTCACTGGACCCAGCCTTGGAGAGTATGCTGCTCTCTACGCAGCGGGTGTTTTGACAATGGAAGACACCATCTACCTTGTCGGAGCCCGAGCCCGCCTTCTATTAGAGAAGTGCACTGAGAACACACACGCTATGCTGGTGGTCAAGGGTTCAGCTTCGGATGTTGAAGCTACTCTGCAAGGCTCGCAGTATGAGATTGCTTGCTTGAACTCGCCTACTGAGACGGTTGTTGCCGGTGCCGTCAAGCAAATCGACTCTGCTATCGCAACTCTAACCAAGAACGGATTGAAGACCACTCGTCTCAACCTTCCGTACGCATTCCACTCTGCTCAGGTTGAGCCTATCCTCGATACATTCGAGGAGCTTGCCAGTGGTGTTGTGTTCAGCACCCCCACCATCCCTGTCATCTCGCCGCTGCTCGGTGAGGTTGTTGAGGACCAGGGTGTGTTCAATGCATCTTACCTTTGTCGCCATGCTAGGGAAACTGTCAACTTTGCGGAGGCTCTTGAGACCGCCAAACACGAGGGCTTCGTTAGCGAGAAGACTATTTTCGTCGAGGTTGGCCCGCACCCTATCTGCTCTGCGATGGTCAAGAACACCTTGTCGACATCGATCATCACTGTAGGCTCGCTCAACAAGAGCGAGGATTCTTGGAAGAGCCTCTCCAAGTCTCTTGTGTCTCTCCACACTGCGGGTGTGCCCGTCGATTTTGGCGAGTTCCACCGCGACTTCGACTCTGCTCACCAGCTGCTCAGTCTGCCGACCTACAGCTTTGACAACAAGAACTACTGGATTCAGTATGTTAACGACTGGTGCCTGCACAAAGTTGAGCCGCGCACTACCGTCCAGAAGATCGAGAATGTCCAGCCGGCTGCTCCTGCTCGCTCCAAGCTTACGACTAGCTCAGTTCACAGGATTGTTTCGGAGGTTTACGATGGCCCTACCGGAAAGATCGTCACTGAGTCCGATGTCAGCGACGCTGTCTTCCGCGCTGCTCTCTCTGGTCACCAAGTCAACAACACCAGTCTCTGCCCGTCTTCCATCTACGCTGATATGGCTTTGACCATCGGTGATTATGCCTGGAAGGAGATCAACCCCGGAACCGCTGTTCCTGGTGTCAGCTGTAACGACATGGAGGTCTTCAAGCCTCTCATTCTGAAGAACCAGGCTGAAGGCCGCATTTTGGAAGTGACTGCGGATGTAGACCTGACCAAGGGCGAGGCCAAGCTTCGATTCCAGAGCATCGACACCAACGCCAACAACCAGGTTATCCTCCACGCTAACTGTGTTGTCACCTACGAAGACCCTACTGCATGGACCAACAACTGGAACTCGATCTCTTATCTCCTTGAGGGTCGCATCGACACCCTCAAGGAGAGGTTGGCCAAGAACCAAGCGGACAAGATGTCTCGTGGTCTCGCTTATAGGCTGTTCTCTACCTTTGTCGATTACAAAGCACCTTTCCAGGGCATGGAAGAGGTAATCATCGACGGAGCAAACTTTGAAGGCACCTCCACCGTGAAGTTCCAGACCACCGAGAAGGATGGAAACTACCATGTTAGCCCCTTCTGGATTGACAGTCTTGCGCACCTGGGAGGTTTCATCCTGAACGGTACGACCGCCATCGACACTAGCAAGTTTGTGCATATCTCGCACGGCTGGAAGGCTATCAAGTTCGCAGAGCCTCTGTCCAAGGACAAGACTTACAACGCCTACGTCAAGATGCAACAGACTAGCGAGGCCAATGTCATCGCCGGTGACGTCTACTTCTTCGAGAGTGGCAAGATTATCGGTGTGTGTGCTGGTCTCAAGTTTCAGCGCATCCCTCGCACCGTGCTCAACACCTTCCTCCCACCTCAAGGTGTGTCGGCCACCGCCACTAAGCCTGTCGCTGCCGCTGTTTCCAAGCCTGCTGCCGCACCCCGTCCAGTTGTTGCTGCTCCCAGGCCAGTGGTCATAGCCCAAGCTGCCGTGGCACCTAAGCAGGCCCCCACCGCCGTCGACGCTGGCAAGCTGAACAAGGCCATCACAGCTAAGCTCGTCAAGCCCGCCGCCGCCTCTACCTCTGCTTCTGCCATCATCGCCAAGGTCATGGATGTCATTTCTGCCGAGTCCGAGCTTCCCGAGGAGGAACTCGGCGATGATTGCGAGTTTTCAAGCTTGGGCATCGACTCTCTGCTTTCTCTCCAGATCCTTGGTAAGCTCCGCGAGGTTGCTGACCTTGACCTTCCCGCACACGTGTTCACGGACTGCGAAACCATCGGAGAGCTCAAGGACTACCTGAACAAGACATACGCCAGTGAAGGTGCTTCCTCTGATGAAGAACCTGTGCTTGTTACTGACGACGACTCGTCTGCTGATGAGGCTGCGACGCCTGCTTCTGTTGCCACCCCAGCTGACTACGAGCTCGTCAATGCTCCCACTGCTGAGGGAGATTTGCTCCAGCTCTTCCGCGAGACCATCTCCGAACAGATGGGTGTTCCGCTTGAGGAAGTCGTCGGCTCCAACGACCTCTTGTCCCTTGGTATCGACTCGCTCATGAACCTGACCCTGTGCGGTGTCCTCAGAGAGAAGACCGAGATCGAGCTTGAGTCTGACTTCTTCTTGACCCACTCCTCTGTCGATGCTATCGCTGAGTTCCTCAATCCCAAGACAGAAGCACCGAAGCCTGCAAAGGTGGCCCCCAAGAAGTCATCGAGCAAGTCAAGCTCCAAGGCTGCTTCTTCAGGTCCAGCCCGCCGCGCTGTCTCCATCCTCATGCAGGGAAAGCCACGCACTGCCACCAAGACCCTCTTCTTGCTCCCTGATGGCTCCGGCTCTGCTACATCCTATGCCAGCATCCCCGCAATCGACTCCTCCGTCGCCGTCTTCGGCCTCAACTGCCCCTACATGACGTCACCCACCGAGTGGACTAACGGCATCAAGGGTATCGCCGCCATGTATCTCGAAGAAGTTCGCCGCCGCCAGCCCCAGGGCCCCTACCACCTCGGCGGGTGGTCCGCGGGAGGTGTCATCGCCTACGAAATGACGCTGCAGCTGCTCGCAGCCGGCGAGAAAGTGTCATCCCTCATCCTCCTCGACTCCCCCTGCCCCATCGACATCGAACCGTTGCCCTCCCGCCTGCACGACTTCTTCGCCGAAATCGGCCTCATCGGCAGCGACGACGGCGCCAAGATCCCCGACTGGCTGCTCCCGCACTTCTCCTCGTCCATCAAGGCCCTCGACGAGTACGAGCCCGCCCCGATCCCCGCCAGCGCTGCGTCCCGCGCCCCCAAGGTCCTGGCCATCTGGGCGCGCCACGGCGTGTGTCGGTACCCGGATAGCCCCAGGCCCGAGGTCCTGGGCGACGAGAGCAAGAGCATGCAGTGGCTGCTGAACAACCGCACCGACTTTGGGCCCAACGGGTGGGATGGGCTGCTGGGGAGCAGCGAGTTTGTGTTTGAGAAGGTCGACGGCAATCATTTCACGCTTATGAAGGCTAAGGACCAGTTGCAGGTTATGGCCGATGCGATCAAGACATTTGTCTAG

>Neopa1_10180_PKS_ATG_is_912bp_upstream
ATGACGATACTTCTTTTCACAGATCAATTCTCCGAGGACCGCTTCTCGCTGCTGGAGCTGCAGAGGTCCAAGCACGAGTTCACCATCGTCCCCGCCTTTCTCAACAAAGTTCACGCCGCTTTGAGAGAGGAGATTGGTCTGCTACCAAAGGCAGCGCAGCCTCAAATCCCCTCTTTCAACAGTGTTGTAGACCTGAGTGAGCGCCTGCGCAAACAAGAGGTCCGCAGCCTGGAAGTCGAAAGCGCGCTGGTCTGCATAAATCAGCTTGCAGCTTTTATCAGTACCGTGGAGGGCTCGCCGGAAGGTTGTTCTTCCACAAATGGAATCGTGGTCGGCTACGGGCTCGGACAGCTATCTGCAGCGGCAGTTGCTTGCTCGGACAATGTTCTCGAGCTGGTCACCGTTGCCACCGAGGCTGTGCGGCTTGCATTTAGGGTTGGAGCCGTGGTCCGGAAGTGCTCTGCGCCGTTGCAGAGTTTCAGAACCTCCGACCTACCCTGGACCGCTGTAATTGACGAGGATCTCCACCAAGTCACTGAGCGACTTGAGACTTTGCAGAACGAGCTGAATGTCCCGAGGTCAGCACGACTGTATCCGACGTTTGTAGGCCCTCACAGCTGCAAGCTGGCAGGACACCCTGCCAGGCTTCACCAGCTTGCAACATCATCTGCGTTCCACACCAATGTCAGATATCCGGAATACTCCTTGCCCGGCTTGTGGCATGCTGGCCATATCTATGGCCCGGAAGCTGTCTCAGAGGTGGTCGGGTCAAGAGTGGACGCGTTGGGTAACATCAAAGCGCCGCACATGCGACAACTCTCACCCTCGACCGGTGAAGCCATGCAGTACGGGTCTGGAAAGGCCCTGCTGGAGCAAGTAATCCACGATATCCTCAGCGAACCGGTCCGATGGGACATTCTGCAGGGTAGCCTGTCCCGCTTCTTGGACCACCCCGTCTTGGGCTTTGGGGACCGGTCCGCAACAGCAGGGATCGCCACGTCTCTGCAGGCCGCGACTGGGAAGCGGGTGGACGTGGTCGATCCCGCATCCAAGAGGGAAAAAGTGCCAGGTGGTTTCGATGGCCAGCGAATTGCAGTGGTTGGCATGTCTGGCCGGTTTCCCGGCGCGTCAGATATCGACGAGCTCTGGGAGCTGCTTGCGAGTGGTCGCGATGTCCACAAGGAAATCCCGAAGGACAGATTCGACGTGGCCACTCATTTCGATCCAGCTGGGAAGAAGACGAACACGAGCCACTCCCGCTATGGCTGCTTCATCGAGCAGCCGGGCTTGTTCGATGCTCGGTTCTTCCACATGTCCCCCCGAGAAGCTACCCAGACGGACCCGATGCACCGTCTTGCCCTTGTGACCGCGTACGAGGCTCTGGAGATGTCTGGCTTTGTCCTCAACTCAACGCCTTCAACACGTTCGGACCGAGTTGGCACCTTCTACGGCCAAACATCGGATGACTGGCGCGAGGTCAATGCGGCGCAAGACATTGGCACCTACTTCATTCCTGGAGGGGTAAGAGCCTTTGCCCCGGGCCGTATCAGTTACCATTTCGGGTTCTCAGGGCCCAGCTACAGTGTCGATACGGCATGCTCGTCCAGCCTGGCGGCAATACAGGTTGCCTGCAGCTCACTGAAGATGGGCGAGTGCGACACCGCGGTCGCCGGCGGGCTCAATGTCTTGACGGCGCCGGACATTTTCGCCGGCCTCAGTCGCGGGCAGTTCCTCTCCAAGACGGGGCCGTGCAAGACCTGGGATGCTGGTGCCGACGGCTACTGCCGGGCTGACGGCGTTGGAACCGTTGTCCTGAAGAGGCTTGACGATGCGGTTGCGGACAAGGATCGGATATACGGCGTCATCCTTGCAGCAGCAACAAATCACTCGGCAGACGCCATCTCAATCACACATCCTCACGCGGGCAACCAAGCCCAATTGTACGAAAGTATATTGCATAGCGCGGATGCCGATCCGATGGACGTCAGCTACGTGGAGATGCACGGCACCGGAACCCAAGCCGGCGACCTCGCTGAGACTCAGTCCGTCGCCAACATCTTTGCGCCTGTCGGGGCACGGGACGATCTTCAAGCTCTCCACATTGGTGCCATAAAATCCAATATCGGCCACAGCGAAGCAGCTGCGGGTGTTTCGGCATTGATCAAGGTGCTTTTGATGCTTCAGAAGAGCTCCATTCCACCGCATGTCGGCATCAAGAGCCAGCTGAACCCAGCTTTGCCTGACTTCAAGGCCAGAAGAGTCAACATCGCCTTCAAATCACAACCATGGCTGCCACGAGCAGGAAAGCCTCGGATGGCATTTCTGAACAACTTCAGCGCGGCCGGTGGAAATACTGCAATGCTGATCCAAGAACACGCACACCATTCGGGCCCCAACGGCACTGACCCTCGGTCGTCTCTTCCGTTTGTCGTTTCGGCGAGGAGTCTACAATCATTGCGGAAGAACATCCTCAGGCTTCTCCAGTTTCTGGAAAAGTCCCCCGAGGCTTCCATGGGCAGCCTTTCATACACGCTGACGGCACGTCGCACTTCGCACAACTACCGTGTCGGATTCGCGGCGTCCAGTACAGATGACCTGAGGAAGGGACTGTTGGCTCAAGCAGAAGTGACCGGTCTCTCTCCAGTCCCGTCCCGGCCGCCACGGGTTGCTTTCGCGTACACTGGCCAGGGCGCCTTTTACGTCAATCTGGCCCGTGACCTGCTGAAGCAATCAAACGTCTTCAGCAACGCGCTCAAGCATTACGATTACCTCGCCACATCCATGGGCTTCCCATCAATCGTCCCAGTAATCGACGCCAGCGTTGATGGGGAATCCGACCCTCCACCGTCAGTGGCCCAAGTCGCCACAACATGCGTTCAGATGGCATTGACAAGACTGTGGGAGTCATGGGGCGTACGTCCGGCATCAGTCATCGGCCACAGCCTCGGCGAGTACGGTGCCTTGAACGCAGCCGGGGTGCTGTCCGATGCTGAGACCATCTACCTTGTTGCACGCCGAGCCCAGCTGCTGGAGGAAAAGTGCGGCGCCGGGACACACGCCATGCTGGCTGTCAAGGCGTCCGTCGCGGAGATCGAAGCGGCAACGCACGGCCACGGCTTCGCGTACGACATCGCCTGCATCAACTCGGCCAAAGACACGGTGCTGGCAAGTCGGCTCGACCAGATCCACGGGCTGTCCGATCTGCTTCAGCAGGCGCTCTACAAATGCGTCACCCTGAACCTCCCGTACGCGTATCACTCGGCCCAGCTCGACCCCGTGCTCGACGAGTTCGAAGACCTTGCCCGCGGCGTGGTGTTTAACAAGCCGACCATCCCCGTGCTCTCGCCGCTTCTCGCACGGCCCATCGAGGGGGACAGCATCCTCACGCCCGAATACCTCCGCCGACATGCACGCGAGCCCGTCGATTTCGCCGGAGCCCTCCAGAAGGCCACAGATGCCGGCCTCATCGACGCCAACACTGTCTTCGTGGAGGTCGGGCCGCATCCCGTGTGCTCCAAGATGATCAAGGCCCACTTCGGCGTGCACGCCGTGGCCCTGCCATCGCTCCACCGGGACCGCAGTCCTTGGGAGGTTCTGTCCGGCACGGCGTGCGCGCTACACTGCGGCGGCGTCGGCGTCGACTGGCGCCAGTTCCACCGCGATTTCGAGCCGTGCCACGAACTGCTGCGTCTGCCCGCCTACAGCTTCGAGGAGAAGAACTACTGGATCGACTACGTCAACGACTGGTGCCTTCACAAGGCCGAGCCGAGGAGTGCACTTCCCGACGCGGCGGCGCCGGCGGTTGCTGCTGATGCTCCGAGAGCGCTTTCGTCCTCCGTCCATCGGATCGTGTTTGAAAAGTTTCAGGACGACGGGGCTACAGTGGTGGCTCAGACGGATTTATCCACGCCCGAGATGAGGGCTGCGGTGCTGGGACACATGGTCAATGACGCGGGTCTTTGCCCCTCCTCCCTCTACGCAGATATTGCCTACACTCTGGGCGACTACATTGCCAAACTCTCCCGGCCAGGCGCGGACGTGGGCTTGAACTGCGGCCAAATGGAAGTCGTGAAGCCGTTGATTTTGAAGGAAAACGGTCCAGCGCAGACACTTCAGATATCCATCACCGCCGATGCAGGGATGAACGTGGCTGCAATCCGCTACAGCAGTGTCAACTCTGCCGGGAAGGAAATTGCACTGCACGCCGAGTGCACCCTCGCTTTCGAAGACAAAGCCAAGTGGGTCGACGAGTGGGCATCGAACAGCTACCTCATCCACGGCCGCATCGACCAGCTGAAAGAGATGGTCTCGCGCGGGAGAGCGGACCAAGTTTCCCGCAGGATGGCGTACAAGCTCTTCTCCAGCCTGGTGAGCTATGACCCTAAGTATCAGGGCATGGAGGAAGTTGTCTTCGACAGCGCCAATTTCGAGGCCACCGCTCGCGTAGCCTTCCAGACCAAGGAAAGCGACGGCAGATTCCTGGTGAATCCCTTCTGGATAGACAGCGTGGCGCACCTCTCCGGATTTATCCTGAACGGAAGCGACGCCACCGACTCGAAGAACTTTGTCTACATCTCCCACGGCTGGGGTTCGATGCGGCTGGCTCGTCCGCTCAAGCAGACGGCCATCTACACTTCCTACGTCAAGATGCGGCCGGCGGAGAACAATACCATGGCCGGAGATGTATACGTCATCGAGGAAGATGAAATCATTGGTGTGTTCAGGGCACTGAAGTTCCAGCGCATTCCTCGCAAGGTTCTGAACACGCTTCTGCCTCCGAATGCCAGCGCGAATGCGAGTCCCAAGGCTGTTCCAGCTGAGTCACAGACTCAAAAGAGGGAGCATGTCAATGCTAATGTTGCTCGGCCAAGCCAGCTCCAAGACCTTTGCGAATGGGAAAGTCTTGGTGTGGACTCGTTGCTATCCCTGCAGATCACCGGCAGGTTGCGTGAGGCGTTGGATATCGACCTGCCCAGCTCCATATTCCTCACCACCCCGACGGTCGGAGAGTTCAAGAAACACCTCAGCGGCCTCGCCGTCGGCAGGAGCGGCTCGACGAGCTCCAGCAGCTCCGACAGTTCGGACTCGGATGAGTCGGACACCAGGTCTGACACGTCAGTAGAAACGGCAGCAATCCCGACCCCTGGACCAGCGGCCGGCTCTGCTCCAGAAATCATGACACAGATCCGCGGCACCATCTCCGAGCAAATGGGCATTCCCGTCGAGGAGATTTCCGAATCGGCTGACTTGGTTTCGCTGGGCGTCGACTCACTGATGGGCATCTGCATCCTGGGCGCTCTGCGCGAGACGGCCGGCCTCTCGCTGCCGTCGACCCTCTTCCAAGAGTGCCACACCATCGAAGCAATCGCCAAGTTCCTCGACCTCAACACCACCCCAGCGAGACCAAACCCCACGTTGCCACAACCGCCGCGAGAGGTATCCAGCGGCGCCTCCGCCCCGCCGCAGAAACACCACCGCGCCACCTCCGTCCTCCTGCAGGGCACGCGCCACGCAACCAAGAAGCTCTTCCTCTTCCCCGACGGCTCCGGCTCCGCCACCTCCTACGCGCACCTGCCCCCGCTCTCCCCCGCCGGCGCCACCGCCGTCTACGGCCTCAACTCGCCCTACATGACCGATCCCTCCGCCTTCACGACTGGCATCCCCGGCCTCGCCGCGCTCTACCTCGCCGAGCTGCGCCGCCGCCAGCCGTACGGGCCCTACCACCTCGGCGGCTGGTCCGCCGGCGGCATCGCGGCGTACGAGGCCGCGCAGCAGCTGTTCGCGGCGGGCGAGCGCGTCGCGACGCTCGTGCTATTCGACTCGCCGAACCCGGTCGCGCTGCCGGCGCTACCGCCGCGGCTGCATGAGTTCTTCGCCGACGTCGGGCTACTAGGCACGGCCAGCGGCGGCGGGGGGGAGAAGAAGGCGGCGGACATCCCAAAGTGGCTGGTCCCGCACTTCGGCGCCACCATCCGCGCGCTCGCCGCGTACCGGCCCGTCCCCTTGCAGGAGATTGCCAGATTTGTTCGGGAGTTTCTGGCGCAGTAA

>Meltu1_596984_PKS_stop_codon_not_predicted
ATGACTGTTGTGTTGTTTCCAGACCAACTCGCCGACGTGCACGGACGTCTGTTCCGCCTCCAAGCCAAGGGGAGCAGTACTGTTCTCTTGGCCTCTTTCCTGACAAAAGCTTATGCGGTGCTTCGCGAGGAGGTGTGCGCACTGCCTCGGGCCATTAGGGATCAAATTCCTCCTTTCAACAGTGTGGTGGATTTGAGTCAGCGCCTACACAAACAAAAGACTCCGAGAACAGAGGCATCCAGTGCATTGTTATGCGCATATCAGCTTGCTTCATTGATTGGACACCTAGAATGTAATCCGCAACAATTTCCTAGCAAGGAAGATGTCGTCGTCGGGTTTGGACTGGGTGAACTTTCCGCAGCTGCATTGGCCTGTTCTCCATCCATTTTAGAACTTGTCGATACTGCAGTAGAGGCTGTTCGACTTGCATTCAGGACCGGAGCTGTTGTCGGAAGGTTGTCCTTGGGGATTAAATCGTCCGAGAGCGAGTCCGATGCAAGCTGGAGCATCATTGTTCCTGGTACTATTCAAGATGTCTCCAAGGAGTTGGACACGATCCAGGACCAGTTGAACATTCCCAAGTCGGGAAGGATATATGCAAGCCTCGTCGGCTCGGAGGCATGCACCGTGAGCGGCCGTCCTTCGAGATTAAGGCAAGTCATGAGACAGTCCCAGCTGCTCAAAGAATCCCGGAGCCCAGACCTGCCCACGATCGGATTCTGGCATGCTGGCCATGTCTACCACGATGAGCATCTCTCCGAAATCCTGGATCCTCGTCTGGCTGCCCTGGATACGATCTCGGCGCCGTCTCGACCAGTACTGTCACCGGTTACTGGTGCTGTCATGGAAACGAAGAGCGCGAGAGCTCTATTTCAGCAATCTGTCCATGACATTCTCAAGGAGAGTGTCCGCTGGGATCTCCTACAAAAGGCTGTCCTTAGTCTGTTCCAAGACTCTTCCAAGGGCACGCCCCGGGTGTTAGGCTTCGGAGACAGCTCCGTGACCATGAGCCTTTCTACCGCCTTGGAAGCAACTGGAAAGACCATTGACATTTACGACGTAGCTGCCGAGGGCTCTGAACGCTCAGATGACCTTCAGGCCCATCCTGCTCCGTATAAGATTGCTGTTGTGGGCATGTCTGGTCGTTTCCCTGGAGCCTCAGATCTGGAAGCCCTGTGGAAGCTCCTTGAAAGCGGGAAGGATATGCACCGAGAAATTCCAAAGGATCGCTTCGATATCGAAACCCACTATGACATCACAGGGAAGAAGACAAACACCAGTCACACACCCTATGGGTGCTTTATCGAGCAACCAGGCCTTTTCGATCCTCGCTTCTTTAACATGTCGCCCCGCGAAGCTACTCAGACAGACCCTATGCACCGCCTCGCCCTGTTAACGGCATATGAGGCTCTGGAGATGTCCGGATTCGTCATCAACTCTACCCCATCTACCCAAGCGGACCGTGTGGGCACCTTCTACGGTCAGACTTCGGATGATTGGCGCGAAGTCAACGCTGCACAGACGATCGAGACTTATTTTATCCCTGGCGGTGTCCGTGCATTTGTTCCTGGGCGTATCAGCTACCACTTCGGATTCCGAGGCCCGAGCTACAGCGTGGATACTGCATGTTCGTCAAGTCTTGCTGCCATCCAGGTTGCCTGTACCTCTCTACGTACCGGAGAGTGTGACACCGCTGTGGCAGGCGGCGTGAACGTACTTACCGCGCCGGATATCTTCGCTGGACTTAGTCGAGGACAGTTTTTGTCCAAGACCGGGCCCTGCAAGACATGGGACGCCAAGGCTGACGGCTATTGTCGAGCAGACGGTGTTGGCTCAATAGTCTTGAAGAGACTGGAAGATGCCCTGGCTGACAAAGATAAAGTATATGGCGTTATCCTGGCTTCAGCTACGAACCATTCCGCGGATGCGGTTTCCATCACGCATCCTCATGCCGGAAACCAGACTTACCTGTATGAGAATGTTTTGCATTCCGTCGGAGTTGATCCTAAGAGGATCAGCTATGTGGAAATGCACGGCACGGGCACTCAGGCTGGCGACTTGGCCGAGACGCGCTCGGTGACGGACGTCTTCGCTCGCGCAGGAGCCCGCACCGCCGACGAACCACTCCATATTGGCGCTGTGAAATCCAACGTTGGCCACGGTGAAGCAGCGGCAGGTGTGACGGCATTGATCAAGGTCCTACTCATGTTGCAGAAGAACGCGATACCGCCTCATATCGGGATCAAGAGTCATCTAAACCCAGCCCTACCCGATTTCGCCAAGCTCAATGTCCAGATTCCATTTAAGCAGACTCCTTGGCTGCCACGCAATGGAGAACCAAGGATGGCATTCTTGAACAACTTCAGTGCCGCAGGAGGAAATACGGCAATGCTACTCGAAGAGGGCCCACAATCTATGCCATCAAGTAGCCTGGACCCGCGGCCGACGCTTCCTTTTGTCGTCTCTGCCAAGTCGCTGTCGTCTTTGGCGAGGAATGTCAACCAGATCATCGAATACATCGAAAGGACACCGGATGCATCACTGGGAAGTATCTCGTACACATTGACTGCTCGCCGGATGCATCATACCTATCGCATAGGTGTTGCAGCTTCTGATGTTGACGGTCTCAAGAGTGGGCTACTAGCCAAACTAAACACAAGCGGACTGGCTCCCGTGCCTTCAAAAGCTCCGAAGGTGGCATTTGTCTTCACCGGACAGGGGGCCTTCTACTCTGGGATGGGAAAGCATCTCTTCGAACTGTCATCGGCGTTCCGCTCTGAAATCAAACACCTCGACCACTTGGGCACCAGCCAGGGGTTCTCTTCAATCCTCCCGGCAATCCAGGGCAGCGTGGATGAGAGCCAGATCTCGCCACTTGTGGCCCAGCTGTCCATAATCTGCGTCCAAATGGCTCTGGTGAGGCTGTGGCAGTCATGGGGGATTCAACCTTCTATTGTCGTAGGGCACAGTCTCGGCGAGTATGCGGCATTGTATGCGGCAGGTGTCCTGTCGGCAGAAGACACCATCAACCTTGTTGGTTCCCGAGCGAAACTCTTGGAAGAAAAGTGCACTGCGAGCACACATGCCATGCTGGCGGTCAAAGCCACGGTCGCAAAAATCGAATCCGTTACGCAGGGCCTCTCATTTGAGGTTGCCTGTCTAAACACCCCTGGAGATACGGTGCTTGCAGGCAGCATCGACGAGATCAAGGGCCTCTCAGAGGTTCTGAAACAGGCTGGCCTTAAATGTACCGTCTTGAACATCCCTTATGCCTTCCACTCGTCCCAGCTCGAGCCAGTCCTGGACGATTTTGAGGAGGTGGCTGGTTCAGCCGTATTCAACAAGCCACAGATACCGCTGATTTCGCCACTGCTCTCCCAGGTCATCGAGACACAAGATATCATCAACCCGCAGTACCTTCGCCGACACCTCAGAGAGCCTGTAAATCTTGCAGATGCTGTCCAGGTAGCTGTCGATGGTGGCTTCCTCGATGCTAAAACGATACTCATCGAGATCGGCCCGCACCCGATCTGTTCCGCCATGGTCAAGGCGTCTTCAGGAACAAGCATGTCCATCGTGCCATCTCTGCAAAAAACAGATAATCCTTGGAAGGTACTGTCTCAGAGCCTGTGCTCTCTCTACAGTGCTGGCCTGCCGATCGATTGGCGCGACTTCCACGGCGACTTCGAATCCAGCCACGAACTTCTCAATCTCCCCAGCTACAGTTTCGATAACAAGAACTACTGGATTGACTACGTCCATGATTGGTGCCTCCACAAGAATGTTTCCCGGAATTCAGGTTTCATCGAGGAGGCCAAACCGACTCTGACGGTCTCCAGATTGTCAACATCGTCAGTTCACCGGGTGGTTTTCGAAGAGTTCAAAGGCGATACCGCCACGGTTATCGCCCAATCCGATCTGTCTGACCCTATTTTGCGAGCTGCTGTCCTCGGACATCTTGTCAACGATGCGGGTCTCTGTCCTTCTTCGCTGTACGCGGATATTGCATTTACGCTGGGTGAATATGTTGTCAAGAAGCTGCGACCCGAGTCTACCGATGTTGGTCTGAACGTCGGTAACATGGAAGTCACAAAGCCGTTGATCGTCCGAGGAGTAGATGCGTCACAGGTTCTACAGATTGCCATAACGGCGGATCTAGCCAATAATGCTGCAACTCTTCGGTACAGCAGTGTTGATTCTAAAGGCAAGGAAAAGGAACTCCACGCAACCTGCACGATCACATTCGAAGATAGCGCAAAATGGGCCGTCGATTGGACTCCCAACACCTACCTGATCGAAGGACGAATCGAGACGTTGAAAGAGCGGGTTGCGCAGAACAAGGCCGACCAGATTTCTCGAAAGCTTGCCTACAAGCTATTCGCCGCTCTGGTGCAGTACGACACCAAGTACCAAGGAATGGAAGAGGTCGTTTTCGACAGCGCCAATTTCGAGGCCACCGCCCGCGTCAGGTTCCAGACGGAAGATAAAGATGGAAGATTTGTTGTCAACCCCTTCTGGATAGACAGTGTCGCCCATCTGTCTGGTTTCATCCTGAACGGTAGTGACGCCACTGATTCGAAGAACTTTGTCTACATTTCGCACGGGTGGAAAACTATGCGACTTGCGCGGCCGCTAAACAAGTCAACGACCTATACCTCATACGTCAAGATGCAGTCAGCCGGCAACGGTGTCATGGCAGGCGATGTCTACGTCCTGGAAGGCAACACGATCATTGGCGTCGTCGGAGGCCTCAAGTTCCAACAGATCCCTCGAAGGGTTCTCAATACGTTCCTGCCCCCGATGTCCACATCCACGCCTGTCACCAGGCCTGCAGTGGCTTCAGGACGCACTGAGCCGGTTCGCCCGTCCGCGCAAAAGCCTGCCGCCACTGTTCCCCAGCAGGCGAAGCCGTCAGCAAAAACCCCCTCTTCAAGGCCCGCACCCGCAGCCCAGAGCATCGCGCAACGCGCCCTCGAAATCGTCGCCCAAGAGGCTGAGTTGCCGCTCTCGGAACTTCAGGATCAATGCGAATTTTCCAATCTTGGCGTGGACTCTCTGCTGTCTTTGCAGATCTCTGGCAGGTTACGCGAAGTTCTCGATATCGACGTCCCCAGCTCCGTGTTCCTTGAGCACCCCACAATTGCAGAGTTCAAACAGCACCTTGCGAGCTATGACGGAGTAGCTGGAGATGATTCACTGAATTTGACCTCTTCCTCGGAATCTGAGTCGGAAAATTCAGATAGCACCTCAGACACGTCTGTAGAGGCTGATGAGCATGACGGCGCGGAGAAAGCTACCGACCCGCTGGCATCCAAATCCGGCGACGATGGAAACACTTTGATGGTTATCCGACGAACAATTGCTGAGCAGATGGGTATCCCACTGGAAGAAGTGGTCGGCTCGAATGATCTTGTGTCTCTTGGGATGGACTCCCTGATGAGCATATGCATCCTCGGGACGCTTCGCGAGGCCGCGGATCTCAACTTGCCGTCAACGCTCTTCCAAGACCACCCATCCATCGACGCGATAGAGCAATTTCTCGGTCTGGGGAAACCTCAAGAAGCCGCAAAGAAGACAGGCCCATCCAAGGTCAAGCCAATCTTTACTCCGGCTACCCCGAAGGCCCGAGCAGTCTCGATTCTCTTGCAGGGCAAGCCCAAGACGGCCGCTAAGAAAGTCTTTCTTTTTCCCGACGGCTCCGGTTCCGCAACCTCATACGCCAGCCTGCCGACCATCGACCAAAGCGTTGCTGTCTATGGCCTCAATTGCCCCTTCATGACAAACCCTTCCGACTTCAACGTCGGAATCGAAGCCGTGTCTTCCCTCTATCTCGAGGAGGTGCTTCGCCGCCAACCGCATGGCCCCTATCACCTCGGTGGCTGGTCTGCCGGCGGCATCGTGGCATATGAGGTGGCGCAGCAGCTTATTGCGGCCGGCGAGCGGGTGGAATCGTTGATCCTGTTCGACTCTCCTTGCCCAATCCAGCTAGAGCCGTTGCCCCCACATCTTCATGACTTTCTCGCTGAGGTCGGACTCCTGGGTAGCGACGGGCAGCCGCTGCCAGCGTGGTTGGTACCACACTTCCGCGCCACGATCGATGCCCTGTCCGCGTACAAACCTGCCCCAATCGGTGACAAGACCAAGATTCCGAAGACGTTGGCAATCTGGGCCCGTCATGGCGTCTGTCGCTATCCGGATGATCCAAGGCCAGCGCCACGAGCTGATGATTCGAGGACCTTGAAGTGGCTTTTGGAGAACCGCACGGACTTTGGCTACAATGGCTGGGATGCGTTGTTGGGAACGGGCTCCTTTGAGTCAAGGCAAATTGATGGCAATCATTTTACCATTATGAGGGATGGAGCTCAAGTAAGTTTATCCCATCCGAGCAGTTCAGGCTACCGTCTAACATTTGTTTAG

>Aspalli1_322797_PKS_second_exon_starts_12bp_upstream
ATGAGAGCATTCATTTTCACAGATCAGCTTGTCGATGGGCAACAGAACCTTCCATCTGCTAAAAGGATAAATGACACATCCATACTTCTGAGTGCCTTTTTGATCAAGGCACATGCTGCTTTACGGGATGAGATCAGCTTCCTACCGGGAGCATGCCGTGCAAAGATCCCACCATTTAGCAGCATGATCGACCTGATTGAGCGATCACGCTCTCAGCGGGCCCAAAGAGTAGAACTTTCAATAGCACTGCTCTGTGTCTATCAAATATCACTTTTTCTCCAGAATCCTGAGCGATTCCCGTCCAAATATGATATTGTCGTAGGTCATGGACCAGGTTTGTTGTCAGCCGTCGCTGTAGCGTGCTCCTCGACCGCGGTAGAGTTAGTCGATCTGGCCGTTGAAGCTGTGCGCCTGGCGTTCCGAATGGGTGCCATTGTTACGAAGGTCAGTGGAGGACTTGATCAGCCAGGTCACGAGCATAATCTCCATCTCACTGCACAAGGCTCCCTAGGAGATGTCAATCGTGACCTGCACGCTATCCAGGATGAGCTAGATATTCCAATGCCGTCTCGGGCTTACGTGTCACTTGCTGACCAAGGAACATGCCTCATCAGTGGCCATGAATCGCGGCTCGCGTTCCTGGCCTCGCGGCTCCGTGGGAGAGATGTGCAGAGAACCACCAGTCTTATCCCTGGGCTTTGGCACGCCCCTCATCTGTACCAGGGCGATGATGTGGCTGAGGTACTGCTCCGGCGAGCTGATCATCTAAATGGACTTTCGTCCCCTTGTCGCCCAATTATTTCCTCCCTAACAGGCAAATTAATCCATGGCCACAACGGGCTGGCCGTCTTCGAACAGGCCGTGAACGAGACTTTAAGGGAGACCGCCCGTTGGGATACGATGCAGCAAGAACTCGCAGACATGTTCCAGAAGAGTGAGGAGTCTTCAATCGAGATCTTTGCCTTGTGCGGAGAACAGGCCACCACAAATCTCTCTAATGCTCTTGAACGAGCAGGCAAAGGGGAGCCGACGATCATAAACCCAATGTCAGAGTTCCTACCATCGCGACCAAATGGGCACCTGACCAATGCTTCAAGCCATGAAAAAGTCGCGATCGTTGGGTTCTCCGGTCGTTTCCCAGGATCTCCTGATGTCGAAGCCTTGTGGAAAACCTTGGAGAATGGGAGAGATATGCACCGAACGATTCCCAAAGACCGCTTCCCAGTCGAGACGCATTACGATCCGACAGGAAAGATAAACAACACTAGCCACACCCCTTATGGATGCTTCATTGAGGAGCCTGGTCTTTTTGATGCGCGATTCTTCAACATGTCCCCTCGTGAAGCCACTCAGACGGATCCGATGCATCGCCTAGCAATTGTGACGGCCTATGAGGCCATGGAAATGTCTGGGTTTGTTCTTAATAGTACTCCTTCAACCATGGCAGACCGTGTAGGTACATTCTATGGCCAAACCTCGGATGACTGGCGTGAGGTCAATGCTGCCCAGAACATCGAAACGTACTTCATCCCAGGCGGTGTTCGAGCCTTTGCTCCTGGTCGGATAAATTACCACTTCGGCTTCCGTGGACCCAGCTATAGTATAGATACGGCTTGCTCCTCGAGCTTCGCTGCTCTACACATTGCCTGCACCGCTCTAAAGGCAGGTGATTGTGATACAGCTGTAACAGGAGGTGTGAATATTCTTACTGCCCCGGATATCTACGCCGGACTTAGTCGAGGGCAATTTCTGTCCAGAACAGGATCATGCAAGACGTGGGATCAGGGCGCAGATGGATACTGCCGTGCTGATGCTGTTGCAAGTGTTGTCCTTAAACGGCTAGATGATGCTCTGGCAGAGAAAGATCCCATCTTTGGAGTGATTCTTACGTCCGGTACAAACCACTGTGCAGACGCAGTGTCTATCACCAACCCACATTCCGGCAACCAAGCCGAGCTCTACGAGACTATACTGCATACAGCTGGTGTCGACCCTTTGGAGGTCAGTTATGTGGAAATGCACGGAACTGGTACACAGACCGGTGATCTCGCAGAAACGCAATCTGTGACACGCATCTTTGCTCCTAAAGGTGCACGTACTGAGCGTGAGAAGCTCTACATCGGAGCACTCAAGTCCAATATTGGCCATAGCGAAGCCGCTGCCGGCATATCATCGCTGATCAAGGTCCTGATGATGATGGAAAAGGAAGCCATTCCACCTCATGTGGGCATTAAGACAACTATCAACCCTCAGCTCCCTGATTTCGACTCCCTCAATGTTAAAATTGCATTCAAGCAGCATCCATGGCCGTCCGTGGCCGGAAAGCCTCGCGTTGCATTCGTCAACAGTTTTAGCGCTGCTGGAGGAAATACAGCTGTCCTACTCCAGGAGGCGCCAAAATTGCAACCCGCAGAAGGCAATGATCCTCGCCCTGTCCTGCCTTTTGTCGTGTCAGCGAAGTCATTATCAGCGTTGCGCAACAATACATCAGCGCTCATCGAGTGGATAGACGAAAATCTGGATGTATCTCTCGGAAGCCTTTCTTACAGTCTAACAGCTCGGCGGCTGCATTACAGTAACCGTATCGCTGTGAGCGCATCTAGCCGTCGTGGGCTGATTCAAGCTTTGAAGGCTCGCCTAGATACATCCAACGTGAGTCCAGTTCCAACAAAGCCCCCAAGGATTGCGTTTGTCTTCACCGGCCAAGGTGTGTTCTATTCAGGGATGGCTCAACACTTGTACAAGCTCAGTCGTGACTTCCGCGATAAGATTCAGCACCTGGATCACTTGTCGACTAGTCTCGGTTTCCCTTCCATCCTTCCTGTTATCGAAGATAAGTGCACTACTGAGGACGCATCTCCAACAGTGGCCCAGTTGACGCTTACTTGCGTTCAGATGGCGCTTGTGCATCTCTGGCAGTCTTGGGGAGTCCAGCCGACTGTGGTTATCGGCCACAGCTTGGGCGAATACGCTGCACTGAATGCGGCTGGTGTATTAAGCAGTGTGGATACGATTCATCTCGTCGGACGCCGTGCCCGACTACTTGAGGAGCACACAACTGCTGGTACGCACGGCATGATTGCCGTCAAGGCATCGGTTGAAGAACTTCGTCGAACCTCAGGTTTACCGACATTTGACTTAGCCTGTGTCAACTCACCCAACGAGACTGTTCTCTCTGGAACAAGAGAGAATATCCACAAGCTGGAGCGAGGGCTGACCAATGCTGGATTTAAGTTCAAAGTTCTAGATGTTCCGTATTCATTCCACTCGGCCCAACTTGATACCATTTTGGAGGAGTTTGAGGGGATTGCATCGCCTACGATCTTCAACCGTCCCTGCGTACCAGTTGTATCTTCACTGCTTGGCGAGGCTGTCTCCAGTGATGGAATTTTCAATGCTTCATATCTGGCTCGCCATGCTCGGGAGACCGTGAACTTTGTCGCGGGTGTTCAGAATGCGGTGTACGAGAAACTTATCGATCCTAAGACTGTGCTACTCGAGATCGGCGCCCATCCACTCTGCTCAAGGATGGTGCAGGCTACTGTCAGTAGTAGTATGGTAGCTGTCCCATCTCTTAAAAGGGACGAAGACTCCTGGACGTCACTGGTGGCTGCCACTACGGCGCTACACGCGGTTGGTATTCCCATTGACTGGCGTCAATTCCATTGTGAGTACAATGTCTACCATGAATACCTCCGCCTTCCTCAATATTGCTTCGATAACAAGAACTACTGGATCGACTACGTGAATGATTGGTGTCTGCATAAAGTTCATCCACGGAATGGCAAGGTCCTTGCGGCTGTTGAGCCGTCTTCAGACGTACCCAAATTGTCGACGACCTCAGTGCAGAGACTTGCCTTCGAGGAGTTCAATGGCGACAAAGCCCGGATAGTGACGCAGTCCGATATGTCGGAGACAACATTGCACGCGGCTGTCCGTGGACACATGGTCAATGACAGTGGGCTCTGCCCTTCGTCTCTCTATGCGGACATGGCATTTACAGTTTGTGACTACATTGCCCGTGAGCTTAAGCCTGGAGAAAACAACATCGGTTTGAATGTTGGGCAGATGGAGGTTACGAATCCACTGATAGCCAAGGATGACACGAACACTACCCAACTCCTCCAGCTCTCTGTCTCTGCTGACTGGGCCCACAAACAAGCATCTCTTCAATATACCAGTGTGGACAATAATGGAAAGGAACTTGCGGTCCATGCCAAATGTGTAGTGACCTTTGAAGATAGAGCTCGCTGGATTCCAGACTGGGAAGAGAACACATTCTGGATAAGAGATCGTATCTCTATGCTACAAGAAAAACTCGCGCGCAACGAAGCGGACAAAGTGTCTCGGGGTACTGCCTATAAGCTCTTTGCCGGGCTGGTTTCCTATTCACGTCCCTTCCAGGGAATGGAAGAGGTAATTTTTGACGGCAAAAATGTTGAGGGTACAGCGAAGGTCACATTCCAAACGGAGGAGAAAGATGGCAAATTTATGGTTAGTCCGTTCTGGATCGATAGCATCGCGCATCTTTCAGGTTTTCTGCTTAATGGCGGTGGTATTTCTGGCCCAGATGCGGTCTATATCTCTCATGGCTGGAAGTCTATGCGGTTGGCTCGCCCGTTGGAGCGCTCGATAGTCTACACATCTTACGTGAAGATGCAGCCTGCACCAAACAATGTTATGGTAGGAAACGTGTACGTTCTCCACGGAGATGAGATTGTCGGTGTTATCGGAGGATTGAGGTTCCAGCGCATTCCTCGCGATATACTCAATCGCTTGTTGCCACCAGCTGCATCAAAACGTGCGGCTCCAGCTCCAGCTCCAGTAGTAGATACTACTAGGCGCCTACCAATCACTGAGAGGCCAGAACCCACCCCCAAGACGTGTGATTCTCAGCCAGCCTCCTCGACTCCTAACCCTATCGAACAAGCCATTAGAATGATCGCAGAGGAATCAGATTTGTCTCTATCAGAACTACAGGATGACTGTGAATTTTCCAATCTAGGAATTGATTCACTACTTTCCTTACAAATCTCTGGAAGGATTCGCGAGGATTTAGGTCTAGATATTCAGGGGTCCGCTTTCTTAGATAACGCCACGGTTGGCGAATTCAAGAGATACCTGCAGGATTTTGTTGCAGCCGACACAGCATCCACGTCATCAACGTCCTCGAAAGATGATTCATGGGAGGTAACTTCTAAGGTGTCACTGGAGTCTGACGACATCCCCCCAAAAGATGGACTGCCTTATCAGAAGAAAGAGGCCATCCGTAATATCATTCGCACAACGATTGCGCAGGAAATGGATATTCCATTGGAAGACGTGACTGCCTCAGCGGATCTCAGCTCCTTGGGTTTGGATTCACTAATGAGTATCACAATTTTGGGCTCTCTCCGTGAGCAGACAGATCTTGTGCTCCCCTCTTCGCTCTTTGTCGACTATGGTACTCTCGATGCGATTGAGACATTCCTTGATCTCAAGACATCTCCGGATAACGTCCGTCCAGTCGGAGCCCCAAACACCACAAAGCCCAGTAGCACGAAGGCGAGCACAAGAGCCAGTGAAAGTGTGCCAAATTCTACCATAAACCGAACACCCCGAGCCGTGTCCATCTTGCTTCAGGGCAAGCCGAGCAGAGCAGCGAAGACGCTATTCTTATTCCCTGACGGCTCAGGGTCGGCCACATCGTATGCAACAATCCCACCAATTGATGCCAGTATCGCCGTATATGGCCTTAACTGCCCGTTCATGACCAAACCTTCCGAGTTCACTATGGGTGTCCGGGGAGTTGCTTCCCTATATCTGAACGAAGTTCGTCGCCGCCAACCCAGGGGGCCTTACTACCTTGGTGGTTGGTCAGCGGGAGGAATCGTGGCTTACGAAGTCACCCAACAATTGATCGCTCAAGGCGAAACCGTAGAGCAGCTGGTATTCTTCGATTCACCATGTCCAGTCGGTCTTCCCGTACTGCCAAAACGTTTCCATGTCTTCCTGGCCGAAAGTGGCCTTCTTGGAAGCAATGGACAAGATCCACCGTCCTGGCTACTTCCCCACTTTGAGGCGACCATCCAAGCGCTCTCTGAGTACGAAGCCACACCTATCCAACCTCACACAAAAATCCCCAAGGTTCTCATCATCTGGGCACGATACGGAGTGTGCCGCCACCCTACCCAGTCGCGGCCAGTAAAGACTGACGACGAACCGCGGAGCATGACATGGCTGCTAGATAACCGTACCGACTTCGGGTTTAACGGATGGGACAGTCTCCTTGGCACAAACTCGGTGCAATTTAAGACTGTGGATGGTAACCACTTCACCATGCTGAACCAGGGCGAACAGGTAATCACTATGCCCCCCCTTCATTAG


>Parsp1_1167583_PKS_cDNA
ATGCCATATATCCCGTCTGGCTACTCTGTTGCTCGTCTACTTCTCTCACGCTACCCTGTCACAGTATTCATCTCCTACATTCTCTGGATTCTTGCTTCTGTGTCTCGTCGTTCTTTTCTAACCATGTCTGTTTCCTTGTTCCCAGACCAGCTACCAGATACCCGAGGCCTCATTCGACGAGCGCACGAAGCGAAAAAGAGGACAGTACTTGTTAAGTCCTTCCTCGAGAAGGCATACTCTGCGCTCCGAGCGGAAGTGTGGAACCTCCCCAGAGATGTCAGGAATCAGATACCGCCTTTCAACAGCGTATATGATTTGAGCGAGAGGCATGCCGCCTCAAAAATTCAGCGCGTAGAAGTCTCCAGCGCACTTCTAGTGATTGCTGAGGTGACCAACTTCATCGGCCACCATGAGCAAGACAACAGCAGCGTGGATACCACAGATGACCTTCTTGTCGGAACTGGCCTTGGCCAGCTGGTTGCTGCCGCCGTGGCTTGCGCGGCGAACATTATCGACTTACCGGACATTGCTGTAGAATCAGTACGATTGGCATTCCGCACGGGAGCAGTTGTTGAGAACTTTTCAATCCCGGCTCGACGTGCTGGTGAGGCGGATGCGAGCTGGAGCCTCGTTGTTCCAGGTACTCCTGAAGAAATTCAGACCGAGCTCCAAAGTCTGCAGGAAGCAGCTAATCTCCCGGTGACCAGCCGTGCGTTTGTCTCTACTGTTAGTGAATCTGCAAGCACAATTAACGGCAGCCCCGCACGCCTCGACTGGCTCAGGCGGAGCTCCCGACTTTTCCAATCTGAAGCTGTGCAAGAGTTGGAGAGCGTTGGAGTCTGGCATGCGGCCGGCATCTACAGCGAGGAGCAAGTATTGGAAGTAACACAGTCACGGTCCGATGCATTGAGCCAAATTCCTGCCCCCCGGAGGGCAACCATATCCGCCAGCACTGGCAAACGTTCAGACGCTACAACCGCAAGTGCCCTGTTCACTGAAGCCGTCACAGACATTCTCCGAAGACCCGTGCAATGGTCGTCGATCACAGAGTCTGTAGCAAGCGACCCGCTCCTCTCGCAAGCTACCACCCTCGCCAGTTTCGAGGCATCTCAAGCGTCGAAGAGCCTGCAGGCTGCGATTCAGTCGGGAGGCAAGTCGATTGCACTTCAAGATCTCGGCCAATGGTCAACTGCCGACACTGGCTCGAAGCCAGTCCAAAATACTTCGAACGTTGCCATTGTGGGCATGTCTGGCCGCTTCCCTGGTGCGGCCGACGTCGAAGCGCTTTGGCAAGTCTTGGTGCAAGGCAAGGACATGCATAAGAGAATTCCTAAGGACCGCTTCGACCCCGAGACACATCATGACCCCAATGGCAAGGTCAACAACACCAGTCACACTCCGTTTGGTGCATTTATCGAGGAGCCCGGTCTATTCGACGCCCGCTTTTTCCACATGTCACCTACTGAAGCTACCCAAACTGATCCCATGCACCGTTTGGCCCTTGTTACTGCATACGAGGCGCTCGAACAATCCGGTTTCGTACTCAACTCGACTCCGTCATCGCAGCAGGATCGCGTTGGTACTTTCTACGGGCAGACATCTGACGATTGGCGTGAGGTCAATGCGGCGCAAAACATTGGCACATACTTTATTCCCGGAGGAGTACGAGCCTTTGCTCCTGGTCGCATCAGCTACTACTTTGGTTTCCGCGGTCCTAGCTACAGTGTCGACACAGCTTGCTCTTCGAGCATGGCGGCGATCCAGATCGCATGCTCGTCTTTGAGGTCTGGCGAGTGTGATACCGCGATTGCGGGCGGCGCCAACATCCTTACTGCGCCCGATATCTTCGCTGGTCTCAGTCGCGGCCAGTTTCTGTCGAAGACGGGCTCTTGCAAGACTTGGGACAGCAAAGCAGATGGATACTGCCGAGCCGATGGCGTTGGCTCAGTGGTATTGAAACGATTGGATGACGCTATCAACGACAAGAACAACATCCTAGGTGTCATTCTGGGTACCGCGACCAATCATTCTGCCGACGCCATCTCCATCACGCACCCTCACGCTGGAAACCAGGCCTACCTCTACCAGAGTGTCCTCCACGAGGCTGGCGTTAACCCGTTGGACGTCAGTTACGTTGAGATGCACGGAACTGGAACTCAGGCTGGTGATATGGCTGAGATCGGATCAGTTACAACCGTCTTTGCCCCCGAACATGCTCGTGGTACCGAGCCCGAGAAGGCTCTGCACATTGGAGCAGTGAAGTCAAACATCGGTCACGGTGAAGCCGCTGCTGGTATTGGAGCATTGATCAAGGTGCTTCTCATGCTGCAGAAGAACACTATTCCCAAGCATGTTGGCATCAAGAATGAGCTCAACCCGAGTTTTCCCGACTTGGTTGTACGCAACATCAAGGTGCCTTTTGAGAACACTCCTTACCCCAGGCCTGAGGGCAAGTCCAGAACTGTGTTCTTGAACAATTTCAGCGCTGCTGGTGGCAACACCGCTATGCTCATCCGAGATGGCCCTGCCCGAACCAAGCCTCTAGGGACCGACCCTCGCACGTTCTTGCCATTCGTCACTTCTGCGAAATCGCTCTCCTCGTTGTCGCGACAGGCCAAGACGCTCGCTGCATTCGTTGCCAGTGCCTCAGCTGAAGACTTCGCCAGCTTGTCTTATACTTTGACCGCGCGCCGCATGCACCACAACTACCGCATTGGTGTGACTGCGTCTAGCCTCAATGAGCTGAAGACGCTTCTTTCGGCCAAGGCTGATGAAGGCAACTTCTCACCCGTGCCGTCAGCGACCCCCAAGGCAGCGTTCGTCTTCACTGGACAAGGAGCGTACTATGCTGGCCTCGGCAAGACTCTGTTCGAGCAGTCCAAGATATTCCGGTCTACGATCCTCCATCTTGACCAGCTTGCACAGGCTCAAGGCTTCAGTTCGTTCATTCCCGCGCTCGATGGCACTCCCACAGAACAGCTCACTGCTCTGGAAACCCAGCTTGCCTTGGTGTCGGTTCAGATTGGCTTGCTGAACCTCTGGAAGTCATGGGGCGTCAAGCCCTCCATCGTCACTGGACACAGCCTTGGAGAGTATGCTGCGCTCTACGCTGCAGGTGTTTTGACAATGGAAGACACCATCTACCTTGTCGGAGCGCGAGCCCGCCTTCTATTGGAGAAGTGCACTGAGAACACCCATGCTATGCTCGTTATCAAGGGCTCAGCTTCGGATGTCGAAGCGACTCTGCAAGGCTCGCAGTACGAGATTGCTTGCTTGAACTCGCCCACTGAGACGGTCGTCGCCGGTTCTGTGAAGCAAATCGACTCTGCTATCGCGACCCTGACCAAGAATGGAATGAAGACCACTCGTCTCAACCTTCCGTACGCGTTCCACTCTTCTCAGGTCGACCCTATCCTCGATACATTCGAGGAGCTTGCCAGTGGTGTTGTATTCAGCACTCCCACCATCCCGGTCATCTCGCCGCTGCTCGGTGAGGTTGTGGAGGACCAGGGTGTCTTCAATGCTTCATACCTCTGCCGCCACGCAAGGGAGACTGTCAACTTTGGGGAGGCTCTTGAGACCGCCAAACACGAGGGCTTCATTAGCGAGAAGTCTATCTTCGTTGAAGTTGGCCCGCACCCTATCTGCTCTGGTATGGTCAAGAGCACCTTGTCGACATCGATCAACACGGTAGGTTCCCTCAATAAGAATGAGGATTCTTGGAAGAGCCTCTCCAAGTCTCTTGTTTCCTTGCACACTTCAGGCGTGCCTGTCGACTTTGGAGAGTTCCACCGCGACTTCGACTCCGCCCATCAGCTGCTCAGCCTACCAACGTACAGCTTCGATAACAAGAACTACTGGATTCAGTACGTTAACGACTGGTGCTTGCACAAGGTTGAGCCGCGTACTACCGTCCAGAAGATCGAGAATGTCAAGCCTGCTGCTCCTGCGCGCTCCAAGCTTACGACTAGCTCGGTCCACAGGATCGTCTCCGAGACCTACGATGGCCCCACCGGAAAGATCGTCACTGAATCCGATGTCAGCGACCAGGTCTTCCGCGCTGCTCTTTCTGGTCACCAAGTCAACAATACCAGCCTCTGCCCGTCTTCCATCTACGCTGATATGGCTTTGACCATTGGTGACTATGCCTGGAAGGAGATCAACCCCGGAACTGCCGTTCCCGGTGTCAGCTGCAACGATATGGAGGTCTTCAAGCCTTTGATCCTGAAGAACCAGGCTGAGGGCCGTATCCTGGAGGTGACTGCGGATGTAGACCTGACCAAGGGCGAGGCCAAGCTTCGATTCCAGAGCATCGACACCAATGCCAACAACCAGGTCACTCTCCACGCCAACTGTGTTGTTACGTACGAGGACCCTACTACGTGGACCAACAGCTGGAACTCGATTTCCTATCTCCTGGAAGGTCGCATTGATACCCTCAAGGAGAGGTTAGCCAAAAACCAGGCGGACAAGATGTCTCGTGGGCTTGCTTATCGGCTCTTTTCCACCTTTGTGGACTACAAGACGCCTTTCCAGGGCATGGAAGAGGTCATAATCGATGGAGCCAACTTCGAAGGTACCTCCACCGTAAAATTCCAGACCACAGAGAAGGATGGAAACTATCACGTCAGCCCCTTCTGGATTGACAGTCTTGCGCATCTTGGTGGTTTCATCCTGAACGGTACGACCGCCATCGATACCAGCAAATTCGTGCACATCTCGCACGGCTGGAAGGCTATCAAGTTCGCGGAGCCTCTGTCTAAGGACAAGACATACAACGCCTATGTCAAGATGCAGCAGACTGGTGAGGCCAACGTCATCGCTGGTGACGTCTATTTCTTTGAGAGTGGCAAGATCATCGGCGTGTGTGCTGGTCTGAAGTTCCAGCGCATCCCTCGCACTGTACTCAACACTTTCCTCCCACCTCAAGGAGTTTCAGCTATCGCCACCAAGCCTGTCGCTGCCACTGCTCCCAAGCCTGCTGCCGCGCCCCGTGCAATTGTTGCTGCTCCCAGGCCAGTGGTCGTAGCCCAGGCCGCCGTTGCTCCCAAGCCGGCCCCTGTCGCGGTTGATGCCGGGAAGCTGAACAAGGCCATCACAGCTAAGCTTGTCAAGCCCGCCGCCGCCTCTTCTTCTGCTTCCGCAATCATTGCTAGAGTTATGGATGTTATCTCTGCCGAGTCCGAACTTCCCCAAGAAGAGCTTGGCGATGACTGCGAGTTCTCAAGCTTGGGCATCGACTCTCTGCTCTCTCTCCAAATTCTCGGTAAGCTGCGCGAGGCTGCGGACCTTGACCTTCCCGCACACGTTTTCACGGACTGCGAGACCATCGGAGAGCTCAAGGACTACCTGAACAAGACGTACGCCAGTGAAAGTGCTTCCTCGGATGAAGAACCTGTACTTGTCACTGATGACGACGAATCGTCTGCCGATGAGGCTGCCACACCTGAATCTGTTGCCACCCCGGCCGACTACGAGCTCGTCAATGCGCCCACTGCCGAGGGTGATCTGCTTCAGCTCTTCCGCGAGACAATCTCCGAACAGATGGGTGTTCCCCTGGAAGAAGTCGTCGGCTCCAACGACCTGTTGTCCCTTGGTATCGACTCGTTGATGAACTTGACCCTCTGCGGTGTGCTGAGGGAGAAGGCCGAGATCGAGCTTGAGTCTGACTTTTTCTTGACCCATTCCTCTGTGGACGCTATCGCCGAGTTCCTTAACCCTAAGAAAGAAGCCCCGAAGCCTGCCAAGGTGGCCCCCAAGAAGTCATCGAGCAATTCAAGCTCCAATGCTCCTGCTTCAGGCCCAGCCCGGCGCGCTGTCTCCATTCTTATGCAGGGAAAGCCACGCACTGCCTCCAAGACCCTCTTCTTGCTCCCTGATGGCTCCGGCTCTGCTACATCTTATGCAAGCATCCCTGCCATCGATCCCTCCGTCGCCGTCTTCGGCCTCAACTGCCCCTACATGACCTACCCTACCGAGTGGACCAACGGCATCAAGGGTGTGGCCGGCATGTATCTCGAAGAAGTCCGCCGCCGCCAACCCCAGGGTCCCTACCACCTCGGTGGCTGGTCCGCTGGCGGAGTCATCGCCTACGAAATGACGCTCCAACTCCTCGCAGCCGGCGAAAAAGTATCCTCCCTCGTCCTGCTCGACTCGCCTTGCCCCATCGACCTCGAGCCCCTACCCTCCCGCCTGCATGACTTCTTCGCCGAAATTGGCCTCATCGGCAGCGACGACGGCGCCAAGATCCCCGACTGGCTCCTCTCGCACTTCTCGTCCTCCATCAAAGCCCTCGACGAGTACAAGCCTACGCCCATCCCCGCGAGCGCGGCATCCCGCGCGCCAAAGGTCCTGGCTATCTGGGCGCGCCACGGCGTGTGCCGGTACCCGGATAGCCCGCGGCCTGAGGTCCGGGGCGATGAGAGCAAGAGCATGCAGTGGCTGTTGAACAACCGCACCGACTTTGGGACGAATGGGTGGGATCGGTTGTTGGTCAGTAGCGAGTTTGTGTTTGAGAAGGTGGATGGGAATCACTTTACGCTTATGAAGGCTAAGGATCAGTTACAGGTCATGGCCAACGCGATCAAGACGTTTGTCTAG

>Didsa1_461289_HNR_cDNA_disruptive_mutation
ATGTCCAACACTGAGATCCCCAGCTGGAGCCTTCAGGGCAAGGTCGCCGTTGTTACCGGCTCCGGACGTGGCATTGGCAAGGAAATGGCTCTTGAGCTTGCTCGCCGTGGCGCCAGCGTCGCTGTCAATTACGCCAACGCCAAGAAGCCGCCGAGGACGTCGTCAAGCAGATCAAGGCGATGAAGACTGGCGCTGACGCCGTCGCCATCAAGGCCAACGTTGCAAATGTCAAGGAGACCCAGCATCTCATGGACGAGGTTGTCAAGCATTTCGGCAAGCTCGACATCTGCTGCTCCAACTCCGGTGTCGTCTCTTTCGGCCACTTCAAGGATGTTGATGAGGCGGAATACGACCGTGTCATGCAGATCAACACCCGTGGACAGTTTTTCGTCGCCAAGGAGGCATACAAGAGGATGTCGGTCGGCGGCAGGATCATCCTCATGGGATCCATCACTGGTCAGGCCAAGGGTGTGCCCAAGCACGCTGTCTACTCTGGTTCCAAGGGTGCCATTGAGACCTTCACTAGGTGCATGGCTATCGATGCTGGTGAGAAGAAGATCACCGTCAACTGCGTCGCTCCCGGTGGCATCAAGACCGACATGTACCACGCTGTGTGCCGCGAGTACATTCCTGGAGGTGAGAAGCTCAGTGACGAGCAGGTCGATGAGTACGCCGCTACCTGGTCGCCTGTCGGCCGTGTTGGTCAGCCCCTCGACATTGCCCGTGTGGTTTGCTTCCTTGCATCCCAGGACGGTGACTGGGTAAACGGCAAGGTCATCGGTATTGATGGTGCTGCTTGCATGTAA

>Lobpul1_1249267_HNR_cDNA_disruptive_mutation
ATGAACGGACAACTATCTAGTGCGCGCCTTGACGGCAAAGTTGCTATCGTGACTGGCGCTGGTAGAGGTATCGGAGCAGGCATTGCGCGTGAACTGGGGGTCAGAGGAGCCATTGTCGTTGTCAACTACCGCAGCAGCGCTGAAGCCGCCAACTCACTGGCAGACGAAATCAAGGCAGGCGGCAGCGACTCCGCCGCCATCCAAGCCGATGTTTCCAAAATCGAGGACATCAAAAATCTATTCCAACGGACGAAGGAGCTCTTCCACAAGGTGGACATTGTTGTTTCCAACTCTGGCGTTGAGCATTTTAGAGCTATCGACCAGGTCACACCGGAAGAGTTCGACCGTGTCTTCAACATCAACACTCGAGGCCAATTCTTCGTTGGCCAAGCAGCCTATGAGCACCTTGCGGACAACGGGCGTCTGATCCTCATGCCATCCATTTCGGCGCACAATGCCATCAAGCAGCACGCGGTCTATGCTTGGAGCGAGAGCGCCGTCGAAGCTTTCGCTCGATGCTTTGCGCCCGATTTTGGCTCTCGAGGCATCACGGTCAACTCGATAGCGCCGGGAGGGGTCAAGACGGACATGGCCGCAGACGTGGGGTTCAAGTACATCCCCACCGCAGACGCGTCGTGGAGCATGGATGACATTGAGAAGTTCATGGCCTCGAGGACCCAATGCGGCGCATGGCATATCCCGTCGACTTTGCTCGAGTGGTGGGCTTTCTCGCAAGCGAGGATGCGGGATGGGTGAGCGGACAAAACCTGACGATCTCTGGAGGGGCATCGAGTTGA

>Atrpi1_451414_HNR_cDNA
ATGGTCTCGTTAGAAGAAAACACTGATGGCAACGGCCACCCCGTAGTTGAGGCAACCAATGGAGCAACCAACGGCAACGGACATATTGAGTCTTCGAACGGAAATGGGCATGCTGAGGCTGCTCCAGCAGATCACAGCCCCGTAGTCAACACTGCTGGCGCTGGCAGCCGTGTGAGAAGTGCTGGTCCACCGATTCCAGGACCACTCGGAATTGAAAGCGCTTCTCTGAAAGGAAAGGTAGCACTCGTTACCGGCTCAGGACGAGGAATCGGCCGTGAAATGGCCCTTGAACTTGGGCGTCGTGGCTGCAAAGTCATTGTGAACTACGCCAACTCCAGCGAAGCCGCCGACGAAGTCGTAGCCGAGATCAAGAGATCCGGATCCGATGCCGTAGCGATCCAAGCCAACGTTTCCGTCGTCAAAGAAATCATCGGACTCTTTGCCAACGCCGTCGCTCATTTCGGAGAACTCAACATCGTGTGCTCCAACTCCGGTGTTGTGACTTTCGGTCACATCAAGGATGTCACTGAGGACGAGTATGATCGTGTCATGAACATTAATACCAGAGGCCAATTTTTCGTTGCGAGAGAGGCGTATAAGCATCTCAGTGTTGGTGGACGCTTGATCATGATGGGTTCCATCACCGGACAAGCGAAGGGCGTTCCAAAGCACACAGTCTACTCCGGCAGCAAAGGTGCCATTGAGACATTCGTGCGCTGCATGGCTATCGATTTCGGCGACAAGAAGATCACCGTCAACTGCATCGCCCCCGGCGGTATCAGAACCGATATGTACCATAAGGTCTGCAGAGAATACATCCCCAACGGCGAGAGCCTCGATGATGACGGAGTTGATGAGTTTGCTAAGACTTGGTCGCCGTTGCACCGCGTTGGTTTGCCGATCGATGTTGCAAGAACGGTGTGCTTCTTAGCGAGTCAGGATGGGGAGTGGATTAATGGGAAGGTTATTGGAATTGATGGTGGTGCTTGCATGTAA

>Aspbom1_5303_HNRfused2KR_cDNA
ATGTCGGACAGCCACCGTTTGGATGGCAAAGTCGCCGTGGTCACCGGCGCCGGCCGCGGCATCGGTGCAGCCATCGCCGTGGCCCTTGGTGAGCGCGGAGCCAAAGTCGTGGTCAACTACGCCCACTCCCGCGAGGCCGCGGAGAAGGTGGTTCAACAGATCAAGGCCAATGGTACCGACGCTATCGCAATTCAGGCGGATGTCGGGGATCCTGAGGCGACAGCGAAGTTAATGGCGGAGACGGTGCGCCATTTTGGCTACCTGGACATCGTGTCATCGAACGCTGGAGTTGTATCGTTCGGTCACCTTAAAGATGTGACCCCGGAAGAGTTTGACCGAGTTTTCCGGGTTAACACTCGTGGCCAGTTCTTCGTGGCGCGGGAGGCCTATCGCCATATGCGGGAAGGAGGTCGAATTATCCTGACCAGCTCGAACACCGCTTGCGTCAAGGGAGTACCTAAGCATGCTGTGTACTCGGGATCCAAGGGAGCTATTGACACCTTTGTTCGCTGCATGGCCATTGACTGCGGAGACAAGAAGATCACCGTGAATGCCGTTGCTCCCGGAGCCATTAAGACTGATATGTTTTTGGCTGTGTCGCGGGAGTATATCCCAAATGGGGAGAGCTTCACCGATGAGCAGGTAGACGAGTGTGCCGCTTGGCTCTCTCCTTTGAACCGCGTAGGTCAACCCGTGGACGTCGCCCGGGTTGTTAGCTTCCTGGCATCCGATGCAGCCGAGTGGGTCAGTGGTAAGATCATTGGGGTGGATGGCGGCGCTTTTCGATAG

>Lobpul1_1249268_SCD_cDNA_disruptive mutation
ATGGGCCCTAGTAGAAAGCCCACGTTCGAGGAATGGCTCGAGGTTAGCGAGCTTGCGTTTGACTGGGCGGAGAGTTATGACGACAAGGACTGGGCCCGACGTCGATCCATTCTTGCTCCAAAACTATCGATCAACTACGCCAAAGTCAACAATGCTCTGCATGTTGACCTGCCAGCCGATGATTTCATCACCATGATGGAAAATCCGCTCTTTCTGGGAGATCCGAACAtTTGATTCACAGCACATGCTCGGCCTTTCGAAGTGGGAGAAGATTTCGGACACGGAAATCGTCAGCCATCATCAATCCAGAGCAGCCCATATGCACTGGAATGAGGGAAGAAAGACGGTCGCGGCAAAAGGTCACGGCCATGGCCTTGTCAAGACAATCTATAAGAAGATCGGCGACGAGTGGAAATGGGCTGGCATCGAGACCAAGGTGCGATGGAATGAACACGAATTCGAAAAGGTATTCAGGGGCGCTGCGGGAAAATTTTCATCCGAGGAAGACGCAGCAGCGGTGTAG

>Settur3_512475_SCD_cDNA
ATGTTTGAGAAGAACAAACTTCAGCCTACCTTTGAGGATGTTATGGGGTGTCAGGCAGCGTGCTATGAGTGGGCAGACAGCTACGATAGCAAGGACTGGGAGCGTCTCCGCAAGTGCGTAGCGCCGACACTGCGCATCGACTACCGGTCGTTCCTCGACAAGATATGGGAGGCGATGCCGGCCGACGAGTTTGTGGCCATGGCCTCTAACCCGGCGGTACTGGGCAACCCGCTGCTCAAGACACAGCATTTCATCGGCGGGACTCGGTGGGAGAAGACGGCCGAGGACGAGATGACGGGCTACCACCAGCTGCGGGTGCCGCACCAGCGGTACACGGATGAGTCGCGCAGCACCGTGGCGGTCAAGGGCCATGCGCACAGCTTCAACACGCACTGGTACAAGAAGGTCGACGGCGAGTGGAAGTTTGCGGGGCTCAACCCAGACATCAGGTGGTATGAGTACGACTTTGATAAGGTGTTTGCCGAGGGCCGCGAGCAGATGAGCGAGGCAAAGGCGGCGGCTGGGATCCCGGAAAAGGCCTAG

>Oidma1_144341_SCD_cDNA
ATGGGAGCGAAGCAATCCGTGCTGGCGAGCAAGGAGAAGGCGAGCCAACAGATTTCCTTCGAAGATTTCTTGGGCTTGAATACATGCCTGTACGAGTGGGCCGATAGCTATGATTCGAAGGACTGGGACAGGCTGAGACAGTGCATTGCTCCTACGCTCAGAATCGACTACCGCTCCTTCCTCGACAAGATCTGGGAGGCGATGCCGGCCGAGGAGTTCGTCAAGATGATCTCGGATCCGGCGGTGCTGGGCAACCCGCTGCTCAAGACGCAGCACTTCATTGGCGGCACGCGCTGGGAGAAGGTCTCCGACAACGAAGTGGTCGGGTACCACCAGCTGCGAGTGCCGCACCAGAAGTACGCGTCGGCGCTGATGGACGAGGTGGCTGTCAAGGGCCACGCGCACTCGGCCAACAAGCACTGGTATCGCAAGGTCGACGGCGTCTGGAAGTTCGCAGGATTGATGCCGGACATCCGCTGGTCGGAGTACAATTTCGATCAGGTGTTTGCTGATGGGAGAGACAACTTTGGCGATAAGAAAGAGGCGACGAGAGCGGTGGCCGAGGCGGTTGCCGTGTAG

>Didsa1_481283_SCD_cDNA
ATGAGTGCCACTCGAGTCAACAAGCCGACTTTCGAAGAATGGCAAGATTGCAGCGAGCTCGCTTTTGAGTGGGCAAGGAGCTATGATGAGAAGGACTGGGTGAGACTCGGGAATATGCTTGCGCCCACTGTCACAGTCAACTACGGTGGCGTCAACAACGCACAAGCAGATGCTATGCCGGCTGCAGACTTCGTTAAGATGATGCAAAACCCGCTCTTTTTGGGCGATAAGAACATTGAGTCCCAGCACTTGCTTGGTCTCTCGAAGTGGGAGAAACTCTCCGACACGGAGATTAAGAGCCAACACCAGTCTCGAGCTGCTCATCAGAGGTGGCAGGAGGGAAGAGGGGACATTGCTGCCAAAGGTCACGGCCATGGCTTGGTTACCACTTTCTACAAAAAGGTGGACGGAGAATGGAAGTGGGCTGGAATCCAGACTAAGGTTGATTTCAACGAGCACGAGTTTGAGAGAGTGTTCGTCGGTTCTGCTGGAAAGTTTGACAAGGATGGAAACACGATTGAGATTGCGCCGTAG

>Karrh1_322866_SCD_cDNA
ATGACCGCTACCAGGGCCAGCAAGCCGACTTTCGAGGAATGGCAGGATTGCAGTGAACTTGCCTTCGAGTGGGCAAGAAGCTACGATGAAAAGGACTGGGAGCGGCTGGGAAACATGCTGGCACCCAAAGTTACCGTCAACTACGGCGGCGTCAACAACGCACAGGCAGACGCCATGCCAGCTGCAGATTTCGTCAAGATGATGCAGAACCCTCTGTTCCTGGGCGACAAAAACATCGAGTCACAGCATCTACTTGGTCTGTCCAAGTGGGAGAAGCTCTCCGACACGGAGATCAAGAGCCAGCACCAGTCTCGCGCCGCTCATCAGCGATGGGAGGAAGGCCGTGGAGACATCGCCGCCAAAGGCCATGGTCACGGTCTCGTCACCACTTTCTACAGGAAAGTTGACGGTGTGTGGAAGTGGGCTGGCATCCAGACCAAAGTTGACTTCAACGAGCATGAGTTTGAGAGGGTGTTCGTCGGATCAGCGGGGAAGTTTGATAAGGACGGAAACACCATTGAGACCGGGCCGTGA

>Neopa1_10177_KR_cDNA
ATGGCATCGGCGAGACCGCTCGTAGTCTTCGGCACGGCCTCGTTTGGCAACGGCACGCCGCAGGCCAAGTTCCGCAACGCGGAGGAGGCTGGCCCGGTCCTCTCGCTTCTGCAGTCGGCGAAAATCACCCACGTTGATACGGCGCGCGCCTACCCGGTGGGTGCTCCCGGAACGGCTGAAAAGCTGCTTGGTGAGCTGGAGGTGGCCTCCTGGGCTACCGTATCGACCAAGGTGACTTCCTGGGCACCGGGCTCCCACAGTGGTGCGTCAATCAGGAGGAGCGTGGAAGAGTCCCTGGCTGCGCTGGGGGTCGACAAGGTCGACATTATGTATCTGCACACTCCGGACAGGAGCACGCCTTTCCTGGAAACTTGCCGTGCAATGGACTCCGAGTTCAGAAGGGGCAAGTTCGAACGCTTCGGGATCAGCAACTACACCGCTGAAGAAGTCACACAGATTGTGGACATCTGCGAGAGAGAAGGGCTGGTGAAGCCAAGCGTGTACCAGGGCAGGTACAATGTCATCATTCGCGGGGGAGAGGAGGAGCTGTTTCCCCTGCTGCGGAAGCATAATATCAGTTTCTACGCGTATAGTCCTGGGGCGGCAGGAGTGTTTTCCGGCAGGATCACCAAGGATTCAGGGAATGTGGAGGGCTCACGGTGGGATTCCAAGACGGTGCTTGGCCAGGTTTACCAACAAGTCTACTTCAAGCCGTCCGTGCTGGAAATGGCGCAGAAAACAGCAGACGCAGCAGCCGCAGCAGGTGTCGACGGTCACTCCGTAGCATTGCGATGGGCTGCGTATCATTCATCCCTCAGCGCCTCCCACGGAGACGCCATTGTGCTGGGTGCTTCAAGCGTCGAGCAGCTGAAAAGGAACTTGGATGCTATAGACGCTGGCCCCTTACCTGCAGATCTTTCAAAGTTGGTCGAGAGCGTCTCTGAGGCTGTTAAAAAAGACGCCGCCGCCTATCATCTCTAA

>Karrh1_433541_KR_cDNA
ATGACGGCCGACGCAACAGCCCACGCGCCCGCCATCGTCCTCGGCACCGCCTCGTTTGGCACCGGCACCCCGCAGGCCAAATTCAACTCCCGCGAGACGGCCGGCCCCCTGCTCGACGTGTGCCAGCAGCGCGGCGTGCGCCTGGTCGACTCTGCGCGCGCCTACCCCGTCGGCAACCCTGGGTCCGCAGAGAAGCTGCTGGGCGACCTGGCCGCCGGCTCGTGGGCCACCATCTCCACAAAGGTCACCTCGTGGGCCCCCGGCTCGCACTCTGCCGAGAAGATTGCCGCCTCGGTGCCGCTGAGCCTCGATGCCCTGGCCGTCGACAGCGTCGACATCATGTACCTGCACTCGCCCGACCGCACCACGCCCTGGGCCGTCACCGCGCAGGCCATGGACGAGCAGTTCCGACTCGGCCGGTTCCGCCGCTTCGGCCTGAGCAACTACACCGCCGAGGAGGTCGACGCCATCTGCCAGGTGTGCGAGACCAACGGCTGGAACAGGCCCAGCGTGTACCAGGGGCGCTACAACGCCATCATCCGCAGCGGCGAGGCGCAGCTGTGGCCGACGCTGCGGAAGTGGGCCATCTCCTTCTACGCTTACAGCCCTTCTGCCGCCGGCATGTTCTCCGGCAACATCACCGCAGCCAGCGTCGACGTCGCCGGCTCGCGCTGGGACAAGACGACGCAGCTAGGCCAGGCCTACGAGCGCGCCTACCTCAAGCCCTCCCTGATCGAGGCCGCCACCCGCGTCGCCGACATGGCCGCCGCCGCGGGCATCGGCGGCCACGACGTCGCCCTGCGCTGGGTCATGTACCACTCCATCCTCGACGGCCGCCGCGGCGACGCCGTCATCCTGGGGTGCTCGAGCGTGCGCCAGATGGAGGCGAATCTCGATGCGGTGGCTGCGGGCCCGCTGAGCGCCGAGCTGGTCGCCGTCATCAACGGCGTGTGGGATGTGGTTCGGGAAGACGCTGCGTCGTATCATTTGTAG

>Aspbom1_5303_KRfused2HNR_cDNA
ATGGTTCTCCCCTCTGCCCCAGAGCCTCCCACCCTGCTAGGGTATCATCGGATCCTATCACCTAGCGCCGGTGTTCGTGTGTCGCCCCTATGCCTGGGAACGATGAGCTTCGGCAACGGCTGGAAAGGAGTTATGGGAGAGTGTGACCAGGCGACCAGTTTCAACATGCTGGACACTTTCTACGAGAGCGGTGGGAACTTTATCGACGTGGCCAACTTCTATCAGGGAGGCGATAGCGAGAGGTGGGTGGGTGAATGGATGACACAGCGGCGGAATCGGGATGAGATCGTATTTAACCATGCCAAAAGTCTGCGTCTGTCAGTCAAGGCCAGTTTGGAGAAGCTGCAGACCGACTATATCGACCTATTGTACGTGCACATGTGGGACTTTACCACAAGTGTTGAGGAAGTGATGCGAAGTCTCAATCACCTGGTGGCAAATGGCAAGGTTCTGTATCTGGGGGTCAGCGATACCCCAGCCTGGCTCGTGGTCAAATGCAATGCATTTGCTCGAGCCAACGGACTTACCCCGTTCAGCGTCTACCAAGGCCACTGGTCGTGCGCTTTCCGCGACTTTGAGCGGGATATCCTGCCCATGTGTGAGTCTGAGGGCATGGGCCTCGCGCCATGGGGTGTACTGGGCCGCGGTCAGTTCCGTAGCGCTGAGGACTTTTCTCGTGACGGTCGCAAGATGGGCCCTCAGGACGAGAAGCACCGGCGACTCGGAGAGAAGCTGGATCAGATGGCGCAACGGAAGGACACCAAGGCTACTAGCATCGCTCAAGCCTACGTCATGCACAAGGCCCCCTATGTTTTCCCAGTTATCGGGGGTCGCAAGGTGGAGCACCTCAAGGATAACATCGAGGCTCTTAATTTGGTACTGAGCGAGGAGGAAATCCATGAAATCGATGATGCCGAACCGTTTGACGTCGGATTCCCCATGAATTTCTTATTCGAAACGCCGGTGCAAAGATACCGGGTTAACATGACCAGCAAGGATATATGGCAGCTGTCATGCAACACTCGGCTAGAAACAGTGCCCAAACAACAGGTGAGTAGTGTCCTTGTGTTCTTCACAGTATGA
