# Supplementary material for: Evolution-Informed Discovery of the Naphthalenone Biosynthetic Pathway in Fungi
Source: mBio. 2022 May 26;13(3):e00223-22. doi: 10.1128/mbio.00223-22 (PMC9239057; doi:10.1128/mbio.00223-22)
Supplement: TABLE S1 [file mbio.00223-22-s0009.xlsx]

## Sheet: Table S1
Table S1. BLASTp search for proteins from the Aspergillus parvulus group XI biosynthetic pathway.
BlastP search was performed on filtered models of fungal species harbouring the group XI non-reducing polyletide synthases at the Joint Genome Institute MycoCosm repository
Queries were protein sequences from A. parvulus group XI predicted pathway except for the predicted transcription factor
For each hit, the protein id, score, e-value, identity and coverage are provided.
Hits in italics are distant homologues that are predicted to belong to a different pathway (phylogenetic clade as in Figure 3 is indicated in between bracket for Apr5 and Apr6 homologues). Close homologues found at a different locus are indicated in bold. Incorrect protein models due to disruptive mutations are indicated with a star.
Cells highlighted in red indicate the absence of a close homologue
A. parvulus protein id	Predicted function	Protein name	Oidiodendron maius Zn	Atropellis piniphila CBS 197.64	Umbilicaria pustulata	Sporormia fimetaria	Setosphaeria turcica NY001	Dothidotthia symphoricarpi	Bimuria novae-zelandiae CBS 107.79	Didymocrea sadasivanii CBS 438.65	Paraconiothyrium sporulosum AP3s5-JAC2a	Karstenula rhodostoma CBS 690.94	Lobaria pulmonaria Scotland reference	Cladonia grayi Cgr/DA2myc/ss	Neofusicoccum parvum UCRNP2	Melanops tulasnei CBS 116805	Aspergillus nutans CBS 121.56	Aspergillus transcarpathicus CBS 423.68	Aspergillus avenaceus IBT 18842	Aspergillus alliaceus CBS 536.65	Aspergillus albertensis	Aspergillus bombycis NRRL 26010	Aspergillus pseudotamarii CBS 117625	Aspergillus caelatus CBS 763.97
81212	non-reducing polyketide synthase	Apr1	149275|5017|0.0|49.7|90.7	605420|5212|0.0|53.1|89.2	102407|5356|0.0|52.5|98	412451|639|0.0|56.6|93.6	*541777|5809|0.0|54.7|93.3	355059|6148|0.0|53.7|99.5	502017|5989|0.00E000|55.99|92.35	493665|6005|0.00E000|56.77|93.23	1167583|5783|0.00E000|56.19|93.11	433550|5990|0.00E000|55.60|92.95	1267156|6203|0.00E000|55.79|97.32	*1822|6085|0.00E000|57.9|92.4	10180|5088|0.00E000|63.47|85.45	596984|6918|0.00E000|63.78|95.89	239107|10409|0.00E000|95.1|99.1	120941|10335|0.00E000|93.99|99.11	127719|6776|0.00E000|62.32|96.01	322797|6638|0.00E000|95.71|61.38	182792|6635|0.00E000|61.66|95.01	5723|6708|0.00E000|61.30|97.13	292723|6780|0.00E000|60.75|99.06	166437|6671|0.00E000|95.02|61.92
81217	oxidoreductase	Apr2	135662|1001|3.01e-110|51.7|88.3	605421|1203|3.38e-133|51.7|94	102408|1344|1.23e-143|56|93.2	511134|1422|3.03e-163|61.9|88	440626|1396|6.31e-154|58.2|96.7	335398|1373|1.66e-156|62.3|86.7	528606|1151|4.88E-117|53.61|91.28	416795|1173|4.12E-120|54.31|91.28	1153079|1173|6.45E-115|54.81|88.51	433548|1235|4.32E-122|54.04|94.89	1089243|1344|1.74E-152|57.34|90.59	1821|1371|1.20E-151|58.0|85.3	10179|1517|0.00E000|64.37|91.77	596986|1603|0.00E000|66.82|92.83	239109|2226|0.00E000|93.04|95.04	120937|2238|0.00E000|93.04|95.04	170003|1513|0.00E000|62.06|92.87	303631|1528|0.00E000|91.70|65.16	193323|1535|0.00E000|65.38|91.70	5724|1542|0.00E000|64.16|91.31	271113|1521|0.00E000|64.06|90.87	166441|1522|0.00E000|91.31|63.27
171936	aldo-keto reductase	Apr8	115438|675|1.80e-074|48.9|88.5	352615|821|3.35e-099|56.9|82.3	102404|916|1.79e-107|56.9|92.2	412426|1001|1.34e-129|60.1|96.4	*493718|996|3.01e-123|60.5|91.8	364847|981|3.29e-121|60.9|93	551685|964|2.16E-124|57.94|97.27	416784|995|1.05E-128|59.81|97.27	1262451|943|1.64E-121|56.17|98.18	433541|607|2.16E-075|62.37|83.98	1246181|549|2.78E-051|45.16|77.02	4185|498|3.44E-046|41.1|70.9	10177|673|1.29E-084|68.23|81.01	83000|516|1.21E-048|40.07|77.17	64632|1460|0.00E000|87.16|100.00	120919|1436|0.00E000|85.32|100.00	170000|1063|2.35E-137|61.16|100.00	322802|1068|4.55E-133|99.39|61.73	171838|1066|8.52E-133|61.73|99.39	383|1034|5.14E-134|58.72|95.61	119583|1016|1.54E-131|58.41|100.00	160085|1061|4.53E-132|100.31|59.63
193045	NmrA-like protein	-	182281|946|5.35e-116|56.7|101.6	604903|910|4.43e-111|55.4|99.4	102495|978|1.4e-120|57|97.8	412351|1003|1.51e-129|61.1|100	541775|898|1.46e-109|58.6|101.4	383339|1050|6.23e-136|64.6|99.7	502006|985|2.31E-121|61.29|98.41	353526|1010|7.79E-125|62.58|98.41	1167581|990|4.78E-122|61.41|85.21	363269|993|1.89E-122|61.41|98.73	1089258|1141|1.15E-142|68.91|95.41	1820|1194|1.24E-155|70.6|100.0	2367|661|1.40E-072|44.14|96.03	146695|356|2.83E-023|43.95|46.59	239111|1428|0.00E000|87.03|100.00	147114|1503|0.00E000|91.46|100.00	54909|1223|6.53E-159|72.78|100.00	315594|1227|4.04E-160|100.00|71.84	193322|1232|8.33E-161|72.47|100.00	5725|1213|3.50E-158|71.52|100.00	282749|1218|7.32E-159|71.84|100.00	132066|1223|1.57E-159|86.81|72.15
193042	O-methyltransferase	Apr4	151812|833|9.46e-088|42.8|84.8	90173|833|9.58e-088|42.8|70.7	102105|518|5.45e-054|33.9|56.3	490494|1399|2.64e-180|62|96.9	493721|1310|6.96e-158|60.7|97.5	311485|1443|0.0|63.8|96.2	456270|1382|7.94E-178|62.35|96.24	481287|1377|3.41E-177|61.37|96.24	1153070|1313|5.07E-174|60.45|93.41	58585|1322|2.90E-175|60.71|93.41	1181991|916|1.03E-103|43.70|92.40	2762|731|2.95E-066|44.7|59.7	10176|1249|1.71E-154|64.90|87.15	335144|902|1.25E-106|41.41|73.20	239103|2107|0.00E000|98.53|96.45	120946|2105|0.00E000|98.53|96.45	150487|1612|0.00E000|72.41|96.67	315589|1507|0.00E000|96.67|67.00	153707|1504|0.00E000|67.00|96.67	5721|1505|0.00E000|67.24|96.67	271130|1481|0.00E000|66.50|96.67	160076|1492|0.00E000|96.67|67.00
213579	hydroxynaphthalene reductase	Apr6	39552|669|4.11e-079|52.3|93.7 (unique) 102294|656|1.74e-44|50|94.4 (4Hnr) 123214|595|3.16e-64|46.2|86.1 (3Hnr)	506713|805|8.45e-098|60.5|88.9 500097|646|1.96e-42|49.6|93.2 (4Hnr) 451414|631|1.36e-64|48.8|73.7 (3Hnr) 601637|624|1.55e-50|48.6|92.1 (4Hnr)	106038|697|4.07e-045|50.8|96 (4Hnr)	529761|912|2.94e-118|66.7|99.6 459366|716|6.30e-81|49.6|104.5 (4Hnr)	493710|903|5.96e-117|67.4|99.6 418571|737|9.78e-84|50|104.5 (4Hnr) 440765|622|5.08e-68|45.8|98.1 (ClaC) 440963|598|3.11e-60|47.2|93.6 (3Hnr)	364850|926|3.85e-120|68.6|99.6 359153|728|1.61e-82|51.1|103 (4Hnr) 356504|595|7.68e-60|46.7|95.5 (3Hnr) 373210|590|1.15e-63|44.6|99.2 (ClaC)	501991|784|1.88E-100|62.20|93.18 335842|751|1.39e-85|52.2|103 (4Hnr) 464464|600|1.94e-60|48|92.5 (3Hnr)	*129033|834|2.03E-107|64.17|92.70 367636|747|4.24e-85|52.2|103 (4Hnr) 461289|561|3.22e-55|47.2|89.1 (3Hnr)	1189716|782|3.53E-100|62.60|96.09 1213453|739|6.05e-84|51.8|103 (4Hnr) 1103668|591|3.2e-59|46.2|89.6 (3Hnr)	487184|828|1.59E-106|64.17|95.49 17313|736|1.58e-83|52.2|103 (4Hnr) 30935|608|1.61e-61|46.7|95.9 (3Hnr)	*1249267|855|9.66E-105|68.62|99.58 566060|611|1.81e-66|43.7|101.5 (ClaC) 744976|429|1.13e-40|45.1|68.4 (outgroup) 1309534|424|5.56e-40|45.1|67.4 (outgroup)	1817|992|3.04e-129|72.3|99.6 454|726|3.11e-82|53.8|98.5 10393|725|6.38e-87|52.8|84.4 4947|661|3.98e-78|49.6|96	7230|741|2.22E-084|51.43|104.48 (4Hnr) 7091|597|1.05e-64|47.1|89.3 (3Hnr) 3580|467|1.78e-38|47.2|83.1 (outgroup)	68889|620|1.55e-72|49.2|94.7 (outgroup) 534564|734|2.79E-068|50.53|106.34 (4Hnr) 551468|603|1.8e-65|47|91.9 (3Hnr)	239113|1325|3.32E-175|99.62|100.00 42677|439|1.23e-34|43.4|83.5 (outgroup)	93847|1310|3.60E-173|98.49|99.25 147245|434|4.07E-038|40.4|91.0 (outgroup)	170002|1024|5.69E-133|75.09|100.00 154844|396|2.88E-036|45.1|69.7 (outgroup)	315595|953|7.94E-124|98.47|72.09 315425|424|4.97E-040|40.1|78.7 (outgroup)	193321|952|1.09E-123|71.71|98.47 173094|420|1.67E-039|42.1|75.3 (outgroup)	5726|983|6.00E-128|75.00|97.71 5303|632|1.05E-051|46.9|40.5 (unique) 3163|470|2.84E-046|49.2|72.5 (outgroup)	292718|982|8.35E-128|74.13|98.85 288751|622|9.16E-051|46.2|100.0 (unique) 252674|446|5.28E-043|45.3|73.4 (outgroup)	132067|984|4.57E-128|97.71|75.00 122350|448|2.92E-043|47.0|71.4 (outgroup)
201402	scytalone dehydratase	Apr5	116220|446|1e-048|50.3|96.2 (unique) 144341|405|4.08e-43|43.7|44.8 (Scd1)	526635|622|4.2e-068|66.7|101.8 503936|395|9.72e-42|40.7|79 (Scd1) 447696|366|9.01e-38|51.2 (Arp1)	106037|406|6.08e-39|53.5|56.8 (unique)	522151|666|1.70e-084|72.7|91.2 394814|389|4.27e-41|41.2|95.5 (Scd1)	532520|644|2.12e-081|69.5|95.4 468471|334|1.61e-33|42.1|89.5 (ClaB) 512475|287|4.16e-27|436|90.2 (Scd1) 521241|220|7.54e-14|31.7|79 (outgroup)	191076|653|1.17e-082|69.5|92.8 368002|401|1.08e-42|43.5|87.5 (Scd1) 420469|349|3.15e-31|42.6|94.6 (ClaB)	565899|650|3.66E-082|72.22|91.53 581419|372|1.20e-38|41.1|92.4 (Scd1)	481283|564|2.36E-070|73.38|78.53 408439|412|3.52e-44|42.4|96.7 (Scd1)	Not predicted, but present 1190105|426|4.90E-046|42.94|96.72 (Scd1)	322866|597|7.65E-075|73.47|100.00 427012|411|5.61e-44|41.8|96.7 (Scd1)	*1249268|626|1.79E-073|80.71|95.24 1263101|412|3.92e-44|44.4|101.8 (ClaB)	1818|711|1.19e-90|74.(|100 1423|436|1.79e-47|43.7|70.7 4943|419|1.33e-40|47.8|61.1 10394|418|5.19e-45|52.9|36.1 494|335|1.16e-33|50.8|54.9	7468|380|6.71E-040|43.79|89.47 (Scd1)	586181|392|1.73E-041|42.14|78.71 (Scd1)	239115|887|6.29E-115|97.62|100.00 188380|204|1.02e-11|34.7|71.7 (ourgroup)	120928|899|1.28E-116|98.81|100.00	137532|741|4.15E-094|81.82|100.00 146641|213|6.30E-013|30.2|81.8 (outgroup)	315596|726|1.08E-092|99.39|78.66 297172|362|2.57E-037|50.4|73.7 (outgroup)	171840|726|1.08E-092|78.66|99.39 152903|431|9.32E-047|51.4|88.9 (outgroup) 189558|420|2.99E-045|45.1|94.7 (ClaB)	5727|735|6.51E-094|80.61|100.00 4972|263|8.60E-024|31.5|96.1 (outgroup)	282747|728|6.10E-093|80.00|100.00 267375|231|1.94E-019|34.8|86.3 (outgroup)	166445|726|1.19E-092|80.0|100.00 127671|234|7.87E-020|35.6|86.3 (outgroup)
201403	oxidoreductase	Apr7	74151|399|1.96e-025|40.4|43.3	650158|1184|4.98e-120|46.2|89.9	102408|331|8.58e-026|31.6|47.3	412413|1307|1.13e-160|53.4|83.9	493715|1235|8.96e-151|49.1|91.9	284731|1319|2.9e-162|50.1|90.8	578616|1173|1.15E-132|46.56|95.35	444021|1211|2.77E-133|48.25|85.55	1179443|1193|2.22E-135|50.47|80.68	416712|1187|1.46E-134|49.77|82.18	1078980|965|1.64E-104|40.43|87.24	1819|1467||0.00E000|53.1|95.7	7049|361|6.43E-025|40.70|34.61	540483|331|8.99E-026|44.53|29.46	239117|2616|0.00E000|93.94|100.00	93817|2561|0.00E000|91.15|100.76	137531|1627|0.00E000|59.24|92.74	315597|1663|0.00E000|92.55|61.57	193320|1666|0.00E000|60.71|94.61	5728|1663|0.00E000|61.20|92.94	282746|1662|0.00E000|60.84|92.74	22425|1674|0.00E000|92.74|61.85
171934	O-acetylltransferase	Apr3	61211|4.31e-037|34.7|40.3	352710|781|2.30e-078|43.6|73.3	no hit	490496|1019|1.68e-111|51.4|82	534361|333|1.5e-029|38.3|40.9	365365|329|1.94e-033|36.6|42.3	456274|994|6.86E-122|51.59|87.63	416793|1050|5.50E-125|50.40|83.04	187614|1062|1.31E-126|51.20|82.06	433547|1060|2.54E-126|51.20|82.06	1078124|382|2.38E-034|39.47|46.80	8152|418|6.75E-046|40.0|58.2	10178|559|8.60E-066|60.24|88.30	649406|245|1.63E-017|42.72|12.86	189046|2151|0.00E000|94.20|96.64	120935|2124|0.00E000|93.04|96.64	137535|1026|2.98E-116|47.64|89.16	315593|1005|5.46E-114|87.06|47.61	182790|1007|2.86E-114|47.86|87.06	manually predicted	282750|1072|1.79E-112|47.86|92.11	160080|1074|9.70E-113|92.11|48.10
81192	GroES-like alcohol dehydrogenase	-	170341|569|3.79e-051|39.1|82.4	527895|424|3.42e-025|34|77.5	10764|397|7.2e-027|38.5|67.8	412414|1109|3.31e-144|62.7|99.7	419927|326|7.73e-026|40.9|54.4	435522|333|8.71e-027|42|52.9	551683|1063|3.83E-132|64.10|89.66	353683|1059|1.18E-131|64.10|89.66	1189715|1046|8.04E-130|62.82|89.66	433532|1066|1.51E-132|64.74|89.66	1060447|1058|1.18E-121|70.92|85.98	4902|420|1.23E-029|36.7|65.6	1816|1179|7.75E-154|65.60|98.28	659404|329|2.96E-031|34.74|62.46	64540|1599|0.00E000|91.01|100.00	120951|1542|0.00E000|87.0|100.00	154043|396|3.10E-035|35.1|67.0	171698|424|1.56E-021|36.0|78.4	171698|424|1.56E-021|36.0|78.4	9505|728|1.83E-085|50.51|85.76	268556|696|4.34E-081|48.81|85.01	169909|688|5.54E-080|85.01|49.15
