# Supplementary material for: Evolution-Informed Discovery of the Naphthalenone Biosynthetic Pathway in Fungi
Source: mBio. 2022 May 26;13(3):e00223-22. doi: 10.1128/mbio.00223-22 (PMC9239057; doi:10.1128/mbio.00223-22)
Supplement: TABLE S2 [file mbio.00223-22-s0010.xlsx]

## Sheet: Table S2
Table S2. Oligonucleotides used in this study.
Flanks homologous to pEYA2 entry vector are highlighted in red.
Primers 1-10 were used to produce DNA fragments for transformation-associated recombination in yeast.
Primers 11-52 were used for gene expression evaluation.
All primers were used with an annealing temperature of 60℃.
Number	Name	Fragment size (bp)	Sequence (5' to 3')
1	PKS_exon1_F	326	TAATGCCAACTTTGTACAAAAAAGCAGGCTATGACTGTATTAATCTTTCCAGATC
2	PKS_exon1_R		TGGCTCTCAATTAACTGGATAAACGTAGCCAGTTGATACACACAATG
3	PKS_exon2_F	319	TGGCTACGTTTATCCAGTTAATTGAGAGCCACCCAGATCGATTCC
4	PKS_exon2_R		TGATTTGGGAATATCCAGTTCGGATTGGATGCTGTCTAAG
5	PKS_exon3_F	3444	ATCCAATCCGAACTGGATATTCCCAAATCAGGCAAAGTATAC
6	PKS_exon3_R		TATCGGCGTAGAGGGAAGAAGGACAAAGCCCAATGTCGTTGACC
7	PKS_exon4_F	2406	TTGGGCTTTGTCCTTCTTCCCTCTACGCCGATATGGCCATGAC
8	PKS_exon4_R		AGGCGGCCATTTCGTGTAACTTTTCCCCATCCTTCATCATGGTG
9	PKS_exon5_F	157	TGAAGGATGGGGAAAAGTTACACGAAATGGCCGCCTATTTG
10	PKS_native_terminator_R		TAATGCCAACTTTGTACAAGAAAGCTGGGTAGTGAATTCTAACAATCTAGTTAAC
11	171943_F	gDNA 853 cDNA 853	CTCCTACCACCCCGAAAACC
12	171943_R		AAATCTCGATGAGCCAGGCC
13	171942_F	gDNA 209 cDNA 209	TCTCGACAACTGAACTCCCG
14	171942_R		CCAAGCTATCCTGTCCCAGTG
15	171941_F	gDNA 771 cDNA 771	CTCCCCAACTCTCCCTGAGA
16	171941_R		AACTGCCAAGGAATACCGCA
17	201406_F	gDNA 550 cDNA 474	GAACCCGCACCAATCCAAAC
18	201406_R		TTCAGCCCGCATGAAGTCAT
19	APR9_F	gDNA 929 cDNA 929	CCGTTTTAGGATCGTCGCCA
20	APR9_R		GGCACTGACCTTGGCTAGTT
21	APR8_F	gDNA 1023 cDNA 902	TCCACGCATCGTCTTTGGAA
22	APR8_R		ACCCGTCATCTAGTGGACCA
23	APR7_F	gDNA 1179 cDNA 1053	GGAGCGCGAGTAGTCTTCTC
24	APR7_R		AGTCGGCCTGGTTCTCATTG
25	APR5_F	gDNA 645 cDNA 477	ACCTCAGAAGCCCACCTTTG
26	APR5_R		CCCGCACTTCCCAAAAAGAC
27	APR6_F	gDNA 751 cDNA 751	CACACCTATCCGTACAGCCC
28	APR6_R		AAGCCATCCAGCATCCTCAC
29	193045_F	gDNA 906 cDNA 773	TGACCAAGCAGACCATCGTC
30	193045_R		AGCCATGATGCCCTTGAACA
31	APR3_F	gDNA 1076 cDNA 1011	CATACGCTGTCTCCGCAGAT
32	APR3_R		CGTCCAGATCAACCACACCA
33	APR2_F	gDNA 1224 cDNA 1169	CGCGACTCTCAAGGATTCCA
34	APR2_R		CCCGAGAGAATATCCGTGCC
35	APR1_F	gDNA 1029 cDNA 1029	GCCGAGGTTTGAAGAGGACA
36	APR1_R		AGCAAATGCACGAACACCAC
37	171930_F	gDNA 418 cDNA 310	ATGGTACTAAAAAATATTACCGA
38	171930_R		GGTTCTGTTCAATAGCTGC
39	APR4_F	gDNA 1001 cDNA 859	ACCAACAACAGCTCCCACAA
40	ARR4_R		ATGGGCTGGACGTTGTTCAT
41	81192_F	gDNA 1020 cDNA 970	CAGGCTGCGTGGATTAAGGA
42	81192_R		GATCAAGCGCATGTTGGACC
43	171927_F	gDNA 1082 cDNA 953	GGTCGCAGCCGGTGATTATA
44	171927_R		CTGGCGATGTCAAAGACCCT
45	81165_F	gDNA 1130 cDNA 1130	TTGCTCGCATCCCTGAATGT
46	81165_R		AGTTTGCCCTGGAGCTTCTC
47	81156_F	gDNA 994 cDNA 926	CGTTTCGGCTTCAGTTTGCA
48	81156_R		CCGATAAGGTCCAGCTCGTC
49	A.parvulus H2B_F	gDNA 529 cDNA 423	ATGCCTCCCAAAGCCGCTGAG
50	A.parvulus H2B_R		CTATTTGGCAGAGGAGGAGTAC
51	A.oryzae H2B_F	gDNA 532 cDNA 381	GCTGCTGCCTCTGGTGAC
52	A.oryzae H2B_R		GTGCCTTCCGACACAGCATGC
